# Supplementary material for: Relative contributions of various endogenous and exogenous factors to the mosquito microbiota
Source: Parasit Vectors. 2020 Dec 10;13:619. doi: 10.1186/s13071-020-04491-7 (PMC7726613; doi:10.1186/s13071-020-04491-7)
Supplement: Supplementary file 3 — Additional file 3: Figure S2: Distribution of reads counts for the mammalia_16S primer across mosquito samples and negative control samples. [file 13071_2020_4491_MOESM3_ESM.xls]

## Sheet: Additional file 2 Table S1
Primer Name	Locus targeted	Amplicon Length (bp)	Forward Primer	Reverse Primer
Bacteria_16S	16S rRNA	230 – 270	AGYGGCGNACGGGTGAGTAA	TGCTGCCTCCCGTAGGAGT
S200X6	x-chr. Division 6.1	200-480	TCGCCTTAGACCTTGCGTTA	CGCTTCAAGAATTCGAGATAC
CulicCox1	COX1 gene	300 – 350	CCWGGAGCWTTTATTGGAGA	AAATCTACTGAAGCYCCWGC
KDR	L1014	235	ATAGATTCCCCGACCATG	AGACAAGGATGATGAACC
Mammalia_16S	Mt 16S rRNA	120 – 140	CGGTTGGGGTGACCTCGGA	GCTGTTATCCCTAGGGTAACT
Apicomplexa A	18S rRNA	244 – 248	GACCTATCAGCTTTCGACGG	CCCTCCAATTGWTACTCTGGR
Apicomplexa B	18S rRNA	228 – 244	TGYGTTTGAATACTAYAGCATGG	TCTGATCGTCTTCACTCCCTT
Apicomplexa C	18S rRNA	420 – 470	TTGGMCTACCGTGGCARTGA	TCAAGGCAAHWGCCTGCTT
Microsporidia	18S rRNA	370 – 440	BCAGGTTGATTCTGCCTGACR	ACCAGWCTTGCCCTCCARTT
Parabasalia	18S rRNA	326 – 364	TAGGCTATCACGGGTAACGG	GCGTCCTGATTTGTTCACAG
Platyhelminthes	18S rRNA	350 – 550	CAATTGGAGGGCAAGTCTGG	TGCTTTCGCWKTAGTTTGTCTG
Nematode A	18S rRNA	320 – 335	CACCCGTGAGGATTGACAG	CGATCACGGAGGATTTTCAA
Nematode B	18S rRNA	380 – 410	CGTCATTGCTGCGGTTAAAA	CCGTCCTTCGAACCTCTGAC
Nematode C	18S rRNA	380 – 440	AGTGGAGCATGCGGCTTAAT	TGCAATTCCCTRTCCCAGTC
Flavivirus	NS5	265-300	TACAACATGATGGGGAAYAGAGAYAA	GTGTCCCAGCCNGCKGTGTCATCWGC
