# Supplementary material for: Relative contributions of various endogenous and exogenous factors to the mosquito microbiota
Source: Parasit Vectors. 2020 Dec 10;13:619. doi: 10.1186/s13071-020-04491-7 (PMC7726613; doi:10.1186/s13071-020-04491-7)
Supplement: Supplementary file 8 — Additional file 8: Table S3: Pairwise comparison of cox1 and S200X.6 primers for resolution of mosquito species. Table shows, for each pairwise-comparison between two Anopheles species, the mean nucleotide difference and range for cox1 and S200X.6 loci [file 13071_2020_4491_MOESM8_ESM.xls]

## Sheet: Additional file 7 Table S2
ASV	Kingdom	Phylum	Class	Order	Family	Genus	Species	Raw Count	Percent of Total Count
TGCTGCCTCCCGTAGGAGTCTGGACCGTGTCTCAGTTCCAGTGTGACTGATCATCCTCTCAGACCAGTTACGGATCGTCGCCTTGGTGAGCCTTTACCTCACCAACTAGCTAATCCGACCTAGGCTCATCTGATAGCGTGAGGTCCGAAGATCCCCCACTTTCTCCCGTAGGACGTATGCGGTATTAGCGTTCCTTTCGAAACGTTGTCCCCCACTACCAGGCAGATTCCTAGGCATTACTCACCCGTCCGCCACT	Bacteria	Proteobacteria	Gammaproteobacteria	Pseudomonadales	Pseudomonadaceae	Pseudomonas	NA	103170	1.36257
TGCTGCCTCCCGTAGGAGTCTGGACCGTGTCTCAGTTCCAGTGTGGCTGGTCATCCTCTCAGACCAGCTAGGGATCGTCGCCTAGGTGAGCCATTACCCCACCTACTAGCTAATCCCATCTGGGCACATCTGATGGCAAGAGGCCCGAAGGTCCCCCTCTTTGGTCTTGCGACGTTATGCGGTATTAGCTACCGTTTCCAGTAGTTATCCCCCTCCATCAGGCAGTTTCCCAGACATTACTCACCCGTCCGCCACT	Bacteria	Proteobacteria	Gammaproteobacteria	Enterobacteriales	Enterobacteriaceae	NA	NA	86208	1.13855
TGCTGCCTCCCGTAGGAGTCTGGACCGTGTCTCAGTTCCAGTGTGACTGATCATCCTCTCAGACCAGTTACGGATCGTCGCCTTGGTGAGCCTTTACCTCACCAACTAGCTAATCCGACCTAGGCTCATCTGATAGCGTGAGGTCCGAAGATCCCCCACTTTCTCCCGTAGGACGTATGCGGTATTAGCGTTCCTTTCGAAACGTTGTCCCCCACTACCAGGCAGATTCCTAGGCATTACTCACCCGTCCGCCGCT	Bacteria	Proteobacteria	Gammaproteobacteria	Pseudomonadales	Pseudomonadaceae	Pseudomonas	alcaliphila/fulva/mendocina/putida/stutzeri	88768	1.17236
TGCTGCCTCCCGTAGGAGTCTGGACCGTGTCTCAGTTCCAGTGTGACTGATCATCCTCTCAGACCAGTTACGGATCGTCGCCTTGGTGAGCCTTTACCTCACCAACTAGCTAATCCGACCTAGGCTCATCTGATAGCGTGAGGTCCGAAGATCCCCCACTTTCTCCCGTAGGACGTATGCGGTATTAGCGTTCCTTTCGAAACGTTGTCCCCCACTACCAGGCAGATTCCTAGGCATTACTCACCCGTACGCCACT	Bacteria	Proteobacteria	Gammaproteobacteria	Pseudomonadales	Pseudomonadaceae	Azotobacter	NA	73916	0.97621
TGCTGCCTCCCGTAGGAGTCTGGACCGTGTCTCAGTTCCAGTGTGGCTGGTCATCCTCTCAGACCAGCTAGGGATCGTCGCCTAGGTGAGCCATTACCCCACCTACTAGCTAATCCCATCTGGGCACATCTGATGGCAAGAGGCCCGAAGGTCCCCCTCTTTGGTCTTGCGACGTTATGCGGTATTAGCTACCGTTTCCAGTAGTTATCCCCCTCCATCAGGCAGTTTCCCAGACATTACTCACCCGTCCGCCGCT	Bacteria	Proteobacteria	Gammaproteobacteria	Enterobacteriales	Enterobacteriaceae	Lelliottia	NA	66395	0.87688
TGCTGCCTCCCGTAGGAGTTCGGGCCGTGTCTCAGTCCCGATGTGGCTGATCATCCTCTCAGACCAGCTACGGATCGTCGCCTTGGTGAGCCATTACCTCACCAACCAGCTAATCCGACATAGGCTCATCCGATAGCGCAAGGCCCGAAGGTCCCCTGCTTTCTCCCGTAGGACGTATGCGGTATTAGCCTGGGTTTCCCCAGGTTATCCCCCACTACCGGGCAGATTCCTATGCATTACTCACCCGTCCGCCACT	Bacteria	Proteobacteria	Gammaproteobacteria	Oceanospirillales	Halomonadaceae	Halomonas	NA	52360	0.691519
TGCTGCCTCCCGTAGGAGTCTGGACCGTGTCTCAGTTCCAGTGTGACTGATCATCCTCTCAGACCAGTTACGGATCGTCGCCTTGGTGAGCCTTTACCTCACCAACTAGCTAATCCGACCTAGGCTCATCTGATAGCGTGAGGTCCGAAGATCCCCCACTTTCTCCCGTAGGACGTATGCGGTATTAGCGTTCCTTTCGAAACGTTGTCCCCCACTACCAGGCAGATTCCTAGGCATTACTCACCCGTTCGCCACT	Bacteria	Proteobacteria	Gammaproteobacteria	Pseudomonadales	Pseudomonadaceae	Azotobacter	NA	65373	0.863382
TGCTGCCTCCCGTAGGAGTCTGGACCGTGTCTCAGTTCCAGTGTGGCTGGTCATCCTCTCAGACCAGCTAGGGATCGTCGCCTAGGTGAGCCATTACCCCACCTACTAGCTAATCCCATCTGGGCACATCTGATGGCAAGAGGCCCGAAGGTCCCCCTCTTTGGTCTTGCGACGTTATGCGGTATTAGCTACCGTTTCCAGTAGTTATCCCCCTCCATCAGGCAGTTTCCCAGACATTACTCACCCGTACGCCACT	Bacteria	Proteobacteria	Gammaproteobacteria	Enterobacteriales	Enterobacteriaceae	NA	NA	60424	0.798021
TGCTGCCTCCCGTAGGAGTCTGGGCCGTGTCTCAGTCCCAGTGTGGCCGGTCACCCTCTCAGGCCGGCTACGCATCGTCGCCTTGGTGAGCCGTTACCTCACCAACCAGCTAATGCGCCGCAGGCCCATCTGTAAGCGATCGCCTTGCGGCCATCCTTTCAATCTCCCTCCATGCGGAGAAAGATCTTATCCGGTATTAGCCCCGGTTTCCCGGAGTTATCCCGGTCTTACAGGCAGGTTGCCTACGTGTTACTCACCCGTCCGCCACT	Bacteria	Firmicutes	Bacilli	Bacillales	Bacillaceae	Caldalkalibacillus	NA	49129	0.648847
TGCTGCCTCCCGTAGGAGTCTGGACCGTGTCTCAGTTCCAGTGTGACTGATCATCCTCTCAGACCAGTTACGGATCGTCGCCTTGGTGAGCCTTTACCTCACCAACTAGCTAATCCGACCTAGGCTCATCTGATAGCGTGAGGTCCGAAGATCCCCCACTTTCTCCCGTAGGACGTATGCGGTATTAGCGTTCCTTTCGAAACGTTGTCCCCCACTACCAGGCAGATTCCTAGGCATTACTCACCCGTACGCCGCT	Bacteria	Proteobacteria	Gammaproteobacteria	Pseudomonadales	Pseudomonadaceae	Azotobacter	NA	61539	0.812746
TGCTGCCTCCCGTAGGAGTCTGGACCGTGTCTCAGTTCCAGTGTGACTGATCATCCTCTCAGACCAGTTACGGATCGTCGCCTTGGTGAGCCTTTACCTCACCAACTAGCTAATCCGACCTAGGCTCATCTGATAGCGTGAGGTCCGAAGATCCCCCACTTTCTCCCGTAGGACGTATGCGGTATTAGCGTTCCTTTCGAAACGTTGTCCCCCACTACCAGGCAGATTCCTAGGCATTACTCACCCGTGCGCCACT	Bacteria	Proteobacteria	Gammaproteobacteria	Pseudomonadales	Pseudomonadaceae	NA	NA	60894	0.804228
TGCTGCCTCCCGTAGGAGTCTGGACCGTGTCTCAGTTCCAGTGTGACTGATCATCCTCTCAGACCAGTTACGGATCGTCGCCTTGGTGAGCCTTTACCTCACCAACTAGCTAATCCGACCTAGGCTCATCTGATAGCGTGAGGTCCGAAGATCCCCCACTTTCTCCCGTAGGACGTATGCGGTATTAGCGTTCCTTTCGAAACGTTGTCCCCCACTACCAGGCAGATTCCTAGGCATTACTCACCCGTTCGCCGCT	Bacteria	Proteobacteria	Gammaproteobacteria	Pseudomonadales	Pseudomonadaceae	Azotobacter	NA	54502	0.719809
TGCTGCCTCCCGTAGGAGTCTGGACCGTGTCTCAGTTCCAGTGTGGCTGGTCATCCTCTCAGACCAGCTAGGGATCGTCGCCTAGGTGAGCCATTACCCCACCTACTAGCTAATCCCATCTGGGCACATCTGATGGCAAGAGGCCCGAAGGTCCCCCTCTTTGGTCTTGCGACGTTATGCGGTATTAGCTACCGTTTCCAGTAGTTATCCCCCTCCATCAGGCAGTTTCCCAGACATTACTCACCCGTTCGCCACT	Bacteria	Proteobacteria	Gammaproteobacteria	Enterobacteriales	Enterobacteriaceae	Lelliottia	NA	52723	0.696313
TGCTGCCTCCCGTAGGAGTCTGGACCGTGTCTCAGTTCCAGTGTGACTGATCATCCTCTCAGACCAGTTACGGATCGTCGCCTTGGTGAGCCTTTACCTCACCAACTAGCTAATCCGACCTAGGCTCATCTGATAGCGTGAGGTCCGAAGATCCCCCACTTTCTCCCGTAGGACGTATGCGGTATTAGCGTTCCTTTCGAAACGTTGTCCCCCACTACCAGGCAGATTCCTAGGCATTACTCACCCGTGCGCCGCT	Bacteria	Proteobacteria	Gammaproteobacteria	Pseudomonadales	Pseudomonadaceae	NA	NA	52576	0.694372
TGCTGCCTCCCGTAGGAGTCTGGGCCGTGTCTCAGTCCCAGTGTGGCCGATCACCCTCTCAGGTCGGCTACGCATCGTCGCCTTGGTGAGCCGTTACCTCACCAACTAGCTAATGCGCCGCGGGCCCATCCGTAAGTGACAGCCAAAGCCGCCTTTCAACCAAAGATCATGCGATCTTCGGTGTTATCCGGTATTAGCTCCGGTTTCCCGAAGTTATCCCGGTCTTACGGGCAGGTTGCCCACGTGTTACTCACCCGTCCGCCACT	Bacteria	Firmicutes	Bacilli	Bacillales	Bacillaceae	Anoxybacillus	NA	42272	0.558287
TGCTGCCTCCCGTAGGAGTCTGGGCCGTGTCTCAGTCCCAGTGTGGCCGATCACCCTCTCAGGTCGGCTACGCATCGTTGCCTTGGTGAGCCACTACCTCACCAACTAGCTAATGCGCCGCGGGTCCATCTGTAAGTGATAGCAGAACCATCTTTCAACTTCGGATCATGCGATCCGAGGTGTTATCCGGTATTAGCCCCGGTTTCCCGGAGTTATCCCAGTCTTACAGGCAGGTTACCCACGTGTTACTCACCCGTCCGCCACT	Bacteria	Firmicutes	Bacilli	Bacillales	Bacillaceae	NA	NA	39464	0.521202
TGCTGCCTCCCGTAGGAGTCTGGGCCGTGTCTCAGTCCCAGTGTGGCCGATCACCCTCTCAGGTCGGCTACGCATCGTCGCCTTGGTGAGCCGTTACCCCACCAACTAGCTAATGCGCCGCGGGCCCATCTGTAAGTGATAGCCGAAACCATCTTTCAAAAAAGAACCATGCAGTTCTTTTTATTATCCGGTATTAGCACCGATTTCTCGATGTTATCCCAGTCTTACAGGCAGGTTGCCCACGTGTTACTCACCCGTCCGCCACT	Bacteria	Firmicutes	Bacilli	Bacillales	Bacillaceae	Bacillus	NA	37608	0.496689
TGCTGCCTCCCGTAGGAGTCTGGACCGTGTCTCAGTTCCAGTGTGGCTGGTCATCCTCTCAGACCAGCTAGGGATCGTCGCCTAGGTGAGCCATTACCCCACCTACTAGCTAATCCCATCTGGGCACATCTGATGGCAAGAGGCCCGAAGGTCCCCCTCTTTGGTCTTGCGACGTTATGCGGTATTAGCTACCGTTTCCAGTAGTTATCCCCCTCCATCAGGCAGTTTCCCAGACATTACTCACCCGTGCGCCACT	Bacteria	Proteobacteria	Gammaproteobacteria	Enterobacteriales	Enterobacteriaceae	Lelliottia	NA	46238	0.610666
TGCTGCCTCCCGTAGGAGTTCGGGCCGTGTCTCAGTCCCGATGTGGCTGATCATCCTCTCAGACCAGCTACGGATCGTCGCCTTGGTGAGCCATTACCTCACCAACCAGCTAATCCGACATAGGCTCATCCGATAGCGCAAGGCCCGAAGGTCCCCTGCTTTCTCCCGTAGGACGTATGCGGTATTAGCCTGGGTTTCCCCAGGTTATCCCCCACTACCGGGCAGATTCCTATGCATTACTCACCCGTCCGCCGCT	Bacteria	Proteobacteria	Gammaproteobacteria	Oceanospirillales	Halomonadaceae	Halomonas	desiderata/nitritophilus	34496	0.455589
TGCTGCCTCCCGTAGGAGTCTGGACCGTGTCTCAGTTCCAGTGTGGCTGGTCATCCTCTCAGACCAGCTAGGGATCGTCGCCTAGGTGAGCCATTACCCCACCTACTAGCTAATCCCATCTGGGCACATCTGATGGCAAGAGGCCCGAAGGTCCCCCTCTTTGGTCTTGCGACGTTATGCGGTATTAGCTACCGTTTCCAGTAGTTATCCCCCTCCATCAGGCAGTTTCCCAGACATTACTCACCCGTACGCCGCT	Bacteria	Proteobacteria	Gammaproteobacteria	Enterobacteriales	Enterobacteriaceae	NA	NA	44156	0.583169
TGCTGCCTCCCGTAGGAGTCTGGGCCGTGTCTCAGTCCCAGTGTGGCCGGTCACCCTCTCAGGCCGGCTACGCATCGTCGCCTTGGTGAGCCGTTACCTCACCAACCAGCTAATGCGCCGCAGGCCCATCTGTAAGCGATCGCCTTGCGGCCATCCTTTCAATCTCCCTCCATGCGGAGAAAGATCTTATCCGGTATTAGCCCCGGTTTCCCGGAGTTATCCCGGTCTTACAGGCAGGTTGCCTACGTGTTACTCACCCGTACGCCACT	Bacteria	Firmicutes	Bacilli	Bacillales	Bacillaceae	Caldalkalibacillus	NA	34817	0.459829
TGCTGCCTCCCGTAGGAGTCTGGACCGTGTCTCAGTTCCAGTGTGGCTGGTCATCCTCTCAGACCAGCTAGGGATCGTCGCCTAGGTGAGCCATTACCCCACCTACTAGCTAATCCCATCTGGGCACATCTGATGGCAAGAGGCCCGAAGGTCCCCCTCTTTGGTCTTGCGACGTTATGCGGTATTAGCTACCGTTTCCAGTAGTTATCCCCCTCCATCAGGCAGTTTCCCAGACATTACTCACCCGTTCGCCGCT	Bacteria	Proteobacteria	Gammaproteobacteria	Enterobacteriales	Enterobacteriaceae	Lelliottia	NA	39267	0.5186
TGCTGCCTCCCGTAGGAGTCTGGGCCGTGTCTCAGTCCCAGTGTGGCCGGTCACCCTCTCAGGCCGGCTACGCATCGTCGCCTTGGTGAGCCGTTACCTCACCAACCAGCTAATGCGCCGCAGGCCCATCTGTAAGCAATAGCCCTAAAGCCATCCTTTCAATCTCCCTCCATGCGGAGAAAGATCTTATCCGGTATTAGCCCCGGTTTCCCGGAGTTATCCCGGTCTTACAGGCAGGTTGCCTACGTGTTACTCACCCGTCCGCCACT	Bacteria	Firmicutes	Bacilli	Bacillales	Bacillaceae	Caldalkalibacillus	NA	31985	0.422426
TGCTGCCTCCCGTAGGAGTTCGGGCCGTGTCTCAGTCCCGATGTGGCTGATCATCCTCTCAGACCAGCTACGGATCGTCGCCTTGGTGAGCCATTACCTCACCAACCAGCTAATCCGACATAGGCTCATCCGATAGCGCAAGGCCCGAAGGTCCCCTGCTTTCTCCCGTAGGACGTATGCGGTATTAGCCTGGGTTTCCCCAGGTTATCCCCCACTACCGGGCAGATTCCTATGCATTACTCACCCGTACGCCACT	Bacteria	Proteobacteria	Gammaproteobacteria	Oceanospirillales	Halomonadaceae	Halomonas	NA	29861	0.394375
TGCTGCCTCCCGTAGGAGTCTGGGCCGTGTCTCAGTCCCAGTGTGGCTGGTCGTCCTCTCAGACCAGCTACAGATCGTCGGCTTGGTAAGCTTTTATCCCACCAACTACCTAATCTGCCATCGGCCGCTCCAATCGCGCGAGGCCCGAAGGTCCCCCGCTTTCATCCTCAGATCGTATGCGGTATTAGCTACTCTTTCGAGTAGTTATCCCCCACGACTGGGCACGTTCCGATGTATTACTCACCCGTCCGCCACT	Bacteria	Proteobacteria	Betaproteobacteria	Burkholderiales	Comamonadaceae	Delftia	NA	29172	0.385275
TGCTGCCTCCCGTAGGAGTCTGGACCGTGTCTCAGTTCCAGTGTGGCTGGTCATCCTCTCAGACCAGCTAGGGATCGTCGCCTAGGTGAGCCATTACCCCACCTACTAGCTAATCCCATCTGGGCACATCTGATGGCAAGAGGCCCGAAGGTCCCCCTCTTTGGTCTTGCGACGTTATGCGGTATTAGCTACCGTTTCCAGTAGTTATCCCCCTCCATCAGGCAGTTTCCCAGACATTACTCACCCGTGCGCCGCT	Bacteria	Proteobacteria	Gammaproteobacteria	Enterobacteriales	Enterobacteriaceae	Lelliottia	NA	36538	0.482558
TGCTGCCTCCCGTAGGAGTCTGGGCCGTGTCTCAGTCCCAGTGTGGCCGGTCACCCTCTCAGGCCGGCTACGCATCGTCGCCTTGGTGAGCCGTTACCTCACCAACCAGCTAATGCGCCGCAGGCCCATCTGTAAGCGATCGCCTTGCGGCCATCCTTTCAATCTCCCTCCATGCGGAGAAAGATCTTATCCGGTATTAGCCCCGGTTTCCCGGAGTTATCCCGGTCTTACAGGCAGGTTGCCTACGTGTTACTCACCCGTCCGCCGCT	Bacteria	Firmicutes	Bacilli	Bacillales	Bacillaceae	Caldalkalibacillus	NA	28547	0.377021
TGCTGCCTCCCGTAGGAGTTCGGGCCGTGTCTCAGTCCCGATGTGGCTGATCATCCTCTCAGACCAGCTACGGATCGTCGCCTTGGTGAGCCATTACCTCACCAACCAGCTAATCCGACATAGGCTCATCCGATAGCGCAAGGCCCGAAGGTCCCCTGCTTTCTCCCGTAGGACGTATGCGGTATTAGCCTGGGTTTCCCCAGGTTATCCCCCACTACCGGGCAGATTCCTATGCATTACTCACCCGTTCGCCACT	Bacteria	Proteobacteria	Gammaproteobacteria	Oceanospirillales	Halomonadaceae	Halomonas	NA	27603	0.364553
TGCTGCCTCCCGTAGGAGTCTGGGCCGTATCTCAGTCCCAATGTGGCCGGTCACCCTCTCAGGCCGGCTACCCGTCAAAGCCTTGGTAAGCCACTACCCCACCAACAAGCTGATAAGCCGCGAGTCCATCCCCAACCGCCGAAACTTTCCAACCCCCACCATGCAGCAGGAGCTCCTATCCGGTATTAGCCCCAGTTTCCTGAAGTTATCCCAAAGTCAAGGGCAGGTTACTCACGTGTTACTCACCCGTCCGCCACT	Bacteria	Actinobacteria	Actinobacteria	Propionibacteriales	Propionibacteriaceae	Propionibacterium	NA	32015	0.422823
TGCTGCCTCCCGTAGGAGTCTGGACCGTGTCTCAGTTCCAGTGTGGCTGGTCATCCTCTCAGACCAGCTAGGGATCGTCGCCTAGGTGAGCCGTTACCCCACCTACTAGCTAATCCCATCTGGGCACATCTGATGGCAAGAGGCCCGAAGGTCCCCCTCTTTGGTCTTGCGACGTTATGCGGTATTAGCTACCGTTTCCAGTAGTTATCCCCCTCCATCAGGCAGTTTCCCAGACATTACTCACCCGTCCGCCACT	Bacteria	Proteobacteria	Gammaproteobacteria	Enterobacteriales	Enterobacteriaceae	Enterobacter	NA	33146	0.43776
TGCTGCCTCCCGTAGGAGTCTGGGCCGTGTCTCAGTCCCAGTGTGGCGGATCATCCTCTCAGACCCGCTACAGATCGTCGCCTTGGTAGGCCTTTACCCCACCAACTAGCTAATCCGACTTAGGCTCATCTATTAGCGCAAGGTCACAAGTGATCCCCTGCTTTCTCCCGTAGGACGTATGCGGTATTAGCATCCCTTTCGAGATGTTGTCCCCCACTAATAGGCAGATTCCTAAGCATTACTCACCCGTCCGCCACT	Bacteria	Proteobacteria	Gammaproteobacteria	Pseudomonadales	Moraxellaceae	Acinetobacter	NA	35243	0.465455
TGCTGCCTCCCGTAGGAGTCTGGACCGTGTCTCAGTTCCAGTGTGGCTGGTCATCCTCTCAGACCAGCTAGGGATCGTCGCCTAGGTGAGCCATTACCCCACCTACTAGCTAATCCCATCTGGGCACATCTGATGGCAAGAGGCCCGAAGGTCCCCCTCTTTGGTCTTGCGACGTTATGCGGTATTAGCTACCGTTTCCAGTAGTTATCCCCCTCCACCAGGCAGTTTCCCAGACATTACTCACCCGTCCGCCACT	Bacteria	Proteobacteria	Gammaproteobacteria	Enterobacteriales	Enterobacteriaceae	NA	NA	32378	0.427617
TGCTGCCTCCCGTAGGAGTCTGGACCGTGTCTCAGTTCCAGTGTGGCTGATCATCCTCTCAGACCAGCTACGGATCGTCGCCTTGGTGGGCCTTTACCCCGCCAACTAGCTAATCCGACATCGGCTCATTCAATCGCGCAAGGTCCGAAGATCCCCTGCTTTCACCCGTAGGTCGTATGCGGTATTAGCGTAAGTTTCCCTACGTTATCCCCCACGACAGAGTAGATTCCGATGTATTACTCACCCGTCCGCCACT	Bacteria	Proteobacteria	Gammaproteobacteria	Xanthomonadales	Xanthomonadaceae	Stenotrophomonas	NA	26700	0.352627
TGCTGCCTCCCGTAGGAGTCTGGGCCGTGTCTCAGTCCCAGTGTGGCCGATCACCCTCTCAGGTCGGCTACGCATCGTCGCCTTGGTGAGCCGTTACCTCACCAACTAGCTAATGCGCCGCGGGCCCATCCGTAAGTGACAGCCAAAGCCGCCTTTCAACCAAAGATCATGCGATCTTCGGTGTTATCCGGTATTAGCTCCGGTTTCCCGAAGTTATCCCGGTCTTACGGGCAGGTTGCCCACGTGTTACTCACCCGTACGCCACT	Bacteria	Firmicutes	Bacilli	Bacillales	Bacillaceae	Anoxybacillus	NA	24843	0.328102
TGCTGCCTCCCGTAGGAGTCTGGGCCGTGTCTCAGTCCCAGTGTGGCCGATCACCCTCTCAGGTCGGCTACGCATCGTCGCCTTGGTGAGCCGTTACCCCACCAACTAGCTAATGCGCCGCGGGCCCATCTGTAAGTGATAGCCGAAACCATCTTTCAAAAAAGAACCATGCAGTTCTTTTTATTATCCGGTATTAGCACCGATTTCTCGATGTTATCCCAGTCTTACAGGCAGGTTGCCCACGTGTTACTCACCCGTACGCCACT	Bacteria	Firmicutes	Bacilli	Bacillales	Bacillaceae	NA	NA	23377	0.30874
TGCTGCCTCCCGTAGGAGTCTGGGCCGTGTCTCAGTCCCAGTGTGGCGGATCATCCTCTCAGACCCGCTACAGATCGTCGCCTTGGTAGGCCTTTACCCCACCAACTAGCTAATCCGACTTAGGCTCATCTATTAGCGCAAGGTCCGAAGATCCCCTGCTTTCCCCCGTAGGGCGTATGCGGTATTAGCATTCCTTTCGGAATGTTGTCCCCCACTAATAGGCAGATTCCTAAGCATTACTCACCCGTCCGCCACT	Bacteria	Proteobacteria	Gammaproteobacteria	Pseudomonadales	Moraxellaceae	Acinetobacter	NA	30351	0.400846
TGCTGCCTCCCGTAGGAGTCTGGGCCGTGTCTCAGTCCCAGTGTGGCGGATCATCCTCTCAGACCCGCTACAGATCGTCGCCTTGGTAGGCCTTTACCCCACCAACTAGCTAATCCGACTTAGGCTCATCTATTAGCGCAAGGTCACAAGTGATCCCCTGCTTTCTCCCGTAGGACGTATGCGGTATTAGCATCCCTTTCGAGATGTTGTCCCCCACTAATAGGCAGATTCCTAAGCATTACTCACCCGTCCGCCGCT	Bacteria	Proteobacteria	Gammaproteobacteria	Pseudomonadales	Moraxellaceae	Acinetobacter	baumannii/baylyi/calcoaceticus/soli	28328	0.374128
TGCTGCCTCCCGTAGGAGTCTGGGCCGTGTCTCAGTCCCAGTGTGGCCGGTCACCCTCTCAGGCCGGCTACGCATCGTCGCCTTGGTGAGCCGTTACCTCACCAACCAGCTAATGCGCCGCAGGCCCATCTGTAAGCGATCGCCTTGCGGCCATCCTTTCAATCTCCCTCCATGCGGAGAAAGATCTTATCCGGTATTAGCCCCGGTTTCCCGGAGTTATCCCGGTCTTACAGGCAGGTTGCCTACGTGTTACTCACCCGTTCGCCACT	Bacteria	Firmicutes	Bacilli	Bacillales	Bacillaceae	Caldalkalibacillus	NA	22605	0.298545
TGCTGCCTCCCGTAGGAGTCTGGGCCGTGTCTCAGTCCCAGTGTGGCCGATCACCCTCTCAGGTCGGCTACGCATCGTCGCCTTGGTGAGCCGTTACCTCACCAACTAGCTAATGCGCCGCGGGCCCATCCGTAAGTGACAGCCAAAGCCGCCTTTCAACCAAAGATCATGCGATCTTCGGTGTTATCCGGTATTAGCTCCGGTTTCCCGAAGTTATCCCGGTCTTACGGGCAGGTTGCCCACGTGTTACTCACCCGTCCGCCGCT	Bacteria	Firmicutes	Bacilli	Bacillales	Bacillaceae	Anoxybacillus	NA	21509	0.28407
TGCTGCCTCCCGTAGGAGTCTGGACCGTGTCTCAGTTCCAGTGTGGCTGGTCATCCTCTCAGACCAGCTAGGGATCGTCGCCTAGGTGAGCCGTTACCCCACCTACTAGCTAATCCCATCTGGGCACATCTGATGGCAAGAGGCCCGAAGGTCCCCCTCTTTGGTCTTGCGACGTTATGCGGTATTAGCTACCGTTTCCAGTAGTTATCCCCCTCCATCAGGCAGTTTCCCAGACATTACTCACCCGTCCGCCGCT	Bacteria	Proteobacteria	Gammaproteobacteria	Enterobacteriales	Enterobacteriaceae	NA	NA	26538	0.350488
TGCTGCCTCCCGTAGGAGTTCGGGCCGTGTCTCAGTCCCGATGTGGCTGATCATCCTCTCAGACCAGCTACGGATCGTCGCCTTGGTGAGCCATTACCTCACCAACCAGCTAATCCGACATAGGCTCATCCGATAGCGCAAGGCCCGAAGGTCCCCTGCTTTCTCCCGTAGGACGTATGCGGTATTAGCCTGGGTTTCCCCAGGTTATCCCCCACTACCGGGCAGATTCCTATGCATTACTCACCCGTGCGCCACT	Bacteria	Proteobacteria	Gammaproteobacteria	Oceanospirillales	Halomonadaceae	Halomonas	NA	20809	0.274825
TGCTGCCTCCCGTAGGAGTCTGGGCCGTGTCTCAGTCCCAGTGTGGCCGGTCACCCTCTCAGGCCGGCTACGCATCGTCGCCTTGGTGAGCCGTTACCTCACCAACCAGCTAATGCGCCGCAGGCCCATCTGTAAGCAATAGCCCTAAAGCCATCCTTTCAATCTCCCTCCATGCGGAGAAAGATCTTATCCGGTATTAGCCCCGGTTTCCCGGAGTTATCCCGGTCTTACAGGCAGGTTGCCTACGTGTTACTCACCCGTACGCCACT	Bacteria	Firmicutes	Bacilli	Bacillales	Bacillaceae	Caldalkalibacillus	NA	21893	0.289141
TGCTGCCTCCCGTAGGAGTCTGGGCCGTGTCTCAGTCCCAGTGTGGCCGATCACCCTCTCAGGTCGGCTACGCATCGTTGCCTTGGTGAGCCACTACCTCACCAACTAGCTAATGCGCCGCGGGTCCATCTGTAAGTGATAGCAGAACCATCTTTCAACTTCGGATCATGCGATCCGAGGTGTTATCCGGTATTAGCCCCGGTTTCCCGGAGTTATCCCAGTCTTACAGGCAGGTTACCCACGTGTTACTCACCCGTACGCCACT	Bacteria	Firmicutes	Bacilli	Bacillales	Bacillaceae	NA	NA	22391	0.295718
TGCTGCCTCCCGTAGGAGTCTGGACCGTGTCTCAGTTCCAGTGTGGCTGGTCATCCTCTCAGACCAGCTAGGGATCGTCGCCTAGGTGAGCCATTACCCCACCTACTAGCTAATCCCATCTGGGCACATCTGATGGCAAGAGGCCCGAAGGTCCCCCTCTTTGGTCTTGCGACGTTATGCGGTATTAGCTACCGTTTCCAGTAGTTATCCCCCTCCACCAGGCAGTTTCCCAGACATTACTCACCCGTCCGCCGCT	Bacteria	Proteobacteria	Gammaproteobacteria	Enterobacteriales	Enterobacteriaceae	NA	NA	25921	0.342339
TGCTGCCTCCCGTAGGAGTCTGGGCCGTGTCTCAGTCCCAGTGTGGCGGATCATCCTCTCAGACCCGCTACAGATCGTCGCCTTGGTAGGCCTTTACCCCACCAACTAGCTAATCCGACTTAGGCTCATCTATTAGCGCAAGGTCACAAGTGATCCCCTGCTTTCTCCCGTAGGACGTATGCGGTATTAGCATCCCTTTCGAGATGTTGTCCCCCACTAATAGGCAGATTCCTAAGCATTACTCACCCGTACGCCACT	Bacteria	Proteobacteria	Gammaproteobacteria	Pseudomonadales	Moraxellaceae	Acinetobacter	NA	25875	0.341731
TGCTGCCTCCCGTAGGAGTCTGGGCCGTGTCTCAGTCCCAGTGTGGCGGATCATCCTCTCAGACCCGCTACAGATCGTCGCCTTGGTAGGCCTTTACCCCACCAACTAGCTAATCCGACTTAGGCTCATCTATTAGCGCAAGGTCCGAAGATCCCCTGCTTTCCCCCGTAGGGCGTATGCGGTATTAGCATTCCTTTCGGAATGTTGTCCCCCACTAATAGGCAGATTCCTAAGCATTACTCACCCGTCCGCCGCT	Bacteria	Proteobacteria	Gammaproteobacteria	Pseudomonadales	Moraxellaceae	Acinetobacter	beijerinckii/haemolyticus/johnsonii/junii/parvus/schindleri/tandoii/tjernbergiae	24741	0.326755
TGCTGCCTCCCGTAGGAGTCTGGGCCGTATCTCAGTCCCAATGTGGCCGGTCACCCTCTCAGGCCGGCTACCCGTCAAAGCCTTGGTAAGCCACTACCCCACCAACAAGCTGATAAGCCGCGAGTCCATCCCCAACCGCCGAAACTTTCCAACCCCCACCATGCAGCAGGAGCTCCTATCCGGTATTAGCCCCAGTTTCCTGAAGTTATCCCAAAGTCAAGGGCAGGTTACTCACGTGTTACTCACCCGTCCGCCGCT	Bacteria	Actinobacteria	Actinobacteria	Propionibacteriales	Propionibacteriaceae	Propionibacterium	NA	23559	0.311144
TGCTGCCTCCCGTAGGAGTCTGGGCCGTGTCTCAGTCCCAGTGTGGCCGGTCACCCTCTCAGGCCGGCTACGCATCGTCGCCTTGGTGAGCCGTTACCTCACCAACCAGCTAATGCGCCGCAGGCCCATCTGTAAGCAATAGCCCTAAAGCCATCCTTTCAATCTCCCTCCATGCGGAGAAAGATCTTATCCGGTATTAGCCCCGGTTTCCCGGAGTTATCCCGGTCTTACAGGCAGGTTGCCTACGTGTTACTCACCCGTCCGCCGCT	Bacteria	Firmicutes	Bacilli	Bacillales	Bacillaceae	Caldalkalibacillus	NA	19369	0.255807
TGCTGCCTCCCGTAGGAGTCTGGGCCGTGTCTCAGTCCCAGTGTGGCCGATCACCCTCTCAGGTCGGCTACGCATCGTTGCCTTGGTGAGCCACTACCTCACCAACTAGCTAATGCGCCGCGGGTCCATCTGTAAGTGATAGCAGAACCATCTTTCAACTTCGGATCATGCGATCCGAGGTGTTATCCGGTATTAGCCCCGGTTTCCCGGAGTTATCCCAGTCTTACAGGCAGGTTACCCACGTGTTACTCACCCGTCCGCCGCT	Bacteria	Firmicutes	Bacilli	Bacillales	Bacillaceae	NA	NA	19779	0.261222
TGCTGCCTCCCGTAGGAGTCTGGACCGTGTCTCAGTTCCAGTGTGGCTGGTCATCCTCTCAGACCAGCTAGGGATCGTCGCCTAGGTGAGCCATTACCCCACCTACTAGCTAATCCCATCTGGGCACATCTGATGGCAAGAGGCCCGAAGGTCCCCCTCTTTGGTCTTGCGACGTTATGCGGTATTAGCTACCGTTTCCAGTAGTTATCCCCCTCCACCAGGCAGTTTCCCAGACATTACTCACCCGTACGCCACT	Bacteria	Proteobacteria	Gammaproteobacteria	Enterobacteriales	Enterobacteriaceae	NA	NA	23867	0.315212
TGCTGCCTCCCGTAGGAGTCTGGGCCGTGTCTCAGTCCCAGTGTGGCTGGTCGTCCTCTCAAACCAGCTACGGATCGTCGCCTTGGTGAGCCGTTACCCCACCAACTAGCTAATCCGATATCGGCCGCTCCAATAGTGCAAGGTCTTGCGATCCCCTGCTTTCCCCCGTAGGGCGTATGCGGTATTAGCTACGCTTTCGCGTAGTTATCCCCCGCTACTGGGCACGTTCCGATACATTACTCACCCGTCCGCCACT	Bacteria	Proteobacteria	Betaproteobacteria	Burkholderiales	Alcaligenaceae	Achromobacter	NA	19339	0.25541
TGCTGCCTCCCGTAGGAGTTCGGGCCGTGTCTCAGTCCCGATGTGGCTGATCATCCTCTCAGACCAGCTACGGATCGTCGCCTTGGTGAGCCATTACCTCACCAACCAGCTAATCCGACATAGGCTCATCCGATAGCGCAAGGCCCGAAGGTCCCCTGCTTTCTCCCGTAGGACGTATGCGGTATTAGCCTGGGTTTCCCCAGGTTATCCCCCACTACCGGGCAGATTCCTATGCATTACTCACCCGTACGCCGCT	Bacteria	Proteobacteria	Gammaproteobacteria	Oceanospirillales	Halomonadaceae	Halomonas	NA	18418	0.243247
TGCTGCCTCCCGTAGGAGTCTGGGCCGTGTCTCAGTCCCAGTGTGGCCGATCACCCTCTCAGGTCGGCTACGCATCGTCGCCTTGGTGAGCCGTTACCCCACCAACTAGCTAATGCGCCGCGGGCCCATCTGTAAGTGATAGCCGAAACCATCTTTCAAAAAAGAACCATGCAGTTCTTTTTATTATCCGGTATTAGCACCGATTTCTCGATGTTATCCCAGTCTTACAGGCAGGTTGCCCACGTGTTACTCACCCGTCCGCCGCT	Bacteria	Firmicutes	Bacilli	Bacillales	Bacillaceae	Bacillus	NA	17178	0.22687
TGCTGCCTCCCGTAGGAGTCTGGGCCGTGTCTCAGTCCCAGTGTGGCCGGTCACCCTCTCAGGCCGGCTACGCATCGTCGCCTTGGTGAGCCGTTACCTCACCAACCAGCTAATGCGCCGCAGGCCCATCTGTAAGCGATCGCCTTGCGGCCATCCTTTCAATCTCCCTCCATGCGGAGAAAGATCTTATCCGGTATTAGCCCCGGTTTCCCGGAGTTATCCCGGTCTTACAGGCAGGTTGCCTACGTGTTACTCACCCGTGCGCCACT	Bacteria	Firmicutes	Bacilli	Bacillales	Bacillaceae	Caldalkalibacillus	NA	18113	0.239219
TGCTGCCTCCCGTAGGAGTCTGGGCCGTGTCTCAGTCCCAGTGTGGCCGGTCACCCTCTCAGGCCGGCTACGCATCGTCGCCTTGGTGAGCCGTTACCTCACCAACTAGCTAATGCGCCGCAGGCCCATCTGTAAGCGGTAGCCTTGCGGCCACCTTTCAACCAACGGTCATGCGACCGAAGGTCCTATCCGGTATTAGCCCCGGTTTCCCGGGGTTATCCCGGTCTTACAGGCAGGTTGCCTACGTGTTACTCACCCGTCCGCCACT	Bacteria	Firmicutes	Bacilli	Bacillales	Bacillaceae	Caldalkalibacillus	NA	18148	0.239681
TGCTGCCTCCCGTAGGAGTCTGGACCGTGTCTCAGTTCCAGTGTGGCTGGTCATCCTCTCAGACCAGCTAGGGATCGTCGCCTAGGTGAGCCGTTACCCCACCTACTAGCTAATCCCATCTGGGCACATCTGATGGCAAGAGGCCCGAAGGTCCCCCTCTTTGGTCTTGCGACGTTATGCGGTATTAGCTACCGTTTCCAGTAGTTATCCCCCTCCATCAGGCAGTTTCCCAGACATTACTCACCCGTACGCCACT	Bacteria	Proteobacteria	Gammaproteobacteria	Enterobacteriales	Enterobacteriaceae	NA	NA	21958	0.29
TGCTGCCTCCCGTAGGAGTCTGGGCCGTGTCTCAGTCCCAGTGTGGCTGGTCGTCCTCTCAGACCAGCTACAGATCGTCGGCTTGGTAAGCTTTTATCCCACCAACTACCTAATCTGCCATCGGCCGCTCCAATCGCGCGAGGCCCGAAGGTCCCCCGCTTTCATCCTCAGATCGTATGCGGTATTAGCTACTCTTTCGAGTAGTTATCCCCCACGACTGGGCACGTTCCGATGTATTACTCACCCGTCCGCCGCT	Bacteria	Proteobacteria	Betaproteobacteria	Burkholderiales	Comamonadaceae	Delftia	NA	18536	0.244805
TGCTGCCTCCCGTAGGAGTTTGGGCCGTGTCTCAGTCCCAATGTGGCTGATCATCCTCTCAGACCAGCTACTGATCGTCGCCTTGGTGAGCCATTACCTCAACCAACTAGCTAATCAGACGCGGGCCGCTCTAAAGGCGATAAATCTTTCCCCCGAAGGGCACATTCGGTATTAGCACAAGTTTCCCTGAGTTATTCCGAACCTAAAGGCACGTTCCCACGTGTTACTCACCCGTCCGCCACTCTGTCTC	Bacteria	Proteobacteria	Alphaproteobacteria	Caulobacterales	Caulobacteraceae	Brevundimonas	NA	22983	0.303537
TGCTGCCTCCCGTAGGAGTCTGGGCCGTATCTCAGTCCCAATGTGGCCGGTCACCCTCTCAGGCCGGCTACCCGTCAAAGCCTTGGTAAGCCACTACCCCACCAACAAGCTGATAAGCCGCGAGTCCATCCCCAACCGCCGAAACTTTCCAACCCCCACCATGCAGCAGGAGCTCCTATCCGGTATTAGCCCCAGTTTCCTGAAGTTATCCCAAAGTCAAGGGCAGGTTACTCACGTGTTACTCACCCGTACGCCACT	Bacteria	Actinobacteria	Actinobacteria	Propionibacteriales	Propionibacteriaceae	Propionibacterium	NA	20535	0.271206
TGCTGCCTCCCGTAGGAGTCTGGGCCGTGTCTCAGTCCCAGTGTGGCGGATCATCCTCTCAGACCCGCTACAGATCGTCGCCTTGGTAGGCCTTTACCCCACCAACTAGCTAATCCGACTTAGGCTCATCTATTAGCGCAAGGTCACAAGTGATCCCCTGCTTTCTCCCGTAGGACGTATGCGGTATTAGCATCCCTTTCGAGATGTTGTCCCCCACTAATAGGCAGATTCCTAAGCATTACTCACCCGTTCGCCACT	Bacteria	Proteobacteria	Gammaproteobacteria	Pseudomonadales	Moraxellaceae	Acinetobacter	NA	21966	0.290105
TGCTGCCTCCCGTAGGAGTCTGGACCGTGTCTCAGTTCCAGTGTGGCTGGTCATCCTCTCAGACCAGCTAGGGATCGTCGCCTAGGTGAGCCATTACCCCACCTACTAGCTAATCCCATCTGGGCACATCTGATGGCAAGAGGCCCGAAGGTCCCCCTCTTTGGTCTTGCGACGTTATGCGGTATTAGCTACCGTTTCCAGTAGTTATCCCCCTCCACCAGGCAGTTTCCCAGACATTACTCACCCGTTCGCCACT	Bacteria	Proteobacteria	Gammaproteobacteria	Enterobacteriales	Enterobacteriaceae	NA	NA	21071	0.278285
TGCTGCCTCCCGTAGGAGTCTGGGCCGTGTCTCAGTCCCAGTGTGGCCGATCACCCTCTCAGGTCGGCTACGCATCGTCGCCTTGGTGAGCCGTTACCTCACCAACTAGCTAATGCGCCGCGGGCCCATCCTGTAGCGACAGCTTGCGCCGTCTTTCAACGAAACGTCATGCGACATTTCGTGTTATCCGGTATTAGCACCGATTTCTCGGTGTTATCCCCGTCTACAGGGCAGGTTGCCCACGTGTTACTCACCCGTCCGCCACT	Bacteria	Firmicutes	Bacilli	Bacillales	Bacillaceae	Anoxybacillus	NA	17555	0.231849
TGCTGCCTCCCGTAGGAGTCTGGGCCGTGTCTCAGTCCCAGTGTGGCGGATCATCCTCTCAGACCCGCTACAGATCGTCGCCTTGGTAGGCCTTTACCCCACCAACTAGCTAATCCGACTTAGGCTCATCTATTAGCGCAAGGTCACAAGTGATCCCCTGCTTTCTCCCGTAGGACGTATGCGGTATTAGCATCCCTTTCGAGATGTTGTCCCCCACTAATAGGCAGATTCCTAAGCATTACTCACCCGTGCGCCACT	Bacteria	Proteobacteria	Gammaproteobacteria	Pseudomonadales	Moraxellaceae	Acinetobacter	NA	20674	0.273042
TGCTGCCTCCCGTAGGAGTCTGGACCGTGTCTCAGTTCCAGTGTGGCTGGTCATCCTCTCAGACCAGCTAGGGATCGTCGCCTAGGTGAGCCGTTACCCCACCTACTAGCTAATCCCATCTGGGCACATCTGATGGCAAGAGGCCCGAAGGTCCCCCTCTTTGGTCTTGCGACGTTATGCGGTATTAGCTACCGTTTCCAGTAGTTATCCCCCTCCATCAGGCAGTTTCCCAGACATTACTCACCCGTTCGCCACT	Bacteria	Proteobacteria	Gammaproteobacteria	Enterobacteriales	Enterobacteriaceae	NA	NA	20003	0.26418
TGCTGCCTCCCGTAGGAGTTCGGGCCGTGTCTCAGTCCCGATGTGGCTGATCATCCTCTCAGACCAGCTACGGATCGTCGCCTTGGTGAGCCATTACCTCACCAACCAGCTAATCCGACATAGGCTCATCCGATAGCGCAAGGTCCGAAGAGCCCCTGCTTTCTCCCGTAGGACGTATGCGGTATTAGCCTGGGTTTCCCCAGGTTATCCCCCACTACCGGGCAGATTCCTATGCATTACTCACCCGTCCGCCACT	Bacteria	Proteobacteria	Gammaproteobacteria	Oceanospirillales	Halomonadaceae	Halomonas	NA	15800	0.208671
TGCTGCCTCCCGTAGGAGTCTGGACCGTGTCTCAGTTCCAGTGTGGCTGATCATCCTCTCAGACCAGCTACGGATCGTCGCCTTGGTGGGCCTTTACCCCGCCAACTAGCTAATCCGACATCGGCTCATTCAATCGCGCAAGGTCCGAAGATCCCCTGCTTTCACCCGTAGGTCGTATGCGGTATTAGCGTAAGTTTCCCTACGTTATCCCCCACGAAAAAGTAGATTCCGATGTATTACTCACCCGTCCGCCACT	Bacteria	Proteobacteria	Gammaproteobacteria	Xanthomonadales	Xanthomonadaceae	Stenotrophomonas	NA	19854	0.262212
TGCTGCCTCCCGTAGGAGTCTGGGCCGTGTCTCAGTCCCAGTGTGGCGGATCATCCTCTCAGACCCGCTACAGATCGTCGCCTTGGTAGGCCTTTACCCCACCAACTAGCTAATCCGACTTAGGCTCATCTATTAGCGCAAGGTCCGAAGATCCCCTGCTTTCCCCCGTAGGGCGTATGCGGTATTAGCATTCCTTTCGGAATGTTGTCCCCCACTAATAGGCAGATTCCTAAGCATTACTCACCCGTACGCCACT	Bacteria	Proteobacteria	Gammaproteobacteria	Pseudomonadales	Moraxellaceae	Acinetobacter	NA	18990	0.250801
TGCTGCCTCCCGTAGGAGTCTGGGCCGTGTCTCAGTCCCAGTGTGGCTGGTCGTCCTCTCAGACCAGCTACAGATCGTCGGCTTGGTAAGCTTTTATCCCACCAACTACCTAATCTGCCATCGGCCGCTCCAATCGCGCGAGGCCCGAAGGTCCCCCGCTTTCATCCTCAGATCGTATGCGGTATTAGCTACTCTTTCGAGTAGTTATCCCCCACGACTGGGCACGTTCCGATGTATTACTCACCCGTACGCCACT	Bacteria	Proteobacteria	Betaproteobacteria	Burkholderiales	Comamonadaceae	Delftia	NA	16030	0.211708
TGCTGCCTCCCGTAGGAGTCTGGGCCGTGTCTCAGTCCCAGTGTGGCCGATCACCCTCTCAGGTCGGCTACGCATCGTCGCCTTGGTGAGCCGTTACCTCACCAACTAGCTAATGCGCCGCGGGCCCATCCGTAAGTGACAGCCAAAGCCGCCTTTCAACCAAAGATCATGCGATCTTCGGTGTTATCCGGTATTAGCTCCGGTTTCCCGAAGTTATCCCGGTCTTACGGGCAGGTTGCCCACGTGTTACTCACCCGTTCGCCACT	Bacteria	Firmicutes	Bacilli	Bacillales	Bacillaceae	Anoxybacillus	NA	14760	0.194936
TGCTGCCTCCCGTAGGAGTCTGGACCGTGTCTCAGTTCCAGTGTGGCTGGTCATCCTCTCAGACCAGCTAGGGATCGTCGCCTAGGTGAGCCGTTACCCCACCTACTAGCTAATCCCATCTGGGCACATCTGATGGCATGAGGCCCGAAGGTCCCCCACTTTGGTCTTGCGACGTTATGCGGTATTAGCTACCGTTTCCAGTAGTTATCCCCCTCCATCAGGCAGTTTCCCAGACATTACTCACCCGTCCGCCACT	Bacteria	Proteobacteria	Gammaproteobacteria	Enterobacteriales	Enterobacteriaceae	NA	NA	19343	0.255463
TGCTGCCTCCCGTAGGAGTTTGGGCCGTGTCTCAGTCCCAATGTGGCTGATCATCCTCTCAGACCAGCTATGGATCGTCGCCTTGGTAGGCCTTTACCCCACCAACTAGCTAATCCAACGCGGGCCAATCCTTCCCCGATAAATCTTTCCCCCGTAGGGCGTATGCGGTATTAATTCCAGTTTCCCGGAGCTATTCCGCAGGAAAGGGTATGTTCCCACGCGTTACTCACCCGTCCGCCACTCTGTCTCT	Bacteria	Proteobacteria	Alphaproteobacteria	Rhizobiales	Rhizobiaceae	Rhizobium	NA	19348	0.255529
TGCTGCCTCCCGTAGGAGTCTGGACCGTGTCTCAGTTCCAGTGTGGCTGGTCATCCTCTCAGACCAGCTAGGGATCGTCGCCTAGGTGAGCCATTACCCCACCTACTAGCTAATCCCATCTGGGCACATCTGATGGCAAGAGGCCCGAAGGTCCCCCTCTTTGGTCTTGCGACGTTATGCGGTATTAGCTACCGTTTCCAGTAGTTATCCCCCTCCACCAGGCAGTTTCCCAGACATTACTCACCCGTGCGCCACT	Bacteria	Proteobacteria	Gammaproteobacteria	Enterobacteriales	Enterobacteriaceae	NA	NA	18645	0.246245
TGCTGCCTCCCGTAGGAGTTCGGGCCGTGTCTCAGTCCCGATGTGGCTGATCATCCTCTCAGACCAGCTACGGATCGTTGCCTTGGTGAGCCATTACCTCACCAACCAGCTAATCCGACATAGGCTCATCCGATAGCGCAAGGCCCGAAGGTCCCCTGCTTTCTCCCGTAGGACGTATGCGGTATTAGCCTGGGTTTCCCCAGGTTATCCCCCACTACCGGGCAGATTCCTATGCATTACTCACCCGTCCGCCACT	Bacteria	Proteobacteria	Gammaproteobacteria	Oceanospirillales	Halomonadaceae	Halomonas	NA	14057	0.185651
TGCTGCCTCCCGTAGGAGTCTGGGCCGTGTCTCAGTCCCAGTGTGGCGGATCATCCTCTCAGACCCGCTACAGATCGTCGCCTTGGTAGGCCTTTACCCCACCAACTAGCTAATCCGACTTAGGCTCATCTATTAGCGCAAGGTCACAAGTGATCCCCTGCTTTCTCCCGTAGGACGTATGCGGTATTAGCATCCCTTTCGAGATGTTGTCCCCCACTAATAGGCAGATTCCTAAGCATTACTCACCCGTACGCCGCT	Bacteria	Proteobacteria	Gammaproteobacteria	Pseudomonadales	Moraxellaceae	Acinetobacter	NA	18236	0.240843
TGCTGCCTCCCGTAGGAGTCTGGGCCGTGTCTCAGTCCCAGTGTGGCCGGTCACCCTCTCAGGCCGGCTACGCATCGTCGCCTTGGTGAGCCGTTACCTCACCAACCAGCTAATGCGCCGCAGGCCCATCTGTAAGCGATCGCCTTGCGGCCATCCTTTCAATCTCCCTCCATGCGGAGAAAGATCTTATCCGGTATTAGCCCCGGTTTCCCGGAGTTATCCCGGTCTTACAGGCAGGTTGCCTACGTGTTACTCACCCGTACGCCGCT	Bacteria	Firmicutes	Bacilli	Bacillales	Bacillaceae	Caldalkalibacillus	NA	15153	0.200126
TGCTGCCTCCCGTAGGAGTCTGGGCCGTGTCTCAGTCCCAGTGTGGCCGATCACCCTCTCAGGTCGGCTACGCATCGTCGCCTTGGTGAGCCGTTACCCCACCAACTAGCTAATGCGCCGCGGGCCCATCTGTAAGTGATAGCCGAAACCATCTTTCAAAAAAGAACCATGCAGTTCTTTTTATTATCCGGTATTAGCACCGATTTCTCGATGTTATCCCAGTCTTACAGGCAGGTTGCCCACGTGTTACTCACCCGTGCGCCACT	Bacteria	Firmicutes	Bacilli	Bacillales	Bacillaceae	NA	NA	13497	0.178255
TGCTGCCTCCCGTAGGAGTCTGGGCCGTGTCTCAGTCCCAGTGTGGCCGATCACCCTCTCAGGTCGGCTACGCATCGTCGCCTTGGTGAGCCGTTACCCCACCAACTAGCTAATGCGCCGCGGGCCCATCTGTAAGTGATAGCCGAAACCATCTTTCAAAAAAGAACCATGCAGTTCTTTTTATTATCCGGTATTAGCACCGATTTCTCGATGTTATCCCAGTCTTACAGGCAGGTTGCCCACGTGTTACTCACCCGTTCGCCACT	Bacteria	Firmicutes	Bacilli	Bacillales	Bacillaceae	Bacillus	NA	12747	0.16835
TGCTGCCTCCCGTAGGAGTTTGGGCCGTGTCTCAGTCCCAATGTGGCTGATCATCCTCTCAGACCAGCTACTGATCGTCGCCTTGGTGAGCCATTACCTCAACCAACTAGCTAATCAGACGCGGGCCGCTCTAAAGGCGATAAATCTTTCCCCCGAAGGGCACATTCGGTATTAGCACAAGTTTCCCTGAGTTATTCCGAACCTAAAGGCACGTTCCCACGTGTTACTCACCCGTCCGCCGCTCTGTCTC	Bacteria	Proteobacteria	Alphaproteobacteria	Caulobacterales	Caulobacteraceae	Brevundimonas	NA	18508	0.244435
TGCTGCCTCCCGTAGGAGTCTGGACCGTGTCTCAGTTCCAGTGTGGCTGGTCATCCTCTCAGACCAGCTAGGGATCGTCGCCTAGGTGAGCCATTACCCCACCTACTAGCTAATCCCATCTGGGCACATCTGATGGCAAGAGGCCCGAAGGTCCCCCTCTTTGGTCTTGCGACGTTATGCGGTATTAGCTACCGTTTCCAGTAGTTATCCCCCTCCACCAGGCAGTTTCCCAGACATTACTCACCCGTACGCCGCT	Bacteria	Proteobacteria	Gammaproteobacteria	Enterobacteriales	Enterobacteriaceae	NA	NA	17534	0.231572
TGCTGCCTCCCGTAGGAGTCTGGACCGTGTCTCAGTTCCAGTGTGGCTGATCATCCTCTCAGACCAGCTACGGATCGTCGCCTTGGTGGGCCTTTACCCCGCCAACTAGCTAATCCGACATCGGCTCATTCAATCGCGCAAGGTCCGAAGATCCCCTGCTTTCACCCGTAGGTCGTATGCGGTATTAGCGTAAGTTTCCCTACGTTATCCCCCACGACAGAGTAGATTCCGATGTATTACTCACCCGTCCGCCGCT	Bacteria	Proteobacteria	Gammaproteobacteria	Xanthomonadales	Xanthomonadaceae	Stenotrophomonas	NA	12997	0.171652
TGCTGCCTCCCGTAGGAGTCTGGACCGTGTCTCAGTTCCAGTGTGGCTGGTCATCCTCTCAGACCAGCTAGGGATCGTCGCCTAGGTGAGCCGTTACCCCACCTACTAGCTAATCCCATCTGGGCACATCTGATGGCAAGAGGCCCGAAGGTCCCCCTCTTTGGTCTTGCGACGTTATGCGGTATTAGCTACCGTTTCCAGTAGTTATCCCCCTCCATCAGGCAGTTTCCCAGACATTACTCACCCGTACGCCGCT	Bacteria	Proteobacteria	Gammaproteobacteria	Enterobacteriales	Enterobacteriaceae	NA	NA	17262	0.227979
TGCTGCCTCCCGTAGGAGTCTGGGCCGTGTCTCAGTCCCAGTGTGGCCGATCACCCTCTCAGGTCGGCTACGCATCGTCGCCTTGGTGAGCCGTTACCTCACCAACTAGCTAATGCGCCGCGGGCCCATCCGTAAGTGACAGCCAAAGCCGCCTTTCAACCAAAGATCATGCGATCTTCGGTGTTATCCGGTATTAGCTCCGGTTTCCCGAAGTTATCCCGGTCTTACGGGCAGGTTGCCCACGTGTTACTCACCCGTGCGCCACT	Bacteria	Firmicutes	Bacilli	Bacillales	Bacillaceae	Anoxybacillus	NA	13311	0.175799
TGCTGCCTCCCGTAGGAGTCTGGGCCGTGTCTCAGTCCCAGTGTGGCCGGTCACCCTCTCAGGCCGGCTACGCATCGTCGCCTTGGTGAGCCGTTACCTCACCAACCAGCTAATGCGCCGCAGGCCCATCTGTAAGCGATCGCCTTGCGGCCATCCTTTCAATCTCCCTCCATGCGGAAGAAGATCTTATCCGGTATTAGCCCCGGTTTCCCGGAGTTATCCCGGTCTTACAGGCAGGTTGCCTACGTGTTACTCACCCGTCCGCCACT	Bacteria	Firmicutes	Bacilli	Bacillales	Bacillaceae	Caldalkalibacillus	NA	12876	0.170054
TGCTGCCTCCCGTAGGAGTTTGGGCCGTGTCTCAGTCCCAATGTGGCTGATCATCCTCTCAGACCAGCTACTGATCGTCGCCTTGGTGAGCCATTACCTCAACCAACTAGCTAATCAGACGCGGGCCGCTCTAAAGGCGATAAATCTTTCCCCCGAAGGGCACATTCGGTATTAGCACAAGTTTCCCTGAGTTATTCCGAACCTAAAGGCACGTTCCCACGTGTTACTCACCCGTACGCCACTCTGTCTC	Bacteria	Proteobacteria	Alphaproteobacteria	Caulobacterales	Caulobacteraceae	Brevundimonas	NA	17690	0.233632
TGCTGCCTCCCGTAGGAGTCTGGGCCGTATCTCAGTCCCAATGTGGCCGGTCACCCTCTCAGGCCGGCTACCCGTCAAAGCCTTGGTAAGCCACTACCCCACCAACAAGCTGATAAGCCGCGAGTCCATCCCCAACCGCCGAAACTTTCCAACCCCCACCATGCAGCAGGAGCTCCTATCCGGTATTAGCCCCAGTTTCCTGAAGTTATCCCAAAGTCAAGGGCAGGTTACTCACGTGTTACTCACCCGTTCGCCACT	Bacteria	Actinobacteria	Actinobacteria	Propionibacteriales	Propionibacteriaceae	Propionibacterium	acnes/avidum/humerusii	15866	0.209542
TGCTGCCTCCCGTAGGAGTCTGGGCCGTGTCTCAGTCCCAGTGTGGCTGGTCGTCCTCTCAGACCAGCTACAGATCGTCGGCTTGGTGAGCCTTTACCTCACCAACTACCTAATCTGATATCGGCCGCTCCAATCGCGCGAGGTCTTGCGATCCCCCGCTTTCACCCTCAGGTCGTATGCGGTATTAGCTGCTCTTTCGAGCAGTTATCCCCCACGACTGGGCACGTTCCGATACATTACTCACCCGTCCGCCACT	Bacteria	Proteobacteria	Betaproteobacteria	Burkholderiales	Comamonadaceae	Pelomonas	NA	13179	0.174055
TGCTGCCTCCCGTAGGAGTCTGGACCGTGTCTCAGTTCCAGTGTGGCTGGTCATCCTCTCAGACCAGCTAGGGATCGTCGCCTAGGTGAGCCGTTACCCCACCTACTAGCTAATCCCATCTGGGCACATCTGATGGCAAGAGGCCCGAAGGTCCCCCTCTTTGGTCTTGCGACGTTATGCGGTATTAGCTACCGTTTCCAGTAGTTATCCCCCTCCATCAGGCAGTTTCCCAGACATTACTCACCCGTGCGCCACT	Bacteria	Proteobacteria	Gammaproteobacteria	Enterobacteriales	Enterobacteriaceae	NA	NA	16449	0.217242
TGCTGCCTCCCGTAGGAGTTCGGGCCGTGTCTCAGTCCCGATGTGGCTGATCATCCTCTCAGACCAGCTACGGATCGTCGCCTTGGTGAGCCATTACCTCACCAACCAGCTAATCCGACATAGGCTCATCCGATAGCGCAAGGCCCGAAGGTCCCCTGCTTTCTCCCGTAGGACGTATGCGGTATTAGCCTGGGTTTCCCCAGGTTATCCCCCACTACCGGGCAGATTCCTATGCATTACTCACCCGTTCGCCGCT	Bacteria	Proteobacteria	Gammaproteobacteria	Oceanospirillales	Halomonadaceae	Halomonas	NA	12409	0.163886
TGCTGCCTCCCGTAGGAGTCTGGACCGTGTCTCAGTTCCAGTGTGGCTGGTCATCCTCTCAGACCAGCTAGGGATCGTCGCCTAGGTGAGCCATTACCCCACCTACTAGCTAATCCCATCTGGGCACATCCGATGGTGTGAGGCCCGAAGGTCCCCCACTTTGGTCTTGCGACGTTATGCGGTATTAGCTACCGTTTCCAGTAGTTATCCCCCTCCATCGGGCAGTTTCCCAGACATTACTCACCCGTCCGCCACT	Bacteria	Proteobacteria	Gammaproteobacteria	Enterobacteriales	Enterobacteriaceae	Kluyvera	NA	16967	0.224083
TGCTGCCTCCCGTAGGAGTCTGGACCGTGTCTCAGTTCCAGTGTGACTGATCATCCTCTCAGACCAGTTACGGATCGTCGCCTTGGTGAGCCATTACCTCACCAACAAGCTAATCCGACCTAGGCTCATCTGATAGCGCAAGGCCCGAAGGTCCCCTGCTTTCTCCCGTAGGACGTATGCGGTATTAGCGTTCCTTTCGAAACGTTGTCCCCCACTACCAGGCAGATTCCTAGGCATTACTCACCCGTCCGCCACT	Bacteria	Proteobacteria	Gammaproteobacteria	Pseudomonadales	Pseudomonadaceae	Pseudomonas	NA	16792	0.221772
TGCTGCCTCCCGTAGGAGTCTGGGCCGTGTCTCAGTCCCAGTGTGGCCGGTCACCCTCTCAGGCCGGCTACGCATCGTCGCCTTGGTGAGCCGTTACCTCACCAACCAGCTAATGCGCCGCAGGCCCATCTGTAAGCGGTAGCCTTGCGGCCACCTTTCAACCAACGGTCATGCGACCGAAGGTCCTATCCGGTATTAGCCCCGGTTTCCCGGGGTTATCCCGGTCTTACAGGCAGGTTGCCTACGTGTTACTCACCCGTCCGCCACT	Bacteria	Firmicutes	Bacilli	Bacillales	Bacillaceae	Caldalkalibacillus	NA	13993	0.184806
TGCTGCCTCCCGTAGGAGTCTGGGCCGTGTCTCAGTCCCAGTGTGGCCGGTCACCCTCTCAGGCCGGCTACGCATCGTCGCCTTGGTGAGCCGTTACCTCACCAACCAGCTAATGCGCCGCAGGCCCATCTGTAAGCAATAGCCCTAAAGCCATCCTTTCAATCTCCCTCCATGCGGAGAAAGATCTTATCCGGTATTAGCCCCGGTTTCCCGGAGTTATCCCGGTCTTACAGGCAGGTTGCCTACGTGTTACTCACCCGTTCGCCACT	Bacteria	Firmicutes	Bacilli	Bacillales	Bacillaceae	Caldalkalibacillus	NA	13283	0.175429
TGCTGCCTCCCGTAGGAGTTCGGGCCGTGTCTCAGTCCCGATGTGGCTGATCATCCTCTCAGACCAGCTACGGATCGTCGCCTTGGTGAGCCATTACCTCACCAACCAGCTAATCCGACATAGGCTCATCCGATAGCGCAAGGCCCGAAGGTCCCCTGCTTTCTCCCGTAGGACGTATGCGGTATTAGCCTGGGTTTCCCCAGGTTATCCCCCACTACCGGGCAGATTCCTATGCATTACTCACCCGTGCGCCGCT	Bacteria	Proteobacteria	Gammaproteobacteria	Oceanospirillales	Halomonadaceae	Halomonas	NA	12399	0.163754
TGCTGCCTCCCGTAGGAGTCTGGACCGTGTCTCAGTTCCAGTGTGACTGATCATCCTCTCAGACCAGTTACGGATCGTCGCCTTGGTGAGCCTTTACCTCACCAACTAGCTAATCCGACCTAGGCTCATCTGATAGCGCGAGGTCCGAAGATCCCCCACTTTCTCCCGTAGGACGTATGCGGTATTAGCGTTCCTTTCGAAACGTTGTCCCCCACTACCAGGCAGATTCCTAGGCATTACTCACCCGTCCGCCACT	Bacteria	Proteobacteria	Gammaproteobacteria	Pseudomonadales	Pseudomonadaceae	Pseudomonas	NA	16413	0.216767
TGCTGCCTCCCGTAGGAGTCTGGACCGTGTCTCAGTTCCAGTGTGGCTGGTCATCCTCTCAGACCAGCTAGGGATCGTCGCCTAGGTGAGCCATTACCCCACCTACTAGCTAATCCCATCTGGGCACATCTGATGGCAAGAGGCCCGAAGGTCCCCCTCTTTGGTCTTGCGACGTTATGCGGTATTAGCTACCGTTTCCAGTAGTTATCCCCCTCCACCAGGCAGTTTCCCAGACATTACTCACCCGTTCGCCGCT	Bacteria	Proteobacteria	Gammaproteobacteria	Enterobacteriales	Enterobacteriaceae	NA	NA	15624	0.206346
TGCTGCCTCCCGTAGGAGTCTGGGCCGTGTCTCAGTCCCAGTGTGGCGGATCATCCTCTCAGACCCGCTACAGATCGTCGCCTTGGTAGGCCTTTACCCCACCAACTAGCTAATCCGACTTAGGCTCATCTATTAGCGCAAGGTCACAAGTGATCCCCTGCTTTCTCCCGTAGGACGTATGCGGTATTAGCATCCCTTTCGAGATGTTGTCCCCCACTAATAGGCAGATTCCTAAGCATTACTCACCCGTGCGCCGCT	Bacteria	Proteobacteria	Gammaproteobacteria	Pseudomonadales	Moraxellaceae	Acinetobacter	NA	15702	0.207377
TGCTGCCTCCCGTAGGAGTCTGGACCGTGTCTCAGTTCCAGTGTGGCTGATCATCCTCTCAGACCAGCTACGGATCGTCGCCTTGGTGGGCCTTTACCCCGCCAACTAGCTAATCCGACATCGGCTCATTCAATCGCGCAAGGTCCGAAGATCCCCTGCTTTCACCCGTAGGTCGTATGCGGTATTAGCGTAAGTTTCCCTACGTTATCCCCCACGAAAAAGTAGATTCCGATGTATTACTCACCCGTCCGCCGCT	Bacteria	Proteobacteria	Gammaproteobacteria	Xanthomonadales	Xanthomonadaceae	Stenotrophomonas	maltophilia	16079	0.212356
TGCTGCCTCCCGTAGGAGTCTGGGCCGTGTCTCAGTCCCAGTGTGGCGGATCATCCTCTCAGACCCGCTACAGATCGTCGCCTTGGTAGGCCTTTACCCCACCAACTAGCTAATCCGACTTAGGCTCATCTATTAGCGCAAGGTCCGAAGATCCCCTGCTTTCCCCCGTAGGGCGTATGCGGTATTAGCATTCCTTTCGGAATGTTGTCCCCCACTAATAGGCAGATTCCTAAGCATTACTCACCCGTTCGCCACT	Bacteria	Proteobacteria	Gammaproteobacteria	Pseudomonadales	Moraxellaceae	Acinetobacter	NA	15212	0.200905
TGCTGCCTCCCGTAGGAGTCTGGGCCGTGTCTCAGTCCCAGTGTGGCCGATCACCCTCTCAGGTCGGCTACGCATCGTTGCCTTGGTGAGCCACTACCTCACCAACTAGCTAATGCGCCGCGGGTCCATCTGTAAGTGATAGCAGAACCATCTTTCAACTTCGGATCATGCGATCCGAGGTGTTATCCGGTATTAGCCCCGGTTTCCCGGAGTTATCCCAGTCTTACAGGCAGGTTACCCACGTGTTACTCACCCGTTCGCCACT	Bacteria	Firmicutes	Bacilli	Bacillales	Bacillaceae	NA	NA	12585	0.16621
TGCTGCCTCCCGTAGGAGTCTGGGCCGTGTCTCAGTCCCAGTGTGGCTGGTCGTCCTCTCAAACCAGCTACGGATCGTCGCCTTGGTGAGCCGTTACCCCACCAACTAGCTAATCCGATATCGGCCGCTCCAATAGTGCAAGGTCTTGCGATCCCCTGCTTTCCCCCGTAGGGCGTATGCGGTATTAGCTACGCTTTCGCGTAGTTATCCCCCGCTACTGGGCACGTTCCGATACATTACTCACCCGTCCGCCGCT	Bacteria	Proteobacteria	Betaproteobacteria	Burkholderiales	Alcaligenaceae	Achromobacter	NA	11819	0.156094
TGCTGCCTCCCGTAGGAGTCTGGGCCGTGTCTCAGTCCCAGTGTGGCGGATCATCCTCTCAGACCCGCTACAGATCGTCGCCTTGGTAGGCCTTTACCCCACCAACTAGCTAATCCGACTTAGGCTCATCTATTAGCGCAAGGTCCGAAGATCCCCTGCTTTCCCCCGTAGGGCGTATGCGGTATTAGCATTCCTTTCGGAATGTTGTCCCCCACTAATAGGCAGATTCCTAAGCATTACTCACCCGTACGCCGCT	Bacteria	Proteobacteria	Gammaproteobacteria	Pseudomonadales	Moraxellaceae	Acinetobacter	NA	14474	0.191158
TGCTGCCTCCCGTAGGAGTCTGGACCGTGTCTCAGTTCCAGTGTGGCTGGTCATCCTCTCAGACCAGCTAGGGATCGTCGCCTAGGTGAGCCATTACCCCACCTACTAGCTAATCCCATCTGGGCACATCTGATGGCAAGAGGCCTGAAGGTCCCCCTCTTTGGTCTTGCGACGTTATGCGGTATTAGCTACCGTTTCCAGTAGTTATCCCCCTCCATCAGGCAGTTTCCCAGACATTACTCACCCGTCCGCCACT	Bacteria	Proteobacteria	Gammaproteobacteria	Enterobacteriales	Enterobacteriaceae	NA	NA	15052	0.198792
TGCTGCCTCCCGTAGGAGTTTGGGCCGTGTCTCAGTCCCAATGTGGCTGATCATCCTCTCAGACCAGCTACTGATCGTCGCCTTGGTGAGCCATTACCTCAACCAACTAGCTAATCAGACGCGGGCCGCTCTAAAGGCGATAAATCTTTCCCCCGAAGGGCACATTCGGTATTAGCACAAGTTTCCCTGAGTTATTCCGAACCTAAAGGCACGTTCCCACGTGTTACTCACCCGTTCGCCACTCTGTCTC	Bacteria	Proteobacteria	Alphaproteobacteria	Caulobacterales	Caulobacteraceae	Brevundimonas	NA	15684	0.207139
TGCTGCCTCCCGTAGGAGTCTGGACCGTGTCTCAGTTCCAGTGTGGCTGATCATCCTCTCAGACCAGCTACGGATCGTCGCCTTGGTGGGCCTTTACCCCGCCAACTAGCTAATCCGACATCGGCTCATTCAATCGCGCAAGGTCCGAAGATCCCCTGCTTTCACCCGTAGGTCGTATGCGGTATTAGCGTAAGTTTCCCTACGTTATCCCCCACGAAAAAGTAGATTCCGATGTATTACTCACCCGTACGCCACT	Bacteria	Proteobacteria	Gammaproteobacteria	Xanthomonadales	Xanthomonadaceae	Stenotrophomonas	NA	15533	0.205145
TGCTGCCTCCCGTAGGAGTCTGGGCCGTGTCTCAGTCCCAGTGTGGCGGATCATCCTCTCAGACCCGCTACAGATCGTCGCCTTGGTAGGCCTTTACCCCACCAACTAGCTAATCCGACTTAGGCTCATCTATTAGCGCAAGGTCCGAAGATCCCCTGCTTTCCCCCGTAGGGCGTATGCGGTATTAGCATTCCTTTCGGAATGTTGTCCCCCACTAATAGGCAGATTCCTAAGCATTACTCACCCGTGCGCCACT	Bacteria	Proteobacteria	Gammaproteobacteria	Pseudomonadales	Moraxellaceae	Acinetobacter	NA	14324	0.189177
TGCTGCCTCCCGTAGGAGTCTGGGCCGTATCTCAGTCCCAATGTGGCCGGTCACCCTCTCAGGCCGGCTACCCGTCAAAGCCTTGGTAAGCCACTACCCCACCAACAAGCTGATAAGCCGCGAGTCCATCCCCAACCGCCGAAACTTTCCAACCCCCACCATGCAGCAGGAGCTCCTATCCGGTATTAGCCCCAGTTTCCTGAAGTTATCCCAAAGTCAAGGGCAGGTTACTCACGTGTTACTCACCCGTGCGCCACT	Bacteria	Actinobacteria	Actinobacteria	Propionibacteriales	Propionibacteriaceae	Propionibacterium	NA	14194	0.18746
TGCTGCCTCCCGTAGGAGTCTGGGCCGTGTCTCAGTCCCAGTGTGGCGGATCATCCTCTCAGACCCGCTACAGATCGTCGCCTTGGTAGGCCTTTACCCCACCAACTAGCTAATCCGACTTAGGCTCATCTATTAGCGCAAGGTCACAAGTGATCCCCTGCTTTCTCCCGTAGGACGTATGCGGTATTAGCATCCCTTTCGAGATGTTGTCCCCCACTAATAGGCAGATTCCTAAGCATTACTCACCCGTTCGCCGCT	Bacteria	Proteobacteria	Gammaproteobacteria	Pseudomonadales	Moraxellaceae	Acinetobacter	NA	14814	0.195649
TGCTGCCTCCCGTAGGAGTCTGGACCGTGTCTCAGTTCCAGTGTGGCTGATCATCCTCTCAGACCAGCTACGGATCGTCGCCTTGGTGGGCCTTTACCCCGCCAACTAGCTAATCCGACATCGGCTCATTCAATCGCGCAAGGTCCGAAGATCCCCTGCTTTCACCCGTAGGTCGTATGCGGTATTAGCGTAAGTTTCCCTACGTTATCCCCCACGACAGAGTAGATTCCGATGTATTACTCACCCGTACGCCACT	Bacteria	Proteobacteria	Gammaproteobacteria	Xanthomonadales	Xanthomonadaceae	Stenotrophomonas	NA	11403	0.1506
TGCTGCCTCCCGTAGGAGTTCGGGCCGTGTCTCAGTCCCGATGTGGCTGATCATCCTCTCAGACCAGCTACGGATCGTCGCCTTGGTGAGCCATTACCTCACCAACCAGCTAATCCGACATAGGCTCATCCGATAGCGCAAGGTCCGAAGAGCCCCTGCTTTCTCCCGTAGGACGTATGCGGTATTAGCCTGGGTTTCCCCAGGTTATCCCCCACTACCGGGCAGATTCCTATGCATTACTCACCCGTCCGCCGCT	Bacteria	Proteobacteria	Gammaproteobacteria	Oceanospirillales	Halomonadaceae	Halomonas	desiderata/kenyensis/nitritophilus	9930	0.131146
TGCTGCCTCCCGTAGGAGTCTGGGCCGTGTCTCAGTCCCAGTGTGGCCGATCACCCTCTCAGGTCGGCTACGCATCGTCGCCTTGGTGAGCCGTTACCTCACCAACTAGCTAATGCGCCGCGGGCCCATCTGTAAGTGATAGCCGAAGCCATCTTTCAACCAAGGACCATGAGGTCCTCGGTGTTATCCGGTATTAGCTCCGGTTTCCCGAAGTTATCCCAGTCTTACAGGCAGGTTGCCCACGTGTTACTCACCCGTCCGCCACT	Bacteria	Firmicutes	Bacilli	Bacillales	Bacillaceae	Bacillus	NA	11003	0.145317
TGCTGCCTCCCGTAGGAGTCTGGACCGTGTCTCAGTTCCAGTGTGACTGATCATCCTCTCAGACCAGTTACGGATCGTCGCCTTGGTGAGCCTTTACCTCACCAACTAGCTAATCCGACCTAGGCTCATCTGATAGCGCGAGGTCCGAAGATCCCCCACTTTCTCCCGTAGGACGTATGCGGTATTAGCGTTCCTTTCGAAACGTTGTCCCCCACTACCAGGCAGATTCCTAGGCATTACTCACCCGTCCGCCGCT	Bacteria	Proteobacteria	Gammaproteobacteria	Pseudomonadales	Pseudomonadaceae	Pseudomonas	stutzeri	14410	0.190313
TGCTGCCTCCCGTAGGAGTCTGGACCGTGTCTCAGTTCCAGTGTGGCTGGTCATCCTCTCAGACCAGCTAGGGATCGTCGCCTAGGTGAGCCGTTACCCCACCTACTAGCTAATCCCATCTGGGCACATCTGATGGCAAGAGGCCCGAAGGTCCCCCTCTTTGGTCTTGCGACGTTATGCGGTATTAGCTACCGTTTCCAGTAGTTATCCCCCTCCATCAGGCAGTTTCCCAGACATTACTCACCCGTTCGCCGCT	Bacteria	Proteobacteria	Gammaproteobacteria	Enterobacteriales	Enterobacteriaceae	NA	NA	13805	0.182323
TGCTGCCTCCCGTAGGAGTCTGGACCGTGTCTCAGTTCCAGTGTGGCTGGTCATCCTCTCAGACCAGCTAGGGATCGTCGCCTAGGTGAGCCGTTACCCCACCTACTAGCTAATCCCATCTGGGCACATCTGATGGCAAGAGGCCCGAAGGTCCCCCTCTTTGGTCTTGCGACGTTATGCGGTATTAGCTACCGTTTCCAGTAGTTATCCCCCTCCATCAGGCAGTTTCCCAGACATTACTCACCCGTGCGCCGCT	Bacteria	Proteobacteria	Gammaproteobacteria	Enterobacteriales	Enterobacteriaceae	Yokenella	NA	13757	0.181689
TGCTGCCTCCCGTAGGAGTTTGGGCCGTGTCTCAGTCCCAATGTGGCTGATCATCCTCTCAGACCAGCTACTGATCGTCGCCTTGGTGAGCCATTACCTCAACCAACTAGCTAATCAGACGCGGGCCGCTCTAAAGGCGATAAATCTTTCCCCCGAAGGGCACATTCGGTATTAGCACAAGTTTCCCTGAGTTATTCCGAACCTAAAGGCACGTTCCCACGTGTTACTCACCCGTGCGCCACTCTGTCTC	Bacteria	Proteobacteria	Alphaproteobacteria	Caulobacterales	Caulobacteraceae	Brevundimonas	NA	14294	0.188781
TGCTGCCTCCCGTAGGAGTCTGGACCGTGTCTCAGTTCCAGTGTGGCTGATCATCCTCTCAGACCAGCTACGGATCGTCGCCTTGGTGGGCCTTTACCCCGCCAACTAGCTAATCCGACATCGGCTCATTCAATCGCGCAAGGTCCGAAGATCCCCTGCTTTCACCCGTAGGTCGTATGCGGTATTAGCGTAAGTTTCCCTACGTTATCCCCCACGAAAAAGTAGATTCCGATGTATTACTCACCCGTTCGCCACT	Bacteria	Proteobacteria	Gammaproteobacteria	Xanthomonadales	Xanthomonadaceae	Stenotrophomonas	NA	14066	0.18577
TGCTGCCTCCCGTAGGAGTCTGGGCCGTGTCTCAGTCCCAGTGTGGCCGGTCACCCTCTCAGGCCGGCTACGCATCGTCGCCTTGGTGAGCCGTTACCTCACCAACTAGCTAATGCGCCGCAGGCCCATCTGTAAGCGGTAGCCTTGCGGCCACCTTTCAACCAACGGTCATGCGACCGAAGGTCCTATCCGGTATTAGCCCCGGTTTCCCGGGGTTATCCCGGTCTTACAGGCAGGTTGCCTACGTGTTACTCACCCGTACGCCACT	Bacteria	Firmicutes	Bacilli	Bacillales	Bacillaceae	Caldalkalibacillus	NA	10120	0.133655
TGCTGCCTCCCGTAGGAGTCTGGGCCGTGTCTCAGTCCCAGTGTGGCTGGTCGTCCTCTCAGACCAGCTACAGATCGTCGGCTTGGTAAGCTTTTATCCCACCAACTACCTAATCTGCCATCGGCCGCTCCAATCGCGCGAGGCCCGAAGGTCCCCCGCTTTCATCCTCAGATCGTATGCGGTATTAGCTACTCTTTCGAGTAGTTATCCCCCACGACTGGGCACGTTCCGATGTATTACTCACCCGTTCGCCACT	Bacteria	Proteobacteria	Betaproteobacteria	Burkholderiales	Comamonadaceae	Delftia	NA	10561	0.139479
TGCTGCCTCCCGTAGGAGTTTGGGCCGTGTCTCAGTCCCAATGTGGCTGATCATCCTCTCAGACCAGCTATGGATCGTCGCCTTGGTAGGCCTTTACCCCACCAACTAGCTAATCCAACGCGGGCCAATCCTTCCCCGATAAATCTTTCCCCCGTAGGGCGTATGCGGTATTAATTCCAGTTTCCCGGAGCTATTCCGCAGGAAAGGGTATGTTCCCACGCGTTACTCACCCGTCCGCCGCTCTGTCTCT	Bacteria	Proteobacteria	Alphaproteobacteria	Rhizobiales	Rhizobiaceae	Rhizobium	NA	13704	0.180989
TGCTGCCTCCCGTAGGAGTCTGGACCGTGTCTCAGTTCCAGTGTGGCTGGTCATCCTCTCAGACCAGCTAGGGATCGTCGCCTAGGTGAGCCGTTACCCCACCTACTAGCTAATCCCATCTGGGCACATCTGATGGCATGAGGCCCGAAGGTCCCCCACTTTGGTCTTGCGACGTTATGCGGTATTAGCTACCGTTTCCAGTAGTTATCCCCCTCCATCAGGCAGTTTCCCAGACATTACTCACCCGTCCGCCGCT	Bacteria	Proteobacteria	Gammaproteobacteria	Enterobacteriales	Enterobacteriaceae	NA	NA	13679	0.180659
TGCTGCCTCCCGTAGGAGTCTGGGCCGTGTCTCAGTCCCAGTGTGGCGGATCATCCTCTCAGACCCGCTACTGATCGTCGCCTAGGTGAGCCTTTACCTCACCTACTAGCTAATCAGACGTCGGCCGCTCGAATAGCGTGAGGCCCGAAGGTCCCCCACTTTCTACCTCAGTACGTATGCGGTATTAGCACAACTTTCGCTGCGTTATCCCCCACTACTCGGCACGTTCCGACGCATTACTCACCCGTCCGCCACT	Bacteria	Proteobacteria	Betaproteobacteria	Neisseriales	Neisseriaceae	Vogesella	NA	13281	0.175402
TGCTGCCTCCCGTAGGAGTTTGGGCCGTGTCTCAGTCCCAATGTGGCTGATCATCCTCTCAGACCAGCTACTGATCGTCGCCTTGGTGAGCCATTACCTCAACCAACTAGCTAATCAGACGCGGGCCGCTCTAAAGGCGATAAATCTTTCCCCCGAAGGGCACATTCGGTATTAGCACAAGTTTCCCTGAGTTATTCCGAACCTAAAGGCACGTTCCCACGTGTTACTCACCCGTACGCCGCTCTGTCTC	Bacteria	Proteobacteria	Alphaproteobacteria	Caulobacterales	Caulobacteraceae	Brevundimonas	NA	13330	0.17605
TGCTGCCTCCCGTAGGAGTCTGGGCCGTGTCTCAGTCCCAGTGTGGCCGGTCACCCTCTCAGGCCGGCTACGCATCGTCGCCTTGGTGAGCCGTTACCTCACCAACCAGCTAATGCGCCGCAGGCCCATCTGTAAGCAATAGCCCTAAAGCCATCCTTTCAATCTCCCTCCATGCGGAGAAAGATCTTATCCGGTATTAGCCCCGGTTTCCCGGAGTTATCCCGGTCTTACAGGCAGGTTGCCTACGTGTTACTCACCCGTGCGCCACT	Bacteria	Firmicutes	Bacilli	Bacillales	Bacillaceae	Caldalkalibacillus	NA	10148	0.134025
TGCTGCCTCCCGTAGGAGTCTGGGCCGTGTCTCAGTCCCAGTGTGGCCGATCACCCTCTCAGGTCGGCTACGCATCGTTGCCTTGGTGAGCCACTACCTCACCAACTAGCTAATGCGCCGCGGGTCCATCTGTAAGTGATAGCAGAACCATCTTTCAACTTCGGATCATGCGATCCGAGGTGTTATCCGGTATTAGCCCCGGTTTCCCGGAGTTATCCCAGTCTTACAGGCAGGTTACCCACGTGTTACTCACCCGTGCGCCACT	Bacteria	Firmicutes	Bacilli	Bacillales	Bacillaceae	NA	NA	10250	0.135372
TGCTGCCTCCCGTAGGAGTTTGGGCCGTGTCTCAGTCCCAATGTGGCTGATCATCCTCTCAGACCAGCTATGGATCGTCGCCTTGGTAGGCCTTTACCCCACCAACTAGCTAATCCAACGCGGGCCAATCCTTCCCCGATAAATCTTTCCCCCGTAGGGCGTATGCGGTATTAATTCCAGTTTCCCGGAGCTATTCCGCAGGAAAGGGTATGTTCCCACGCGTTACTCACCCGTACGCCACTCTGTCTCT	Bacteria	Proteobacteria	Alphaproteobacteria	Rhizobiales	Rhizobiaceae	Rhizobium	NA	12647	0.167029
TGCTGCCTCCCGTAGGAGTCTGGACCGTGTCTCAGTTCCAGTGTGACTGATCATCCTCTCAGACCAGTTACGGATCGTCGCCTTGGTGAGCCATTACCTCACCAACAAGCTAATCCGACCTAGGCTCATCTGATAGCGCAAGGCCCGAAGGTCCCCTGCTTTCTCCCGTAGGACGTATGCGGTATTAGCGTTCCTTTCGAAACGTTGTCCCCCACTACCAGGCAGATTCCTAGGCATTACTCACCCGTCCGCCGCT	Bacteria	Proteobacteria	Gammaproteobacteria	Pseudomonadales	Pseudomonadaceae	Pseudomonas	cremoricolorata/fulva/hunanensis/monteilii/oryzihabitans/parafulva/plecoglossicida/putida	12131	0.160214
TGCTGCCTCCCGTAGGAGTCTGGGCCGTGTCTCAGTCCCAGTGTGGCGGATCATCCTCTCAGACCCGCTACAGATCGTCGCCTTGGTAGGCCTTTACCCCACCAACTAGCTAATCCGACTTAGGCTCATCTATTAGCGCAAGGTCCGAAGATCCCCTGCTTTCCCCCGTAGGGCGTATGCGGTATTAGCATTCCTTTCGGAATGTTGTCCCCCACTAATAGGCAGATTCCTAAGCATTACTCACCCGTGCGCCGCT	Bacteria	Proteobacteria	Gammaproteobacteria	Pseudomonadales	Moraxellaceae	Acinetobacter	NA	11561	0.152686
TGCTGCCTCCCGTAGGAGTCTGGACCGTGTCTCAGTTCCAGTGTGGCTGGTCATCCTCTCAGACCAGCTAGGGATCGTCGCCTAGGTGGGCCATTACCCCGCCTACTAGCTAATCCCATCTGGGTTCATCCGATAGTGAGAGGCCCGAAGGTCCCCCTCTTTGGTCTTGCGACGTTATGCGGTATTAGCCACCGTTTCCAGTGGTTATCCCCCTCTATCGGGCAGATCCCCAGACATTACTCACCCGTCCGCCACT	Bacteria	Proteobacteria	Gammaproteobacteria	Enterobacteriales	Enterobacteriaceae	Pantoea	NA	12256	0.161865
TGCTGCCTCCCGTAGGAGTCTGGGCCGTGTCTCAGTCCCAGTGTGGCGGATCATCCTCTCAGACCCGCTACAGATCGTCGCCTTGGTAGGCCTTTACCCCACCAACTAGCTAATCCGACTTAGGCTCATCTATTAGCGCAAGGTCCGAAGATCCCCTGCTTTCCCCCGTAGGGCGTATGCGGTATTAGCATTCCTTTCGGAATGTTGTCCCCCACTAATAGGCAGATTCCTAAGCATTACTCACCCGTTCGCCGCT	Bacteria	Proteobacteria	Gammaproteobacteria	Pseudomonadales	Moraxellaceae	Acinetobacter	NA	11685	0.154324
TGCTGCCTCCCGTAGGAGTCTGGACCGTGTCTCAGTTCCAGTGTGACTGATCATCCTCTCAGACCAGTTACGGATCGTCGCCTTGGTGAGCCATTACCTCACCAACAAGCTAATCCGACCTAGGCTCATCTGATAGCGCAAGGCCCGAAGGTCCCCTGCTTTCTCCCGTAGGACGTATGCGGTATTAGCGTTCCTTTCGAAACGTTGTCCCCCACTACCAGGCAGATTCCTAGGCATTACTCACCCGTACGCCACT	Bacteria	Proteobacteria	Gammaproteobacteria	Pseudomonadales	Pseudomonadaceae	Pseudomonas	NA	12262	0.161944
TGCTGCCTCCCGTAGGAGTCTGGGCCGTGTCTCAGTCCCAGTGTGGCCGGTCACCCTCTCAGGCCGGCTACGCATCGTCGCCTTGGTGAGCCGTTACCTCACCAACTAGCTAATGCGCCGCGGGCCCATCCGCAAGTGACAGCCCAAAGGCCGCCTTTCAACCGAAGACCATGCGGTCTTCGGTGTTATCCGGTATTAGCTCCGGTTTCCCGGAGTTATCCCGGTCTTGCGGGCAGGTTGCCCACGTGTTACTCACCCGTCCGCCACT	Bacteria	Firmicutes	Bacilli	Bacillales	Bacillaceae	Geobacillus	NA	9399	0.124133
TGCTGCCTCCCGTAGGAGTCTGGACCGTGTCTCAGTTCCAGTGTGACTGATCATCCTCTCAGACCAGTTACGGATCGTCGCCTTGGTGAGCCTTTACCTCACCAACTAGCTAATCCGACCTAGGCTCATCTGATAGCGCGAGGTCCGAAGATCCCCCACTTTCTCCCGTAGGACGTATGCGGTATTAGCGTTCCTTTCGAAACGTTGTCCCCCACTACCAGGCAGATTCCTAGGCATTACTCACCCGTACGCCACT	Bacteria	Proteobacteria	Gammaproteobacteria	Pseudomonadales	Pseudomonadaceae	Azotobacter	NA	12263	0.161958
TGCTGCCTCCCGTAGGAGTCTGGGCCGTGTCTCAGTCCCAGTGTGGCGGATCATCCTCTCAGACCCGCTACAGATCGTCGCCTTGGTAGGCCTTTACCCCACCAACTAGCTAATCCGACTTAGGCTCATCTATTAGCGCAAGGTCCGAAGATCCCCTGCTTTCTCCCGTAGGACGTATGCGGTATTAGCATTCCTTTCGGAATGTTGTCCCCCACTAATAGGCAGATTCCTAAGCATTACTCACCCGTCCGCCACT	Bacteria	Proteobacteria	Gammaproteobacteria	Pseudomonadales	Moraxellaceae	Acinetobacter	NA	12239	0.161641
TGCTGCCTCCCGTAGGAGTCTGGGCCGTGTCTCAGTCCCAGTGTGGCCGATCACCCTCTCAGGTCGGCTACGCATCGTCGCCTTGGTGAGCCGTTACCTCACCAACTAGCTAATGCGCCGCGGGCCCATCCGTAAGTGACAGCCAAAGCCGCCTTTCAACCAAAGATCATGCGATCTTCGGTGTTATCCGGTATTAGCTCCGGTTTCCCGAAGTTATCCCGGTCTTACGGGCAGGTTGCCCACGTGTTACTCACCCGTACGCCGCT	Bacteria	Firmicutes	Bacilli	Bacillales	Bacillaceae	Anoxybacillus	NA	9353	0.123525
TGCTGCCTCCCGTAGGAGTCTGGGCCGTGTCTCAGTCCCAGTGTGGCCGGTCACCCTCTCAGGCCGGCTACGCATCGTCGCCTTGGTGAGCCGTTACCTCACCAACCAGCTAATGCGCCGCAGGCCCATCTGTAAGCAATAGCCCTAAAGCCATCCTTTCAATCTCCCTCCATGCGGAGAAAGATCTTATCCGGTATTAGCCCCGGTTTCCCGGAGTTATCCCGGTCTTACAGGCAGGTTGCCTACGTGTTACTCACCCGTACGCCGCT	Bacteria	Firmicutes	Bacilli	Bacillales	Bacillaceae	Caldalkalibacillus	NA	9141	0.120725
TGCTGCCTCCCGTAGGAGTCTGGGCCGTATCTCAGTCCCAATGTGGCCGGTCACCCTCTCAGGCCGGCTACCCGTCAAAGCCTTGGTAAGCCACTACCCCACCAACAAGCTGATAAGCCGCGAGTCCATCCCCAACCGCCGAAACTTTCCAACCCCCACCATGCAGCAGGAGCTCCTATCCGGTATTAGCCCCAGTTTCCTGAAGTTATCCCAAAGTCAAGGGCAGGTTACTCACGTGTTACTCACCCGTACGCCGCT	Bacteria	Actinobacteria	Actinobacteria	Propionibacteriales	Propionibacteriaceae	Propionibacterium	NA	10594	0.139915
TGCTGCCTCCCGTAGGAGTCTGGGCCGTGTCTCAGTCCCAGTGTGGCGGATCATCCTCTCAGACCCGCTACTGATCGTCGCCTAGGTGAGCCTTTACCTCACCTACTAGCTAATCAGACGTCGGCCGCTCGAATAGCGTGAGGCCCGAAGGTCCCCCACTTTCTACCTCAGTACGTATGCGGTATTAGCACAACTTTCGCTGCGTTATCCCCCACTACTCGGCACGTTCCGACGCATTACTCACCCGTCCGCCGCT	Bacteria	Proteobacteria	Betaproteobacteria	Neisseriales	Neisseriaceae	Vogesella	NA	11314	0.149424
TGCTGCCTCCCGTAGGAGTCTGGACCGTGTCTCAGTTCCAGTGTGGCTGGTCATCCTCTCAGACCAGCTAGGGATCGTCGCCTAGGTGAGCCATTACCCCACCTACTAGCTAATCCCATCTGGGCACATCTGATGGCAAGAGGCCTGAAGGTCCCCCTCTTTGGTCTTGCGACGTTATGCGGTATTAGCTACCGTTTCCAGTAGTTATCCCCCTCCATCAGGCAGTTTCCCAGACATTACTCACCCGTACGCCACT	Bacteria	Proteobacteria	Gammaproteobacteria	Enterobacteriales	Enterobacteriaceae	NA	NA	11130	0.146994
TGCTGCCTCCCGTAGGAGTCTGGACCGTGTCTCAGTTCCAGTGTGGCTGGTCATCCTCTCAGACCAGCTAGGGATCGTCGCCTAGGTGAGCCATTACCCCACCTACTAGCTAATCCCATCTGGGCACATCCGATGGTGTGAGGCCCGAAGGTCCCCCACTTTGGTCTTGCGACGTTATGCGGTATTAGCTACCGTTTCCAGTAGTTATCCCCCTCCATCGGGCAGTTTCCCAGACATTACTCACCCGTCCGCCGCT	Bacteria	Proteobacteria	Gammaproteobacteria	Enterobacteriales	Enterobacteriaceae	Kluyvera	NA	11609	0.15332
TGCTGCCTCCCGTAGGAGTCTGGACCGTGTCTCAGTTCCAGTGTGGCTGATCATCCTCTCAGACCAGCTACGGATCGTCGCCTTGGTGGGCCTTTACCCCGCCAACTAGCTAATCCGACATCGGCTCATTCAATCGCGCAAGGTCCGAAGATCCCCTGCTTTCACCCGTAGGTCGTATGCGGTATTAGCGTAAGTTTCCCTACGTTATCCCCCACGAAAAAGTAGATTCCGATGTATTACTCACCCGTGCGCCACT	Bacteria	Proteobacteria	Gammaproteobacteria	Xanthomonadales	Xanthomonadaceae	Stenotrophomonas	NA	11841	0.156384
TGCTGCCTCCCGTAGGAGTCTGGGCCGTGTCTCAGTCCCAGTGTGGCTGGTCGTCCTCTCAGACCAGCTACAGATCGTCGGCTTGGTAAGCTTTTATCCCACCAACTACCTAATCTGCCATCGGCCGCTCCAATCGCGCGAGGCCCGAAGGTCCCCCGCTTTCATCCTCAGATCGTATGCGGTATTAGCTACTCTTTCGAGTAGTTATCCCCCACGACTGGGCACGTTCCGATGTATTACTCACCCGTGCGCCACT	Bacteria	Proteobacteria	Betaproteobacteria	Burkholderiales	Comamonadaceae	Delftia	NA	9254	0.122218
TGCTGCCTCCCGTAGGAGTTTGGGCCGTGTCTCAGTCCCAATGTGGCTGATCATCCTCTCAGACCAGCTACTGATCGTCGCCTTGGTGAGCCATTACCTCAACCAACTAGCTAATCAGACGCGGGCCGCTCTAAAGGCGATAAATCTTTCCCCCGAAGGGCACATTCGGTATTAGCACAAGTTTCCCTGAGTTATTCCGAACCTAAAGGCACGTTCCCACGTGTTACTCACCCGTTCGCCGCTCTGTCTC	Bacteria	Proteobacteria	Alphaproteobacteria	Caulobacterales	Caulobacteraceae	Brevundimonas	NA	11821	0.15612
TGCTGCCTCCCGTAGGAGTCTGGACCGTGTCTCAGTTCCAGTGTGGCTGGTCATCCTCTCAGACCAGCTAGGGATCGTCGCCTAGGTGAGCCATTACCCCACCTACTAGCTAATCCCATCTGGGCACATCTGATGGCAAGAGGCCTGAAGGTCCCCCTCTTTGGTCTTGCGACGTTATGCGGTATTAGCTACCGTTTCCAGTAGTTATCCCCCTCCATCAGGCAGTTTCCCAGACATTACTCACCCGTCCGCCGCT	Bacteria	Proteobacteria	Gammaproteobacteria	Enterobacteriales	Enterobacteriaceae	NA	NA	11236	0.148394
TGCTGCCTCCCGTAGGAGTCTGGGCCGTGTCTCAGTCCCAGTGTGGCCGGTCACCCTCTCAGGCCGGCTACGCATCGTCGCCTTGGTGAGCCGTTACCTCACCAACCAGCTAATGCGCCGCAGGCCCATCTGTAAGCGATCGCCTTGCGGCCATCCTTTCAATCTCCCTCCATGCGGAGAAAGATCTTATCCGGTATTAGCCCCGGTTTCCCGGAGTTATCCCGGTCTTACAGGCAGGTTGCCTACGTGTTACTCACCCGTTCGCCGCT	Bacteria	Firmicutes	Bacilli	Bacillales	Bacillaceae	Caldalkalibacillus	NA	9425	0.124476
TGCTGCCTCCCGTAGGAGTTCGGGCCGTGTCTCAGTCCCGATGTGGCTGATCATCCTCTCAGACCAGCTACGGATCGTTGCCTTGGTGAGCCATTACCTCACCAACCAGCTAATCCGACATAGGCTCATCCGATAGCGCAAGGCCCGAAGGTCCCCTGCTTTCTCCCGTAGGACGTATGCGGTATTAGCCTGGGTTTCCCCAGGTTATCCCCCACTACCGGGCAGATTCCTATGCATTACTCACCCGTCCGCCGCT	Bacteria	Proteobacteria	Gammaproteobacteria	Oceanospirillales	Halomonadaceae	Halomonas	NA	8513	0.112431
TGCTGCCTCCCGTAGGAGTCTGGGCCGTGTCTCAGTCCCAGTGTGGCCGATCACCCTCTCAGGTCGGCTACGCATCGTCGCCTTGGTGAGCCGTTACCTCACCAACTAGCTAATGCGCCGCGGGCCCATCCTGTAGCGACAGCTTGCGCCGTCTTTCAACGAAACGTCATGCGACATTTCGTGTTATCCGGTATTAGCACCGATTTCTCGGTGTTATCCCCGTCTACAGGGCAGGTTGCCCACGTGTTACTCACCCGTCCGCCGCT	Bacteria	Firmicutes	Bacilli	Bacillales	Bacillaceae	Anoxybacillus	eryuanensis/flavithermus/gonensis/kaynarcensis/kestanbolensis/mongoliensis/pushchinoensis/suryakundensis/tunisiense	9793	0.129336
TGCTGCCTCCCGTAGGAGTCTGGACCGTGTCTCAGTTCCAGTGTGGCTGGTCATCCTCTCAGACCAGCTAGGGATCGTCGCCTAGGTGAGCCATTACCCCACCTACTAGCTAATCCCATCTGGGCACATCCGATGGTGTGAGGCCCGAAGGTCCCCCACTTTGGTCCGAAGACGTTATGCGGTATTAGCTACCGTTTCCAGTAGTTATCCCCCTCCATCGGGCAGTTTCCCAGACATTACTCACCCGTCCGCCACT	Bacteria	Proteobacteria	Gammaproteobacteria	Enterobacteriales	Enterobacteriaceae	NA	NA	9944	0.131331
TGCTGCCTCCCGTAGGAGTTCGGGCCGTGTCTCAGTCCCGATGTGGCTGATCATCCTCTCAGACCAGCTACGGATCGTCGCCTTGGTGAGCCATTACCTCACCAACCAGCTAATCCGACATAGGCTCATCCGATAGCGCAAGGTCCGAAGAGCCCCTGCTTTCCCCCGTAGGGCGTATGCGGTATTAGCCTGGGTTTCCCCAGGTTATCCCCCACTACCGGGCAGATTCCTATGCATTACTCACCCGTCCGCCACT	Bacteria	Proteobacteria	Gammaproteobacteria	Oceanospirillales	Halomonadaceae	Halomonas	NA	9098	0.120157
TGCTGCCTCCCGTAGGAGTCTGGACCGTGTCTCAGTTCCAGTGTGGCTGGTCATCCTCTCAGACCAGCTAGGGATCGTCGCCTAGGTGAGCCGTTACCCCACCTACTAGCTAATCCCATCTGGGCACATCCGATGGCAAGAGGCCCGAAGGTCCCCCTCTTTGGTCTTGCGACGTTATGCGGTATTAGCTACCGTTTCCAGTAGTTATCCCCCTCCATCAGGCAGTTTCCCAGACATTACTCACCCGTCCGCCACT	Bacteria	Proteobacteria	Gammaproteobacteria	Enterobacteriales	Enterobacteriaceae	Esherichica/Shigella	NA	9288	0.122667
TGCTGCCTCCCGTAGGAGTCTGGACCGTGTCTCAGTTCCAGTGTGGCTGGTCATCCTCTCAGACCAGCTAGGGATCGTCGCCTAGGTAAGCCATTACCCTACCTACTAGCTAATCCCATCTGGGTTCATCTGATGGTGCGAGGCCCGAAAGTCCCCCGCTTTGGTCTTGCGACATTATGCGGTATTAGCTACCGTTTCCAGTAGTTATCCCCCTCCATCAGGCAGATCCCCAGACATTACTCACCCGTCCGCCACT	Bacteria	Proteobacteria	Gammaproteobacteria	Enterobacteriales	Enterobacteriaceae	Rosenbergiella	australoborealis/epipactidis/nectarea	11157	0.147351
TGCTGCCTCCCGTAGGAGTCTGGACCGTGTCTCAGTTCCAGTGTGACTGATCATCCTCTCAGACCAGTTACGGATCGTCGCCTTGGTGAGCCATTACCTCACCAACTAGCTAATCCGACCTAGGCTCATCTGATAGCGCAAGGCCCGAAGGTCCCCTGCTTTCTCCCGTAGGACGTATGCGGTATTAGCGTTCCTTTCGAAACGTTGTCCCCCACTACCAGGCAGATTCCTAGGCATTACTCACCCGTCCGCCACT	Bacteria	Proteobacteria	Gammaproteobacteria	Pseudomonadales	Pseudomonadaceae	Pseudomonas	NA	11405	0.150626
TGCTGCCTCCCGTAGGAGTCTGGACCGTGTCTCAGTTCCAGTGTGGCTGGTCATCCTCTCAGACCAGCTAGGGATCGTCGCCTAGGTGAGCCGTTACCCCACCTACTAGCTAATCCCATCTGGGCACATCTGATGGCATGAGGCCCGAAGGTCCCCCACTTTGGTCTTGCGACGTTATGCGGTATTAGCTACCGTTTCCAGTAGTTATCCCCCTCCATCAGGCAGTTTCCCAGACATTACTCACCCGTACGCCACT	Bacteria	Proteobacteria	Gammaproteobacteria	Enterobacteriales	Enterobacteriaceae	NA	NA	11306	0.149319
TGCTGCCTCCCGTAGGAGTCTGGGCCGTGTCTCAGTCCCAGTGTGGCCGGTCACCCTCTCAGGCCGGCTACGCATCGTCGCCTTGGTGAGCCGTTACCTCACCAACCAGCTAATGCGCCGCAGGCCCATCTGTAAGCGATCGCCTTGCGGCCATCCTTTCAATCTCCCTCCATGCGGAGAAAGATCTTATCCGGTATTAGCCCCGGTTTCCCGGAGTTATCCCGGTCTTACAGGCAGGTTGCCTACGTGTTACTCACCCGTGCGCCGCT	Bacteria	Firmicutes	Bacilli	Bacillales	Bacillaceae	Caldalkalibacillus	NA	8905	0.117608
TGCTGCCTCCCGTAGGAGTCTGGACCGTGTCTCAGTTCCAGTGTGGCTGATCATCCTCTCAGACCAGCTACGGATCGTCGCCTTGGTGGGCCTTTACCCCGCCAACTAGCTAATCCGACATCGGCTCATTCAATCGCGCAAGGTCCGAAGATCCCCTGCTTTCACCCGTAGGTCGTATGCGGTATTAGCGTAAGTTTCCCTACGTTATCCCCCACGAAAAAGTAGATTCCGATGTATTACTCACCCGTACGCCGCT	Bacteria	Proteobacteria	Gammaproteobacteria	Xanthomonadales	Xanthomonadaceae	Stenotrophomonas	NA	11236	0.148394
TGCTGCCTCCCGTAGGAGTTTGGGCCGTGTCTCAGTCCCAATGTGGCTGATCATCCTCTCAGACCAGCTATGGATCGTCGCCTTGGTAGGCCTTTACCCCACCAACTAGCTAATCCAACGCGGGCCAATCCTTCCCCGATAAATCTTTCCCCCGTAGGGCGTATGCGGTATTAATTCCAGTTTCCCGGAGCTATTCCGCAGGAAAGGGTATGTTCCCACGCGTTACTCACCCGTTCGCCACTCTGTCTCT	Bacteria	Proteobacteria	Alphaproteobacteria	Rhizobiales	Rhizobiaceae	Rhizobium	NA	11268	0.148817
TGCTGCCTCCCGTAGGAGTTTGGGCCGTGTCTCAGTCCCAATGTGGCTGATCATCCTCTCAGACCAGCTACTGATCGTCGCCTTGGTGAGCCATTACCTCAACCAACTAGCTAATCAGACGCGGGCCGCTCTAAAGGCGATAAATCTTTCCCCCGAAGGGCACATTCGGTATTAGCACAAGTTTCCCTGAGTTATTCCGAACCTAAAGGCACGTTCCCACGTGTTACTCACCCGTGCGCCGCTCTGTCTC	Bacteria	Proteobacteria	Alphaproteobacteria	Caulobacterales	Caulobacteraceae	Brevundimonas	NA	11049	0.145924
TGCTGCCTCCCGTAGGAGTCTGGGCCGTGTCTCAGTCCCAGTGTGGCCGGTCACCCTCTCAGGCCGGCTACGCATCGTCGCCTTGGTGAGCCGTTACCTCACCAACCAGCTAATGCGCCGCAGGCCCATCTGTAAGCGGTAGCCTTGCGGCCACCTTTCAACCAACGGTCATGCGACCGAAGGTCCTATCCGGTATTAGCCCCGGTTTCCCGGGGTTATCCCGGTCTTACAGGCAGGTTGCCTACGTGTTACTCACCCGTACGCCACT	Bacteria	Firmicutes	Bacilli	Bacillales	Bacillaceae	Caldalkalibacillus	NA	8730	0.115297
TGCTGCCTCCCGTAGGAGTCTGGGCCGTGTCTCAGTCCCAGTGTGGCCGATCACCCTCTCAGGTCGGCTACGCATCGTTGCCTTGGTGAGCCACTACCTCACCAACTAGCTAATGCGCCGCGGGTCCATCTGTAAGTGATAGCAGAACCATCTTTCAACTTCGGATCATGCGATCCGAGGTGTTATCCGGTATTAGCCCCGGTTTCCCGGAGTTATCCCAGTCTTACAGGCAGGTTACCCACGTGTTACTCACCCGTACGCCGCT	Bacteria	Firmicutes	Bacilli	Bacillales	Bacillaceae	NA	NA	8683	0.114677
TGCTGCCTCCCGTAGGAGTCTGGGCCGTGTCTCAGTCCCAGTGTGGCGGATCATCCTCTCAGACCCGCTACAGATCGTCGCCTTGGTAGGCCTTTACCCCACCAACTAGCTAATCCGACTTAGGCTCATCTATTAGCGCAAGGTCCGAAGATCCCCTGCTTTCTCCCGTAGGACGTATGCGGTATTAGCATCCCTTTCGAGATGTTGTCCCCCACTAATAGGCAGATTCCTAAGCATTACTCACCCGTCCGCCACT	Bacteria	Proteobacteria	Gammaproteobacteria	Pseudomonadales	Moraxellaceae	Acinetobacter	NA	10758	0.142081
TGCTGCCTCCCGTAGGAGTCTGGGCCGTGTCTCAGTCCCAGTGTGGCCGGTCACCCTCTCAGGCCGGCTACGCATCGTCGCCTTGGTGAGCCGTTACCTCACCAACCAGCTAATGCGCCGCAGGCCCATCTGTAAGCGATCGCCTTGCGGCCATCCTTTCAATCTCCCTCCATGCGGAAGAAGATCTTATCCGGTATTAGCCCCGGTTTCCCGGAGTTATCCCGGTCTTACAGGCAGGTTGCCTACGTGTTACTCACCCGTACGCCACT	Bacteria	Firmicutes	Bacilli	Bacillales	Bacillaceae	Caldalkalibacillus	NA	8067	0.106541
TGCTGCCTCCCGTAGGAGTCTGGACCGTGTCTCAGTTCCAGTGTGGCTGGTCATCCTCTCAGACCAGCTAGGGATCGTCGCCTAGGTGAGCCATTACCCCACCTACTAGCTAATCCCATCTGGGCACATCCGATGGTGTGAGGCCCGAAGGTCCCCCACTTTGGTCTTGCGACGTTATGCGGTATTAGCTACCGTTTCCAGTAGTTATCCCCCTCCATCGGGCAGTTTCCCAGACATTACTCACCCGTACGCCACT	Bacteria	Proteobacteria	Gammaproteobacteria	Enterobacteriales	Enterobacteriaceae	Kluyvera	NA	10755	0.142041
TGCTGCCTCCCGTAGGAGTCTGGGCCGTGTCTCAGTCCCAGTGTGGCCGGTCACCCTCTCAGGCCGGCTACGCATCGTCGCCTTGGTGAGCCGTTACCTCACCAACTAGCTAATGCGCCGCAGGCCCATCTGTAAGCGGTAGCCTTGCGGCCACCTTTCAACCAACGGTCATGCGACCGAAGGTCCTATCCGGTATTAGCCCCGGTTTCCCGGGGTTATCCCGGTCTTACAGGCAGGTTGCCTACGTGTTACTCACCCGTCCGCCGCT	Bacteria	Firmicutes	Bacilli	Bacillales	Bacillaceae	Caldalkalibacillus	thermarum	8326	0.109962
TGCTGCCTCCCGTAGGAGTTCGGGCCGTGTCTCAGTCCCGATGTGGCTGATCATCCTCTCAGACCAGCTACGGATCGTTGCCTTGGTGAGCCATTACCTCACCAACCAGCTAATCCGACATAGGCTCATCCGATAGCGCAAGGCCCGAAGGTCCCCTGCTTTCTCCCGTAGGACGTATGCGGTATTAGCCTGGGTTTCCCCAGGTTATCCCCCACTACCGGGCAGATTCCTATGCATTACTCACCCGTACGCCACT	Bacteria	Proteobacteria	Gammaproteobacteria	Oceanospirillales	Halomonadaceae	Halomonas	NA	8070	0.106581
TGCTGCCTCCCGTAGGAGTCTGGACCGTGTCTCAGTTCCAGTGTGACTGATCATCCTCTCAGACCAGTTACGGATCGTCGCCTTGGTGAGCCTTTACCTCACCAACTAGCTAATCCGACCTAGGCTCATCTGATAGCGCGAGGTCCGAAGATCCCCCACTTTCTCCCGTAGGACGTATGCGGTATTAGCGTTCCTTTCGAAACGTTGTCCCCCACTACCAGGCAGATTCCTAGGCATTACTCACCCGTTCGCCACT	Bacteria	Proteobacteria	Gammaproteobacteria	Pseudomonadales	Pseudomonadaceae	Azotobacter	NA	10529	0.139057
TGCTGCCTCCCGTAGGAGTCTGGACCGTGTCTCAGTTCCAGTGTGACTGATCATCCTCTCAGACCAGTTACGGATCGTCGCCTTGGTGAGCCATTACCTCACCAACTAGCTAATCCGACCTAGGCTCATCTGATAGCGCAAGGCCCGAAGGTCCCCTGCTTTCTCCCGTAGGACGTATGCGGTATTAGCGTTCCTTTCGAAACGTTGTCCCCCACTACCAGGCAGATTCCTAGGCATTACTCACCCGTCCGCCGCT	Bacteria	Proteobacteria	Gammaproteobacteria	Pseudomonadales	Pseudomonadaceae	Pseudomonas	aeruginosa/alcaligenes/alkylphenolia/asplenii/baetica/batumici/cf./chlororaphis/clemancea/coleopterorum/corrugata/denitrificans/entomophila/fluorescens/fulva/fuscovaginae/gingeri/granadensis/helmanticensis/hunanensis/indoloxydans/japonica/jessenii/koreensis/lutea/mohnii/monteilii/moorei/moraviensis/mosselii/oryzihabitans/parafulva/plecoglossicida/putida/reinekei/rhizosphaerae/stutzeri/syringae/ta…	10441	0.137894
TGCTGCCTCCCGTAGGAGTCTGGACCGTGTCTCAGTTCCAGTGTGGCTGGTCATCCTCTCAGACCAGCTAGGGATCGTCGCCTAGGTGAGCCATTACCCCACCTACTAGCTAATCCCATCTGGGCACATCTGATGGCAAGAGGCCTGAAGGTCCCCCTCTTTGGTCTTGCGACGTTATGCGGTATTAGCTACCGTTTCCAGTAGTTATCCCCCTCCATCAGGCAGTTTCCCAGACATTACTCACCCGTTCGCCACT	Bacteria	Proteobacteria	Gammaproteobacteria	Enterobacteriales	Enterobacteriaceae	NA	NA	9904	0.130802
TGCTGCCTCCCGTAGGAGTCTGGGCCGTGTCTCAGTCCCAGTGTGGCCGGTCACCCTCTCAGGCCGGCTACGCATCGTCGCCTTGGTGAGCCGTTACCTCACCAACCAGCTAATGCGCCGCAGGCCCATCTGTAAGCGGTAGCCTTGCGGCCACCTTTCAACCAACGGTCATGCGACCGAAGGTCCTATCCGGTATTAGCCCCGGTTTCCCGGGGTTATCCCGGTCTTACAGGCAGGTTGCCTACGTGTTACTCACCCGTCCGCCGCT	Bacteria	Firmicutes	Bacilli	Bacillales	Bacillaceae	Caldalkalibacillus	NA	8315	0.109816
TGCTGCCTCCCGTAGGAGTCTGGACCGTGTCTCAGTTCCAGTGTGGCTGATCATCCTCTCAGACCAGCTACGGATCGTCGCCTTGGTGGGCCTTTACCCCGCCAACTAGCTAATCCGACATCGGCTCATTCAATCGCGCAAGGTCCGAAGATCCCCTGCTTTCACCCGTAGGTCGTATGCGGTATTAGCGTAAGTTTCCCTACGTTATCCCCCACGACAGAGTAGATTCCGATGTATTACTCACCCGTTCGCCACT	Bacteria	Proteobacteria	Gammaproteobacteria	Xanthomonadales	Xanthomonadaceae	Stenotrophomonas	NA	7500	0.0990526
TGCTGCCTCCCGTAGGAGTCTGGACCGTGTCTCAGTTCCAGTGTGACTGATCATCCTCTCAGACCAGTTACGGATCGTCGCCTTGGTGAGCCATTACCTCACCAACAAGCTAATCCGACCTAGGCTCATCTGATAGCGCAAGGCCCGAAGGTCCCCTGCTTTCTCCCGTAGGACGTATGCGGTATTAGCGTTCCTTTCGAAACGTTGTCCCCCACTACCAGGCAGATTCCTAGGCATTACTCACCCGTTCGCCACT	Bacteria	Proteobacteria	Gammaproteobacteria	Pseudomonadales	Pseudomonadaceae	Pseudomonas	NA	10206	0.134791
TGCTGCCTCCCGTAGGAGTCTGGGCCGTGTCTCAGTCCCAGTGTGGCCGATCACCCTCTCAGGCCGGCTACGCATCGTCGCCTTGGTGAGCCGTTACCTCACCAACTAGCTAATGCGCCGCAGGCCCATCTGTAAGCGGTAGCCTTGCGGCCACCTTTCAACCAACGGTCATGCGACCGAAGGTCCTATCCGGTATTAGCCCCGGTTTCCCGGGGTTATCCCGGTCTTACAGGCAGGTTGCCTACGTGTTACTCACCCGTCCGCCACT	Bacteria	Firmicutes	Bacilli	Bacillales	Bacillaceae	Caldalkalibacillus	NA	7719	0.101945
TGCTGCCTCCCGTAGGAGTTCGGGCCGTGTCTCAGTCCCGATGTGGCTGATCATCCTCTCAGACCAGCTACGGATCGTCGCCTTGGTGAGCCATTACCTCACCAACCAGCTAATCCGACATAGGCTCATCCGATAGCGCAAGGTCCGAAGAGCCCCTGCTTTCTCCCGTAGGACGTATGCGGTATTAGCCTGGGTTTCCCCAGGTTATCCCCCACTACCGGGCAGATTCCTATGCATTACTCACCCGTACGCCACT	Bacteria	Proteobacteria	Gammaproteobacteria	Oceanospirillales	Halomonadaceae	Halomonas	NA	7995	0.10559
TGCTGCCTCCCGTAGGAGTCTGGGCCGTGTCTCAGTCCCAGTGTGGCCGATCACCCTCTCAGGTCGGCTACGCATCGTCGCCTTGGTGAGCCGTTACCCCACCAACTAGCTAATGCGCCGCGGGCCCATCTGTAAGTGATAGCCGAAACCATCTTTCAAAAAAGAACCATGCAGTTCTTTTTATTATCCGGTATTAGCACCGATTTCTCGATGTTATCCCAGTCTTACAGGCAGGTTGCCCACGTGTTACTCACCCGTACGCCGCT	Bacteria	Firmicutes	Bacilli	Bacillales	Bacillaceae	NA	NA	6994	0.0923699
TGCTGCCTCCCGTAGGAGTCTGGACCGTGTCTCAGTTCCAGTGTGACTGATCATCCTCTCAGACCAGTTACGGATCGTCGCCTTGGTAGGCCATTACCCCACCAACTAGCTAATCCGACCTAGGCTCATCTGATAGCGCAAGGCCCGAAGGTCCCCTGCTTTCTCCCGTAGGACGTATGCGGTATTAGCGTTCCTTTCGAAACGTTGTCCCCCACTACCAGGCAGATTCCTAGGCATTACTCACCCGTCCGCCACT	Bacteria	Proteobacteria	Gammaproteobacteria	Pseudomonadales	Pseudomonadaceae	Pseudomonas	NA	9842	0.129983
TGCTGCCTCCCGTAGGAGTCTGGACCGTGTCTCAGTTCCAGTGTGGCTGGTCATCCTCTCAGACCAGCTAGGGATCGTCGCCTAGGTGAGCCGTTACCCCACCTACTAGCTAATCCCATCTGGGCACATCTGATGGCATGAGGCCCGAAGGTCCCCCACTTTGGTCTTGCGACGTTATGCGGTATTAGCTACCGTTTCCAGTAGTTATCCCCCTCCATCAGGCAGTTTCCCAGACATTACTCACCCGTTCGCCACT	Bacteria	Proteobacteria	Gammaproteobacteria	Enterobacteriales	Enterobacteriaceae	NA	NA	9857	0.130182
TGCTGCCTCCCGTAGGAGTCTGGACCGTGTCTCAGTTCCAGTGTGACTGATCATCCTCTCAGACCAGTTACGGATCGTCGCCTTGGTGAGCCTTTACCTCACCAACTAGCTAATCCGACCTAGGCTCATCTGATAGCGCGAGGTCCGAAGATCCCCCACTTTCTCCCGTAGGACGTATGCGGTATTAGCGTTCCTTTCGAAACGTTGTCCCCCACTACCAGGCAGATTCCTAGGCATTACTCACCCGTGCGCCACT	Bacteria	Proteobacteria	Gammaproteobacteria	Pseudomonadales	Pseudomonadaceae	Pseudomonas	NA	9816	0.12964
TGCTGCCTCCCGTAGGAGTCTGGGCCGTGTCTCAGTCCCAGTGTGGCCGATCACCCTCTCAGGTCGGCTACGCATCGTCGCCTTGGTGAGCCGTTACCTCACCAACTAGCTAATGCGCCGCGGGCCCATCCTGTAGCGACAGCTTGCGCCGTCTTTCAACGAAACGTCATGCGACATTTCGTGTTATCCGGTATTAGCACCGATTTCTCGGTGTTATCCCCGTCTACAGGGCAGGTTGCCCACGTGTTACTCACCCGTACGCCACT	Bacteria	Firmicutes	Bacilli	Bacillales	Bacillaceae	Anoxybacillus	NA	8512	0.112418
TGCTGCCTCCCGTAGGAGTCTGGACCGTGTCTCAGTTCCAGTGTGACTGATCATCCTCTCAGACCAGTTACGGATCGTCGCCTTGGTGAGCCATTACCTCACCAACAAGCTAATCCGACCTAGGCTCATCTGATAGCGCAAGGCCCGAAGGTCCCCTGCTTTCTCCCGTAGGACGTATGCGGTATTAGCGTTCCTTTCGAAACGTTGTCCCCCACTACCAGGCAGATTCCTAGGCATTACTCACCCGTGCGCCACT	Bacteria	Proteobacteria	Gammaproteobacteria	Pseudomonadales	Pseudomonadaceae	Pseudomonas	NA	9574	0.126444
TGCTGCCTCCCGTAGGAGTCTGGACCGTGTCTCAGTTCCAGTGTGACTGATCATCCTCTCAGACCAGTTACGGATCGTCGCCTTGGTGAGCCTTTACCTCACCAACTAGCTAATCCGACCTAGGCTCATCTGATAGCGCGAGGTCCGAAGATCCCCCACTTTCTCCCGTAGGACGTATGCGGTATTAGCGTTCCTTTCGAAACGTTGTCCCCCACTACCAGGCAGATTCCTAGGCATTACTCACCCGTACGCCGCT	Bacteria	Proteobacteria	Gammaproteobacteria	Pseudomonadales	Pseudomonadaceae	Azotobacter	NA	9681	0.127857
TGCTGCCTCCCGTAGGAGTCTGGACCGTGTCTCAGTTCCAGTGTGGCTGGTCATCCTCTCAGACCAGCTAGGGATCGTCGCCTAGGTGAGCCATTACCCCACCTACTAGCTAATCCCATCTGGGCACATCCGATGGTGTGAGGCCCGAAGGTCCCCCACTTTGGTCTTGCGACGTTATGCGGTATTAGCTACCGTTTCCAGTAGTTATCCCCCTCCATCGGGCAGTTTCCCAGACATTACTCACCCGTTCGCCACT	Bacteria	Proteobacteria	Gammaproteobacteria	Enterobacteriales	Enterobacteriaceae	Kluyvera	NA	9636	0.127263
TGCTGCCTCCCGTAGGAGTCTGGGCCGTGTCTCAGTCCCAGTGTGGCGGATCATCCTCTCAGACCCGCTACAGATCGTCGCCTTGGTAGGCCTTTACCCCACCAACTAGCTAATCCGACTTAGGCTCATCTATTAGCGCAAGGTCCGAAGATCCCCTGCTTTCTCCCGTAGGACGTATGCGGTATTAGCATCCCTTTCGAGATGTTGTCCCCCACTAATAGGCAGATTCCTAAGCATTACTCACCCGTCCGCCGCT	Bacteria	Proteobacteria	Gammaproteobacteria	Pseudomonadales	Moraxellaceae	Acinetobacter	baumannii/baylyi/calcoaceticus/lwoffii/nosocomialis/oleivorans/radioresistens/seifertii	9215	0.121703
TGCTGCCTCCCGTAGGAGTTTGGGCCGTGTCTCAGTCCCAATGTGGCTGATCATCCTCTCAGACCAGCTATGGATCGTCGCCTTGGTAGGCCTTTACCCCACCAACTAGCTAATCCAACGCGGGCCAATCCTTCCCCGATAAATCTTTCCCCCGTAGGGCGTATGCGGTATTAATTCCAGTTTCCCGGAGCTATTCCGCAGGAAAGGGTATGTTCCCACGCGTTACTCACCCGTGCGCCACTCTGTCTCT	Bacteria	Proteobacteria	Alphaproteobacteria	Rhizobiales	Rhizobiaceae	Rhizobium	NA	9314	0.12301
TGCTGCCTCCCGTAGGAGTCTGGACCGTGTCTCAGTTCCAGTGTGGCTGGTCATCCTCTCAGACCAGCTAGGGATCGTCGCCTAGGTGAGCCATTACCCCACCTACTAGCTAATCCCATCTGGGCACATCCGATGGTGTGAGGCCCGAAGGTCCCCCACTTTGGTCCGAAGACGTTATGCGGTATTAGCTACCGTTTCCAGTAGTTATCCCCCTCCATCGGGCAGTTTCCCAGACATTACTCACCCGTCCGCCGCT	Bacteria	Proteobacteria	Gammaproteobacteria	Enterobacteriales	Enterobacteriaceae	NA	NA	8211	0.108443
TGCTGCCTCCCGTAGGAGTCTGGACCGTGTCTCAGTTCCAGTGTGGCTGATCATCCTCTCAGACCAGCTACGGATCGTCGCCTTGGTGGGCCTTTACCCCGCCAACTAGCTAATCCGACATCGGCTCATTCAATCGCGCAAGGTCCGAAGATCCCCTGCTTTCACCCGTAGGTCGTATGCGGTATTAGCGTAAGTTTCCCTACGTTATCCCCCACGAAAAAGTAGATTCCGATGTATTACTCACCCGTTCGCCGCT	Bacteria	Proteobacteria	Gammaproteobacteria	Xanthomonadales	Xanthomonadaceae	Stenotrophomonas	NA	9185	0.121306
TGCTGCCTCCCGTAGGAGTCTGGACCGTGTCTCAGTTCCAGTGTGGCTGGTCATCCTCTCAGACCAGCTAGGGATCGTCGCCTAGGTGAGCCATTACCCCACCTACTAGCTAATCCCATCTGGGCACATCTGATGGCAAGAGGCCTGAAGGTCCCCCTCTTTGGTCTTGCGACGTTATGCGGTATTAGCTACCGTTTCCAGTAGTTATCCCCCTCCATCAGGCAGTTTCCCAGACATTACTCACCCGTGCGCCACT	Bacteria	Proteobacteria	Gammaproteobacteria	Enterobacteriales	Enterobacteriaceae	NA	NA	8640	0.114109
TGCTGCCTCCCGTAGGAGTCTGGGCCGTATCTCAGTCCCAATGTGGCCGGTCACCCTCTCAGGCCGGCTACCCGTCAAAGCCTTGGTAAGCCACTACCCCACCAACAAGCTGATAAGCCGCGAGTCCATCCCCAACCGCCGAAACTTTCCAACCCCCACCATGCAGCAGGAGCTCCTATCCGGTATTAGCCCCAGTTTCCTGAAGTTATCCCAAAGTCAAGGGCAGGTTACTCACGTGTTACTCACCCGTGCGCCGCT	Bacteria	Actinobacteria	Actinobacteria	Propionibacteriales	Propionibacteriaceae	Propionibacterium	NA	8085	0.106779
TGCTGCCTCCCGTAGGAGTCTGGGCCGTGTCTCAGTCCCAGTGTGGCTGGTCGTCCTCTCAAACCAGCTACGGATCGTCGCCTTGGTGAGCCGTTACCCCACCAACTAGCTAATCCGATATCGGCCGCTCCAATAGTGCAAGGTCTTGCGATCCCCTGCTTTCCCCCGTAGGGCGTATGCGGTATTAGCTACGCTTTCGCGTAGTTATCCCCCGCTACTGGGCACGTTCCGATACATTACTCACCCGTACGCCACT	Bacteria	Proteobacteria	Betaproteobacteria	Burkholderiales	Alcaligenaceae	Achromobacter	NA	6457	0.0852777
TGCTGCCTCCCGTAGGAGTCTGGGCCGTGTCTCAGTCCCAGTGTGGCGGATCATCCTCTCAGACCCGCTACTGATCGTCGCCTAGGTGAGCCTTTACCTCACCTACTAGCTAATCAGACGTCGGCCGCTCGAATAGCGTGAGGCCCGAAGGTCCCCCACTTTCTACCTCAGTACGTATGCGGTATTAGCACAACTTTCGCTGCGTTATCCCCCACTACTCGGCACGTTCCGACGCATTACTCACCCGTACGCCACT	Bacteria	Proteobacteria	Betaproteobacteria	Neisseriales	Neisseriaceae	Vogesella	NA	8633	0.114016
TGCTGCCTCCCGTAGGAGTCTGGGCCGTGTCTCAGTCCCAGTGTGGCGGATCGTCCTCTCAGACCCGCTACCGATCGTCGCCTTGGTGGGCCTTTACCCCACCAACTAGCCTAATCGGACATCGGCCGCTCCGAGAGCGCGAGGCCCGAAGGTCCCCCGCTTTGCTCTTCCGAGTTCATGCGGTATTAGCCAGCCTTTCGGCCGGTTATCCCCCTCTCCCGGGTACGTTCCGATGCATTACTCACCCGTCCGCCACT	Bacteria	Proteobacteria	Betaproteobacteria	Hydrogenophilales	Hydrogenophilaceae	Tepidiphilus	NA	7131	0.0941792
TGCTGCCTCCCGTAGGAGTCTGGACCGTGTCTCAGTTCCAGTGTGGCTGATCATCCTCTCAGACCAGCTACGGATCGTCGCCTTGGTGGGCCTTTACCCCGCCAACTAGCTAATCCGACATCGGCTCATTCAATCGCGCAAGGTCCGAAGATCCCCTGCTTTCACCCGTAGGTCGTATGCGGTATTAGCGTAAGTTTCCCTACGTTATCCCCCACGACAGAGTAGATTCCGATGTATTACTCACCCGTGCGCCACT	Bacteria	Proteobacteria	Gammaproteobacteria	Xanthomonadales	Xanthomonadaceae	Stenotrophomonas	NA	6777	0.0895039
TGCTGCCTCCCGTAGGAGTCTGGGCCGTGTCTCAGTCCCAGTGTGGCTGGTCGTCCTCTCAGACCAGCTACAGATCGTCGGCTTGGTGAGCCTTTACCTCACCAACTACCTAATCTGATATCGGCCGCTCCAATCGCGCGAGGTCTTGCGATCCCCCGCTTTCACCCTCAGGTCGTATGCGGTATTAGCTGCTCTTTCGAGCAGTTATCCCCCACGACTGGGCACGTTCCGATACATTACTCACCCGTCCGCCGCT	Bacteria	Proteobacteria	Betaproteobacteria	Burkholderiales	Comamonadaceae	Pelomonas	NA	6780	0.0895436
TGCTGCCTCCCGTAGGAGTCTGGGCCGTGTCTCAGTCCCAGTGTGGCCGGTCACCCTCTCAGGCCGGCTACGCATCGTCGCCTTGGTGAGCCGTTACCTCACCAACTAGCTAATGCGCCGCGGGCCCATCCGCAAGTGACAGCCAAAGGCCGCCTTTCAACCAAAGACCATGCGGTCTTCGGTGTTATCCGGTATTAGCTCCGGTTTCCCGGAGTTATCCCGGTCTTGCGGGCAGGTTGCCCACGTGTTACTCACCCGTCCGCCACT	Bacteria	Firmicutes	Bacilli	Bacillales	Bacillaceae	Geobacillus	NA	6938	0.0916303
TGCTGCCTCCCGTAGGAGTCTGGGCCGTATCTCAGTCCCAATGTGGCCGGTCACCCTCTCAGGCCGGCTACCCGTCAAAGCCTTGGTAAGCCACTACCCCACCAACAAGCTGATAAGCCGCGAGTCCATCCCCAACCGCCGAAACTTTCCAACCCCCACCATGCAGCAGGAGCTCCTATCCGGTATTAGCCCCAGTTTCCTGAAGTTATCCCAAAGTCAAGGGCAGGTTACTCACGTGTTACTCACCCGTTCGCCGCT	Bacteria	Actinobacteria	Actinobacteria	Propionibacteriales	Propionibacteriaceae	Propionibacterium	NA	7799	0.103002
TGCTGCCTCCCGTAGGAGTTCGGGCCGTGTCTCAGTCCCGATGTGGCTGATCATCCTCTCAGACCAGCTACGGATCGTTGCCTTGGTGAGCCATTACCTCACCAACCAGCTAATCCGACATAGGCTCATCCGATAGCGCAAGGCCCGAAGGTCCCCTGCTTTCTCCCGTAGGACGTATGCGGTATTAGCCTGGGTTTCCCCAGGTTATCCCCCACTACCGGGCAGATTCCTATGCATTACTCACCCGTTCGCCACT	Bacteria	Proteobacteria	Gammaproteobacteria	Oceanospirillales	Halomonadaceae	Halomonas	NA	6722	0.0887776
TGCTGCCTCCCGTAGGAGTCTGGACCGTGTCTCAGTTCCAGTGTGGCTGGTCATCCTCTCAGACCAGCTAGGGATCGTCGCCTAGGTGAGCCATTACCCCACCTACTAGCTAATCCCATCTGGGCACATCCGATGGTGTGAGGCCCGAAGGTCCCCCACTTTGGTCCGAAGACGTTATGCGGTATTAGCTACCGTTTCCAGTAGTTATCCCCCTCCATCGGGCAGTTTCCCAGACATTACTCACCCGTACGCCACT	Bacteria	Proteobacteria	Gammaproteobacteria	Enterobacteriales	Enterobacteriaceae	NA	NA	7425	0.0980621
TGCTGCCTCCCGTAGGAGTTTGGGCCGTGTCTCAGTCCCAATGTGGCTGATCATCCTCTCAGACCAGCTATGGATCGTCGCCTTGGTAGGCCTTTACCCCACCAACTAGCTAATCCAACGCGGGCCAATCCTTCCCCGATAAATCTTTCCCCCGTAGGGCGTATGCGGTATTAATTCCAGTTTCCCGGAGCTATTCCGCAGGAAAGGGTATGTTCCCACGCGTTACTCACCCGTACGCCGCTCTGTCTCT	Bacteria	Proteobacteria	Alphaproteobacteria	Rhizobiales	Rhizobiaceae	Rhizobium	NA	8549	0.112907
TGCTGCCTCCCGTAGGAGTCTGGACCGTGTCTCAGTTCCAGTGTGGCTGGTCATCCTCTCAGACCAGCTAGGGATCGTCGCCTAGGTGGGCCATTACCCCGCCTACTAGCTAATCCCATCTGGGTTCATCCGATAGTGAGAGGCCCGAAGGTCCCCCTCTTTGGTCTTGCGACGTTATGCGGTATTAGCCACCGTTTCCAGTGGTTATCCCCCTCTATCGGGCAGATCCCCAGACATTACTCACCCGTCCGCCGCT	Bacteria	Proteobacteria	Gammaproteobacteria	Enterobacteriales	Enterobacteriaceae	Pantoea	NA	8159	0.107756
TGCTGCCTCCCGTAGGAGTCTGGACCGTGTCTCAGTTCCAGTGTGGCTGGTCATCCTCTCAGACCAGCTAGGGATCGTCGCCTAGGTGAGCCGTTACCCCACCTACTAGCTAATCCCATCTGGGCACATCCGATGGCAAGAGGCCCGAAGGTCCCCCTCTTTGGTCTTGCGACGTTATGCGGTATTAGCTACCGTTTCCAGTAGTTATCCCCCTCCATCAGGCAGTTTCCCAGACATTACTCACCCGTCCGCCGCT	Bacteria	Proteobacteria	Gammaproteobacteria	Enterobacteriales	Enterobacteriaceae	Enterobacter	NA	7152	0.0944566
TGCTGCCTCCCGTAGGAGTCTGGGCCGTGTCTCAGTCCCAGTGTGGCCGATCACCCTCTCAGGTCGGCTACGCATCGTCGCCTTGGTGAGCCGTTACCTCACCAACTAGCTAATGCGCCGCGGGCCCATCCGTAAGTGACAGCCAAAGCCGCCTTTCAACCAAAGATCATGCGATCTTCGGTGTTATCCGGTATTAGCTCCGGTTTCCCGAAGTTATCCCGGTCTTACGGGCAGGTTGCCCACGTGTTACTCACCCGTGCGCCGCT	Bacteria	Firmicutes	Bacilli	Bacillales	Bacillaceae	Anoxybacillus	NA	6504	0.0858984
TGCTGCCTCCCGTAGGAGTCTGGACCGTGTCTCAGTTCCAGTGTGGCTGGTCATCCTCTCAGACCAGCTAGGGATCGTCGCCTAGGTAAGCCATTACCCTACCTACTAGCTAATCCCATCTGGGTTCATCTGATGGTGCGAGGCCCGAAAGTCCCCCGCTTTGGTCTTGCGACATTATGCGGTATTAGCTACCGTTTCCAGTAGTTATCCCCCTCCATCAGGCAGATCCCCAGACATTACTCACCCGTCCGCCGCT	Bacteria	Proteobacteria	Gammaproteobacteria	Enterobacteriales	Enterobacteriaceae	Rosenbergiella	NA	7937	0.104824
TGCTGCCTCCCGTAGGAGTCTGGACCGTGTCTCAGTTCCAGTGTGACTGATCATCCTCTCAGACCAGTTACGGATCGTCGCCTTGGTGAGCCATTACCCCACCAACTAGCTAATCCGACCTAGGCTCATCTGATAGCGCAAGGCCCGAAGGTCCCCTGCTTTCTCCCGTAGGACGTATGCGGTATTAGCGTTCCTTTCGAAACGTTGTCCCCCACTACCAGGCAGATTCCTAGGCATTACTCACCCGTCCGCCACT	Bacteria	Proteobacteria	Gammaproteobacteria	Pseudomonadales	Pseudomonadaceae	Pseudomonas	putida	8027	0.106013
TGCTGCCTCCCGTAGGAGTCTGGGCCGTGTCTCAGTCCCAGTGTGGCTGGTCGTCCTCTCAGACCAGCTACAGATCGTCGGCTTGGTAAGCTTTTATCCCACCAACTACCTAATCTGCCATCGGCCGCTCCAATCGCGCGAGGCCCGAAGGTCCCCCGCTTTCATCCTCAGATCGTATGCGGTATTAGCTACTCTTTCGAGTAGTTATCCCCCACGACTGGGCACGTTCCGATGTATTACTCACCCGTACGCCGCT	Bacteria	Proteobacteria	Betaproteobacteria	Burkholderiales	Comamonadaceae	Delftia	NA	5782	0.076363
TGCTGCCTCCCGTAGGAGTCTGGGCCGTGTCTCAGTCCCAGTGTGGCTGGTCGTCCTCTCAAACCAGCTACGGATCGTCGCCTTGGTGAGCCGTTACCCCACCAACTAGCTAATCCGATATCGGCCGCTCTAATAGTGCAAGGTCTTACGATCCCCTGCTTTCCCCCGTAGGGCGTATGCGGTATTAGCTACGCTTTCGCGTAGTTATCCCCCGCTACTAGGCACGTTCCGATACATTACTCACCCGTCCGCCACT	Bacteria	Proteobacteria	Betaproteobacteria	Burkholderiales	Alcaligenaceae	Achromobacter	NA	8091	0.106858
TGCTGCCTCCCGTAGGAGTTCGGGCCGTGTCTCAGTCCCGATGTGGCTGATCATCCTCTCAGACCAGCTACGGATCGTCGCCTTGGTGAGCCATTACCTCACCAACAAGCTAATCCGACATAGACTCATCCGATAGCGCAAGGTCCGAAGATCCCCTGCTTTCTCCCGTAGGACGTATGCGGTATTAGCCTGGGTTTCCCCAGGTTATCCCCCACTACCGGGCAGATTTCTATGCATTACTCACCCGTCCGCCACT	Bacteria	Proteobacteria	Gammaproteobacteria	Oceanospirillales	Halomonadaceae	Halomonas	NA	6708	0.0885927
TGCTGCCTCCCGTAGGAGTCTGGACCGTGTCTCAGTTCCAGTGTGGCTGGTCATCCTCTCAGACCAGCTAGGGATCGTCGCCTAGGTGAGCCATTACCCCACCTACTAGCTAATCCCATCTGGGCACATCCGATGGTGTGAGGCCCGAAGGTCCCCCACTTTGGTCTTGCGACGTTATGCGGTATTAGCTACCGTTTCCAGTAGTTATCCCCCTCCATCGGGCAGTTTCCCAGACATTACTCACCCGTGCGCCACT	Bacteria	Proteobacteria	Gammaproteobacteria	Enterobacteriales	Enterobacteriaceae	Kluyvera	NA	8067	0.106541
TGCTGCCTCCCGTAGGAGTCTGGACCGTGTCTCAGTTCCAGTGTGGCCGATCACCCTCTCAGGTCGGCTACGTATCGTTGCCTTGGTAAGCCATTACCTTACCAACTAGCTAATACGGCGCGGGTCCATCTATAAGTGATAGCAAAACCATCTTTCACTTTAGAACCATGCGGTTCTAAATGTTATCCGGCATTAGCCCCGGTTTCCCGGAGTTATTCCAGTCTTATAGGTAGGTTACCCACGTGTTACTCACCCGTCCGCCACT	Bacteria	Firmicutes	Bacilli	Bacillales	Staphylococcaceae	Staphylococcus	NA	7973	0.1053
TGCTGCCTCCCGTAGGAGTCTGGACCGTGTCTCAGTTCCAGTGTGACTGATCATCCTCTCAGACCAGTTACGGATCGTCGCCTTGGTGAGCCATTACCTCACCAACAAGCTAATCCGACCTAGGCTCATCTGATAGCGCAAGGCCCGAAGGTCCCCTGCTTTCTCCCGTAGGACGTATGCGGTATTAGCGTTCCTTTCGAAACGTTGTCCCCCACTACCAGGCAGATTCCTAGGCATTACTCACCCGTACGCCGCT	Bacteria	Proteobacteria	Gammaproteobacteria	Pseudomonadales	Pseudomonadaceae	Pseudomonas	NA	7972	0.105286
TGCTGCCTCCCGTAGGAGTCTGGACCGTGTCTCAGTTCCAGTGTGGCTGGTCATCCTCTCAGACCAGCTAGGGATCGTCGCCTAGGTGGGCCATTACCCCGCCTACTAGCTAATCCCATCTGGGTTCATCCGATAGTGAGAGGCCCGAAGGTCCCCCTCTTTGGTCTTGCGACGTTATGCGGTATTAGCCACCGTTTCCAGTGGTTATCCCCCTCTATCGGGCAGATCCCCAGACATTACTCACCCGTACGCCACT	Bacteria	Proteobacteria	Gammaproteobacteria	Enterobacteriales	Enterobacteriaceae	Pantoea	NA	7712	0.101852
TGCTGCCTCCCGTAGGAGTCTGGGCCGTGTCTCAGTCCCAGTGTGGCCGGTCACCCTCTCAGGCCGGCTACGCATCGTCGCCTTGGTGAGCCGTTACCTCACCAACCAGCTAATGCGCCGCAGGCCCATCTGTAAGCGATCGCCTTGCGGCCATCCTTTCAATCTCCCTCCATGCGGAAGAAGATCTTATCCGGTATTAGCCCCGGTTTCCCGGAGTTATCCCGGTCTTACAGGCAGGTTGCCTACGTGTTACTCACCCGTCCGCCGCT	Bacteria	Firmicutes	Bacilli	Bacillales	Bacillaceae	Caldalkalibacillus	NA	6016	0.0794534
TGCTGCCTCCCGTAGGAGTCTGGACCGTGTCTCAGTTCCAGTGTGACTGATCATCCTCTCAGACCAGTTACGGATCGTCGCCTTGGTAGGCCATTACCCCACCAACTAGCTAATCCGACCTAGGCTCATCTGATAGCGCAAGGCCCGAAGGTCCCCTGCTTTCTCCCGTAGGACGTATGCGGTATTAGCGTTCCTTTCGAAACGTTGTCCCCCACTACCAGGCAGATTCCTAGGCATTACTCACCCGTCCGCCGCT	Bacteria	Proteobacteria	Gammaproteobacteria	Pseudomonadales	Pseudomonadaceae	Pseudomonas	NA	7592	0.100268
TGCTGCCTCCCGTAGGAGTCTGGGCCGTGTCTCAGTCCCAGTGTGGCCGGTCACCCTCTCAGGCCGGCTACGCATCGTCGCCTTGGTGAGCCGTTACCCCACCAACCAGCTAATGCGCCGCAGGCCCATCTGTAAGCGGTAGCCTTGCGGCCACCTTTCAACCAACGGTCATGCGACCGAAGGTCCTATCCGGTATTAGCCCCGGTTTCCCGGGGTTATCCCGGTCTTACAGGCAGGTTGCCTACGTGTTACTCACCCGTCCGCCACT	Bacteria	Firmicutes	Bacilli	Bacillales	Bacillaceae	Caldalkalibacillus	NA	5695	0.0752139
TGCTGCCTCCCGTAGGAGTCTGGGCCGTGTCTCAGTCCCAGTGTGGCGGATCATCCTCTCAGACCCGCTACTGATCGTCGCCTAGGTGAGCCTTTACCTCACCTACTAGCTAATCAGACGTCGGCCGCTCGAATAGCGTGAGGCCCGAAGGTCCCCCACTTTCTACCTCAGTACGTATGCGGTATTAGCACAACTTTCGCTGCGTTATCCCCCACTACTCGGCACGTTCCGACGCATTACTCACCCGTTCGCCACT	Bacteria	Proteobacteria	Betaproteobacteria	Neisseriales	Neisseriaceae	Vogesella	perlucida	7462	0.0985507
TGCTGCCTCCCGTAGGAGTTCGGGCCGTGTCTCAGTCCCGATGTGGCTGATCATCCTCTCAGACCAGCTACGGATCGTCGCCTTGGTGAGCCATTACCTCACCAACCAGCTAATCCGACATAGGCTCATCCGATAGCGCAAGGTCCGAAGAGCCCCTGCTTTCTCCCGTAGGGCGTATGCGGTATTAGCCTGGGTTTCCCCAGGTTATCCCCCACTACCGGGCAGATTCCTATGCATTACTCACCCGTCCGCCACT	Bacteria	Proteobacteria	Gammaproteobacteria	Oceanospirillales	Halomonadaceae	Halomonas	NA	6437	0.0850136
TGCTGCCTCCCGTAGGAGTCTGGACCGTGTCTCAGTTCCAGTGTGGCTGGTCATCCTCTCAGACCAGCTAGGGATCGTCGCCTAGGTAAGCCATTACCCTACCTACTAGCTAATCCCATCTGGGTTCATCTGATGGTGCGAGGCCCGAAAGTCCCCCGCTTTGGTCTTGCGACATTATGCGGTATTAGCTACCGTTTCCAGTAGTTATCCCCCTCCATCAGGCAGATCCCCAGACATTACTCACCCGTACGCCACT	Bacteria	Proteobacteria	Gammaproteobacteria	Enterobacteriales	Enterobacteriaceae	Rosenbergiella	NA	7448	0.0983658
TGCTGCCTCCCGTAGGAGTCTGGGCCGTGTCTCAGTCCCAGTGTGGCCGATCACCCTCTCAGGTCGGCTACGCATCGTCGCCTTGGTGAGCCGTTACCTCACCAACTAGCTAATGCGCCGCGGGCCCATCCTGTAGCGACAGCTTGCGCCGTCTTTCAACGAAACGTCATGCGACATTTCGTGTTATCCGGTATTAGCACCGATTTCTCGGTGTTATCCCCGTCTACAGGGCAGGTTGCCCACGTGTTACTCACCCGTTCGCCACT	Bacteria	Firmicutes	Bacilli	Bacillales	Bacillaceae	Anoxybacillus	NA	5973	0.0788855
TGCTGCCTCCCGTAGGAGTCTGGACCGTGTCTCAGTTCCAGTGTGACTGATCATCCTCTCAGACCAGTTACGGATCGTCGCCTTGGTAGGCCATTACCCCACCAACTAGCTAATCCGACCTAGGCTCATCTGATAGCGCAAGGCCCGAAGGTCCCCTGCTTTCTCCCGTAGGACGTATGCGGTATTAGCGTTCCTTTCGAAACGTTGTCCCCCACTACCAGGCAGATTCCTAGGCATTACTCACCCGTACGCCACT	Bacteria	Proteobacteria	Gammaproteobacteria	Pseudomonadales	Pseudomonadaceae	Pseudomonas	NA	7458	0.0984979
TGCTGCCTCCCGTAGGAGTCTGGTCCGTGTCTCAGTACCAGTGTGGGGGTTCACCCTCTCAGGCCCCCTATAGATCATCGCCTTGGTGAGCCGTTACCTCTCCAACTAACTAATCTAACGCATGCCTATCTCTATCCGATAAATCTTTCAATATAATACCAGGCAGTATCATATGTTATACGGTATTAATCCGAATTTCTCCGGGCTATCCCATTGATAAAGGTAAGTTGCATACGCGTTACTCACCCGTCCGCCACT	Bacteria	Bacteroidetes	Flavobacteriia	Flavobacteriales	Flavobacteriaceae	NA	NA	7302	0.0964376
TGCTGCCTCCCGTAGGAGTCTGGGCCGTGTCTCAGTCCCAGTGTGGCGGATCATCCTCTCAGACCCGCTACAGATCGTCGCCTTGGTAGGCCTTTACCCCACCAACTAGCTAATCCGACTTAGGCTCATCTATTAGCGCAAGGTCCGAAGATCCCCTGCTTTCTCCCGTAGGACGTATGCGGTATTAGCATTCCTTTCGGAATGTTGTCCCCCACTAATAGGCAGATTCCTAAGCATTACTCACCCGTACGCCACT	Bacteria	Proteobacteria	Gammaproteobacteria	Pseudomonadales	Moraxellaceae	Acinetobacter	NA	7483	0.0988281
TGCTGCCTCCCGTAGGAGTCTGGACCGTGTCTCAGTTCCAGTGTGGCTGGTCATCCTCTCAGACCAGCTAGGGATCGTCGCCTAGGTGAGCCATTACCCCACCTACTAGCTAATCCCATCTGGGCACATCTGATGGCAAGAGGCCTGAAGGTCCCCCTCTTTGGTCTTGCGACGTTATGCGGTATTAGCTACCGTTTCCAGTAGTTATCCCCCTCCATCAGGCAGTTTCCCAGACATTACTCACCCGTACGCCGCT	Bacteria	Proteobacteria	Gammaproteobacteria	Enterobacteriales	Enterobacteriaceae	NA	NA	7187	0.0949188
TGCTGCCTCCCGTAGGAGTCTGGACCGTGTCTCAGTTCCAGTGTGACTGATCATCCTCTCAGACCAGTTACGGATCGTCGCCTTGGTGAGCCATTACCTCACCAACAAGCTAATCCGACCTAGGCTCATCTGATAGCGCAAGGCCCGAAGGTCCCCTGCTTTCTCCCGTAGGACGTATGCGGTATTAGCGTTCCTTTCGAAACGTTGTCCCCCACTACCAGGCAGATTCCTAGGCATTACTCACCCGTGCGCCGCT	Bacteria	Proteobacteria	Gammaproteobacteria	Pseudomonadales	Pseudomonadaceae	Pseudomonas	fulva	6856	0.0905473
TGCTGCCTCCCGTAGGAGTCTGGGCCGTGTCTCAGTCCCAGTGTGGCCGATCACCCTCTCAGGTCGGCTACGCATCGTCGCCTTGGTGAGCCGTTACCTCACCAACTAGCTAATGCGCCGCGGGCCCATCTGTAAGTGATAGCCGAAGCCATCTTTCAACCAAGGACCATGAGGTCCTCGGTGTTATCCGGTATTAGCTCCGGTTTCCCGAAGTTATCCCAGTCTTACAGGCAGGTTGCCCACGTGTTACTCACCCGTCCGCCGCT	Bacteria	Firmicutes	Bacilli	Bacillales	Bacillaceae	Bacillus	fengqiuensis/songklensis/thaonhiensis/vireti	5836	0.0770761
TGCTGCCTCCCGTAGGAGTCTGGACCGTGTCTCAGTTCCAGTGTGGCTGATCATCCTCTCAGACCAGCTACGGATCGTCGCCTTGGTGGGCCTTTACCCCGCCAACTAGCTAATCCGACATCGGCTCATTCAATCGCGCAAGGTCCGAAGATCCCCTGCTTTCACCCGTAGGTCGTATGCGGTATTAGCGTAAGTTTCCCTACGTTATCCCCCACGACAGAGTAGATTCCGATGTATTACTCACCCGTACGCCGCT	Bacteria	Proteobacteria	Gammaproteobacteria	Xanthomonadales	Xanthomonadaceae	Stenotrophomonas	NA	5580	0.0736951
TGCTGCCTCCCGTAGGAGTCTGGACCGTGTCTCAGTTCCAGTGTGACTGATCATCCTCTCAGACCAGTTACGGATCGTCGCCTTGGTGAGCCATTACCTCACCAACTAGCTAATCCGACCTAGGCTCATCTGATAGCGCAAGGCCCGAAGGTCCCCTGCTTTCTCCCGTAGGACGTATGCGGTATTAGCGTTCCTTTCGAAACGTTGTCCCCCACTACCAGGCAGATTCCTAGGCATTACTCACCCGTACGCCACT	Bacteria	Proteobacteria	Gammaproteobacteria	Pseudomonadales	Pseudomonadaceae	Pseudomonas	NA	7223	0.0953943
TGCTGCCTCCCGTAGGAGTCTGGACCGTGTCTCAGTTCCAGTGTGACTGATCATCCTCTCAGACCAGTTACGGATCGTCGCCTTGGTGAGCCATTACCTCACCAACAAGCTAATCCGACCTAGGCTCATCTGATAGCGCAAGGCCCGAAGGTCCCCTGCTTTCTCCCGTAGGACGTATGCGGTATTAGCGTTCCTTTCGAAACGTTGTCCCCCACTACCAGGCAGATTCCTAGGCATTACTCACCCGTTCGCCGCT	Bacteria	Proteobacteria	Gammaproteobacteria	Pseudomonadales	Pseudomonadaceae	Pseudomonas	NA	6952	0.0918152
TGCTGCCTCCCGTAGGAGTCTGGACCGTGTCTCAGTTCCAGTGTGGCTGGTCATCCTCTCAGACCAGCTAGGGATCGTCGCCTAGGTGAGCCGTTACCCCACCTACTAGCTAATCCCATCTGGGCACATCTGATGGCATGAGGCCCGAAGGTCCCCCACTTTGGTCTTGCGACGTTATGCGGTATTAGCTACCGTTTCCAGTAGTTATCCCCCTCCATCAGGCAGTTTCCCAGACATTACTCACCCGTGCGCCACT	Bacteria	Proteobacteria	Gammaproteobacteria	Enterobacteriales	Enterobacteriaceae	NA	NA	7064	0.0932943
TGCTGCCTCCCGTAGGAGTCTGGACCGTGTCTCAGTTCCAGTGTGGCTGGTCATCCTCTCAGACCAGCTAGGGATCGTCGCCTAGGTGAGCCATTACCCCACCTACTAGCTAATCCCATCTGGGCACATCCGATGGTGTGAGGCCCGAAGGTCCCCCACTTTGGTCCGAAGACGTTATGCGGTATTAGCTACCGTTTCCAGTAGTTATCCCCCTCCATCGGGCAGTTTCCCAGACATTACTCACCCGTTCGCCACT	Bacteria	Proteobacteria	Gammaproteobacteria	Enterobacteriales	Enterobacteriaceae	NA	NA	6208	0.0819891
TGCTGCCTCCCGTAGGAGTCTGGGCCGTGTCTCAGTCCCAGTGTGGCCGATCACCCTCTCAGGTCGGCTACGCATCGTCGCCTTGGTGAGCCGTTACCTCACCAACTAGCTAATGCGCCGCGGGCCCATCCGTAAGTGACAGCCAAAGCCGCCTTTCAACCAAAGATCATGCGATCTTCGGTGTTATCCGGTATTAGCTCCGGTTTCCCGAAGTTATCCCGGTCTTACGGGCAGGTTGCCCACGTGTTACTCACCCGTTCGCCGCT	Bacteria	Firmicutes	Bacilli	Bacillales	Bacillaceae	Anoxybacillus	NA	5367	0.070882
TGCTGCCTCCCGTAGGAGTCTGGACCGTGTCTCAGTTCCAGTGTGGCTGGTCATCCTCTCAGACCAGCTAGGGATCGTCGCCTAGGTGAGCCGTTACCCCACCTACTAGCTAATCCCATCTGGGCACATCCGATGGTGTGAGGCCCGAAGGTCCCCCACTTTGGTCTTGCGACGTTATGCGGTATTAGCTACCGTTTCCAGTAGTTATCCCCCTCCATCGGGCAGTTTCCCAGACATTACTCACCCGTCCGCCACT	Bacteria	Proteobacteria	Gammaproteobacteria	Enterobacteriales	Enterobacteriaceae	Kluyvera	NA	6958	0.0918944
TGCTGCCTCCCGTAGGAGTCTGGGCCGTGTCTCAGTCCCAGTGTGGCCGATCACCCTCTCAGGTCGGCTACGCATCGTCGCCTTGGTGAGCCGTTACCTCACCAACTAGCTAATGCGCCGCGGGCCCATCCTGTAGCGACAGCTTGCGCCGTCTTTCAACGAAACGTCATGCGACATTTCGTGTTATCCGGTATTAGCACCGATTTCTCGGTGTTATCCCCGTCTACAGGGCAGGTTGCCCACGTGTTACTCACCCGTGCGCCACT	Bacteria	Firmicutes	Bacilli	Bacillales	Bacillaceae	Anoxybacillus	NA	6034	0.0796911
TGCTGCCTCCCGTAGGAGTCTGGGCCGTGTCTCAGTCCCAGTGTGGCGGATCATCCTCTCAGACCCGCTACAGATCGTCGCCTTGGTAGGCCTTTACCCCACCAACTAGCTAATCCGACTTAGGCTCATCTATTAGCGCAAGGTCCGAAGATCCCCTGCTTTCTCCCGTAGGACGTATGCGGTATTAGCATCCCTTTCGAGATGTTGTCCCCCACTAATAGGCAGATTCCTAAGCATTACTCACCCGTACGCCACT	Bacteria	Proteobacteria	Gammaproteobacteria	Pseudomonadales	Moraxellaceae	Acinetobacter	NA	6813	0.0899794
TGCTGCCTCCCGTAGGAGTCTGGGCCGTGTCTCAGTCCCAGTGTGGCGGATCATCCTCTCAGACCCGCTACAGATCGTCGCCTTGGTAGGCCTTTACCCCACCAACTAGCTAATCCGACTTAGGCTCATCTATTAGCGCAAGGTCCGAAGATCCCCTGCTTTCTCCCGTAGGACGTATGCGGTATTAGCATTCCTTTCGGAATGTTGTCCCCCACTAATAGGCAGATTCCTAAGCATTACTCACCCGTCCGCCGCT	Bacteria	Proteobacteria	Gammaproteobacteria	Pseudomonadales	Moraxellaceae	Acinetobacter	NA	6563	0.0866776
TGCTGCCTCCCGTAGGAGTCTGGACCGTGTCTCAGTTCCAGTGTGGCTGGTCATCCTCTCAGACCAGCTAGGGATCGTCGCCTAGGTGAGCCATTACCCCACCTACTAGCTAATCCCATCTGGGCACATCCGATGGTGTGAGGCCCGAAGGTCCCCCACTTTGGTCTTGCGACGTTATGCGGTATTAGCTACCGTTTCCAGTAGTTATCCCCCTCCATCGGGCAGTTTCCCAGACATTACTCACCCGTACGCCGCT	Bacteria	Proteobacteria	Gammaproteobacteria	Enterobacteriales	Enterobacteriaceae	Kluyvera	NA	6928	0.0914982
TGCTGCCTCCCGTAGGAGTCTGGGCCGTGTCTCAGTCCCAGTGTGGCCGATCACCCTCTCAGGTCGGCTACGCATCGTTGCCTTGGTGAGCCACTACCTCACCAACTAGCTAATGCGCCGCGGGTCCATCTGTAAGTGATAGCAGAACCATCTTTCAACTTCGGATCATGCGATCCGAGGTGTTATCCGGTATTAGCCCCGGTTTCCCGGAGTTATCCCAGTCTTACAGGCAGGTTACCCACGTGTTACTCACCCGTTCGCCGCT	Bacteria	Firmicutes	Bacilli	Bacillales	Bacillaceae	NA	NA	5216	0.0688878
TGCTGCCTCCCGTAGGAGTCTGGGCCGTGTCTCAGTCCCAGTGTGGCGGATCATCCTCTCAGACCCGCTACTGATCGTCGCCTAGGTGAGCCTTTACCTCACCTACTAGCTAATCAGACGTCGGCCGCTCGAATAGCGTGAGGCCCGAAGGTCCCCCACTTTCTACCTCAGTACGTATGCGGTATTAGCACAACTTTCGCTGCGTTATCCCCCACTACTCGGCACGTTCCGACGCATTACTCACCCGTGCGCCACT	Bacteria	Proteobacteria	Betaproteobacteria	Neisseriales	Neisseriaceae	Vogesella	NA	6651	0.0878399
TGCTGCCTCCCGTAGGAGTCTGGGCCGTGTCTCAGTCCCAGTGTGGCCGGTCACCCTCTCAGGCCGGCTACGCATCGTCGCCTTGGTGAGCCGTTACCTCACCAACTAGCTAATGCGCCGCGGGCCCATCCGCAAGTGACAGCCCAAAGGCCGCCTTTCAACCGAAGACCATGCGGTCTTCGGTGTTATCCGGTATTAGCTCCGGTTTCCCGGAGTTATCCCGGTCTTGCGGGCAGGTTGCCCACGTGTTACTCACCCGTCCGCCGCT	Bacteria	Firmicutes	Bacilli	Bacillales	Bacillaceae	Geobacillus	stearothermophilus/thermoparaffinivorans/uralicus	5984	0.0790308
TGCTGCCTCCCGTAGGAGTCTGGGCCGTGTCTCAGTCCCAGTGTGGCGGATCATCCTCTCAGACCCGCTACAGATCGTCGCCTTGGTAGGCCTTTACCCCACCAACTAGCTAATCTGACTTAGGCTCATCTATTAGCGCAAGGTCCGAAGATCCCCTGCTTTCCCCCGTAGGGCGTATGCGGTATTAGCATTCCTTTCGGAATGTTGTCCCCCACTAATAGGCAGATTCCTAAGCATTACTCACCCGTCCGCCACT	Bacteria	Proteobacteria	Gammaproteobacteria	Pseudomonadales	Moraxellaceae	Acinetobacter	NA	6734	0.088936
TGCTGCCTCCCGTAGGAGTCTGGGCCGTGTCTCAGTCCCAGTGTGGCCGATCACCCTCTCAGGTCGGCTACGCATCGTTGCCTTGGTGAGCCACTACCTCACCAACTAGCTAATGCGCCGCGGGTCCATCTGTAAGTGATAGCAGAACCATCTTTCAACTTCGAATCATGCGATCCGAGGTGTTATCCGGTATTAGCCCCGGTTTCCCGGAGTTATCCCAGTCTTACAGGCAGGTTACCCACGTGTTACTCACCCGTCCGCCACT	Bacteria	Firmicutes	Bacilli	Bacillales	Bacillaceae	NA	NA	4659	0.0615315
TGCTGCCTCCCGTAGGAGTCTGGGCCGTGTCTCAGTCCCAGTGTGGCGGATCATCCTCTCAGACCCGCTACTGATCGTCGCCTAGGTGAGCCTTTACCTCACCTACTAGCTAATCAGACGTCGGCCGCTCGAATAGCGTGAGGCCCGAAGGTCCCCCACTTTCTACCTCAGTACGTATGCGGTATTAGCACAACTTTCGCTGCGTTATCCCCCACTACTCGGCACGTTCCGACGCATTACTCACCCGTACGCCGCT	Bacteria	Proteobacteria	Betaproteobacteria	Neisseriales	Neisseriaceae	Vogesella	NA	6502	0.085872
TGCTGCCTCCCGTAGGAGTCTGGGCCGTGTCTCAGTCCCAGTGTGGCCGGTCACCCTCTCAGGCCGGCTACGCATCGTCGCCTTGGTGAGCCGTTACCTCACCAACTAGCTAATGCGCCGCGGGCCCATCCGCAAGTGACAGCCCAAAGGCCGCCTTTCAACCGAAGACCATGCGGTCTTCGGTGTTATCCGGTATTAGCTCCGGTTTCCCGGAGTTATCCCGGTCTTGCGGGCAGGTTGCCCACGTGTTACTCACCCGTACGCCACT	Bacteria	Firmicutes	Bacilli	Bacillales	Bacillaceae	Geobacillus	NA	5338	0.070499
TGCTGCCTCCCGTAGGAGTTCGGGCCGTGTCTCAGTCCCGATGTGGCTGATCATCCTCTCAGACCAGCTACGGATCGTCGCCTTGGTGAGCCATTACCTCACCAACCAGCTAATCCGACATAGGCTCATCCGATAGCGCAAGGTCCGAAGAGCCCCTGCTTTCTCCCGTAGGACGTATGCGGTATTAGCCTGGGTTTCCCCAGGTTATCCCCCACTACCGGGCAGATTCCTATGCATTACTCACCCGTTCGCCACT	Bacteria	Proteobacteria	Gammaproteobacteria	Oceanospirillales	Halomonadaceae	Halomonas	NA	5156	0.0680954
TGCTGCCTCCCGTAGGAGTTCGGGCCGTGTCTCAGTCCCGATGTGGCTGATCATCCTCTCAGACCAGCTACGGATCGTTGCCTTGGTGAGCCATTACCTCACCAACCAGCTAATCCGACATAGGCTCATCCGATAGCGCAAGGCCCGAAGGTCCCCTGCTTTCTCCCGTAGGACGTATGCGGTATTAGCCTGGGTTTCCCCAGGTTATCCCCCACTACCGGGCAGATTCCTATGCATTACTCACCCGTGCGCCACT	Bacteria	Proteobacteria	Gammaproteobacteria	Oceanospirillales	Halomonadaceae	Halomonas	NA	4965	0.0655728
TGCTGCCTCCCGTAGGAGTCTGGACCGTGTCTCAGTTCCAGTGTGGCTGGTCATCCTCTCAGACCAGCTAGGGATCGTCGCCTAGGTGAGCCGTTACCCCACCTACTAGCTAATCCCATCTGGGCACATCTGATGGCATGAGGCCCGAAGGTCCCCCACTTTGGTCTTGCGACGTTATGCGGTATTAGCTACCGTTTCCAGTAGTTATCCCCCTCCATCAGGCAGTTTCCCAGACATTACTCACCCGTACGCCGCT	Bacteria	Proteobacteria	Gammaproteobacteria	Enterobacteriales	Enterobacteriaceae	NA	NA	6434	0.0849739
TGCTGCCTCCCGTAGGAGTCTGGACCGTGTCTCAGTTCCAGTGTGGCTGGTCATCCTCTCAGACCAGCTAGGGATCGTCGCCTAGGTAAGCCATTACCCTACCTACTAGCTAATCCCATCTGGGTTCATCTGATGGTGCGAGGCCCGAAAGTCCCCCGCTTTGGTCTTGCGACATTATGCGGTATTAGCTACCGTTTCCAGTAGTTATCCCCCTCCATCAGGCAGATCCCCAGACATTACTCACCCGTTCGCCACT	Bacteria	Proteobacteria	Gammaproteobacteria	Enterobacteriales	Enterobacteriaceae	Rosenbergiella	NA	6204	0.0819363
TGCTGCCTCCCGTAGGAGTCTGGACCGTGTCTCAGTTCCAGTGTGGCTGGTCATCCTCTCAGACCAGCTAGGGATCGTCGCCTAGGTGGGCCATTACCCCGCCTACTAGCTAATCCCATCTGGGTTCATCCGATAGTGAGAGGCCCGAAGGTCCCCCTCTTTGGTCTTGCGACGTTATGCGGTATTAGCCACCGTTTCCAGTGGTTATCCCCCTCTATCGGGCAGATCCCCAGACATTACTCACCCGTGCGCCACT	Bacteria	Proteobacteria	Gammaproteobacteria	Enterobacteriales	Enterobacteriaceae	Pantoea	agglomerans	6240	0.0824118
TGCTGCCTCCCGTAGGAGTCTGGACCGTGTCTCAGTTCCAGTGTGGCTGGTCATCCTCTCAGACCAGCTAGGGATCGTCGCCTAGGTGGGCCATTACCCCGCCTACTAGCTAATCCCATCTGGGTTCATCCGATAGTGAGAGGCCCGAAGGTCCCCCTCTTTGGTCTTGCGACGTTATGCGGTATTAGCCACCGTTTCCAGTGGTTATCCCCCTCTATCGGGCAGATCCCCAGACATTACTCACCCGTTCGCCACT	Bacteria	Proteobacteria	Gammaproteobacteria	Enterobacteriales	Enterobacteriaceae	Pantoea	NA	6228	0.0822533
TGCTGCCTCCCGTAGGAGTCTGGGCCGTGTCTCAGTCCCAGTGTGGCCGATCACCCTCTCAGGCCGGCTACGCATCGTCGCCTTGGTGAGCCGTTACCTCACCAACTAGCTAATGCGCCGCAGGCCCATCTGTAAGCGGTAGCCTTGCGGCCACCTTTCAACCAACGGTCATGCGACCGAAGGTCCTATCCGGTATTAGCCCCGGTTTCCCGGGGTTATCCCGGTCTTACAGGCAGGTTGCCTACGTGTTACTCACCCGTACGCCACT	Bacteria	Firmicutes	Bacilli	Bacillales	Bacillaceae	Caldalkalibacillus	NA	4717	0.0622975
TGCTGCCTCCCGTAGGAGTCTGGGCCGTGTCTCAGTCCCAGTGTGGCCGATCACCCTCTCAGGTCGGCTACGCATCGTCGCCTTGGTGAGCCGTTACCCCACCAACTAGCTAATGCGCCGCGGGCCCATCTGTAAGTGATAGCCGAAACCATCTTTCAAAAAAGAACCATGCAGTTCTTTTTATTATCCGGTATTAGCACCGATTTCTCGATGTTATCCCAGTCTTACAGGCAGGTTGCCCACGTGTTACTCACCCGTGCGCCGCT	Bacteria	Firmicutes	Bacilli	Bacillales	Bacillaceae	NA	NA	4184	0.0552581
TGCTGCCTCCCGTAGGAGTCTGGACCGTGTCTCAGTTCCAGTGTGGCTGGTCATCCTCTCAGACCAGCTAGGGATCGTCGCCTAGGTGAGCCATTACCCCACCTACTAGCTAATCCCATCTGGGCACATCCGATGGTGTGAGGCCCGAAGGTCCCCCACTTTGGTCCGAAGACGTTATGCGGTATTAGCTACCGTTTCCAGTAGTTATCCCCCTCCATCGGGCAGTTTCCCAGACATTACTCACCCGTGCGCCACT	Bacteria	Proteobacteria	Gammaproteobacteria	Enterobacteriales	Enterobacteriaceae	NA	NA	5475	0.0723084
TGCTGCCTCCCGTAGGAGTCTGGGCCGTGTCTCAGTCCCAGTGTGGCTGGTCGTCCTCTCAGACCAGCTACTGATCGTCGCCTTGGTGGGCCTTTACCCCACCAACTAGCTAATCAGCCATCGGCCAACCCTATAGCGCGAGGCCCGAAGGTCCCCCGCTTTCATCCGTGGATCGTATGCGGTATTAATCCGGCTTTCGCCGGGCTATCCCCCACTACAGGACATGTTCCGATGTATTACTCACCCGTCCGCCACT	Bacteria	Proteobacteria	Betaproteobacteria	Burkholderiales	Burkholderiaceae	Burkholderia-Paraburkholderia	NA	6025	0.0795723
TGCTGCCTCCCGTAGGAGTTCGGGCCGTGTCTCAGTCCCGATGTGGCTGATCATCCTCTCAGACCAGCTACGGATCGTCGCCTTGGTGAGCCATTACCTCACCAACCAGCTAATCCGACATAGGCTCATCCGATAGCGCAAGGTCCGAAGAGCCCCTGCTTTCCCCCGTAGGGCGTATGCGGTATTAGCCTGGGTTTCCCCAGGTTATCCCCCACTACCGGGCAGATTCCTATGCATTACTCACCCGTCCGCCGCT	Bacteria	Proteobacteria	Gammaproteobacteria	Oceanospirillales	Halomonadaceae	Halomonas	kenyensis/nitritophilus	4976	0.0657181
TGCTGCCTCCCGTAGGAGTCTGGTCCGTGTCTCAGTACCAGTGTGGGGGTTCACCCTCTCAGGCCCCCTATAGATCATCGCCTTGGTGAGCCGTTACCTCTCCAACTAACTAATCTAACGCATGCCTATCTCTATCCGATAAATCTTTCAATATAATACCAGGCAGTATCATATGTTATACGGTATTAATCCGAATTTCTCCGGGCTATCCCATTGATAAAGGTAAGTTGCATACGCGTTACTCACCCGTCCGCCGCT	Bacteria	Bacteroidetes	Flavobacteriia	Flavobacteriales	Flavobacteriaceae	NA	NA	6068	0.0801402
TGCTGCCTCCCGTAGGAGTCTGGGCCGTGTCTCAGTCCCAGTGTGGCGGATCATCCTCTCAGACCCGCTACAGATCGTCGCCTTGGTAGGCCTTTACCCCACCAACTAGCTAATCCGACTTAGGCTCATCATTTAGCGCAAGGTCCGAAGATCCCCTGCTTTCTCCCGTAGGACGTATGCGGTATTAGCATTCCTTTCGGAATGTTGTCCCCCACTAAATGGCAGATTCCTAAGCATTACTCACCCGTCCGCCGCT	Bacteria	Proteobacteria	Gammaproteobacteria	Pseudomonadales	Moraxellaceae	Acinetobacter	baumannii/bereziniae/calcoaceticus/courvalinii/dispersus/gyllenbergii/haemolyticus/johnsonii/junii/modestus/parvus/proteolyticus/tjernbergiae/vivianii	5885	0.0777233
TGCTGCCTCCCGTAGGAGTCTGGACCGTGTCTCAGTTCCAGTGTGGCTGGTCATCCTCTCAGACCAGCTAGGGATCGTCGCCTAGGTGAGCCATTACCCCACCTACTAGCTAATCCCATCTGGGCACATCCGATGGTGTGAGGCCCGAAGGTCCCCCACTTTGGTCTTGCGACGTTATGCGGTATTAGCTACCGTTTCCAGTAGTTATCCCCCTCCATCGGGCAGTTTCCCAGACATTACTCACCCGTGCGCCGCT	Bacteria	Proteobacteria	Gammaproteobacteria	Enterobacteriales	Enterobacteriaceae	Kluyvera	NA	6226	0.0822269
TGCTGCCTCCCGTAGGAGTCTGGACCGTGTCTCAGTTCCAGTGTGACTGATCATCCTCTCAGACCAGTTACGGATCGTCGCCTTGGTAGGCCTTTACCCCACCAACTAGCTAATCCGACCTAGGCTCATCTGATAGCGTGAGGTCCGAAGATCCCCCACTTTCTCCCTCAGGACGTATGCGGTATTAGCGCCCGTTTCCGGACGTTATCCCCCACTACCAGGCAGATTCCTAGGCATTACTCACCCGTCCGCCACT	Bacteria	Proteobacteria	Gammaproteobacteria	Pseudomonadales	Pseudomonadaceae	Pseudomonas	NA	6157	0.0813156
TGCTGCCTCCCGTAGGAGTCTGGGCCGTGTCTCAGTCCCAGTGTGGCGGATCATCCTCTCAGACCCGCTACAGATCGTCGCCTTGGTAGGCCTTTACCCCACCAACTAGCTAATCCGACTTAGGCTCATCATTTAGCGCAAGGTCCGAAGATCCCCTGCTTTCTCCCGTAGGACGTATGCGGTATTAGCATTCCTTTCGGAATGTTGTCCCCCACTAAATGGCAGATTCCTAAGCATTACTCACCCGTCCGCCACT	Bacteria	Proteobacteria	Gammaproteobacteria	Pseudomonadales	Moraxellaceae	Acinetobacter	NA	5986	0.0790572
TGCTGCCTCCCGTAGGAGTCTGGGCCGTGTCTCAGTCCCAGTGTGGCCGGTCACCCTCTCAGGCCGGCTACGCATCGTCGCCTTGGTGAGCCGTTACCTCACCAACTAGCTAATGCGCCGCAGGCCCATCTGTAAGCGGTAGCCTTGCGGCCACCTTTCAACCAACGGTCATGCGACCGAAGGTCCTATCCGGTATTAGCCCCGGTTTCCCGGGGTTATCCCGGTCTTACAGGCAGGTTGCCTACGTGTTACTCACCCGTTCGCCACT	Bacteria	Firmicutes	Bacilli	Bacillales	Bacillaceae	Caldalkalibacillus	NA	4690	0.0619409
TGCTGCCTCCCGTAGGAGTCTGGGCCGTGTCTCAGTCCCAGTGTGGCCGATCACCCTCTCAGGTCGGCTACGCATCGTCGCCTTGGTGAGCCACTACCTCACCAACTAGCTAATGCGCCGCGGGTCCATCTGTAAGTGATAGCAGAACCATCTTTCAACTTCGGATCATGCGATCCGAGGTGTTATCCGGTATTAGCCCCGGTTTCCCGGAGTTATCCCAGTCTTACAGGCAGGTTACCCACGTGTTACTCACCCGTCCGCCACT	Bacteria	Firmicutes	Bacilli	Bacillales	Bacillaceae	NA	NA	4476	0.0591146
TGCTGCCTCCCGTAGGAGTCTGGGCCGTGTCTCAGTCCCAGTGTGGCCGGTCACCCTCTCAGGCCGGCTACGCATCGTCGCCTTGGTGAGCCGTTACCTCACCAACCAGCTAATGCGCCGCAGGCCCATCTGTAAGCGATCGCCTTGCGGCCATCCTTTCAATCTCCCTCCATGCGGAAGAAGATCTTATCCGGTATTAGCCCCGGTTTCCCGGAGTTATCCCGGTCTTACAGGCAGGTTGCCTACGTGTTACTCACCCGTTCGCCACT	Bacteria	Firmicutes	Bacilli	Bacillales	Bacillaceae	Caldalkalibacillus	NA	3761	0.0496716
TGCTGCCTCCCGTAGGAGTCTGGACCGTGTCTCAGTTCCAGTGTGGCTGGTCATCCTCTCAGACCAGCTAGGGATCGTCGCCTAGGTGAGCCATTACCCCACCTACTAGCTAATCCCATCTGGGCACATCCGATGGTGTGAGGCCCGAAGGTCCCCCACTTTGGTCTTGCGACGTTATGCGGTATTAGCTACCGTTTCCAGTAGTTATCCCCCTCCATCGGGCAGTTTCCCAGACATTACTCACCCGTTCGCCGCT	Bacteria	Proteobacteria	Gammaproteobacteria	Enterobacteriales	Enterobacteriaceae	Kluyvera	NA	5897	0.0778818
TGCTGCCTCCCGTAGGAGTCTGGACCGTGTCTCAGTTCCAGTGTGGCCGATCACCCTCTCAGGTCGGCTACGTATCGTTGCCTTGGTAAGCCATTACCTTACCAACTAGCTAATACGGCGCGGGTCCATCTATAAGTGATAGCAAAACCATCTTTCACTTTAGAACCATGCGGTTCTAAATGTTATCCGGCATTAGCCCCGGTTTCCCGGAGTTATTCCAGTCTTATAGGTAGGTTACCCACGTGTTACTCACCCGTACGCCACT	Bacteria	Firmicutes	Bacilli	Bacillales	Staphylococcaceae	Staphylococcus	NA	5911	0.0780667
TGCTGCCTCCCGTAGGAGTCTGGGCCGTGTCTCAGTCCCAGTGTGGCTGGTCGTCCTCTCAGACCAGCTACAGATCGTCGGCTTGGTAAGCTTTTATCCCACCAACTACCTAATCTGCCATCGGCCGCTCCAATCGCGCGAGGCCCGAAGGTCCCCCGCTTTCATCCTCAGATCGTATGCGGTATTAGCTACTCTTTCGAGTAGTTATCCCCCACGACTGGGCACGTTCCGATGTATTACTCACCCGTTCGCCGCT	Bacteria	Proteobacteria	Betaproteobacteria	Burkholderiales	Comamonadaceae	Delftia	NA	4681	0.061822
TGCTGCCTCCCGTAGGAGTCTGGACCGTGTCTCAGTTCCAGTGTGGCTGGTCATCCTCTCAGACCAGCTAGGGATCGTCGCCTAGGTAAGCCATTACCCTACCTACTAGCTAATCCCATCTGGGTTCATCTGATGGTGCGAGGCCCGAAAGTCCCCCGCTTTGGTCTTGCGACATTATGCGGTATTAGCTACCGTTTCCAGTAGTTATCCCCCTCCATCAGGCAGATCCCCAGACATTACTCACCCGTGCGCCACT	Bacteria	Proteobacteria	Gammaproteobacteria	Enterobacteriales	Enterobacteriaceae	Rosenbergiella	NA	5790	0.0764686
TGCTGCCTCCCGTAGGAGTCTGGACCGTGTCTCAGTTCCAGTGTGACTGATCATCCTCTCAGACCAGTTACGGATCGTCGCCTTGGTGAGCCATTACCCCACCAACTAGCTAATCCGACCTAGGCTCATCTGATAGCGCAAGGCCCGAAGGTCCCCTGCTTTCTCCCGTAGGACGTATGCGGTATTAGCGTTCCTTTCGAAACGTTGTCCCCCACTACCAGGCAGATTCCTAGGCATTACTCACCCGTCCGCCGCT	Bacteria	Proteobacteria	Gammaproteobacteria	Pseudomonadales	Pseudomonadaceae	Pseudomonas	aeruginosa/alcaligenes/entomophila/fluorescens/fulva/metavorans/mevalonii/monteilii/mosselii/oryzihabitans/plecoglossicida/putida/stutzeri/taiwanensis	5947	0.0785421
TGCTGCCTCCCGTAGGAGTCTGGACCGTGTCTCAGTTCCAGTGTGGCTGGTCATCCTCTCAGACCAGCTAGGGATCGTCGCCTAGGTGAGCCGTTACCCCACCTACCAGCTAATCCCATCTGGGCACATCTGATGGCATGAGGCCCGAAGGTCCCCCACTTTGGTCTTGCGACGTTATGCGGTATTAGCTACCGTTTCCAGTAGTTATCCCCCTCCATCAGGCAGTTTCCCAGACATTACTCACCCGTCCGCCACT	Bacteria	Proteobacteria	Gammaproteobacteria	Enterobacteriales	Enterobacteriaceae	Klebsiella	NA	5700	0.07528
TGCTGCCTCCCGTAGGAGTCTGGGCCGTGTCTCAGTCCCAGTGTGGCTGATCATCCTCTCGGACCAGCTACTGATCATCGCCTTGGTAAGCTATTGCCTCACCAACTAGCTAATCAGACGCGAGCCCCTCCTCGGGCGGATTCCTCCTTTTGCTCCTCAGCCTACGGGGTATTAGCAACCGTTTCCAGTTGTTGTTCCCCTCCCAAGGGCAGGTTCTTACGCGTTACTCACCCGTCCGCCACTCTGTCTC	Bacteria	Cyanobacteria	Chloroplast	NA	NA	NA	NA	5896	0.0778686
TGCTGCCTCCCGTAGGAGTCTGGGCCGTGTCTCAGTCCCAGTGTGGCCGGTCACCCTCTCAGGCCGGCTACGCATCGTCGCCTTGGTGAGCCGTTACCTCACCAACCAGCTAATGCGCCGCAGGCCCATCTGTAAGCAATAGCCCTAAAGCCATCCTTTCAATCTCCCTCCATGCGGAGAAAGATCTTATCCGGTATTAGCCCCGGTTTCCCGGAGTTATCCCGGTCTTACAGGCAGGTTGCCTACGTGTTACTCACCCGTGCGCCGCT	Bacteria	Firmicutes	Bacilli	Bacillales	Bacillaceae	Caldalkalibacillus	NA	4473	0.059075
TGCTGCCTCCCGTAGGAGTCTGGGCCGTGTCTCAGTCCCAGTGTGGCCGATCACCCTCTCAGGTCGGCTACGCATCGTCGCCTTGGTGAGCCGTTACCCCACCAACTAGCTAATGCGCCGCGGGCCCATCTGTAAGTGATAGCCGAAACCATCTTTCAAAAAAGAACCATGCAGTTCTTTTTATTATCCGGTATTAGCACCGATTTCTCGATGTTATCCCAGTCTTACAGGCAGGTTGCCCACGTGTTACTCACCCGTTCGCCGCT	Bacteria	Firmicutes	Bacilli	Bacillales	Bacillaceae	Bacillus	halodurans/okuhidensis	4671	0.06169
TGCTGCCTCCCGTAGGAGTCTGGGCCGTGTCTCAGTCCCAGTGTGGCGGATCATCCTCTCAGACCCGCTACTGATCGTCGCCTAGGTGAGCCTTTACCTCACCTACTAGCTAATCAGACGTCGGCCGCTCGAATAGCGTGAGGCCCGAAGGTCCCCCACTTTCTACCTCAGTACGTATGCGGTATTAGCACAACTTTCGCTGCGTTATCCCCCACTACTCGGCACGTTCCGACGCATTACTCACCCGTTCGCCGCT	Bacteria	Proteobacteria	Betaproteobacteria	Neisseriales	Neisseriaceae	Vogesella	NA	5807	0.0766931
TGCTGCCTCCCGTAGGAGTCTGGGCCGTGTCTCAGTCCCAGTGTGGCTGGCCACGCTCTCACGCCAGCTACCCATCGTCGCCTTGGTGAGCCGTTACCTCACCAACTAGCTAATGGGGCGCGGGCCCATCCCTCGCCGGATGGCCGAAGCTACCTTTCCTTGCCAGGGCATGCGCCCCGACAAGCGTACGGGGTATTAGCCGGGGTTTCCCCCGGTTATCCCCCTGCGAGGGGTAGGTTACCCACGTGTTACTCACCCGTCCGCCACT	Bacteria	Actinobacteria	Rubrobacteria	Rubrobacterales	Rubrobacteriaceae	Rubrobacter	NA	4228	0.0558393
TGCTGCCTCCCGTAGGAGTCTGGGCCGTGTCTCAGTCCCAGTGTGGCGGATCATCCTCTCAGACCCGCTACTGATCGTCGCCTAGGTGAGCCTTTACCTCACCTACTAGCTAATCAGACGTCGGCCGCTCGAATAGCGTGAGGCCCGAAGGTCCCCCACTTTCTACCTCAGTACGTATGCGGTATTAGCACAACTTTCGCTGCGTTATCCCCCACTACTCGGCACGTTCCGACGCATTACTCACCCGTGCGCCGCT	Bacteria	Proteobacteria	Betaproteobacteria	Neisseriales	Neisseriaceae	Vogesella	NA	5581	0.0737083
TGCTGCCTCCCGTAGGAGTCTGGACCGTGTCTCAGTTCCAGTGTGGCTGGTCATCCTCTCAGACCAGCTAGGGATCGTCGCCTAGGTGGGCCATTACCCCGCCTACTAGCTAATCCCATCTGGGTTCATCCGATAGTGAGAGGCCCGAAGGTCCCCCTCTTTGGTCTTGCGACGTTATGCGGTATTAGCCACCGTTTCCAGTGGTTATCCCCCTCTATCGGGCAGATCCCCAGACATTACTCACCCGTACGCCGCT	Bacteria	Proteobacteria	Gammaproteobacteria	Enterobacteriales	Enterobacteriaceae	Pantoea	NA	5616	0.0741706
TGCTGCCTCCCGTAGGAGTCTGGACCGTGTCTCAGTTCCAGTGTGACTGATCATCCTCTCAGACCAGTTACGGATCGTCGCCTTGGTGAGCCATTACCTCACCAACTAGCTAATCCGACCTAGGCTCATCTGATAGCGCAAGGCCCGAAGGTCCCCTGCTTTCTCCCGTAGGACGTATGCGGTATTAGCGTTCCTTTCGAAACGTTGTCCCCCACTACCAGGCAGATTCCTAGGCATTACTCACCCGTTCGCCACT	Bacteria	Proteobacteria	Gammaproteobacteria	Pseudomonadales	Pseudomonadaceae	Pseudomonas	NA	5715	0.0754781
TGCTGCCTCCCGTAGGAGTCTGGGCCGTGTCTCAGTCCCAGTGTGGCCGGTCACCCTCTCAGGCCGGCTACCCGTCGTCGCCTTGGTGGGCCGTTACCCCACCAACTAGCTGATAGGCCGCGAGCCCATCCTTCTCCGCCGGAGCTTTCCACCTTCGATCATGCGAAAGAAGGTCGTATTCGGCATTAGACGTCGTTTCCAACGCTTATTCCAAAGAGAAGGGCAGGTTGCTCACGTGTTACTCACCCGTCCGCCACT	Bacteria	Actinobacteria	Actinobacteria	Propionibacteriales	Nocardioidaceae	Aeromicrobium	NA	5706	0.0753592
TGCTGCCTCCCGTAGGAGTCTGGACCGTGTCTCAGTTCCAGTGTGGCTGGTCATCCTCTCAGACCAGCTAGGGATCGTCGCCTAGGTGAGCCATTACCCCACCTACTAGCTAATCCCATCTGGGCACATCCGATGGTGTGAGGCCCGAAGGTCCCCCACTTTGGTCCGAAGACGTTATGCGGTATTAGCTACCGTTTCCAGTAGTTATCCCCCTCCATCGGGCAGTTTCCCAGACATTACTCACCCGTACGCCGCT	Bacteria	Proteobacteria	Gammaproteobacteria	Enterobacteriales	Enterobacteriaceae	NA	NA	4968	0.0656124
TGCTGCCTCCCGTAGGAGTCTGGACCGTGTCTCAGTTCCAGTGTGGCCGATCACCCTCTCAGGTCGGCTACGTATCGTTGCCTTGGTAAGCCATTACCTTACCAACTAGCTAATACGGCGCGGGTCCATCTATAAGTGATAGCAAAACCATCTTTCACTTTAGAACCATGCGGTTCTAAATGTTATCCGGCATTAGCCCCGGTTTCCCGGAGTTATTCCAGTCTTATAGGTAGGTTACCCACGTGTTACTCACCCGTCCGCCGCT	Bacteria	Firmicutes	Bacilli	Bacillales	Staphylococcaceae	Staphylococcus	arlettae/gallinarum/saprophyticus	5184	0.0684652
TGCTGCCTCCCGTAGGAGTCTGGGCCGTGTCTCAGTCCCAGTGTGGCGGATCATCCTCTCAGACCCGCTACAGATCGTCGCCTTGGTAGGCCTTTACCCCACCAACTAGCTAATCCGACTTAGGCTCATCTATTAGCGCAAGGTCCGAAGATCCCCTGCTTTCTCCCGTAGGACGTATGCGGTATTAGCATTCCTTTCGGAATGTTGTCCCCCACTAATAGGCAGATTCCTAAGCATTACTCACCCGTTCGCCACT	Bacteria	Proteobacteria	Gammaproteobacteria	Pseudomonadales	Moraxellaceae	Acinetobacter	NA	5591	0.0738404
TGCTGCCTCCCGTAGGAGTCTGGGCCGTGTCTCAGTCCCAGTGTGGCGGATCATCCTCTCAGACCCGCTACAGATCGTCGCCTTGGTAGGCCTTTACCCCACCAACTAGCTAATCTGACTTAGGCTCATCTATTAGCGCAAGGTCCGAAGATCCCCTGCTTTCCCCCGTAGGGCGTATGCGGTATTAGCATTCCTTTCGGAATGTTGTCCCCCACTAATAGGCAGATTCCTAAGCATTACTCACCCGTCCGCCGCT	Bacteria	Proteobacteria	Gammaproteobacteria	Pseudomonadales	Moraxellaceae	Acinetobacter	baumannii/bouvetii/haemolyticus/johnsonii/junii/lwoffii/oryzae	5468	0.072216
TGCTGCCTCCCGTAGGAGTCTGGGCCGTGTCTCAGTCCCAGTGTGGCCGATCACCCTCTCAGGTCGGCTACGCATCGTTGCCTTGGTGAGCCACTACCTCACCAACTAGCTAATGCGCCGCGGGTCCATCTGTAAGTGATAGCAGAACCATCTTTCAACTTCGGATCATGCGATCCGAGGTGTTATCCGGTATTAGCCCCGGTTTCCCGGAGTTATCCCAGTCTTACAGGCAGGTTACCCACGTGTTACTCACCCGTGCGCCGCT	Bacteria	Firmicutes	Bacilli	Bacillales	Bacillaceae	NA	NA	4414	0.0582958
TGCTGCCTCCCGTAGGAGTCTGGGCCGTGTCTCAGTCCCAGTGTGGCCGATCACCCTCTCAGGCCGGCTACGCATCGTCGCCTTGGTGAGCCGTTACCTCACCAACTAGCTAATGCGCCGCAGGCCCATCTGTAAGCGGTAGCCTTGCGGCCACCTTTCAACCAACGGTCATGCGACCGAAGGTCCTATCCGGTATTAGCCCCGGTTTCCCGGGGTTATCCCGGTCTTACAGGCAGGTTGCCTACGTGTTACTCACCCGTCCGCCGCT	Bacteria	Firmicutes	Bacilli	Bacillales	Bacillaceae	Caldalkalibacillus	NA	3808	0.0502923
TGCTGCCTCCCGTAGGAGTCTGGGCCGTGTCTCAGTCCCAGTGTGGCCGGTCACCCTCTCAGGCCGGCTACGCATCGTCGCCTTGGTGAGCCGTTACCTCACCAACCAGCTAATGCGCCGCAGGCCCATCTGTAAGCGGTAGCCTTGCGGCCACCTTTCAACCAACGGTCATGCGACCGAAGGTCCTATCCGGTATTAGCCCCGGTTTCCCGGGGTTATCCCGGTCTTACAGGCAGGTTGCCTACGTGTTACTCACCCGTTCGCCACT	Bacteria	Firmicutes	Bacilli	Bacillales	Bacillaceae	Caldalkalibacillus	NA	4755	0.0627994
TGCTGCCTCCCGTAGGAGTCTGGGCCGTGTCTCAGTCCCAGTGTGGCTGGTCGTCCTCTCAGACCAGCTACAGATCGTCGGCTTGGTAAGCTTTTATCCCACCAACTACCTAATCTGCCATCGGCCGCTCCAATCGCGCGAGGCCCGAAGGTCCCCCGCTTTCATCCTCAGATCGTATGCGGTATTAGCTACTCTTTCGAGTAGTTATCCCCCACGACTGGGCACGTTCCGATGTATTACTCACCCGTGCGCCGCT	Bacteria	Proteobacteria	Betaproteobacteria	Burkholderiales	Comamonadaceae	Delftia	NA	4228	0.0558393
TGCTGCCTCCCGTAGGAGTCTGGACCGTGTCTCAGTTCCAGTGTGGCTGGTCATCCTCTCAGACCAGCTAGGGATCGTCGCCTAGGTGAGCCGTTACCCCACCTACTAGCTAATCCCATCTGGGCACATCTGATGGCATGAGGCCCGAAGGTCCCCCACTTTGGTCTTGCGACGTTATGCGGTATTAGCTACCGTTTCCAGTAGTTATCCCCCTCCATCAGGCAGTTTCCCAGACATTACTCACCCGTTCGCCGCT	Bacteria	Proteobacteria	Gammaproteobacteria	Enterobacteriales	Enterobacteriaceae	NA	NA	5216	0.0688878
TGCTGCCTCCCGTAGGAGTCTGGGCCGTGTCTCAGTCCCAGTGTGGCTGATCGTCCTCTCAGACCAGCTACTGATCGTCGCCTTGGTGGGCCTTTACCCCACCAACTAGCTAATCAGACATCGGCCGCTCCTATAGCATGAGGCCTTGCGGTCCCCCACTTTCACCCTCAGGTCGTATGCGGTATTAGCTAATCTTTCGACTAGTTATCCCCCACTACAGGGCACGTTCCGATGTATTACTCACCCGTCCGCCACT	Bacteria	Proteobacteria	Betaproteobacteria	Burkholderiales	Burkholderiaceae	Ralstonia	NA	5383	0.0710934
TGCTGCCTCCCGTAGGAGTCTGGGCCGTGTCTCAGTCCCAGTGTGGCCGATCACCCTCTCAGGTCGGCTACGCATCGTCGCCTTGGTGAGCCGTTACCTCACCAACTAGCTAATGCGCCGCGGGCCCATCTGTAAGTGATAGCCGAAACCATCTTTCAAAAAAGAACCATGCAGTTCTTTTTATTATCCGGTATTAGCACCGATTTCTCGATGTTATCCCAGTCTTACAGGCAGGTTGCCCACGTGTTACTCACCCGTCCGCCACT	Bacteria	Firmicutes	Bacilli	Bacillales	Bacillaceae	Bacillus	NA	4327	0.0571468
TGCTGCCTCCCGTAGGAGTCTGGGCCGTATCTCAGTCCCAATGTGGCCGTCCACCCTCTCAGGCCGGCTACCCGTCGCCGCCTTGGTAGGCCATTACCCCACCAACAAGCTGATAGGCCGCGAGCTCATCCTACACCGAAAAAACTTTCCAACCATCACACTAAAAATGGCTCCTATCCGGTATTAGACCCAGTTTCCCAGGCTTATCCCGAAGTGCAGGGCAGATCACCCACGTGTTACTCACCCGTCCGCCACT	Bacteria	Actinobacteria	Actinobacteria	Corynebacteriales	Corynebacteriaceae	Corynebacterium_1	NA	4921	0.0649917
TGCTGCCTCCCGTAGGAGTCTGGGCCGTGTCTCAGTCCCAGTGTGGCCGGTCACCCTCTCAGGCCGGCTACGCATCGTCGCCTTGGTGAGCCGTTACCCCACCAACCAGCTAATGCGCCGCAGGCCCATCTGTAAGCGGTAGCCTTGCGGCCACCTTTCAACCAACGGTCATGCGACCGAAGGTCCTATCCGGTATTAGCCCCGGTTTCCCGGGGTTATCCCGGTCTTACAGGCAGGTTGCCTACGTGTTACTCACCCGTACGCCACT	Bacteria	Firmicutes	Bacilli	Bacillales	Bacillaceae	Caldalkalibacillus	NA	4053	0.053528
TGCTGCCTCCCGTAGGAGTCTGGACCGTGTCTCAGTTCCAGTGTGGCTGGTCATCCTCTCAGACCAGCTAGGGATCGTCGCCTAGGTAAGCCATTACCCTACCTACTAGCTAATCCCATCTGGGTTCATCTGATGGTGCGAGGCCCGAAAGTCCCCCGCTTTGGTCTTGCGACATTATGCGGTATTAGCTACCGTTTCCAGTAGTTATCCCCCTCCATCAGGCAGATCCCCAGACATTACTCACCCGTACGCCGCT	Bacteria	Proteobacteria	Gammaproteobacteria	Enterobacteriales	Enterobacteriaceae	Rosenbergiella	NA	5130	0.067752
TGCTGCCTCCCGTAGGAGTCTGGACCGTGTCTCAGTTCCAGTGTGACTGATCATCCTCTCAGACCAGTTACGGATCGTCGCCTTGGTAGGCCATTACCCCACCAACTAGCTAATCCGACCTAGGCTCATCTGATAGCGCAAGGCCCGAAGGTCCCCTGCTTTCTCCCGTAGGACGTATGCGGTATTAGCGTTCCTTTCGAAACGTTGTCCCCCACTACCAGGCAGATTCCTAGGCATTACTCACCCGTTCGCCACT	Bacteria	Proteobacteria	Gammaproteobacteria	Pseudomonadales	Pseudomonadaceae	Pseudomonas	NA	5287	0.0698255
TGCTGCCTCCCGTAGGAGTCTGGGCCGTGTCTCAGTCCCAGTGTGGCCGATCACCCTCTCAGGTCGGCTACGCATCGTCGCCTTGGTGAGCCGTTACCTCACCAACTAGCTAATGCGCCGCGGGCCCATCTGTAAGTGATAGCCGAAGCCATCTTTCAACCAAGGACCATGAGGTCCTCGGTGTTATCCGGTATTAGCTCCGGTTTCCCGAAGTTATCCCAGTCTTACAGGCAGGTTGCCCACGTGTTACTCACCCGTACGCCACT	Bacteria	Firmicutes	Bacilli	Bacillales	Bacillaceae	NA	NA	3629	0.0479283
TGCTGCCTCCCGTAGGAGTCTGGACCGTGTCTCAGTTCCAGTGTGACTGATCATCCTCTCAGACCAGTTACGGATCGTCGCCTTGGTAGGCCATTACCCCACCAACTAGCTAATCCGACCTAGGCTCATCTGATAGCGCAAGGCCCGAAGGTCCCCTGCTTTCTCCCGTAGGACGTATGCGGTATTAGCGTTCCTTTCGAAACGTTGTCCCCCACTACCAGGCAGATTCCTAGGCATTACTCACCCGTGCGCCACT	Bacteria	Proteobacteria	Gammaproteobacteria	Pseudomonadales	Pseudomonadaceae	Pseudomonas	NA	5081	0.0671048
TGCTGCCTCCCGTAGGAGTCTGGGCCGTGTCTCAGTCCCAGTGTGGCTGGTCGTCCTCTCAAACCAGCTACGGATCGTCGCCTTGGTGAGCCGTTACCCCACCAACTAGCTAATCCGATATCGGCCGCTCCAATAGTGCAAGGTCTTGCGATCCCCTGCTTTCCCCCGTAGGGCGTATGCGGTATTAGCTACGCTTTCGCGTAGTTATCCCCCGCTACTGGGCACGTTCCGATACATTACTCACCCGTTCGCCACT	Bacteria	Proteobacteria	Betaproteobacteria	Burkholderiales	Alcaligenaceae	Achromobacter	aegrifaciens/denitrificans/insolitus/insuavis/marplatensis/piechaudii/pulmonis/ruhlandii/xylosoxidans	3873	0.0511508
TGCTGCCTCCCGTAGGAGTCTGGACCGTGTCTCAGTTCCAGTGTGGCTGGTCATCCTCTCAGACCAGCTAGGGATCGTCGCCTAGGTGAGCCGTTACCCCACCTACTAGCTAATCCCATCTGGGCACATCCGATGGTGTGAGGCCCGAAGGTCCCCCACTTTGGTCTTGCGACGTTATGCGGTATTAGCTACCGTTTCCAGTAGTTATCCCCCTCCATCGGGCAGTTTCCCAGACATTACTCACCCGTCCGCCGCT	Bacteria	Proteobacteria	Gammaproteobacteria	Enterobacteriales	Enterobacteriaceae	Kluyvera	NA	5170	0.0682803
TGCTGCCTCCCGTAGGAGTCTGGGCCGTGTCTCAGTCCCAGTGTGGCTGATCATCCTCTCAGACCAGCTACAGATCGTTGCCTTGGTAGGCCTTTACCCCACCAACTAGCTAATCTGACATCGGCCACTCCAATCGCGCGAGGTCTTGCGATCCCCCGCTTTCTCCCTCAGGACGTATGCGGTATTAGCACTTCTTTCGAAGTGTTATCCCCCACGACTGGGCATGTTCCGATGTATTACTCACCCGTCCGCCACT	Bacteria	Proteobacteria	Betaproteobacteria	Rhodocyclales	Rhodocyclaceae	Methyloversatilis	NA	4281	0.0565392
TGCTGCCTCCCGTAGGAGTCTGGACCGTGTCTCAGTTCCAGTGTGGCTGGTCATCCTCTCAGACCAGCTAGGGATCGTCGCCTAGGTGGGCCATTACCCCGCCTACTAGCTAATCCCATCTGGGTTCATCCGATAGTGAGAGGCCCGAAGGTCCCCCTCTTTGGTCTTGCGACGTTATGCGGTATTAGCCACCGTTTCCAGTGGTTATCCCCCTCTATCGGGCAGATCCCCAGACATTACTCACCCGTTCGCCGCT	Bacteria	Proteobacteria	Gammaproteobacteria	Enterobacteriales	Enterobacteriaceae	Pantoea	NA	4993	0.0659426
TGCTGCCTCCCGTAGGAGTCTGGACCGTGTCTCAGTTCCAGTGTGACTGATCATCCTCTCAGACCAGTTACGGATCGTCGCCTTGGTGAGCCATTACCCCACCAACTAGCTAATCCGACCTAGGCTCATCTGATAGCGCAAGGCCCGAAGGTCCCCTGCTTTCTCCCGTAGGACGTATGCGGTATTAGCGTTCCTTTCGAAACGTTGTCCCCCACTACCAGGCAGATTCCTAGGCATTACTCACCCGTACGCCACT	Bacteria	Proteobacteria	Gammaproteobacteria	Pseudomonadales	Pseudomonadaceae	Pseudomonas	NA	5057	0.0667879
TGCTGCCTCCCGTAGGAGTCTGGTCCGTGTCTCAGTACCAGTGTGGGGGTTCACCCTCTCAGGCCCCCTATAGATCATCGCCTTGGTGAGCCGTTACCTCTCCAACTAACTAATCTAACGCATGCCTATCTCTATCCGATAAATCTTTCAATATAATACCAGGCAGTATCATATGTTATACGGTATTAATCCGAATTTCTCCGGGCTATCCCATTGATAAAGGTAAGTTGCATACGCGTTACTCACCCGTACGCCACT	Bacteria	Bacteroidetes	Flavobacteriia	Flavobacteriales	Flavobacteriaceae	NA	NA	4875	0.0643842
TGCTGCCTCCCGTAGGAGTTCGGGCCGTGTCTCAGTCCCGATGTGGCTGATCATCCTCTCAGACCAGCTACGGATCGTCGCCTTGGTGAGCCATTACCTCACCAACCAGCTAATCCGACATAGGCTCATCCGATAGCGCAAGGTCCGAAGAGCCCCTGCTTTCTCCCGTAGGACGTATGCGGTATTAGCCTGGGTTTCCCCAGGTTATCCCCCACTACCGGGCAGATTCCTATGCATTACTCACCCGTGCGCCACT	Bacteria	Proteobacteria	Gammaproteobacteria	Oceanospirillales	Halomonadaceae	Halomonas	NA	4087	0.0539771
TGCTGCCTCCCGTAGGAGTTCGGGCCGTGTCTCAGTCCCGATGTGGCTGATCATCCTCTCAGACCAGCTACGGATCGTCGCCTTGGTGAGCCATTACCTCACCAACCAGCTAATCCGACATAGGCTCATCCGATAGCGCAAGGTCCGAAGAGCCCCTGCTTTCTCCCGTAGGGCGTATGCGGTATTAGCCTGGGTTTCCCCAGGTTATCCCCCACTACCGGGCAGATTCCTATGCATTACTCACCCGTCCGCCGCT	Bacteria	Proteobacteria	Gammaproteobacteria	Oceanospirillales	Halomonadaceae	Halomonas	NA	3804	0.0502395
TGCTGCCTCCCGTAGGAGTCTGGGCCGTGTCTCAGTCCCAGTGTGGCCGATCACCCTCTCAGGTCGGCTACGCATCGTCGCCTTGGTGAGCCGTTACCTCACCAACTAGCTAATGCGCCGCGGGCCCATCCTGTAGCGACAGCTTGCGCCGTCTTTCAACGAAACGTCATGCGACATTTCGTGTTATCCGGTATTAGCACCGATTTCTCGGTGTTATCCCCGTCTACAGGGCAGGTTGCCCACGTGTTACTCACCCGTACGCCGCT	Bacteria	Firmicutes	Bacilli	Bacillales	Bacillaceae	Anoxybacillus	NA	4102	0.0541752
TGCTGCCTCCCGTAGGAGTCTGGGCCGTGTCTCAGTCCCAGTGTGGCCGGTCACCCTCTCAGGCCGGCTACGCATCGTCGCCTTGGTGAGCCGTTACCTCACCAACCAGCTAATGCGCCGCAGGCCCATCTGTAAGCGATCGCCTTGCGGCCATCCTTTCAATCTCCCTCCATGCGGAAGAAGATCTTATCCGGTATTAGCCCCGGTTTCCCGGAGTTATCCCGGTCTTACAGGCAGGTTGCCTACGTGTTACTCACCCGTGCGCCACT	Bacteria	Firmicutes	Bacilli	Bacillales	Bacillaceae	Caldalkalibacillus	NA	3077	0.040638
TGCTGCCTCCCGTAGGAGTCTGGACCGTGTCTCAGTTCCAGTGTGACTGATCATCCTCTCAGACCAGTTACGGATCGTCGCCTTGGTGAGCCATTACCTCACCAACTAGCTAATCCGACCTAGGCTCATCTGATAGCGCAAGGCCCGAAGGTCCCCTGCTTTCTCCCGTAGGACGTATGCGGTATTAGCGTTCCTTTCGAAACGTTGTCCCCCACTACCAGGCAGATTCCTAGGCATTACTCACCCGTGCGCCACT	Bacteria	Proteobacteria	Gammaproteobacteria	Pseudomonadales	Pseudomonadaceae	Pseudomonas	NA	4872	0.0643446
TGCTGCCTCCCGTAGGAGTTCGGGCCGTGTCTCAGTCCCGATGTGGCTGATCATCCTCTCAGACCAGCTACGGATCGTTGCCTTGGTGAGCCATTACCTCACCAACCAGCTAATCCGACATAGGCTCATCCGATAGCGCAAGGCCCGAAGGTCCCCTGCTTTCTCCCGTAGGACGTATGCGGTATTAGCCTGGGTTTCCCCAGGTTATCCCCCACTACCGGGCAGATTCCTATGCATTACTCACCCGTACGCCGCT	Bacteria	Proteobacteria	Gammaproteobacteria	Oceanospirillales	Halomonadaceae	Halomonas	NA	4009	0.0529469
TGCTGCCTCCCGTAGGAGTCTGGACCGTGTCTCAGTTCCAGTGTGGCTGGTCATCCTCTCAGACCAGCTAGGGATCGTCGCCTAGGTGAGCCATTACCCCACCTACTAGCTAATCCCATCTGGGCACATCCGATGGTGTGAGGCCCGAAGGTCCCCCACTTTGGTCCGAAGACGTTATGCGGTATTAGCTACCGTTTCCAGTAGTTATCCCCCTCCATCGGGCAGTTTCCCAGACATTACTCACCCGTTCGCCGCT	Bacteria	Proteobacteria	Gammaproteobacteria	Enterobacteriales	Enterobacteriaceae	NA	NA	4206	0.0555487
TGCTGCCTCCCGTAGGAGTCTGGGCCGTGTCTCAGTCCCAGTGTGGCGGATCATCCTCTCAGACCCGCTACAGATCGTCGCCTTGGTAGGCCTTTACCCCACCAACTAGCTAATCTGACTTAGGCTCATCTATTAGCGCAAGGTCCGAAGATCCCCTGCTTTCCCCCGTAGGGCGTATGCGGTATTAGCATTCCTTTCGGAATGTTGTCCCCCACTAATAGGCAGATTCCTAAGCATTACTCACCCGTACGCCACT	Bacteria	Proteobacteria	Gammaproteobacteria	Pseudomonadales	Moraxellaceae	Acinetobacter	NA	4921	0.0649917
TGCTGCCTCCCGTAGGAGTCTGGACCGTGTCTCAGTTCCAGTGTGGCTGATCATCCTCTCAGACCAGCTACGGATCGTCGCCTTGGTGGGCCTTTACCCCGCCAACTAGCTAATCCGACATCGGCTCATTCAATCGCGCAAGGTCCGAAGATCCCCTGCTTTCACCCGTAGGTCGTATGCGGTATTAGCGTAAGTTTCCCTACGTTATCCCCCACGACAGAGTAGATTCCGATGTATTACTCACCCGTTCGCCGCT	Bacteria	Proteobacteria	Gammaproteobacteria	Xanthomonadales	Xanthomonadaceae	Stenotrophomonas	NA	4072	0.053779
TGCTGCCTCCCGTAGGAGTCTGGGCCGTGTCTCAGTCCCAGTGTGGCGGATCGTCCTCTCAGACCCGCTACCGATCGTCGCCTTGGTGGGCCTTTACCCCACCAACTAGCCTAATCGGACATCGGCCGCTCCGAGAGCGCGAGGCCCGAAGGTCCCCCGCTTTGCTCTTCCGAGTTCATGCGGTATTAGCCAGCCTTTCGGCCGGTTATCCCCCTCTCCCGGGTACGTTCCGATGCATTACTCACCCGTCCGCCGCT	Bacteria	Proteobacteria	Betaproteobacteria	Hydrogenophilales	Hydrogenophilaceae	Tepidiphilus	NA	3793	0.0500942
TGCTGCCTCCCGTAGGAGTCTGGACCGTGTCTCAGTTCCAGTGTGGCTGGTCATCCTCTCAGACCAGCTAGGGATCGTCGCCTAGGTGAGCCATTACCCCACCTACTAGCTAATCCCATCTGGGCACATCTGATGGCAAGAGGCCCGAAGGTCCCCCTCTTTGGTCTTGCGACATTATGCGGTATTAGCTACCGTTTCCAGTAGTTATCCCCCTCCATCAGGCAGTTTCCCAGACATTACTCACCCGTCCGCCACT	Bacteria	Proteobacteria	Gammaproteobacteria	Enterobacteriales	Enterobacteriaceae	Lelliottia	NA	4476	0.0591146
TGCTGCCTCCCGTAGGAGTCTGGACCGTGTCTCAGTTCCAGTGTGGCCGATCACCCTCTCAGGTCGGCTACGCATCGTTGCCTTGGTAAGCCGTTACCTTACCAACTAGCTAATGCGGCGCGGATCCATCTATAAGTGACAGCAAAACCGTCTTTCACTATTGAACCATGCGGTTCAATATATTATCCGGTATTAGCTCCGGTTTCCCGAAGTTATCCCAGTCTTATAGGTAGGTTATCCACGTGTTACTCACCCGTCCGCCACT	Bacteria	Firmicutes	Bacilli	Bacillales	Staphylococcaceae	Staphylococcus	NA	4408	0.0582165
TGCTGCCTCCCGTAGGAGTCTGGGCCGTGTCTCAGTCCCAGTGTGGCCGATCACCCTCTCAGGTCGGCTACGCATCGTCGCCTTGGTGAGCCGTTACCTCACCAACTAGCTAATGCACCGCGGGCCCATCTGTAAGTGATAGCCGAAACCATCTTTCAAAAAAGAACCATGCAGTTCTTTTTATTATCCGGTATTAGCACCGATTTCTCGATGTTATCCCAGTCTTACAGGCAGGTTGCCCACGTGTTACTCACCCGTCCGCCACT	Bacteria	Firmicutes	Bacilli	Bacillales	Bacillaceae	Bacillus	NA	3831	0.0505961
TGCTGCCTCCCGTAGGAGTCTGGGCCGTGTCTCAGTCCCAGTGTGGCTGATCATCCTCTCAAACCAGCTATGGATCGTCGGCTTGGTAGGCCGTTACCCCACCAACTACCTAATCCAACGCGGGCCGATCCTTTGCCGATAAATCTTTCCCCCGTAGGGCACATACGGTATTACTCCCAGTTTCCCGAGGCTATTCCGTAGCAAAGGGCACGTTCCCACGCGTTACTCACCCGTCCGCCACTCTGTCTCT	Bacteria	Proteobacteria	Alphaproteobacteria	Rhodobacterales	Rhodobacteraceae	Rhodobacter	NA	4787	0.063222
TGCTGCCTCCCGTAGGAGTCTGGGCCGTGTCTCAGTCCCAGTGTGGCGGATCATCCTCTCAGACCCGCTACAGATCGTCGCCTTGGTAGGCCTTTACCCCACCAACTAGCTAATCCGACTTAGGCTCATCTATTAGCGCAAGGTCCGAAGATCCCCTGCTTTCTCCCGTAGGACGTATGCGGTATTAGCATCCCTTTCGAGATGTTGTCCCCCACTAATAGGCAGATTCCTAAGCATTACTCACCCGTTCGCCACT	Bacteria	Proteobacteria	Gammaproteobacteria	Pseudomonadales	Moraxellaceae	Acinetobacter	NA	4696	0.0620201
TGCTGCCTCCCGTAGGAGTCTGGACCGTGTCTCAGTTCCAGTGTGGCTGGTCATCCTCTCAGACCAGCTAGGGATCGTCGCCTAGGTAAGCCATTACCCTACCTACTAGCTAATCCCATCTGGGTTCATCTGATGGTGCGAGGCCCGAAAGTCCCCCGCTTTGGTCTTGCGACATTATGCGGTATTAGCTACCGTTTCCAGTAGTTATCCCCCTCCATCAGGCAGATCCCCAGACATTACTCACCCGTTCGCCGCT	Bacteria	Proteobacteria	Gammaproteobacteria	Enterobacteriales	Enterobacteriaceae	Rosenbergiella	NA	4644	0.0613334
TGCTGCCTCCCGTAGGAGTCTGGGCCGTGTCTCAGTCCCAGTGTGGCTGGTCGTCCTCTCAGACCAGCTACAGATCGTCGGCTTGGTGAGCCTTTACCTCACCAACTACCTAATCTGATATCGGCCGCTCCAATCGCGCGAGGTCTTGCGATCCCCCGCTTTCACCCTCAGGTCGTATGCGGTATTAGCTGCTCTTTCGAGCAGTTATCCCCCACGACTGGGCACGTTCCGATACATTACTCACCCGTACGCCACT	Bacteria	Proteobacteria	Betaproteobacteria	Burkholderiales	Comamonadaceae	Pelomonas	NA	3362	0.044402
TGCTGCCTCCCGTAGGAGTCTGGACCGTGTCTCAGTTCCAGTGTGGCTGGTCATCCTCTCAGACCAGCTAGGGATCGTCGCCTAGGTGAGCCATTACCCCACCTACTAGCTAATCCCATCTGGGCACATCCGATGGTGTGAGGCCCGAAGGTCCCCCACTTTGGTCCGAAGACGTTATGCGGTATTAGCTACCGTTTCCAGTAGTTATCCCCCTCCATCGGGCAGTTTCCCAGACATTACTCACCCGTGCGCCGCT	Bacteria	Proteobacteria	Gammaproteobacteria	Enterobacteriales	Enterobacteriaceae	NA	NA	4059	0.0536073
TGCTGCCTCCCGTAGGAGTCTGGACCGTGTCTCAGTTCCAGTGTGGCTGGTCATCCTCTCAGACCAGCTAGGGATCGTCGCCTAGGTAAGCCATTACCTTACCTACTAGCTAATCCCATCTGGGTTCATCTGATGGTGCGAGGCCCGAAAGTCCCCCGCTTTGGTCTTGCGACATTATGCGGTATTAGCTACCGTTTCCAGTAGTTATCCCCCTCCATCAGGCAGATCCCCAGACATTACTCACCCGTCCGCCACT	Bacteria	Proteobacteria	Gammaproteobacteria	Enterobacteriales	Enterobacteriaceae	Rosenbergiella	epipactidis	4579	0.0604749
TGCTGCCTCCCGTAGGAGTTCGGGCCGTGTCTCAGTCCCGATGTGGCTGATCATCCTCTCAGACCAGCTACGGATCGTCGCCTTGGTGAGCCATTACCTCACCAACCAGCTAATCCGACATAGGCTCATCCGATAGCGCAAGGTCCGAAGAGCCCCTGCTTTCCCCCGTAGGGCGTATGCGGTATTAGCCTGGGTTTCCCCAGGTTATCCCCCACTACCGGGCAGATTCCTATGCATTACTCACCCGTACGCCACT	Bacteria	Proteobacteria	Gammaproteobacteria	Oceanospirillales	Halomonadaceae	Halomonas	NA	3555	0.0469509
TGCTGCCTCCCGTAGGAGTCTGGACCGTGTCTCAGTTCCAGTGTGGCCGATCACCCTCTCAGGTCGGCTACGTATCGTTGCCTTGGTAAGCCATTACCTTACCAACTAGCTAATACGGCGCGGGTCCATCTATAAGTGATAGCAAAACCATCTTTCACTTTAGAACCATGCGGTTCTAAATGTTATCCGGCATTAGCCCCGGTTTCCCGGAGTTATTCCAGTCTTATAGGTAGGTTACCCACGTGTTACTCACCCGTTCGCCACT	Bacteria	Firmicutes	Bacilli	Bacillales	Staphylococcaceae	Staphylococcus	NA	4596	0.0606994
TGCTGCCTCCCGTAGGAGTCTGGACCGTGTCTCAGTTCCAGTGTGGCTGGTCATCCTCTCAGACCAGCTAGGGATCGTCGCCTAGGTGAGCCGTTACCCCACCTACTAGCTAATCCCATCTGGGCACATCCGATGGTGTGAGGCCCGAAGGTCCCCCACTTTGGTCTTGCGACGTTATGCGGTATTAGCTACCGTTTCCAGTAGTTATCCCCCTCCATCGGGCAGTTTCCCAGACATTACTCACCCGTACGCCACT	Bacteria	Proteobacteria	Gammaproteobacteria	Enterobacteriales	Enterobacteriaceae	Kluyvera	NA	4623	0.061056
TGCTGCCTCCCGTAGGAGTCTGGGCCGTGTCTCAGTCCCAGTGTGGCTGGTCGTCCTCTCAGACCAGCTACTGATCGTCGCCTTGGTGGGCCTTTACCCCACCAACTAGCTAATCAGCCATCGGCCAACCCTATAGCGCGAGGCCCGAAGGTCCCCCGCTTTCATCCGTGGATCGTATGCGGTATTAATCCGGCTTTCGCCGGGCTATCCCCCACTACAGGACATGTTCCGATGTATTACTCACCCGTCCGCCGCT	Bacteria	Proteobacteria	Betaproteobacteria	Burkholderiales	Burkholderiaceae	Burkholderia-Paraburkholderia	NA	4557	0.0601844
TGCTGCCTCCCGTAGGAGTCTGGACCGTGTCTCAGTTCCAGTGTGGCTGGTCATCCTCTCAGACCAGCTAGGGATCGTCGCCTAGGTGAGCCGTTACCCCACCTACTAGCTAATCCCATCTGGGCACATCCGATGGTGTGAGGCCCGAAGGTCCCCCACTTTGGTCTTGCGACGTTATGCGGTATTAGCTACCGTTTCCAGTAGTTATCCCCCTCCATCGGGCAGTTTCCCAGACATTACTCACCCGTTCGCCACT	Bacteria	Proteobacteria	Gammaproteobacteria	Enterobacteriales	Enterobacteriaceae	Kluyvera	NA	4610	0.0608843
TGCTGCCTCCCGTAGGAGTCTGGACCGTGTCTCAGTTCCAGTGTGGCCGATCACCCTCTCAGGTCGGCTACGTATCGTTGCCTTGGTAAGCCATTACCTTACCAACTAGCTAATACGGCGCGGGTCCATCTATAAGTGATAGCAAAACCATCTTTCACTTTAGAACCATGCGGTTCTAAATGTTATCCGGCATTAGCCCCGGTTTCCCGGAGTTATTCCAGTCTTATAGGTAGGTTACCCACGTGTTACTCACCCGTGCGCCACT	Bacteria	Firmicutes	Bacilli	Bacillales	Staphylococcaceae	Staphylococcus	NA	4495	0.0593655
TGCTGCCTCCCGTAGGAGTCTGGGCCGTGTCTCAGTCCCAGTGTGGCCGGTCACCCTCTCAGGCCGGCTACGCATCGTCGCCTTGGTGAGCCGTTACCTCACCAACTAGCTAATGCGCCGCAGGCCCATCTGTAAGCGGTAGCCTTGCGGCCACCTTTCAACCAACGGTCATGCGACCGAAGGTCCTATCCGGTATTAGCCCCGGTTTCCCGGGGTTATCCCGGTCTTACAGGCAGGTTGCCTACGTGTTACTCACCCGTACGCCGCT	Bacteria	Firmicutes	Bacilli	Bacillales	Bacillaceae	Caldalkalibacillus	NA	3449	0.045551
TGCTGCCTCCCGTAGGAGTCTGGGCCGTGTCTCAGTCCCAGTGTGGCCGGTCACCCTCTCAGGCCGGCTACGCATCGTCGCCTTGGTGAGCCGTTACCTCACCAACCAGCTAATGCGCCGCAGGCCCATCTGTAAGCAATAGCCCTAAAGCCATCCTTTCAATCTCCCTCCATGCGGAGAAAGATCTTATCCGGTATTAGCCCCGGTTTCCCGGAGTTATCCCGGTCTTACAGGCAGGTTGCCTACGTGTTACTCACCCGTTCGCCGCT	Bacteria	Firmicutes	Bacilli	Bacillales	Bacillaceae	Caldalkalibacillus	NA	3118	0.0411795
TGCTGCCTCCCGTAGGAGTCTGGGCCGTGTCTCAGTCCCAGTGTGGCTGGTCGTCCTCTCAAACCAGCTACGGATCGTCGCCTTGGTGAGCCGTTACCCCACCAACTAGCTAATCCGATATCGGCCGCTCTAATAGTGCAAGGTCTTACGATCCCCTGCTTTCCCCCGTAGGGCGTATGCGGTATTAGCTACGCTTTCGCGTAGTTATCCCCCGCTACTAGGCACGTTCCGATACATTACTCACCCGTACGCCACT	Bacteria	Proteobacteria	Betaproteobacteria	Burkholderiales	Alcaligenaceae	Achromobacter	NA	4592	0.0606466
TGCTGCCTCCCGTAGGAGTCTGGACCGTGTCTCAGTTCCAGTGTGACTGATCATCCTCTCAGACCAGTTACGGATCGTCGCCTTGGTAGGCCATTACCCCACCAACTAGCTAATCCGACCTAGGCTCATCTGATAGCGCAAGGCCCGAAGGTCCCCTGCTTTCTCCCGTAGGACGTATGCGGTATTAGCGTTCCTTTCGAAACGTTGTCCCCCACTACCAGGCAGATTCCTAGGCATTACTCACCCGTTCGCCGCT	Bacteria	Proteobacteria	Gammaproteobacteria	Pseudomonadales	Pseudomonadaceae	Azotobacter	NA	4408	0.0582165
TGCTGCCTCCCGTAGGAGTCTGGACCGTGTCTCAGTTCCAGTGTGACTGATCATCCTCTCAGACCAGTTACGGATCGTCGCCTTGGTGAGCCATTACCTCACCAACTAGCTAATCCGACCTAGGCTCATCTGATAGCGCAAGGCCCGAAGGTCCCCTGCTTTCTCCCGTAGGACGTATGCGGTATTAGCGTTCCTTTCGAAACGTTGTCCCCCACTACCAGGCAGATTCCTAGGCATTACTCACCCGTACGCCGCT	Bacteria	Proteobacteria	Gammaproteobacteria	Pseudomonadales	Pseudomonadaceae	Pseudomonas	NA	4577	0.0604485
TGCTGCCTCCCGTAGGAGTCTGGGCCGTGTCTCAGTCCCAGTGTGGCGGATCATCCTCTCAGACCCGCTACAGATCGTCGCCTTGGTAGGCCTTTACCCCACCAACTAGCTAATCCGACTTAGGCTCATCATTTAGCGCAAGGTCCGAAGATCCCCTGCTTTCTCCCGTAGGACGTATGCGGTATTAGCATTCCTTTCGGAATGTTGTCCCCCACTAAATGGCAGATTCCTAAGCATTACTCACCCGTACGCCACT	Bacteria	Proteobacteria	Gammaproteobacteria	Pseudomonadales	Moraxellaceae	Acinetobacter	NA	4567	0.0603164
TGCTGCCTCCCGTAGGAGTCTGGTCCGTGTCTCAGTACCAGTGTGGGGGTTCACCCTCTCAGGCCCCCTATAGATCATCGCCTTGGTGAGCCGTTACCTCTCCAACTAACTAATCTAACGCATGCCTATCTCTATCCGATAAATCTTTCAATATAATACCAGGCAGTATCATATGTTATACGGTATTAATCCGAATTTCTCCGGGCTATCCCATTGATAAAGGTAAGTTGCATACGCGTTACTCACCCGTTCGCCACT	Bacteria	Bacteroidetes	Flavobacteriia	Flavobacteriales	Flavobacteriaceae	NA	NA	4280	0.056526
TGCTGCCTCCCGTAGGAGTCTGGACCGTGTCTCAGTTCCAGTGTGGCTGGTCATCCTCTCAGACCAGCTAGGGATCGTCGCCTAGGTGGGCCATTACCCCGCCTACTAGCTAATCCCATCTGGGTTCATCCGATAGTGAGAGGCCCGAAGGTCCCCCTCTTTGGTCTTGCGACGTTATGCGGTATTAGCCACCGTTTCCAGTGGTTATCCCCCTCTATCGGGCAGATCCCCAGACATTACTCACCCGTGCGCCGCT	Bacteria	Proteobacteria	Gammaproteobacteria	Enterobacteriales	Enterobacteriaceae	Pantoea	NA	4432	0.0585335
TGCTGCCTCCCGTAGGAGTCTGGGCCGTGTCTCAGTCCCAGTGTGGCCGATCACCCTCTCAGGTCGGCTATGCATCGTTGCCTTGGTGAGCCGTTACCTCACCAACTAGCTAATGCACCGCGGGCCCATCTGTAAGTGATAGCCGAAACCATCTTTCAATCATCTCCCATGAAGGAGAAGATCCTATCCGGTATTAGCTTCGGTTTCCCGAAGTTATCCCAGTCTTACAGGCAGGTTGCCCACGTGTTACTCACCCGTCCGCCACT	Bacteria	Firmicutes	Bacilli	Bacillales	Bacillaceae	Bacillus	NA	4345	0.0573845
TGCTGCCTCCCGTAGGAGTCTGGGCCGTGTCTCAGTCCCAGTGTGGCTGACCACCCTCTCAGGCCAGCTACCCATCGTCGCCTTGGTGGGCCGTTACCCCACCAACTAGCTAATGGGCCGCGGGCCCCTCCCTCGCCGGATGGCCGAAGCTACCTTTCCTTGCCGGAGCATGCGCCCCGGCAAGCGTACGGGGTATTAGCCGGGGTTTCCCCCGGTTATCCCCCTGCGAGGGGCAGGTTACCCACGTGTTACTCACCCGTCCGCCACT	Bacteria	Actinobacteria	Rubrobacteria	Rubrobacterales	Rubrobacteriaceae	Rubrobacter	NA	3497	0.0461849
TGCTGCCTCCCGTAGGAGTCTGGGCCGTGTCTCAGTCCCAGTGTGGCCGGTCACCCTCTCAGGCCGGCTACGCATCGTCGCCTTGGTGAGCCGTTACCTCACCAACTAGCTAATGCGCCGCAGGCCCATCTGTAAGCGGTAGCCTTGCGGCCACCTTTCAACCAACGGTCATGCGACCGAAGGTCCTATCCGGTATTAGCCCCGGTTTCCCGGGGTTATCCCGGTCTTACAGGCAGGTTGCCTACGTGTTACTCACCCGTGCGCCACT	Bacteria	Firmicutes	Bacilli	Bacillales	Bacillaceae	Caldalkalibacillus	NA	3245	0.0428568
TGCTGCCTCCCGTAGGAGTCTGGACCGTGTCTCAGTTCCAGTGTGGCTGGTCATCCTCTCAGACCAGCTAGGGATCGTCGCCTAGGTAAGCCATTACCCTACCTACTAGCTAATCCCATCTGGGTTCATCTGATGGTGCGAGGCCCGAAAGTCCCCCGCTTTGGTCTTGCGACATTATGCGGTATTAGCTACCGTTTCCAGTAGTTATCCCCCTCCATCAGGCAGATCCCCAGACATTACTCACCCGTGCGCCGCT	Bacteria	Proteobacteria	Gammaproteobacteria	Enterobacteriales	Enterobacteriaceae	Rosenbergiella	NA	4215	0.0556676
TGCTGCCTCCCGTAGGAGTCTGGACCGTGTCTCAGTTCCAGTGTGACTGATCATCCTCTCAGACCAGTTACGGATCGTCGCCTTGGTAGGCCATTACCCCACCAACTAGCTAATCCGACCTAGGCTCATCTGATAGCGCAAGGCCCGAAGGTCCCCTGCTTTCTCCCGTAGGACGTATGCGGTATTAGCGTTCCTTTCGAAACGTTGTCCCCCACTACCAGGCAGATTCCTAGGCATTACTCACCCGTACGCCGCT	Bacteria	Proteobacteria	Gammaproteobacteria	Pseudomonadales	Pseudomonadaceae	Pseudomonas	NA	4219	0.0557204
TGCTGCCTCCCGTAGGAGTCTGGACCGTGTCTCAGTTCCAGTGTGGCTGGTCATCCTCTCAGACCAGCTAGGGATCGTCGCCTAGGTGAGCCGTTACCCCACCTACTAGCTAATCCCATCTGGGCACATCCGATGGCAAGAGGCCCGAAGGTCCCCCTCTTTGGTCTTGCGACGTTATGCGGTATTAGCTACCGTTTCCAGTAGTTATCCCCCTCCATCAGGCAGTTTCCCAGACATTACTCACCCGTACGCCACT	Bacteria	Proteobacteria	Gammaproteobacteria	Enterobacteriales	Enterobacteriaceae	NA	NA	3316	0.0437945
TGCTGCCTCCCGTAGGAGTTCGGGCCGTGTCTCAGTCCCGATGTGGCTGATCATCCTCTCAGACCAGCTACGGATCGTGGCCTTGGTGAGCCGTTACCTCACCAACTAGCTAATCCGACATAGGCTCATCCCATAGCGGGAGCCGGAGCCCCCTTTCTCCCGTAGGACGTATGCGGTATTAGCCTGGGTTTCCCCAGGTTATCCCCCACTATCGGGCAGATTCCTATGCATTACTCACCCGTCCGCCACT	Bacteria	Proteobacteria	Gammaproteobacteria	Oceanospirillales	Halomonadaceae	Halomonas	NA	3414	0.0450887
TGCTGCCTCCCGTAGGAGTCTGGGCCGTGTCTCAGTCCCAGTGTGGCTGATCATCCTCTCAGACCAGCTATGGATCGTTGCCTTGGTGAGCCATTACCTCACCAACTAGCTAATCCAACATGGGCTCATCCGATAGCGAAAGGTCCGAAGATCCCCTCCTTTCTCCCGTAGGACGTATGCGGTATTAGCGTGCGTTTCCACACGTTATCCCCCACTATCGGGCAGATTCCCATGCATTACTCACCCGTCCGCCACT	Bacteria	Proteobacteria	Gammaproteobacteria	Oceanospirillales	Halomonadaceae	Zymobacter	NA	4109	0.0542676
TGCTGCCTCCCGTAGGAGTCTGGGCCGTGTCTCAGTCCCAGTGTGGCCGGTCACCCTCTCAGGCCGGCTACGCATCGTCGCCTTGGTGAGCCGTTACCTCACCAACTAGCTAATGCGCCGCGGGCCCATCCGCAAGTGACAGCCAAAGGCCGCCTTTCAACCAAAGACCATGCGGTCTTCGGTGTTATCCGGTATTAGCTCCGGTTTCCCGGAGTTATCCCGGTCTTGCGGGCAGGTTGCCCACGTGTTACTCACCCGTCCGCCGCT	Bacteria	Firmicutes	Bacilli	Bacillales	Bacillaceae	Geobacillus	bogazici/icigianus/kaue/kaustophilus/lituanicus/stearothermophilus/subterraneus/thermoleovorans/thermoparaffinivorans/vulcani/zalihae	3346	0.0441907
TGCTGCCTCCCGTAGGAGTCTGGGCCGTGTCTCAGTCCCAGTGTGGCTGGTCGTCCTCTCAGACCAGCTACTGATCGTCGCCTTGGTGGGCCTTTACCCCACCAACTAGCTAATCAGCCATCGGCCAACCCTATAGCGCGAGGCCCGAAGGTCCCCCGCTTTCATCCGTGGATCGTATGCGGTATTAATCCGGCTTTCGCCGGGCTATCCCCCACTACAGGACATGTTCCGATGTATTACTCACCCGTACGCCACT	Bacteria	Proteobacteria	Betaproteobacteria	Burkholderiales	Burkholderiaceae	Burkholderia-Paraburkholderia	NA	4134	0.0545978
TGCTGCCTCCCGTAGGAGTCTGGACCGTGTCTCAGTTCCAGTGTGGCTGGTCATCCTCTCAGACCAGCTAGGGATCGTCGCCTAGGTGAGCCGTTACCCCACCTACTAGCTAATCCCATCTGGGCACATCTGATGGCATGAGGCCCGAAGGTCCCCCACTTTGGTCTTGCGACATTATGCGGTATTAGCTACCGTTTCCAGTAGTTATCCCCCTCCATCAGGCAGTTTCCCAGACATTACTCACCCGTCCGCCACT	Bacteria	Proteobacteria	Gammaproteobacteria	Enterobacteriales	Enterobacteriaceae	Klebsiella	NA	4125	0.0544789
TGCTGCCTCCCGTAGGAGTCTGGGCCGTGTCTCAGTCCCAGTGTGGCCGGTCACCCTCTCAGGCCGGCTACGCATCGTCGCCTTGGTGAGCCGTTACCTCACCAACTAGCTAATGCGCCGCGGGCCCATCCGCAAGTGACAGCTTGCGCCGCCTTTCAACCAAAGACCATGCGGTCTTCGGTGTTATCCGGTATTAGCTCCGGTTTCCCGGAGTTATCCCGGTCTTGCGGGCAGGTTGCCCACGTGTTACTCACCCGTCCGCCACT	Bacteria	Firmicutes	Bacilli	Bacillales	Bacillaceae	Geobacillus	NA	3428	0.0452736
TGCTGCCTCCCGTAGGAGTCTGGGCCGTGTCTCAGTCCCAGTGTGGCGGATCATCCTCTCAGACCCGCTACAGATCGTCGCCTTGGTAGGCCTTTACCCCACCAACTAGCTAATCCGACTTAGGCTCATCTATTAGCGCAAGGTCCGAAGATCCCCTGCTTTCTCCCGTAGGACGTATGCGGTATTAGCATCCCTTTCGAGATGTTGTCCCCCACTAATAGGCAGATTCCTAAGCATTACTCACCCGTACGCCGCT	Bacteria	Proteobacteria	Gammaproteobacteria	Pseudomonadales	Moraxellaceae	Acinetobacter	NA	4037	0.0533167
TGCTGCCTCCCGTAGGAGTCTGGGCCGTGTCTCAGTCCCAGTGTGGCTGGTCGTCCTCTCAAACCAGCTACGGATCGTCGCCTTGGTGAGCCGTTACCCCACCAACTAGCTAATCCGATATCGGCCGCTCTAATAGTGCAAGGTCTTACGATCCCCTGCTTTCCCCCGTAGGGCGTATGCGGTATTAGCTACGCTTTCGCGTAGTTATCCCCCGCTACTAGGCACGTTCCGATACATTACTCACCCGTCCGCCGCT	Bacteria	Proteobacteria	Betaproteobacteria	Burkholderiales	Alcaligenaceae	Achromobacter	NA	4177	0.0551657
TGCTGCCTCCCGTAGGAGTCTGGGCCGTGTCTCAGTCCCAGTGTGGCCGATCACCCTCTCAGGTCGGCTACGCATCGTCGCCTTGGTGAGCCGTTACCTCACCAACTAGCTAATGCGCCGCGGGCCCATCTGTAAGTGATAGCCGAAGCCATCTTTCAACCAAGGACCATGAGGTCCTCGGTGTTATCCGGTATTAGCTCCGGTTTCCCGAAGTTATCCCAGTCTTACAGGCAGGTTGCCCACGTGTTACTCACCCGTGCGCCACT	Bacteria	Firmicutes	Bacilli	Bacillales	Bacillaceae	NA	NA	3046	0.0402286
TGCTGCCTCCCGTAGGAGTCTGGACCGTGTCTCAGTTCCAGTGTGGCTGGTCATCCTCTCAGACCAGCTAGGGATCGTCGCCTAGGTGAGCCGTTACCCCACCTACTAGCTAATCCCATCTGGGCACATCTGATGGCAAGAGGCCCGAAGGTCCCCCTCTTTGGTCTTGCGACATTATGCGGTATTAGCTACCGTTTCCAGTAGTTATCCCCCTCCATCAGGCAGTTTCCCAGACATTACTCACCCGTCCGCCACT	Bacteria	Proteobacteria	Gammaproteobacteria	Enterobacteriales	Enterobacteriaceae	NA	NA	4145	0.0547431
TGCTGCCTCCCGTAGGAGTCTGGACCGTGTCTCAGTTCCAGTGTGACTGATCATCCTCTCAGACCAGTTACGGATCGTCGCCTTGGTAGGCCATTACCCCACCAACTAGCTAATCCGACCTAGGCTCATCTGATAGCGCAAGGCCCGAAGGTCCCCTGCTTTCTCCCGTAGGACGTATGCGGTATTAGCGTTCCTTTCGAAACGTTGTCCCCCACTACCAGGCAGATTCCTAGGCATTACTCACCCGTGCGCCGCT	Bacteria	Proteobacteria	Gammaproteobacteria	Pseudomonadales	Pseudomonadaceae	Pseudomonas	NA	3916	0.0517187
TGCTGCCTCCCGTAGGAGTCTGGGCCGTGTCTCAGTCCCAGTGTGGCTGATCGTCCTCTCAGACCAGCTACAGATCGTCGGCTTGGTAAGCTTTTATCCCACCAACTACCTAATCTGCCATCGGCCGCTCTAGTAGCACAAGGTCTTGCGATCCCCTGCTTTCATCCGTAGATCTCATGCGGTATTAGCCACTCTTTCGAGTAGTTATCCCCCACTACTAGGCACGTTCCGATGTATTACTCACCCGTCCGCCACT	Bacteria	Proteobacteria	Betaproteobacteria	Burkholderiales	Comamonadaceae	Comamonas	NA	4135	0.054611
TGCTGCCTCCCGTAGGAGTCTGGACCGTGTCTCAGTTCCAGTGTGACTGATCATCCTCTCAGACCAGTTACGGATCGTCGCCTTGGTGAGCCATTACCCCACCAACTAGCTAATCCGACCTAGGCTCATCTGATAGCGCAAGGCCCGAAGGTCCCCTGCTTTCTCCCGTAGGACGTATGCGGTATTAGCGTCCGTTTCCGAACGTTATCCCCCACTACCAGGCAGATTCCTAGGCATTACTCACCCGTCCGCCACT	Bacteria	Proteobacteria	Gammaproteobacteria	Pseudomonadales	Pseudomonadaceae	Pseudomonas	NA	3232	0.0426851
TGCTGCCTCCCGTAGGAGTCTGGTCCGTGTCTCAGTACCAGTGTGGGGGTTCACCCTCTCAGGCCCCCTATAGATCATCGCCTTGGTGAGCCGTTACCTCTCCAACTAACTAATCTAACGCATGCCTATCTCTATCCGATAAATCTTTCAATATAATACCAGGCAGTATCATATGTTATACGGTATTAATCCGAATTTCTCCGGGCTATCCCATTGATAAAGGTAAGTTGCATACGCGTTACTCACCCGTGCGCCACT	Bacteria	Bacteroidetes	Flavobacteriia	Flavobacteriales	Flavobacteriaceae	NA	NA	4008	0.0529337
TGCTGCCTCCCGTAGGAGTCTGGGCCGTGTCTCAGTCCCAGTGTGGCTGATCATCCTCTCGGACCAGCTACTGATCATCGCCTTGGTAAGCTATTGCCTCACCAACTAGCTAATCAGACGCGAGCCCCTCCTCGGGCGGATTCCTCCTTTTGCTCCTCAGCCTACGGGGTATTAGCAACCGTTTCCAGTTGTTGTTCCCCTCCCAAGGGCAGGTTCTTACGCGTTACTCACCCGTCCGCCGCTCTGTCTC	Bacteria	Cyanobacteria	Chloroplast	NA	NA	NA	NA	4062	0.0536469
TGCTGCCTCCCGTAGGAGTCTGGACCGTGTCTCAGTTCCAGTGTGACTGATCATCCTCTCAGACCAGTTACGGATCGTCGCCTTGGTGAGCCATTACCTCACCAACTAGCTAATCCGACCTAGGCTCATCTGATAGCGCAAGGCCCGAAGGTCCCCTGCTTTCTCCCGTAGGACGTATGCGGTATTAGCGTTCCTTTCGAAACGTTGTCCCCCACTACCAGGCAGATTCCTAGGCATTACTCACCCGTGCGCCGCT	Bacteria	Proteobacteria	Gammaproteobacteria	Pseudomonadales	Pseudomonadaceae	Pseudomonas	NA	3893	0.0514149
TGCTGCCTCCCGTAGGAGTCTGGACCGTGTCTCAGTTCCAGTGTGGCTGGTCATCCTCTCAGACCAGCTAGGGATCGTCGCCTAGGTGAGCCGTTACCCCACCTACCAGCTAATCCCATCTGGGCACATCTGATGGCATGAGGCCCGAAGGTCCCCCACTTTGGTCTTGCGACGTTATGCGGTATTAGCTACCGTTTCCAGTAGTTATCCCCCTCCATCAGGCAGTTTCCCAGACATTACTCACCCGTCCGCCGCT	Bacteria	Proteobacteria	Gammaproteobacteria	Enterobacteriales	Enterobacteriaceae	Klebsiella	pneumoniae/variicola	4029	0.0532111
TGCTGCCTCCCGTAGGAGTCTGGGCCGTGTCTCAGTCCCAGTGTGGCGGATCATCCTCTCAGACCCGCTACAGATCGTCGCCTTGGTAGGCCTTTACCCCACCAACTAGCTAATCTGACTTAGGCTCATCTATTAGCGCAAGGTCCGAAGATCCCCTGCTTTCCCCCGTAGGGCGTATGCGGTATTAGCATTCCTTTCGGAATGTTGTCCCCCACTAATAGGCAGATTCCTAAGCATTACTCACCCGTTCGCCACT	Bacteria	Proteobacteria	Gammaproteobacteria	Pseudomonadales	Moraxellaceae	Acinetobacter	NA	4027	0.0531846
TGCTGCCTCCCGTAGGAGTCTGGTCCGTGTCTCAGTACCAGTGTGGGGGTTCACCCTCTCAGGCCCCCTATAGATCATCGCCTTGGTGAGCCGTTACCTCTCCAACTAACTAATCTAACGCATGCCTATCTCTATCCGATAAATCTTTCAATATAATACCAGGCAGTATCATATGTTATACGGTATTAATCCGAATTTCTCCGGGCTATCCCATTGATAAAGGTAAGTTGCATACGCGTTACTCACCCGTACGCCGCT	Bacteria	Bacteroidetes	Flavobacteriia	Flavobacteriales	Flavobacteriaceae	NA	NA	3930	0.0519036
TGCTGCCTCCCGTAGGAGTCTGGGCCGTGTCTCAGTCCCAGTGTGGCCGATCACCCTCTCAGGTCGGCTACGCATCGTCGCCTTGGTGAGCCGTTACCTCACCAACTAGCTAATGCGCCGCGGGCCCATCTGTAAGTGATAGCCGAAGCCATCTTTCAACCAAGGACCATGAGGTCCTCGGTGTTATCCGGTATTAGCTCCGGTTTCCCGAAGTTATCCCAGTCTTACAGGCAGGTTGCCCACGTGTTACTCACCCGTTCGCCACT	Bacteria	Firmicutes	Bacilli	Bacillales	Bacillaceae	Bacillus	NA	3119	0.0411927
TGCTGCCTCCCGTAGGAGTCTGGGCCGTGTCTCAGTCCCAGTGTGGCTGATCATCCTCTCAGACCAGCTAAGGATCGTCGCCTTGGTGGGCCTTTACCCCACCAACTAGCTAATCCTACGCGGGCTCATCCTTGGGCGATAAATCTTTGGACTTACGTCATCATCCGGTATTAGCTTCCGTTTCCAGAAGTTATTCCGAACCCAAGGGCAGATTCCCACGCGTTACTCACCCGTCCGCCACTCTGTCTCT	Bacteria	Proteobacteria	Alphaproteobacteria	Sphingomonadales	Sphingomonadaceae	NA	NA	3948	0.0521413
TGCTGCCTCCCGTAGGAGTTCGGGCCGTGTCTCAGTCCCGATGTGGCTGATCATCCTCTCAGACCAGCTACGGATCGTCGCCTTGGTGAGCCATTACCTCACCAACAAGCTAATCCGACATAGACTCATCCGATAGCGCAAGGTCCGAAGATCCCCTGCTTTCTCCCGTAGGACGTATGCGGTATTAGCCTGGGTTTCCCCAGGTTATCCCCCACTACCGGGCAGATTTCTATGCATTACTCACCCGTCCGCCGCT	Bacteria	Proteobacteria	Gammaproteobacteria	Oceanospirillales	Halomonadaceae	Halomonas	NA	3074	0.0405984
TGCTGCCTCCCGTAGGAGTCTGGGCCGTGTCTCAGTCCCAGTGTGGCTGATCGTCCTCTCAGACCAGCTACTGATCGTCGCCTTGGTGGGCCTTTACCCCACCAACTAGCTAATCAGACATCGGCCGCTCCTATAGCATGAGGCCTTGCGGTCCCCCACTTTCACCCTCAGGTCGTATGCGGTATTAGCTAATCTTTCGACTAGTTATCCCCCACTACAGGGCACGTTCCGATGTATTACTCACCCGTACGCCACT	Bacteria	Proteobacteria	Betaproteobacteria	Burkholderiales	Burkholderiaceae	Ralstonia	NA	3935	0.0519696
TGCTGCCTCCCGTAGGAGTCTGGACCGTGTCTCAGTTCCAGTGTGACTGATCATCCTCTCAGACCAGTTACGGATCGTCGCCTTGGTGAGCCATTACCTCACCAACTAGCTAATCCGACCTAGGCTCATCTGATAGCGCAAGGCCCGAAGGTCCCCTGCTTTCTCCCGTAGGACGTATGCGGTATTAGCGTTCCTTTCGAAACGTTGTCCCCCACTACCAGGCAGATTCCTAGGCATTACTCACCCGTTCGCCGCT	Bacteria	Proteobacteria	Gammaproteobacteria	Pseudomonadales	Pseudomonadaceae	Pseudomonas	NA	3798	0.0501602
TGCTGCCTCCCGTAGGAGTCTGGGCCGTGTCTCAGTCCCAGTGTGGCCGGTCACCCTCTCAGGCCGGCTACGCATCGTCGCCTTGGTGAGCCGTTACCTCACCAACCAGCTAATGCGCCGCAGGCCCATCTGTAAGCGGTAGCCTTGCGGCCACCTTTCAACCAACGGTCATGCGACCGAAGGTCCTATCCGGTATTAGCCCCGGTTTCCCGGGGTTATCCCGGTCTTACAGGCAGGTTGCCTACGTGTTACTCACCCGTGCGCCACT	Bacteria	Firmicutes	Bacilli	Bacillales	Bacillaceae	Caldalkalibacillus	NA	3219	0.0425134
TGCTGCCTCCCGTAGGAGTTCGGGCCGTGTCTCAGTCCCGATGTGGCTGATCATCCTCTCAGACCAGCTACGGATCGTCGCCTTGGTGAGCCATTACCTCACCAACCAGCTAATCCGACATAGGCTCATCCGATAGCGCAAGGTCCGAAGAGCCCCTGCTTTCTCCCGTAGGACGTATGCGGTATTAGCCTGGGTTTCCCCAGGTTATCCCCCACTACCGGGCAGATTCCTATGCATTACTCACCCGTACGCCGCT	Bacteria	Proteobacteria	Gammaproteobacteria	Oceanospirillales	Halomonadaceae	Halomonas	NA	3065	0.0404795
TGCTGCCTCCCGTAGGAGTCTGGACCGTGTCTCAGTTCCAGTGTGGCTGGTCGTCCTCTCAGACCAGCTACTGATCGTCGCCTTGGTGGGCTTTTACCCCACCAACTAGCTAATCAGATATCGGCCGCTCTGATAGCACAAGGCCCGAAGGTCCCCTGCTTTCATCCTTAGATCGTATGCGGTATTAGCTAGTCTTTCGACTAGTTATCCCCCACTACCAGGCACGTTCCGATACTTTACTCACCCGTCCGCCACT	Bacteria	Proteobacteria	Betaproteobacteria	Burkholderiales	Oxalobacteraceae	Undibacterium	NA	3818	0.0504244
TGCTGCCTCCCGTAGGAGTCTGGGCCGTGTCTCAGTCCCAGTGTGGCTGGTCGTCCTCTCAAACCAGCTACGGATCGTCGCCTTGGTGAGCCGTTACCCCACCAACTAGCTAATCCGATATCGGCCGCTCTAATAGTGCAAGGTCTTACGATCCCCTGCTTTCCCCCGTAGGGCGTATGCGGTATTAGCTACGCTTTCGCGTAGTTATCCCCCGCTACTAGGCACGTTCCGATACATTACTCACCCGTTCGCCACT	Bacteria	Proteobacteria	Betaproteobacteria	Burkholderiales	Alcaligenaceae	Achromobacter	mucicolens/xylosoxidans	3871	0.0511244
TGCTGCCTCCCGTAGGAGTCTGGGCCGTGTCTCAGTCCCAGTGTGGCGGATCATCCTCTCAGACCCGCTACAGATCGTCGCCTTGGTAGGCCTTTACCCCACCAACTAGCTAATCCGACTTAGGCTCATCATTTAGCGCAAGGTCCGAAGATCCCCTGCTTTCTCCCGTAGGACGTATGCGGTATTAGCATTCCTTTCGGAATGTTGTCCCCCACTAAATGGCAGATTCCTAAGCATTACTCACCCGTTCGCCACT	Bacteria	Proteobacteria	Gammaproteobacteria	Pseudomonadales	Moraxellaceae	Acinetobacter	NA	3758	0.049632
TGCTGCCTCCCGTAGGAGTCTGGGCCGTGTCTCAGTCCCAGTGTGGCCGGTCACCCTCTCAGGCCGGCTACGCATCGTCGCCTTGGTGAGCCGTTACCCCACCAACCAGCTAATGCGCCGCAGGCCCATCTGTAAGCGGTAGCCTTGCGGCCACCTTTCAACCAACGGTCATGCGACCGAAGGTCCTATCCGGTATTAGCCCCGGTTTCCCGGGGTTATCCCGGTCTTACAGGCAGGTTGCCTACGTGTTACTCACCCGTCCGCCGCT	Bacteria	Firmicutes	Bacilli	Bacillales	Bacillaceae	Caldalkalibacillus	NA	2622	0.0346288
TGCTGCCTCCCGTAGGAGTCTGGACCGTGTCTCAGTTCCAGTGTGGCTGGTCATCCTCTCAGACCAGCTAGGGATCGTCGCCTAGGTGAGCCGTTACCCCACCTACTAGCTAATCCCATCTGGGCACATCCGATGGCAAGAGGCCCGAAGGTCCCCCTCTTTGGTCTTGCGACGTTATGCGGTATTAGCTACCGTTTCCAGTAGTTATCCCCCTCCATCAGGCAGTTTCCCAGACATTACTCACCCGTTCGCCACT	Bacteria	Proteobacteria	Gammaproteobacteria	Enterobacteriales	Enterobacteriaceae	NA	NA	3143	0.0415096
TGCTGCCTCCCGTAGGAGTCTGGGCCGTGTCTCAGTCCCAGTGTGGCTGATCATCCTCTCAGACCAGCTAGAGATCGTCGCCTTGGTGAGCCATTACCTCACCAACTAGCTAATCTCACCTGGGTTCATCCTAGTGCGTGAGGCCCGAAGGTCCCCCACTTTGGTCTTGCGACGTTATGCGGCATTAGCCACCGTTTCCAGTGGTTATTCCCCTCACTAGGGCAGATCCCCAGGCATTACTCACCCGTCCGCCACT	Bacteria	Proteobacteria	Gammaproteobacteria	Enterobacteriales	Enterobacteriaceae	Thorsellia	NA	3788	0.0500282
TGCTGCCTCCCGTAGGAGTCTGGGCCGTGTCTCAGTCCCAGTGTGGCGGATCATCCTCTCAGACCCGCTACAGATCGTCGCCTTGGTAGGCCTTTACCCCACCAACTAGCTAATCCGACTTAGGCTCATCTATTAGCGCAAGGTCCGAAGATCCCCTGCTTTCTCCCGTAGGACGTATGCGGTATTAGCATTCCTTTCGGAATGTTGTCCCCCACTAATAGGCAGATTCCTAAGCATTACTCACCCGTGCGCCACT	Bacteria	Proteobacteria	Gammaproteobacteria	Pseudomonadales	Moraxellaceae	Acinetobacter	NA	3590	0.0474132
TGCTGCCTCCCGTAGGAGTCTGGGCCGTGTCTCAGTCCCAGTGTGGCTGATCATCCTCTCGGACCAGCTACTGATCATCGCCTTGGTAAGCTATTGCCTCACCAACTAGCTAATCAGACGCGAGCCCCTCCTCGGGCGGATTCCTCCTTTTGCTCCTCAGCCTACGGGGTATTAGCAACCGTTTCCAGTTGTTGTTCCCCTCCCAAGGGCAGGTTCTTACGCGTTACTCACCCGTACGCCACTCTGTCTC	Bacteria	Cyanobacteria	Chloroplast	NA	NA	NA	NA	3763	0.049698
TGCTGCCTCCCGTAGGAGTTCGGGCCGTGTCTCAGTCCCGATGTGGCTGATCATCCTCTCAGACCAGCTACGGATCGTTGCCTTGGTGAGCCATTACCTCACCAACCAGCTAATCCGACATAGGCTCATCCGATAGCGCAAGGCCCGAAGGTCCCCTGCTTTCTCCCGTAGGACGTATGCGGTATTAGCCTGGGTTTCCCCAGGTTATCCCCCACTACCGGGCAGATTCCTATGCATTACTCACCCGTGCGCCGCT	Bacteria	Proteobacteria	Gammaproteobacteria	Oceanospirillales	Halomonadaceae	Halomonas	NA	2862	0.0377985
TGCTGCCTCCCGTAGGAGTGGAGCCCGTGTCTCAGTGCTCCTGTGGCTGGTCGTCCTCTCAGACCAGCTACGCGTCGTCGCCTTGGTAGGCCATTACCCCACCAACTAGCTGATGCGCCGCGGGCTCATCCCAAAGCGATAAATCTTTAGAGACTTCACAGGAGAAGCCTCACCATCCGGGATTAGCTAAGGTTTCCCCTAGTTGTCCCAGACTTTGGGGTAGATCACCCACGTGTTACTCACCCGTCCGCCACT	Bacteria	Deinococcus-Thermus	Deinococci	Thermales	Thermaceae	Meiothermus	silvanus	3108	0.0410474
TGCTGCCTCCCGTAGGAGTCTGGGCCGTGTCTCAGTCCCAGTGTGGCTGATCGTCCTCTCAGACCAGCTACTGATCGTCGCCTTGGTGGGCCTTTACCCCACCAACTAGCTAATCAGACATCGGCCGCTCCTATAGCATGAGGCCTTGCGGTCCCCCACTTTCACCCTCAGGTCGTATGCGGTATTAGCTAATCTTTCGACTAGTTATCCCCCACTACAGGGCACGTTCCGATGTATTACTCACCCGTCCGCCGCT	Bacteria	Proteobacteria	Betaproteobacteria	Burkholderiales	Burkholderiaceae	Ralstonia	NA	3708	0.0489716
TGCTGCCTCCCGTAGGAGTCTGGGCCGTGTCTCAGTCCCAGTGTGGCGGATCATCCTCTCAGACCCGCTACAGATCGTCGCCTTGGTAGGCCTTTACCCCACCAACTAGCTAATCTGACTTAGGCTCATCTATTAGCGCAAGGTCCGAAGATCCCCTGCTTTCCCCCGTAGGGCGTATGCGGTATTAGCATTCCTTTCGGAATGTTGTCCCCCACTAATAGGCAGATTCCTAAGCATTACTCACCCGTGCGCCACT	Bacteria	Proteobacteria	Gammaproteobacteria	Pseudomonadales	Moraxellaceae	Acinetobacter	NA	3540	0.0467528
TGCTGCCTCCCGTAGGAGTCTGGACCGTGTCTCAGTTCCAGTGTGGCTGGTCATCCTCTCAGACCAGCTAGGGATCGTCGCCTAGGTGAGCCGTTACCCCACCTACTAGCTAATCCCATCTGGGCACATCCGATGGTGTGAGGCCCGAAGGTCCCCCACTTTGGTCTTGCGACGTTATGCGGTATTAGCTACCGTTTCCAGTAGTTATCCCCCTCCATCGGGCAGTTTCCCAGACATTACTCACCCGTGCGCCACT	Bacteria	Proteobacteria	Gammaproteobacteria	Enterobacteriales	Enterobacteriaceae	Kluyvera	NA	3681	0.048615
TGCTGCCTCCCGTAGGAGTCTGGGCCGTGTCTCAGTCCCAGTGTGGCTGGTCGTCCTCTCAGACCAGCTACTGATCGTCGCCTTGGTGGGCCTTTACCCCACCAACTAGCTAATCAGCCATCGGCCAACCCTATAGCGCGAGGCCCGAAGGTCCCCCGCTTTCATCCGTGGATCGTATGCGGTATTAATCCGGCTTTCGCCGGGCTATCCCCCACTACAGGACATGTTCCGATGTATTACTCACCCGTTCGCCACT	Bacteria	Proteobacteria	Betaproteobacteria	Burkholderiales	Burkholderiaceae	Burkholderia-Paraburkholderia	NA	3670	0.0484697
TGCTGCCTCCCGTAGGAGTCTGGGCCGTGTCTCAGTCCCAGTGTGGCTGATCGTCCTCTCAGACCAGCTACTGATCGTCGCCTTGGTGAGCCTTTACCTCACCAACTAGCTAATCAGACATCGGCCGCTCCTATAGCATGAGGCCTTGCGGTCCCCCACTTTCACCCTCAGGTCGTATGCGGTATTAGCTAATCTTTCGACTAGTTATCCCCCACTACAGGGCACGTTCCGATGTATTACTCACCCGTCCGCCACT	Bacteria	Proteobacteria	Betaproteobacteria	Burkholderiales	Burkholderiaceae	Ralstonia	NA	2916	0.0385117
TGCTGCCTCCCGTAGGAGTCTGGGCCGTGTCTCAGTCCCAGTGTGGCTGGTCGTCCTCTCAGACCAGCTACAGATCGTCGGCTTGGTGAGCCTTTACCTCACCAACTACCTAATCTGATATCGGCCGCTCCAATCGCGCGAGGTCTTGCGATCCCCCGCTTTCACCCTCAGGTCGTATGCGGTATTAGCTGCTCTTTCGAGCAGTTATCCCCCACGACTGGGCACGTTCCGATACATTACTCACCCGTTCGCCACT	Bacteria	Proteobacteria	Betaproteobacteria	Burkholderiales	Comamonadaceae	Pelomonas	puraquae	2720	0.0359231
TGCTGCCTCCCGTAGGAGTCTGGGCCGTGTCTCAGTCCCAGTGTGGCCGATCACCCTCTCAGGTCGGCTACGCATCGTTGCCTTGGTGAGCCACTACCTCACCAACTAGCTAATGCGCCGCGGGTCCATCTGTAAGTGATAGCAGAACCATCTTTCAACTTCGAATCATGCGATCCGAGGTGTTATCCGGTATTAGCCCCGGTTTCCCGGAGTTATCCCAGTCTTACAGGCAGGTTACCCACGTGTTACTCACCCGTCCGCCGCT	Bacteria	Firmicutes	Bacilli	Bacillales	Bacillaceae	NA	NA	2842	0.0375343
TGCTGCCTCCCGTAGGAGTCTGGGCCGTATCTCAGTCCCAATGTGGCCGGTCGCCCTCTCAGGCCGGCTACCCGTCGAAGCCTTGGTGGGCCCTCACCCCGCCAACAAGCTGATAGGACGCGACCCCATCCCACGCCGCAAAAGCTTTCCCCGCACCCCATGCGGGGCGCGGGAACATCCGGCATTACCACCCGTTTCCAGGAGCTATTCCGGAGCATGGGGCAGGTTGGTCACGCATTACTCACCCGTCCGCCACT	Bacteria	Actinobacteria	Actinobacteria	Bifidobacteriales	Bifidobacteriaceae	Bifidobacterium	NA	2946	0.0389079
TGCTGCCTCCCGTAGGAGTCTGGGCCGTGTCTCAGTCCCAGTGTGGCGGATCATCCTCTCAGACCCGCTACAGATCGTCGCCTTGGTAGGCCTTTACCCCACCAACTAGCTAATCCGACTTAGGCTCATCTATTAGCGCAAGGTCCGAAGATCCCCTGCTTTCTCCCGTAGGACGTATGCGGTATTAGCATCCCTTTCGAGATGTTGTCCCCCACTAATAGGCAGATTCCTAAGCATTACTCACCCGTGCGCCACT	Bacteria	Proteobacteria	Gammaproteobacteria	Pseudomonadales	Moraxellaceae	Acinetobacter	NA	3609	0.0476641
TGCTGCCTCCCGTAGGAGTCTGGGCCGTGTCTCAGTCCCAGTGTGGCCGATCACCCTCTCAGGTCGGCTACGCATCGTTGCCTTGGTGAGCCACTACCTCACCAACTAGCTAATGCGCCGCGGGTCCATCTGTAAGTGATAGCAGAACCATCTTTCAACTTCGAATCATGCGATCCGAGGTGTTATCCGGTATTAGCCCCGGTTTCCCGGAGTTATCCCAGTCTTACAGGCAGGTTACCCACGTGTTACTCACCCGTACGCCACT	Bacteria	Firmicutes	Bacilli	Bacillales	Bacillaceae	NA	NA	2670	0.0352627
TGCTGCCTCCCGTAGGAGTCTGGACCGTGTCTCAGTTCCAGTGTGGCTGGTCATCCTCTCAGACCAGCTAGGGATCGTCGCCTAGGTGAGCCGTTACCCCACCTACCAGCTAATCCCATCTGGGCACATCTGATGGCATGAGGCCCGAAGGTCCCCCACTTTGGTCTTGCGACGTTATGCGGTATTAGCTACCGTTTCCAGTAGTTATCCCCCTCCATCAGGCAGTTTCCCAGACATTACTCACCCGTACGCCACT	Bacteria	Proteobacteria	Gammaproteobacteria	Enterobacteriales	Enterobacteriaceae	NA	NA	3576	0.0472283
TGCTGCCTCCCGTAGGAGTCTGGGCCGTGTCTCAGTCCCAGTGTGGCGGATCATCCTCTCAGACCCGCTACAGATCGTCGCCTTGGTAGGCCTTTACCCTACCAACTAGCTAATCCGACTTAGGCTCATCTATTAGCGCAAGGCCCAAAGGTCCCCTGCTTTCTCCCGTAGGACGTATGCGGTATTAGCGCTCCTTTCGGAACGTTGTCCCCCACTAATAGGCAGATTCCTAAGCATTACTCACCCGTCCGCCACT	Bacteria	Proteobacteria	Gammaproteobacteria	Pseudomonadales	Moraxellaceae	Acinetobacter	NA	3564	0.0470698
TGCTGCCTCCCGTAGGAGTCTGGACCGTGTCTCAGTTCCAGTGTGGCCGATCACCCTCTCAGGTCGGCTACGTATCGTTGCCTTGGTAAGCCATTACCTTACCAACTAGCTAATACGGCGCGGGTCCATCTATAAGTGATAGCAAAACCATCTTTCACTTTAGAACCATGCGGTTCTAAATGTTATCCGGCATTAGCCCCGGTTTCCCGGAGTTATTCCAGTCTTATAGGTAGGTTACCCACGTGTTACTCACCCGTACGCCGCT	Bacteria	Firmicutes	Bacilli	Bacillales	Staphylococcaceae	Staphylococcus	NA	3327	0.0439397
TGCTGCCTCCCGTAGGAGTCTGGACCGTGTCTCAGTTCCAGTGTGGCCGATCACCCTCTCAGGTCGGCTACGCATCGTTGCCTTGGTAAGCCGTTACCTTACCAACTAGCTAATGCGGCGCGGATCCATCTATAAGTGACAGCAAAACCGTCTTTCACTATTGAACCATGCGGTTCAATATATTATCCGGTATTAGCTCCGGTTTCCCGAAGTTATCCCAGTCTTATAGGTAGGTTATCCACGTGTTACTCACCCGTCCGCCGCT	Bacteria	Firmicutes	Bacilli	Bacillales	Staphylococcaceae	Staphylococcus	aureus/capitis/caprae/epidermidis/haemolyticus	3186	0.0420775
TGCTGCCTCCCGTAGGAGTCTGGGCCGTGTCTCAGTCCCAGTGTGGCCGGTCACCCTCTCAGGCCGGCTACGCATCGTCGCCTTGGTGAGCCGTTACCTCACCAACTAGCTAATGCGCCGCGGGCCCATCCGCAAGTGACAGCCAAAGGCCGCCTTTCAACCAAAGACCATGCGGTCTTCGGTGTTATCCGGTATTAGCTCCGGTTTCCCGGAGTTATCCCGGTCTTGCGGGCAGGTTGCCCACGTGTTACTCACCCGTACGCCACT	Bacteria	Firmicutes	Bacilli	Bacillales	Bacillaceae	Geobacillus	NA	3042	0.0401757
TGCTGCCTCCCGTAGGAGTCTGGGCCGTGTCTCAGTCCCAGTGTGGCCGATCACCCTCTCAGGTCGGCTATGCATCGTTGCCTTGGTGAGCCGTTACCTCACCAACTAGCTAATGCACCGCGGGCCCATCTGTAAGTGATAGCCGAAACCATCTTTCAATCATCTCCCATGAAGGAGAAGATCCTATCCGGTATTAGCTTCGGTTTCCCGAAGTTATCCCAGTCTTACAGGCAGGTTGCCCACGTGTTACTCACCCGTACGCCACT	Bacteria	Firmicutes	Bacilli	Bacillales	Bacillaceae	Bacillus	NA	3509	0.0463434
TGCTGCCTCCCGTAGGAGTTTGGGCCGTGTCTCAGTCCCAATGTGGCCGATCACCCTCTCAGGTCGGCTACGCATCGTTGCCTTGGTGGGCCGTTACCCCGCCAACTAGCTAATGCGCCGCGGGCCCATCTGTAAGTGGCAGCCGAAGCCGCCTTTCCTTTTTCCTCCATGCGGAGGAAAAAACGATCTGGTATTAGCCCCGGTTTCCCGGCGTTATCCCAGTCTTACAGGCAGGTTGCCCACGTGTTACTCACCCGTCCGCCACT	Bacteria	Firmicutes	Bacilli	Bacillales	Bacillaceae	Bacillus	NA	3022	0.0399116
TGCTGCCTCCCGTAGGAGTCTGGACCGTGTCTCAGTTCCAGTGTGGCTGGTCATCCTCTCAGACCAGCTAGGGATCGTCGCCTAGGTGAGCCGTTACCCCACCTACTAGCTAATCCCATCTGGGCACATCCGATGGTGTGAGGCCCGAAGGTCCCCCACTTTGGTCTTGCGACGTTATGCGGTATTAGCTACCGTTTCCAGTAGTTATCCCCCTCCATCGGGCAGTTTCCCAGACATTACTCACCCGTACGCCGCT	Bacteria	Proteobacteria	Gammaproteobacteria	Enterobacteriales	Enterobacteriaceae	Kluyvera	NA	3488	0.0460661
TGCTGCCTCCCGTAGGAGTCTGGGCCGTGTCTCAGTCCCAGTGTGGCTGATCATCCTCTCAGACCAGCTATGGATCGTTGCCTTGGTGAGCCATTACCTCACCAACTAGCTAATCCAACATGGGCTCATCCGATAGCGAAAGGTCCGAAGATCCCCTCCTTTCTCCCGTAGGACGTATGCGGTATTAGCGTGCGTTTCCACACGTTATCCCCCACTATCGGGCAGATTCCCATGCATTACTCACCCGTCCGCCGCT	Bacteria	Proteobacteria	Gammaproteobacteria	Oceanospirillales	Halomonadaceae	Zymobacter	palmae	3328	0.0439529
TGCTGCCTCCCGTAGGAGTCTGGACCGTGTCTCAGTTCCAGTGTGACTGATCATCCTCTCAGACCAGTTACGGATCGTCGCCTTGGTGAGCCATTACCCCACCAACTAGCTAATCCGACCTAGGCTCATCTGATAGCGCAAGGCCCGAAGGTCCCCTGCTTTCTCCCGTAGGACGTATGCGGTATTAGCGTTCCTTTCGAAACGTTGTCCCCCACTACCAGGCAGATTCCTAGGCATTACTCACCCGTTCGCCACT	Bacteria	Proteobacteria	Gammaproteobacteria	Pseudomonadales	Pseudomonadaceae	Pseudomonas	NA	3468	0.0458019
TGCTGCCTCCCGTAGGAGTCTGGACCGTGTCTCAGTTCCAGTGTGGCTGGTCATCCTCTCAGACCAGCTAGGGATCGTCGCCTAGGTAAGCCATTACCTTACCTACTAGCTAATCCCATCTGGGTTCATCTGATGGTGCGAGGCCCGAAAGTCCCCCGCTTTGGTCTTGCGACATTATGCGGTATTAGCTACCGTTTCCAGTAGTTATCCCCCTCCATCAGGCAGATCCCCAGACATTACTCACCCGTCCGCCGCT	Bacteria	Proteobacteria	Gammaproteobacteria	Enterobacteriales	Enterobacteriaceae	Rosenbergiella	NA	3463	0.0457359
TGCTGCCTCCCGTAGGAGTCTGGGCCGTGTCTCAGTCCCAGTGTGGCTGATCGTCCTCTCAGACCAGCTACAGATCGTCGGCTTGGTAAGCTTTTATCCCACCAACTACCTAATCTGCCATCGGCCGCTCTAGTAGCACAAGGTCTTGCGATCCCCTGCTTTCATCCGTAGATCTCATGCGGTATTAGCCACTCTTTCGAGTAGTTATCCCCCACTACTAGGCACGTTCCGATGTATTACTCACCCGTCCGCCGCT	Bacteria	Proteobacteria	Betaproteobacteria	Burkholderiales	Comamonadaceae	Comamonas	NA	3307	0.0436756
TGCTGCCTCCCGTAGGAGTCTGGACCGTGTCTCAGTTCCAGTGTGGCCGATCACCCTCTCAGGTCGGCTACGTATCGTTGCCTTGGTAAGCCATTACCTTACCAACTAGCTAATACGGCGCGGGTCCATCTATAAGTGATAGCAAAACCATCTTTCACTTTAGAACCATGCGGTTCTAAATGTTATCCGGCATTAGCCCCGGTTTCCCGGAGTTATTCCAGTCTTATAGGTAGGTTACCCACGTGTTACTCACCCGTGCGCCGCT	Bacteria	Firmicutes	Bacilli	Bacillales	Staphylococcaceae	Staphylococcus	NA	3272	0.0432134
TGCTGCCTCCCGTAGGAGTCTGGGCCGTATCTCAGTCCCAATGTGGCCGGTCGCCCTCTCAGGCCGGCTACCCGTCGAAGCCTTGGTGGGCCCTCACCCCGCCAACAAGCTGATAGGACGCGACCCCATCCCACGCCGCAAAAGCTTTCCCCGCACCCCATGCGGGGCGCGGGAACATCCGGCATTACCACCCGTTTCCAGGAGCTATTCCGGAGCATGGGGCAGGTTGGTCACGCATTACTCACCCGTCCGCCGCT	Bacteria	Actinobacteria	Actinobacteria	Bifidobacteriales	Bifidobacteriaceae	Bifidobacterium	NA	2568	0.0339156
TGCTGCCTCCCGTAGGAGTCTGGGCCGTGTCTCAGTCCCAGTGTGGCTGGTCGTCCTCTCAAACCAGCTACGGATCGTCGCCTTGGTGAGCCGTTACCCCACCAACTAGCTAATCCGATATCGGCCGCTCTAATAGTGCAAGGTCTTACGATCCCCTGCTTTCCCCCGTAGGGCGTATGCGGTATTAGCTACGCTTTCGCGTAGTTATCCCCCGCTACTAGGCACGTTCCGATACATTACTCACCCGTGCGCCACT	Bacteria	Proteobacteria	Betaproteobacteria	Burkholderiales	Alcaligenaceae	Achromobacter	NA	3396	0.044851
TGCTGCCTCCCGTAGGAGTCTGGGCCGTGTCTCAGTCCCAGTGTGGCCGGTCACCCTCTCAGGCCGGCTACGCATCGTCGCCTTGGTGAGCCGTTACCTCACCAACTAGCTAATGCGCCGCAGGCCCATCTGTAAGCGGTAGCCTTGCGGCCACCTTTCAACCAACGGTCATGCGACCGAAGGTCCTATCCGGTATTAGCCCCGGTTTCCCGGGGTTATCCCGGTCTTACAGGCAGGTTGCCTACGTGTTACTCACCCGTGCGCCGCT	Bacteria	Firmicutes	Bacilli	Bacillales	Bacillaceae	Caldalkalibacillus	NA	2638	0.0348401
TGCTGCCTCCCGTAGGAGTCTGGGCCGTGTCTCAGTCCCAGTGTGGCTGATCATCCTCTCAGACCAGCTACAGATCGTCGGCTTGGTGAGCCGTTACCTCACCAACTACCTAATCTGACGCGGGCTCATCCATCAGCGATAAATCTTTCCTCCGTAGAGAATATACGGTATTAGCTTTTATTTCTAAAAGTTATTCCGTACTGATGGGCAGATTCCCACGTGTTACTCACCCGTCCGCCACTCTGTCTCT	Bacteria	Proteobacteria	Alphaproteobacteria	Rickettsiales	Rickettsiaceae	Rickettsia	NA	2432	0.0321195
TGCTGCCTCCCGTAGGAGTCTGGACCGTGTCTCAGTTCCAGTGTGGCCGATCACCCTCTCAGGTCGGCTACGTATCGTTGCCTTGGTAAGCCGTTACCTTACCAACTAGCTAATACGGCGCGGGTCCATCTATAAGTGATAGCAAAACCATCTTTCACTTTAGAACCATGCGGTTCTAAATGTTATCCGGCATTAGCCCCGGTTTCCCGGAGTTATTCCAGTCTTATAGGTAGGTTACCCACGTGTTACTCACCCGTCCGCCACT	Bacteria	Firmicutes	Bacilli	Bacillales	Staphylococcaceae	Staphylococcus	NA	3139	0.0414568
TGCTGCCTCCCGTAGGAGTCTGGTCCGTGTCTCAGTACCAGTGTGGGGGTTCACCCTCTCAGGCCCCCTATAGATCATCGCCTTGGTGAGCCGTTACCTCTCCAACTAACTAATCTAACGCATGCCTATCTCTATCCGATAAATCTTTCAATATAATACCAGGCAGTATCATATGTTATACGGTATTAATCCGAATTTCTCCGGGCTATCCCATTGATAAAGGTAAGTTGCATACGCGTTACTCACCCGTTCGCCGCT	Bacteria	Bacteroidetes	Flavobacteriia	Flavobacteriales	Flavobacteriaceae	NA	NA	3290	0.0434511
TGCTGCCTCCCGTAGGAGTCTGGTCCGTGTCTCAGTACCAGTGTGGGGGTTCACCCTCTCAGGCCCCCTATAGATCATCGCCTTGGTGAGCCGTTACCTCTCCAACTAACTAATCTAACGCATGCCTATCTCTATCCGATAAATCTTTCAATATAATACCAGGCAGTATCATATGTTATACGGTATTAATCCGAATTTCTCCGGGCTATCCCATTGATAAAGGTAAGTTGCATACGCGTTACTCACCCGTGCGCCGCT	Bacteria	Bacteroidetes	Flavobacteriia	Flavobacteriales	Flavobacteriaceae	NA	NA	3171	0.0418794
TGCTGCCTCCCGTAGGAGTTCGGGCCGTGTCTCAGTCCCGATGTGGCTGATCATCCTCTCAGACCAGCTACGGATCGTCGCCTTGGTGAGCCATTACCTCACCAACCAGCTAATCCGACATAGGCTCATCCGATAGCGCAAGGTCCGAAGAGCCCCTGCTTTCCCCCGTAGGGCGTATGCGGTATTAGCCTGGGTTTCCCCAGGTTATCCCCCACTACCGGGCAGATTCCTATGCATTACTCACCCGTTCGCCACT	Bacteria	Proteobacteria	Gammaproteobacteria	Oceanospirillales	Halomonadaceae	Halomonas	NA	2505	0.0330836
TGCTGCCTCCCGTAGGAGTCTGGGCCGTGTCTCAGTCCCAGTGTGGCTGATCATCCTCTCGGACCAGCTACTGATCATCGCCTTGGTAAGCTATTGCCTCACCAACTAGCTAATCAGACGCGAGCCCCTCCTCGGGCGGATTCCTCCTTTTGCTCCTCAGCCTACGGGGTATTAGCAACCGTTTCCAGTTGTTGTTCCCCTCCCAAGGGCAGGTTCTTACGCGTTACTCACCCGTTCGCCACTCTGTCTC	Bacteria	Cyanobacteria	Chloroplast	NA	NA	NA	NA	3290	0.0434511
TGCTGCCTCCCGTAGGAGTTTGGGCCGTGTCTCAGTCCCAATGTGGCTGATCATCCTCTCAGACCAGCTACTGATCGTCGCCTTGGTGAGCCTTTACCTCACCAACTAGCTAATCAGACGCGGGCCGCTCCAATGGCGATAAATCTTTCCCCCGAAGGGCACATCCGGTATTAGCTCAAGTTTCCCTGAGTTGTTCCGAACCAAAGGGCACGTTCCCACGTGTTACTCACCCGTCCGCCACTCTGTCTCT	Bacteria	Proteobacteria	Alphaproteobacteria	Caulobacterales	Caulobacteraceae	Caulobacter	NA	2844	0.0375607
TGCTGCCTCCCGTAGGAGTTTGGGCCGTGTCTCAGTCCCAATGTGGCTGATCATCCTCTCAGACCAGCTATGGATCGTCGCCTTGGTAGGCCTTTACCCCACCAACTAGCTAATCCAACGCGGGCTCATCATACCCCGATAAATCTTTCCCCCATAGGGCGTATACGGTATTAGCACACGTTTCCATGCGTTATTCCGTAGGGTACGGTAGATTCCCACGCGTTACTCACCCGTCCGCCACTCTGTCTCT	Bacteria	Proteobacteria	Alphaproteobacteria	Rhizobiales	Rhizobiaceae	Rhizobium	NA	3294	0.0435039
TGCTGCCTCCCGTAGGAGTCTGGGCCGTGTCTCAGTCCCAGTGTGGCCGATCACCCTCTCAGGTCGGCTACGCATCGTCGCCTTGGTGAGCCACTACCTCACCAACTAGCTAATGCGCCGCGGGTCCATCTGTAAGTGATAGCAGAACCATCTTTCAACTTCGGATCATGCGATCCGAGGTGTTATCCGGTATTAGCCCCGGTTTCCCGGAGTTATCCCAGTCTTACAGGCAGGTTACCCACGTGTTACTCACCCGTACGCCACT	Bacteria	Firmicutes	Bacilli	Bacillales	Bacillaceae	NA	NA	2064	0.0272593
TGCTGCCTCCCGTAGGAGTCTGGGCCGTGTCTCAGTCCCAGTGTGGCTGGTCGTCCTCTCAAACCAGCTACGGATCGTCGCCTTGGTGAGCCGTTACCCCACCAACTAGCTAATCCGATATCGGCCGCTCCAATAGTGCAAGGTCTTGCGATCCCCTGCTTTCCCCCGTAGGGCGTATGCGGTATTAGCTACGCTTTCGCGTAGTTATCCCCCGCTACTGGGCACGTTCCGATACATTACTCACCCGTGCGCCACT	Bacteria	Proteobacteria	Betaproteobacteria	Burkholderiales	Alcaligenaceae	Achromobacter	NA	2466	0.0325685
TGCTGCCTCCCGTAGGAGTCTGGGCCGTGTCTCAGTCCCAGTGTGGCCGATCACCCTCTCAGGTCGGCTATGCATCGTTGCCTTGGTGAGCCGTTACCTCACCAACTAGCTAATGCACCGCGGGCCCATCTGTAAGTGATAGCCGAAACCATCTTTCAATCATCTCCCATGAAGGAGAAGATCCTATCCGGTATTAGCTTCGGTTTCCCGAAGTTATCCCAGTCTTACAGGCAGGTTGCCCACGTGTTACTCACCCGTCCGCCGCT	Bacteria	Firmicutes	Bacilli	Bacillales	Bacillaceae	Bacillus	aryabhattai/cereus/flexus/horikoshii/megaterium/meqaterium/pumilus/qingshengii/subtilis/thuringiensis	3204	0.0423153
TGCTGCCTCCCGTAGGAGTCTGGACCGTGTCTCAGTTCCAGTGTGGCTGGTCATCCTCTCAGACCAGCTAGGGATCGTCGCCTTGGTGAGCCGTTACCCCACCAACAAGCTAATCCCATCTGGGCACATCCGATGGCAAGAGGCCCGAAGGTCCCCCTCTTTGGTCTTGCGACATTATGCGGTATTAGCTACCGTTTCCAGTAGTTATCCCCCTCCATCAGGCAGCTTCCCAGACATTACTCACCCGTCCGCCACT	Bacteria	Proteobacteria	Gammaproteobacteria	Enterobacteriales	Enterobacteriaceae	Esherichica/Shigella	NA	2620	0.0346024
TGCTGCCTCCCGTAGGAGTCTGGACCGTGTCTCAGTTCCAGTGTGACTGATCATCCTCTCAGACCAGTTACGGATCGTCGCCTTGGTGAGCCATTACCCCACCAACTAGCTAATCCGACCTAGGCTCATCTGATAGCGCAAGGCCCGAAGGTCCCCTGCTTTCTCCCGTAGGACGTATGCGGTATTAGCGTTCCTTTCGAAACGTTGTCCCCCACTACCAGGCAGATTCCTAGGCATTACTCACCCGTACGCCGCT	Bacteria	Proteobacteria	Gammaproteobacteria	Pseudomonadales	Pseudomonadaceae	Pseudomonas	NA	3252	0.0429492
TGCTGCCTCCCGTAGGAGTCTGGACCGTGTCTCAGTTCCAGTGTGGCTGGTCATCCTCTCAGACCAGCTAGGGATCGTCGCCTAGGTAAGCCATTACCTTACCTACTAGCTAATCCCATCTGGGTTCATCTGATGGTGCGAGGCCCGAAAGTCCCCCGCTTTGGTCTTGCGACATTATGCGGTATTAGCTACCGTTTCCAGTAGTTATCCCCCTCCATCAGGCAGATCCCCAGACATTACTCACCCGTACGCCACT	Bacteria	Proteobacteria	Gammaproteobacteria	Enterobacteriales	Enterobacteriaceae	Rosenbergiella	NA	3245	0.0428568
TGCTGCCTCCCGTAGGAGTCTGGACCGTGTCTCAGTTCCAGTGTGGCTGGTCATCCTCTCAGACCAGCTAGGGATCGTCGCCTAGGTGAGCCGTTACCCCACCTACTAGCTAATCCCATCTGGGCACATCTGATGGCAAGAGGCCCGAAGGTCCCCCTCTTTGGTCTTGCGACATTATGCGGTATTAGCTACCGTTTCCAGTAGTTATCCCCCTCCATCAGGCAGTTTCCCAGACATTACTCACCCGTACGCCACT	Bacteria	Proteobacteria	Gammaproteobacteria	Enterobacteriales	Enterobacteriaceae	NA	NA	3242	0.0428171
TGCTGCCTCCCGTAGGAGTCTGGACCGTGTCTCAGTTCCAGTGTGGCTGGTCATCCTCTCAGACCAGCTAGGGATCGTCGCCTAGGTGAGCCTTTACCCCACCTACTAGCTAATCCCATCTGGGCACATCTGATGGCATGAGGCCCGAAGGTCCCCCACTTTGGTCCGAAGACGTTATGCGGTATTAGCTACCGTTTCCAGTAGTTATCCCCCTCCATCAGGCAGTTTCCCAGACATTACTCACCCGTCCGCCACT	Bacteria	Proteobacteria	Gammaproteobacteria	Enterobacteriales	Enterobacteriaceae	Cronobacter	malonaticus/sakazakii/turicensis/universalis	3242	0.0428171
TGCTGCCTCCCGTAGGAGTCTGGGCCGTGTCTCAGTCCCAGTGTGGCGGATCATCCTCTCAGACCCGCTACAGATCGTCGCCTTGGTAGGCCTTTACCCCACCAACTAGCTAATCCGACTTAGGCTCATCTATTAGCGCAAGGTCCGAAGATCCCCTGCTTTCTCCCGTAGGACGTATGCGGTATTAGCATCCCTTTCGAGATGTTGTCCCCCACTAATAGGCAGATTCCTAAGCATTACTCACCCGTTCGCCGCT	Bacteria	Proteobacteria	Gammaproteobacteria	Pseudomonadales	Moraxellaceae	Acinetobacter	NA	3241	0.0428039
TGCTGCCTCCCGTAGGAGTCTGGGCCGTATCTCAGTCCCAATGTGGCCGTACACCCTCTCAGGCCGGCTAACTATCGTCGCCTTGGTAGGCCTTTACCCTACCAACTAGCTAATAGTACGCAGACTCATCTATCAGCGGCACATTTGCGCCTTTCCTTATTTACCACAGCAAATAAGCTTATTCGGTATTACCCACCATTTCTGATGGCTATCCCCAACTAATAGGTAGATCATCCACGCGTTACTCACCCGTCCGCCACT	Bacteria	Spirochaetae	Spirochaetes	Spirochaetales	Spirochaetaceae	NA	NA	2862	0.0377985
TGCTGCCTCCCGTAGGAGTCTGGACCGTGTCTCAGTTCCAGTGTGGCCGATCACCCTCTCAGGTCGGCTACGTATCGTTGCCTTGGTAAGCCATTACCTTACCAACTAGCTAATACGGCGCGGGTCCATCTATAAGTGATAGCAAAACCATCTTTCACTTTAGAACCATGCGGTTCTAAATGTTATCCGGCATTAGCCCCGGTTTCCCGGAGTTATTCCAGTCTTATAGGTAGGTTACCCACGTGTTACTCACCCGTTCGCCGCT	Bacteria	Firmicutes	Bacilli	Bacillales	Staphylococcaceae	Staphylococcus	NA	2947	0.0389211
TGCTGCCTCCCGTAGGAGTCTGGACCGTGTCTCAGTTCCAGTGTGACTGATCATCCTCTCAGACCAGTTACGGATCGTCGCCTTGGTAGGCCTTTACCCTACCAACTAGCTAATCCGACCTAGGCTCATCTAATAGCGTGAGGTCCGAAGATCCCCCACTTTCTCCCGTAGGACGTATGCGGTATTAGCGTTCCTTTCGAAACGTTGTCCCCCACTACTAGGCAGATTCCTAGGCATTACTCACCCGTCCGCCACT	Bacteria	Proteobacteria	Gammaproteobacteria	Pseudomonadales	Pseudomonadaceae	NA	NA	3189	0.0421172
TGCTGCCTCCCGTAGGAGTCTGGGCCGTGTCTCAGTCCCAGTGTGGCTGGTCGTCCTCTCAGACCAGCTACTGATCGTCGCCTTGGTGGGCCTTTACCCCACCAACTAGCTAATCAGCCATCGGCCAACCCTATAGCGCGAGGCCCGAAGGTCCCCCGCTTTCATCCGTGGATCGTATGCGGTATTAATCCGGCTTTCGCCGGGCTATCCCCCACTACAGGACATGTTCCGATGTATTACTCACCCGTGCGCCACT	Bacteria	Proteobacteria	Betaproteobacteria	Burkholderiales	Burkholderiaceae	Burkholderia-Paraburkholderia	NA	3187	0.0420908
TGCTGCCTCCCGTAGGAGTCTGGACCGTGTCTCAGTTCCAGTGTGGCTGGTCGTCCTCTCAGACCAGCTACTGATCGTCGCCTTGGTGGGCTTTTACCCCACCAACTAGCTAATCAGATATCGGCCGCTCTGATAGCACAAGGCCCGAAGGTCCCCTGCTTTCATCCTTAGATCGTATGCGGTATTAGCTAGTCTTTCGACTAGTTATCCCCCACTACCAGGCACGTTCCGATACTTTACTCACCCGTCCGCCGCT	Bacteria	Proteobacteria	Betaproteobacteria	Burkholderiales	Oxalobacteraceae	Undibacterium	NA	3127	0.0412983
TGCTGCCTCCCGTAGGAGTCTGGACCGTGTCTCAGTTCCAGTGTGACTGATCATCCTCTCAGACCAGTTACGGATCGTCGCCTTGGTAGGCCTTTACCCCACCAACTAGCTAATCCGACCTAGGCTCATCTGATAGCGTGAGGTCCGAAGATCCCCCACTTTCTCCCTCAGGACGTATGCGGTATTAGCGCCCGTTTCCGGACGTTATCCCCCACTACCAGGCAGATTCCTAGGCATTACTCACCCGTACGCCACT	Bacteria	Proteobacteria	Gammaproteobacteria	Pseudomonadales	Pseudomonadaceae	Pseudomonas	NA	3137	0.0414304
TGCTGCCTCCCGTAGGAGTCTGGGCCGTGTCTCAGTCCCAGTGTGGCCGGTCACCCTCTCAGGCCGGCTACCCGTCGTCGCCTTGGTGGGCCGTTACCCCACCAACTAGCTGATAGGCCGCGAGCCCATCCTTCTCCGCCGGAGCTTTCCACCTTCGATCATGCGAAAGAAGGTCGTATTCGGCATTAGACGTCGTTTCCAACGCTTATTCCAAAGAGAAGGGCAGGTTGCTCACGTGTTACTCACCCGTACGCCACT	Bacteria	Actinobacteria	Actinobacteria	Propionibacteriales	Nocardioidaceae	Aeromicrobium	NA	3047	0.0402418
TGCTGCCTCCCGTAGGAGTCTGGACCGTGTCTCAGTTCCAGTGTGACTGATCATCCTCTCAGACCAGTTACGGATCGTCGCCTTGGTGAGCCATTACCCCACCAACTAGCTAATCCGACCTAGGCTCATCTGATAGCGCAAGGCCCGAAGGTCCCCTGCTTTCTCCCGTAGGACGTATGCGGTATTAGCGTTCCTTTCGAAACGTTGTCCCCCACTACCAGGCAGATTCCTAGGCATTACTCACCCGTGCGCCACT	Bacteria	Proteobacteria	Gammaproteobacteria	Pseudomonadales	Pseudomonadaceae	Pseudomonas	NA	3114	0.0411266
TGCTGCCTCCCGTAGGAGTCTGGGCCGTGTCTCAGTCCCAGTGTGGCTGGTCGTCCTCTCAGACCAGCTACGGATCGTTGCCTTGGTGAGCCATTACCTCACCAACTAGCTAATCCGATATCGGCCGATCCAATAGCGTGAGGTCCGAAGATCCCCCACTTTCCCCCTTAGGGGATATGCGGTATTAGCTACGCTTTCGCGTAGTTATCCCCCACTACTGGGCACGTTCCGATATATTACTCACCCGTCCGCCACT	Bacteria	Proteobacteria	Betaproteobacteria	Burkholderiales	Alcaligenaceae	Candidatus_Kinetoplastibacterium	NA	3111	0.041087
TGCTGCCTCCCGTAGGAGTCTGAGCCGTGTCTCAGTCCCAGTGTGGCCGATCACCCTCTCAGGTCGGCTACGCATCGTCGCCTTGGTGAGCCGTTACCTCACCAACTAGCTAATGCGCCGCGGGCCCATCCTGTAGCGACAGCTTGCGCCGTCTTTCAACGAAACGTCATGCGACATTTCGTGTTATCCGGTATTAGCACCGATTTCTCGGTGTTATCCCCGTCTACAGGGCAGGTTGCCCACGTGTTACTCACCCGTCCGCCACT	Bacteria	Firmicutes	Bacilli	Bacillales	Bacillaceae	Anoxybacillus	NA	2718	0.0358967
TGCTGCCTCCCGTAGGAGTCTGGGCCGTGTCTCAGTCCCAGTGTGGCCGATCACCCTCTCAGGTCGGCTATGTATCGTCGCCTTGGTGAGCCATTACCTCACCAACTAGCTAATACACCGCGGGCCCATCTGTAAGCGATGGCAGAACCATCTTTTACCCTTGCATCATGCGATGCAAAAGATTACCCGGTATTAGCCCCGGTTTCCCGAAGTTATCCCCGTCTTACAGGCAGGTTGCCCACGTGTTACTCACCCGTCCGCCACT	Bacteria	Firmicutes	Bacilli	Bacillales	Sporolactobacillaceae	NA	NA	2220	0.0293196
TGCTGCCTCCCGTAGGAGTCTGGGCCGTGTCTCAGTCCCAGTGTGGCTGGCCACGCTCTCACGCCAGCTACCCATCGTCGCCTTGGTGAGCCGTTACCTCACCAACTAGCTAATGGGGCGCGGGCCCATCCCTCGCCGGATGGCCGAAGCTACCTTTCCTTGCCAGGGCATGCGCCCCGACAAGCGTACGGGGTATTAGCCGGGGTTTCCCCCGGTTATCCCCCTGCGAGGGGTAGGTTACCCACGTGTTACTCACCCGTCCGCCGCT	Bacteria	Actinobacteria	Rubrobacteria	Rubrobacterales	Rubrobacteriaceae	Rubrobacter	NA	2179	0.0287781
TGCTGCCTCCCGTAGGAGTCTGGACCGTGTCTCAGTTCCAGTGTGGCTGATCATCCTCTCAGACCAGCTACGGATCGTCGCCTTGGTGGGCCTTTACCCCGCCAACTAGCTAATCCGACATCGGCTCATTCAATCGCGCAAGGTCCGAAGATCCCCTGCTTTCACCCGTAGGTCGTATGCGGTATTAGCGTAAGTTTCCCTACGTTATCCCCCACGACAGAGTAGATTCCGATGTATTACTCACCCGTGCGCCGCT	Bacteria	Proteobacteria	Gammaproteobacteria	Xanthomonadales	Xanthomonadaceae	Stenotrophomonas	NA	2260	0.0298479
TGCTGCCTCCCGTAGGAGTTCGGGCCGTGTCTCAGTCCCGATGTGGCTGATCATCCTCTCAGACCAGCTACGGATCGTTGCCTTGGTGAGCCATTACCTCACCAACCAGCTAATCCGACATAGGCTCATCCGATAGCGCAAGGCCCGAAGGTCCCCTGCTTTCTCCCGTAGGACGTATGCGGTATTAGCCTGGGTTTCCCCAGGTTATCCCCCACTACCGGGCAGATTCCTATGCATTACTCACCCGTTCGCCGCT	Bacteria	Proteobacteria	Gammaproteobacteria	Oceanospirillales	Halomonadaceae	Halomonas	NA	2480	0.0327534
TGCTGCCTCCCGTAGGAGTCTGGACCGTGTCTCAGTTCCAGTGTGACTGATCATCCTCTCAGACCAGTTACGGATCGTCGCCTTGGTAGGCCTTTACCCCACCAACTAGCTAATCCGACCTAGGCTCATCTGATAGCGTGAGGTCCGAAGATCCCCCACTTTCTCCCTCAGGACGTATGCGGTATTAGCGCCCGTTTCCGGACGTTATCCCCCACTACCAGGCAGATTCCTAGGCATTACTCACCCGTCCGCCGCT	Bacteria	Proteobacteria	Gammaproteobacteria	Pseudomonadales	Pseudomonadaceae	Pseudomonas	aeruginosa/denitrificans/fluorescens/mendocina/mosselii/oryzihabitans/otitidis/protegens/putida/tropicalis	2968	0.0391984
TGCTGCCTCCCGTAGGAGTTCGGGCCGTGTCTCAGTCCCGATGTGGCTGATCATCCTCTCAGACCAGCTACGGATCGTGGCCTTGGTGAGCCGTTACCTCACCAACTAGCTAATCCGACATAGGCTCATCCCATAACGGGAGCCGGAGCCCCCTTTCTCCCGTAGGACGTATGCGGTATTAGCCTGGGTTTCCCCAGGTTATCCCCCACTATCGGGCAGATTCCTATGCATTACTCACCCGTCCGCCACT	Bacteria	Proteobacteria	Gammaproteobacteria	Oceanospirillales	Halomonadaceae	Halomonas	NA	2735	0.0361212
TGCTGCCTCCCGTAGGAGTCTGGGCCGTGTCTCAGTCCCAGTGTGGCGGATCATCCTCTCAGACCCGCTACAGATCGTCGCCTTGGTAGGCCTTTACCCCACCAACTAGCTAATCCGACTTAGGCTCATCTATTAGCGCAAGGTCCGAAGATCCCCTGCTTTCTCCCGTAGGACGTATGCGGTATTAGCATTCCTTTCGGAATGTTGTCCCCCACTAATAGGCAGATTCCTAAGCATTACTCACCCGTACGCCGCT	Bacteria	Proteobacteria	Gammaproteobacteria	Pseudomonadales	Moraxellaceae	Acinetobacter	NA	2925	0.0386305
TGCTGCCTCCCGTAGGAGTCTGGACCGTGTCTCAGTTCCAGTGTGGCTGGTCATCCTCTCAGACCAGCTAGGGATCGTCGCCTAGGTGAGCCTTTACCCCACCTACTAGCTAATCCCATCTGGGCACATCTGATGGCATGAGGCCCGAAGGTCCCCCACTTTGGTCCGAAGACGTTATGCGGTATTAGCTACCGTTTCCAGTAGTTATCCCCCTCCATCAGGCAGTTTCCCAGACATTACTCACCCGTCCGCCGCT	Bacteria	Proteobacteria	Gammaproteobacteria	Enterobacteriales	Enterobacteriaceae	Cronobacter	dublinensis/sakazakii/turicensis	3029	0.040004
TGCTGCCTCCCGTAGGAGTCTGGGCCGTGTCTCAGTCCCAGTGTGGCCGGTCACCCTCTCAGGCCGGCTACGCATCGTCGCCTTGGTGAGCCGTTACCTCACCAACTAGCTAATGCGCCGCGGGCCCATCCGCAAGTGACAGCCCAAAGGCCGCCTTTCAACCGAAGACCATGCGGTCTTCGGTGTTATCCGGTATTAGCTCCGGTTTCCCGGAGTTATCCCGGTCTTGCGGGCAGGTTGCCCACGTGTTACTCACCCGTGCGCCACT	Bacteria	Firmicutes	Bacilli	Bacillales	Bacillaceae	Geobacillus	NA	2424	0.0320138
TGCTGCCTCCCGTAGGAGTCTGGGCCGTGTCTCAGTCCCAGTGTGGCCGGTCACCCTCTCAGGCCGGCTACCCGTCGTCGCCTTGGTGGGCCGTTACCCCACCAACTAGCTGATAGGCCGCGAGCCCATCCTTCTCCGCCGGAGCTTTCCACCTTCGATCATGCGAAAGAAGGTCGTATTCGGCATTAGACGTCGTTTCCAACGCTTATTCCAAAGAGAAGGGCAGGTTGCTCACGTGTTACTCACCCGTCCGCCGCT	Bacteria	Actinobacteria	Actinobacteria	Propionibacteriales	Nocardioidaceae	Aeromicrobium	NA	2982	0.0393833
TGCTGCCTCCCGTAGGAGTCTGGACCGTGTCTCAGTTCCAGTGTGGCTGATCATCCTCTCAGACCAGCTACGGATCGTCGCCTTGGTGGGCCTTTACCCCGCCAACTAGCTAATCCGACATCGGCTCATTCAATCGCGCAAGGCCCGAAGGTCCCCTGCTTTCACCCGTAGGTCGTATGCGGTATTAGCGTAAGTTTCCCTACGTTATCCCCCACGAAAAAGTAGATTCCGATGTATTACTCACCCGTCCGCCACT	Bacteria	Proteobacteria	Gammaproteobacteria	Xanthomonadales	Xanthomonadaceae	Stenotrophomonas	NA	2838	0.0374815
TGCTGCCTCCCGTAGGAGTCTGGACCGTGTCTCAGTTCCAGTGTGGCTGGTCATCCTCTCAGACCAGCTAGGGATCGTCGCCTAGGTGAGCCGTTACCCCACCTACTAGCTAATCCCATCTGGGCACATCCGATGGTGTGAGGCCCGAAGGTCCCCCACTTTGGTCTTGCGACGTTATGCGGTATTAGCTACCGTTTCCAGTAGTTATCCCCCTCCATCGGGCAGTTTCCCAGACATTACTCACCCGTTCGCCGCT	Bacteria	Proteobacteria	Gammaproteobacteria	Enterobacteriales	Enterobacteriaceae	Kluyvera	NA	2982	0.0393833
TGCTGCCTCCCGTAGGAGTCTGGGCCGTGTCTCAGTCCCAGTGTGGCCGATCACCCTCTCAGGTCGGCTACGCATCGTCGCCTTGGTGAGCCGTTACCTCACCAACCAGCTAATGCGCCGCAGGTCCATCCGTAAGCGGCAGCCCGAATTCAATCGGAACCGCCTTTCCCAATCCCCCCATGCGAAGGAATTGCGTATCCGGTATTAGCATCCGTTTCCGGATGTTATCCCGGCCTTACGGGCAGGTTACCTACGTGTTACTCACCCGTCCGCCACT	Bacteria	Firmicutes	Bacilli	Bacillales	Paenibacillaceae	NA	NA	2334	0.0308252
TGCTGCCTCCCGTAGGAGTTCGGGCCGTGTCTCAGTCCCGATGTGGCTGATCATCCTCTCAGACCAGCTACGGATCGTCGCCTTGGTGAGCCATTACCTCACCAACCAGCTAATCCGACATAGGCTCATCCGATAGCGCAAGGTCCGAAGAGCCCCTGCTTTCTCCCGTAGGGCGTATGCGGTATTAGCCTGGGTTTCCCCAGGTTATCCCCCACTACCGGGCAGATTCCTATGCATTACTCACCCGTACGCCACT	Bacteria	Proteobacteria	Gammaproteobacteria	Oceanospirillales	Halomonadaceae	Halomonas	NA	2281	0.0301252
TGCTGCCTCCCGTAGGAGTCTGGGCCGTGTCTCAGTCCCAGTGTGGCCGATCACCCTCTCAGGTCGGCTACGCATCGTCGCCTTGGTGAGCCGTTACCTCACCAACTAGCTAATGCACCGCGGGCCCATCTGTAAGTGATAGCCGAAACCATCTTTCAAAAAAGAACCATGCAGTTCTTTTTATTATCCGGTATTAGCACCGATTTCTCGATGTTATCCCAGTCTTACAGGCAGGTTGCCCACGTGTTACTCACCCGTCCGCCGCT	Bacteria	Firmicutes	Bacilli	Bacillales	Bacillaceae	Bacillus	NA	2293	0.0302837
TGCTGCCTCCCGTAGGAGTCTGGGCCGTGTCTCAGTCCCAGTGTGGCCGGTCACCCTCTCAGGCCGGCTACGCATCGTCGCCTTGGTGAGCCGTTACCTCACCAACCAGCTAATGCGCCGCAGGCCCATCTGTAAGCGATCGCCTTGCGGCCATCCTTTCAATCTCCCTCCATGCGGAAGAAGATCTTATCCGGTATTAGCCCCGGTTTCCCGGAGTTATCCCGGTCTTACAGGCAGGTTGCCTACGTGTTACTCACCCGTACGCCGCT	Bacteria	Firmicutes	Bacilli	Bacillales	Bacillaceae	Caldalkalibacillus	NA	1817	0.0239971
TGCTGCCTCCCGTAGGAGTCTGGGCCGTGTCTCAGTCCCAGTGTGGCTGATCATCCTCTCAAACCAGCTATGGATCGTCGGCTTGGTAGGCCGTTACCCCACCAACTACCTAATCCAACGCGGGCCGATCCTTTGCCGATAAATCTTTCCCCCGTAGGGCACATACGGTATTACTCCCAGTTTCCCGAGGCTATTCCGTAGCAAAGGGCACGTTCCCACGCGTTACTCACCCGTCCGCCGCTCTGTCTCT	Bacteria	Proteobacteria	Alphaproteobacteria	Rhodobacterales	Rhodobacteraceae	Rhodobacter	NA	2970	0.0392248
TGCTGCCTCCCGTAGGAGTCTGGGCCGTGTCTCAGTCCCAGTGTGGCTGATCATCCTCTCAGACCAGCTATGGATCGTTGCCTTGGTGAGCCATTACCTCACCAACTAGCTAATCCAACATGGGCTCATCCGATAGCGAAAGGTCCGAAGATCCCCTCCTTTCTCCCGTAGGACGTATGCGGTATTAGCGTGCGTTTCCACACGTTATCCCCCACTATCGGGCAGATTCCCATGCATTACTCACCCGTTCGCCACT	Bacteria	Proteobacteria	Gammaproteobacteria	Oceanospirillales	Halomonadaceae	Zymobacter	NA	2680	0.0353948
TGCTGCCTCCCGTAGGAGTCTGGACCGTGTCTCAGTTCCAGTGTGGCTGGTCATCCTCTCAGACCAGCTAGGGATCGTCGCCTAGGTGAGCCGTTACCCCACCTACTAGCTAATCCCATCTGGGCACATCCGATGGCAAGAGGCCCGAAGGTCCCCCTCTTTGGTCTTGCGACGTTATGCGGTATTAGCTACCGTTTCCAGTAGTTATCCCCCTCCATCAGGCAGTTTCCCAGACATTACTCACCCGTGCGCCACT	Bacteria	Proteobacteria	Gammaproteobacteria	Enterobacteriales	Enterobacteriaceae	NA	NA	2572	0.0339684
TGCTGCCTCCCGTAGGAGTCTGGACCGTGTCTCAGTTCCAGTGTGGCTGGTCATCCTCTCAGACCAGCTAGGGATCGTCGCCTAGGTGAGCCGTTACCCCACCTACTAGCTAATCCCATCTGGGCACATCTGATGGCATGAGGCCCGAAGGTCCCCCACTTTGGTCTTGCGACATTATGCGGTATTAGCTACCGTTTCCAGTAGTTATCCCCCTCCATCAGGCAGTTTCCCAGACATTACTCACCCGTACGCCACT	Bacteria	Proteobacteria	Gammaproteobacteria	Enterobacteriales	Enterobacteriaceae	NA	NA	2947	0.0389211
TGCTGCCTCCCGTAGGAGTCTGGGCCGTGTCTCAGTCCCAGTGTGGCTGATCATCCTCTCAGACCAGCTAGAGATCGTCGCCTTGGTGAGCCATTACCTCACCAACTAGCTAATCTCACCTGGGTTCATCCTAGTGCGTGAGGCCCGAAGGTCCCCCACTTTGGTCTTGCGACGTTATGCGGCATTAGCCACCGTTTCCAGTGGTTATTCCCCTCACTAGGGCAGATCCCCAGGCATTACTCACCCGTCCGCCGCT	Bacteria	Proteobacteria	Gammaproteobacteria	Enterobacteriales	Enterobacteriaceae	Thorsellia	NA	2944	0.0388815
TGCTGCCTCCCGTAGGAGTCTGGGCCGTGTCTCAGTCCCAGTGTGGCCGGTCACCCTCTCAGGCCGGCTACGCATCGTCGCCTTGGTGAGCCGTTACCTCACCAACTAGCTAATGCGCCGCGGGCCCATCCGCAAGTGACAGCCCAAAGGCCGCCTTTCAACCGAAGACCATGCGGTCTTCGGTGTTATCCGGTATTAGCTCCGGTTTCCCGGAGTTATCCCGGTCTTGCGGGCAGGTTGCCCACGTGTTACTCACCCGTTCGCCACT	Bacteria	Firmicutes	Bacilli	Bacillales	Bacillaceae	Geobacillus	NA	2586	0.0341533
TGCTGCCTCCCGTAGGAGTCTGGGCCGTGTCTCAGTCCCAGTGTGGCGGATCATCCTCTCAGACCCGCTACAGATCGTCGCCTTGGTAGGCCTTTACCCCACCAACTAGCTAATCCGACTTAGGCTCATCTATTAGCGCAAGGTCCGAAGATCCCCTGCTTTCTCCCGTAGGACGTATGCGGTATTAGCATCCCTTTCGAGATGTTGTCCCCCACTAATAGGCAGATTCCTAAGCATTACTCACCCGTGCGCCGCT	Bacteria	Proteobacteria	Gammaproteobacteria	Pseudomonadales	Moraxellaceae	Acinetobacter	NA	2876	0.0379834
TGCTGCCTCCCGTAGGAGTCTGGGCCGTGTCTCAGTCCCAGTGTGGCCGATCACCCTCTCAGGCCGGCTACGCATCGTCGCCTTGGTGAGCCGTTACCTCACCAACTAGCTAATGCGCCGCAGGCCCATCTGTAAGCGGTAGCCTTGCGGCCACCTTTCAACCAACGGTCATGCGACCGAAGGTCCTATCCGGTATTAGCCCCGGTTTCCCGGGGTTATCCCGGTCTTACAGGCAGGTTGCCTACGTGTTACTCACCCGTTCGCCACT	Bacteria	Firmicutes	Bacilli	Bacillales	Bacillaceae	Caldalkalibacillus	NA	2231	0.0294648
TGCTGCCTCCCGTAGGAGTCTGGGCCGTGTCTCAGTCCCAGTGTGGCGGATCATCCTCTCAGACCCGCTACAGATCGTCGCCTTGGTAGGCCTTTACCCCACCAACTAGCTAATCCGACTTAGGCTCATCATTTAGCGCAAGGTCCGAAGATCCCCTGCTTTCTCCCGTAGGACGTATGCGGTATTAGCATTCCTTTCGGAATGTTGTCCCCCACTAAATGGCAGATTCCTAAGCATTACTCACCCGTGCGCCACT	Bacteria	Proteobacteria	Gammaproteobacteria	Pseudomonadales	Moraxellaceae	Acinetobacter	NA	2872	0.0379305
TGCTGCCTCCCGTAGGAGTGGAGCCCGTGTCTCAGTGCTCCTGTGGCTGGTCGTCCTCTCAGACCAGCTACGCGTCGTCGCCTTGGTAGGCCATTACCCCACCAACTAGCTGATGCACCGCGGGCTCATCCCAAAGCGATAAATCTTTAGAGACTTCACAGGAGAAGCCTCACCATCCGGGATTAGCTAAGGTTTCCCCTAGTTGTCCCAGACTTTGGGGTAGATCACCCACGTGTTACTCACCCGTCCGCCACT	Bacteria	Deinococcus-Thermus	Deinococci	Thermales	Thermaceae	Meiothermus	NA	2245	0.0296497
TGCTGCCTCCCGTAGGAGTCTGGACCGTGTCTCAGTTCCAGTGTGGCTGGTCATCCTCTCAGACCAGCTAGGGATCGTCGCCTAGGTGAGCCGTTACCCCACCTACCAGCTAATCCCATCTGGGCACATCTGATGGCATGAGGCCCGAAGGTCCCCCACTTTGGTCTTGCGACGTTATGCGGTATTAGCTACCGTTTCCAGTAGTTATCCCCCTCCATCAGGCAGTTTCCCAGACATTACTCACCCGTTCGCCACT	Bacteria	Proteobacteria	Gammaproteobacteria	Enterobacteriales	Enterobacteriaceae	NA	NA	2851	0.0376532
TGCTGCCTCCCGTAGGAGTTTGGGCCGTGTCTCAGTCCCAATGTGGCTGATCATCCTCTCAGACCAGCTACTGATCGTCGCCTTGGTGAGCCTTTACCTCACCAACTAGCTAATCAGACGCGGGCCGCTCCAATGGCGATAAATCTTTCCCCCGAAGGGCACATCCGGTATTAGCTCAAGTTTCCCTGAGTTGTTCCGAACCAAAGGGCACGTTCCCACGTGTTACTCACCCGTCCGCCGCTCTGTCTCT	Bacteria	Proteobacteria	Alphaproteobacteria	Caulobacterales	Caulobacteraceae	Caulobacter	NA	2470	0.0326213
TGCTGCCTCCCGTAGGAGTCTGGGCCGTGTCTCAGTCCCAGTGTGGCCGATCACCCTCTCAGGTCGGCTACGCATCGTCGCCTTGGTGAGCCGTTACCTCACCAACTAGCTAATGCGCCGCGGGCCCATCTGTAAGTGATAGCCGAAACCATCTTTCAAAAAAGAACCATGCAGTTCTTTTTATTATCCGGTATTAGCACCGATTTCTCGATGTTATCCCAGTCTTACAGGCAGGTTGCCCACGTGTTACTCACCCGTACGCCACT	Bacteria	Firmicutes	Bacilli	Bacillales	Bacillaceae	NA	NA	2368	0.0312742
TGCTGCCTCCCGTAGGAGTCTGGGCCGTGTCTCAGTCCCAGTGTGGCTGGTCGTCCTCTCAGACCAGCTACTGATCGTCGCCTTGGTGGGCCTTTACCCCACCAACTAGCTAATCAGCCATCGGCCAACCCTATAGCGCGAGGCCCGAAGGTCCCCCGCTTTCATCCGTGGATCGTATGCGGTATTAATCCGGCTTTCGCCGGGCTATCCCCCACTACAGGACATGTTCCGATGTATTACTCACCCGTACGCCGCT	Bacteria	Proteobacteria	Betaproteobacteria	Burkholderiales	Burkholderiaceae	Burkholderia-Paraburkholderia	NA	2734	0.036108
TGCTGCCTCCCGTAGGAGTCTGGGCCGTGTCTCAGTCCCAGTGTGGCCGGTCACCCTCTCAGGCCGGCTACGCATCGTCGCCTTGGTGAGCCGTTACCTCACCAACTAGCTAATGCGCCGCAGGCCCATCTGTAAGCGGTAGCCTTGCGGCCACCTTTCAACCAACGGTCATGCGACCGAAGGTCCTATCCGGTATTAGCCCCGGTTTCCCGGGGTTATCCCGGTCTTACAGGCAGGTTGCCTACGTGTTACTCACCCGTTCGCCGCT	Bacteria	Firmicutes	Bacilli	Bacillales	Bacillaceae	Caldalkalibacillus	NA	2274	0.0300328
TGCTGCCTCCCGTAGGAGTCTGGGCCGTGTCTCAGTCCCAGTGTGGCTGATCATCCTCTCAGACCAGCTACAGATCGTCGGCTTGGTGAGCCGTTACCTCACCAACTACCTAATCTGACGCGGGCTCATCCATCAGCGATAAATCTTTCCTCCGTAGAGAATATACGGTATTAGCTTTTATTTCTAAAAGTTATTCCGTACTGATGGGCAGATTCCCACGTGTTACTCACCCGTCCGCCGCTCTGTCTCT	Bacteria	Proteobacteria	Alphaproteobacteria	Rickettsiales	Rickettsiaceae	Rickettsia	NA	2026	0.0267574
TGCTGCCTCCCGTAGGAGTCTGGACCGTGTCTCAGTTCCAGTGTGGCCGATCACCCTCTCAGGTCGGCTACGCATCGTTGCCTTGGTAAGCCGTTACCTTACCAACTAGCTAATGCGGCGCGGATCCATCTATAAGTGACAGCAAAACCGTCTTTCACTATTGAACCATGCGGTTCAATATATTATCCGGTATTAGCTCCGGTTTCCCGAAGTTATCCCAGTCTTATAGGTAGGTTATCCACGTGTTACTCACCCGTACGCCACT	Bacteria	Firmicutes	Bacilli	Bacillales	Staphylococcaceae	Staphylococcus	NA	2549	0.0336647
TGCTGCCTCCCGTAGGAGTCTGGACCGTGTCTCAGTTCCAGTGTGGCTGGTCGTCCTCTCAGACCAGCTACTGATCGTCGCCTTGGTGGGCTTTTACCCCACCAACTAGCTAATCAGATATCGGCCGCTCTGATAGCACAAGGCCCGAAGGTCCCCTGCTTTCATCCTTAGATCGTATGCGGTATTAGCTAGTCTTTCGACTAGTTATCCCCCACTACCAGGCACGTTCCGATACTTTACTCACCCGTACGCCACT	Bacteria	Proteobacteria	Betaproteobacteria	Burkholderiales	Oxalobacteraceae	Undibacterium	NA	2590	0.0342062
TGCTGCCTCCCGTAGGAGTCTGGACCGTGTCTCAGTTCCAGTGTGGCTGGTCATCCTCTCAGACCAGCTAGGGATCGTCGCCTAGGTGAGCCGTTACCCCACCTACTAGCTAATCCCATCTGGGCACATCCGATGGCAAGAGGCCCGAAGGTCCCCCTTTTTGGTCTTGCGACGTTATGCGGTATTAGCTACCGTTTCCAGTAGTTATCCCCCTCCATCAGGCAGTTTCCCAGACATTACTCACCCGTCCGCCACT	Bacteria	Proteobacteria	Gammaproteobacteria	Enterobacteriales	Enterobacteriaceae	Esherichica/Shigella	NA	1723	0.0227557
TGCTGCCTCCCGTAGGAGTCTGGGCCGTGTCTCAGTCCCAGTGTGGCTGGTCGTCCTCTCAGACCAGCTACAGATCGTCGGCTTGGTGAGCCTTTACCTCACCAACTACCTAATCTGATATCGGCCGCTCCAATCGCGCGAGGTCTTGCGATCCCCCGCTTTCACCCTCAGGTCGTATGCGGTATTAGCTGCTCTTTCGAGCAGTTATCCCCCACGACTGGGCACGTTCCGATACATTACTCACCCGTGCGCCACT	Bacteria	Proteobacteria	Betaproteobacteria	Burkholderiales	Comamonadaceae	Pelomonas	NA	1894	0.0250141
TGCTGCCTCCCGTAGGAGTCTGGGCCGTGTCTCAGTCCCAGTGTGGCCGGTCACCCTCTCAGGCCGGCTACGCATCGTCGCCTTGGTGAGCCGTTACCTCACCAACCAGCTAATGCGCCGCAGGCCCATCTGTAAGCGGTAGCCTTGCGGCCACCTTTCAACCAACGGTCATGCGACCGAAGGTCCTATCCGGTATTAGCCCCGGTTTCCCGGGGTTATCCCGGTCTTACAGGCAGGTTGCCTACGTGTTACTCACCCGTACGCCGCT	Bacteria	Firmicutes	Bacilli	Bacillales	Bacillaceae	Caldalkalibacillus	NA	2434	0.0321459
TGCTGCCTCCCGTAGGAGTCTGGGCCGTGTCTCAGTCCCAGTGTGGCTGATCATCCTCTCAGACCAGCTATGGATCGTTGCCTTGGTGAGCCATTACCTCACCAACTAGCTAATCCAACATGGGCTCATCCGATAGCGAAAGGTCCGAAGATCCCCTCCTTTCTCCCGTAGGACGTATGCGGTATTAGCGTGCGTTTCCACACGTTATCCCCCACTATCGGGCAGATTCCCATGCATTACTCACCCGTACGCCACT	Bacteria	Proteobacteria	Gammaproteobacteria	Oceanospirillales	Halomonadaceae	Zymobacter	NA	2749	0.0363061
TGCTGCCTCCCGTAGGAGTCTGGGCCGTGTCTCAGTCCCAGTGTGGCTGGTCGTCCTCTCAGACCAGCTACAGATCGTCGGCTTGGTAGGCCTTTACCCCACCAACTACCTAATCTGACATCGGCCGCTCCAATAGCGAGAGGTCTTGCGATCCCCCCCTTTCACCCTCAGGTCGTATGCGGTATTAATCCGGCTTTCGCCGGGCTATCCCCCACTACTGGGCACGTTCCGATGCATTACTCACCCGTCCGCCACT	Bacteria	Proteobacteria	Betaproteobacteria	Burkholderiales	Comamonadaceae	Ideonella	NA	2310	0.0305082
TGCTGCCTCCCGTAGGAGTCTGGACCGTGTCTCAGTTCCAGTGTGGCTGGTCATCCTCTCAGACCAGCTAGGGATCGTCGCCTAGGTGAGCCGTTACCCCACCTACTAGCTAATCCCATCTGGGTTCATCTGATGGCAAGAGGCCCGAAGGTCCCCCTCTTTGGTCTTGCGACGTTATGCGGTATTAGCTACCGTTTCCAGTAGTTATCCCCCTCCATCAGGCAGATCCCCAGACATTACTCACCCGTCCGCCACT	Bacteria	Proteobacteria	Gammaproteobacteria	Enterobacteriales	Enterobacteriaceae	Cedecea	NA	2474	0.0326742
TGCTGCCTCCCGTAGGAGTTTGGGCCGTGTCTCAGTCCCAATGTGGCCGATCACCCTCTCAGGTCGGCTATGTATCATCGCCTTGGTGAGCCTTTACCTCACCAACTAGCTAATACAACGCGGGATCATCTTTGAGTGATGCAATTGCATCTTTCAAACTTAAAACTTGTGTTTAAAGTTTTTATGCGGTATTAGCATTCGTTTCCAAATGTTGTCCCCCGCTCAAAGGCAGATTCCCCACGCGTTACTCACCCGTCCGCCACT	Bacteria	Firmicutes	Bacilli	Lactobacillales	Streptococcaceae	Lactococcus	NA	2725	0.0359891
TGCTGCCTCCCGTAGGAGTCTGGGCCGTGTCTCAGTCCCAGTGTGGCTGGTCGTCCTCTCAAACCAGCTACGGATCGTCGCCTTGGTGAGCCGTTACCCCACCAACTAGCTAATCCGATATCGGCCGCTCCAATAGTGCAAGGTCTTGCGATCCCCTGCTTTCCCCCGTAGGGCGTATGCGGTATTAGCTACGCTTTCGCGTAGTTATCCCCCGCTACTGGGCACGTTCCGATACATTACTCACCCGTACGCCGCT	Bacteria	Proteobacteria	Betaproteobacteria	Burkholderiales	Alcaligenaceae	Achromobacter	NA	2203	0.0290951
TGCTGCCTCCCGTAGGAGTCTGGACCGTGTCTCAGTTCCAGTGTGGCTGGTCATCCTCTCAGACCAGCTAGGGATCGTCGCCTAGGTGAGCCGTTACCCCACCTACTAGCTAATCCCATCTGGGCACATCTGATGGCATGAGGCCCGAAGGTCCCCCACTTTGGTCTTGCGACATTATGCGGTATTAGCTACCGTTTCCAGTAGTTATCCCCCTCCATCAGGCAGTTTCCCAGACATTACTCACCCGTCCGCCGCT	Bacteria	Proteobacteria	Gammaproteobacteria	Enterobacteriales	Enterobacteriaceae	Klebsiella	alba/milletis/oxytoca/pneumoniae/quasipneumoniae/variicola	2501	0.0330307
TGCTGCCTCCCGTAGGAGTCTGGACCGTGTCTCAGTTCCAGTGTGGCTGGTCATCCTCTCAGACCAGCTAGGGATCGTCGCCTAGGTAAGCCATTACCTTACCTACTAGCTAATCCCATCTGGGTTCATCTGATGGTGCGAGGCCCGAAAGTCCCCCGCTTTGGTCTTGCGACATTATGCGGTATTAGCTACCGTTTCCAGTAGTTATCCCCCTCCATCAGGCAGATCCCCAGACATTACTCACCCGTTCGCCACT	Bacteria	Proteobacteria	Gammaproteobacteria	Enterobacteriales	Enterobacteriaceae	Rosenbergiella	NA	2720	0.0359231
TGCTGCCTCCCGTAGGAGTCTGGGCCGTGTCTCAGTCCCAGTGTGGCTGATCATCCTCTCAGACCAGCTAGAGATCGTCGCCTTGGTGAGCCATTACCTCACCAACTAGCTAATCTCACCTGGGTTCATCCTAGTGCGTGAGGCCCGAAGGTCCCCCACTTTGGTCTTGCGACGTTATGCGGCATTAGCCACCGTTTCCAGTGGTTATTCCCCTCACTAGGGCAGATCCCCAGGCATTACTCACCCGTACGCCACT	Bacteria	Proteobacteria	Gammaproteobacteria	Enterobacteriales	Enterobacteriaceae	Thorsellia	NA	2710	0.035791
TGCTGCCTCCCGTAGGAGTCTGGACCGTGTCTCAGTTCCAGTGTGGCTGGTCATCCTCTCAGACCAGCTAGGGATCGTCGCCTAGGTGGGCCGTTACCCCGCCTACAAGCTAATCCCATCTGGGCACATCCGATGGTGTGAGGCCCGAAGGTCCCCCACTTTGGTCTTGCGACGTTATGCGGTATTAGCTACCGTTTCCAGTAGTTATCCCCCTCCATCGGGCAGTTTCCCAGACATTACTCACCCGTCCGCCACT	Bacteria	Proteobacteria	Gammaproteobacteria	Enterobacteriales	Enterobacteriaceae	NA	NA	2705	0.035725
TGCTGCCTCCCGTAGGAGTGGAGCCCGTGTCTCAGTGCTCCTGTGGCTGGTCGTCCTCTCAGACCAGCTACGCGTCGTCGCCTTGGTAGGCCATTACCCCACCAACTAGCTGATGCGCCGCGGGCTCATCCCAAAGCGATAAATCTTTAGAGACTTCACAGGAGAAGCCTCACCATCCGGGATTAGCTAAGGTTTCCCCTAGTTGTCCCAGACTTTGGGGTAGATCACCCACGTGTTACTCACCCGTCCGCCGCT	Bacteria	Deinococcus-Thermus	Deinococci	Thermales	Thermaceae	Meiothermus	NA	2212	0.0292139
TGCTGCCTCCCGTAGGAGTCTGGGCCGTGTCTCAGTCCCAGTGTGGCCGATCACCCTCTCAGGTCGGCTACGCATCGTCGCCTTGGTGAGCCACTACCTCACCAACTAGCTAATGCGCCGCGGGTCCATCTGTAAGTGATAGCAGAACCATCTTTCAACTTCGGATCATGCGATCCGAGGTGTTATCCGGTATTAGCCCCGGTTTCCCGGAGTTATCCCAGTCTTACAGGCAGGTTACCCACGTGTTACTCACCCGTCCGCCGCT	Bacteria	Firmicutes	Bacilli	Bacillales	Bacillaceae	NA	NA	2321	0.0306535
TGCTGCCTCCCGTAGGAGTCTGGGCCGTGTCTCAGTCCCAGTGTGGCCGGTCACCCTCTCAGGCCGGCTACCCGTCGTCGCCTTGGTGGGCCGTTACCCCACCAACTAGCTGATAGGCCGCGAGCCCATCCTTCTCCGCCGGAGCTTTCCACCTTCGATCATGCGAAAGAAGGTCGTATTCGGCATTAGACGTCGTTTCCAACGCTTATTCCAAAGAGAAGGGCAGGTTGCTCACGTGTTACTCACCCGTTCGCCACT	Bacteria	Actinobacteria	Actinobacteria	Propionibacteriales	Nocardioidaceae	Aeromicrobium	NA	2696	0.0356061
TGCTGCCTCCCGTAGGAGTCTGGACCGTGTCTCAGTTCCAGTGTGGCTGGTCATCCTCTCAGACCAGCTAGGGATCGTCGCCTAGGTGAGCCGTTACCCCACCTACTAGCTAATCCCATCTGGGTTCATCCGATGGTGTGAGGCCCGAAGGTCCCCCACTTTGGTCTTGCGACGTTATGCGGTATTAGCTACCGTTTCCAGTAGTTATCCCCCTCCATCGGGCAGATCCCCAGACATTACTCACCCGTCCGCCACT	Bacteria	Proteobacteria	Gammaproteobacteria	Enterobacteriales	Enterobacteriaceae	NA	NA	2336	0.0308516
TGCTGCCTCCCGTAGGAGTTTGGGCCGTGTCTCAGTCCCAATGTGGCTGATCATCCTCTCAGACCAGCTATGGATCGTCGCCTTGGTAGGCCTTTACCCCACCAACTAGCTAATCCAACGCGGGCCGATCCTTTACCGATAAATCTTTCCCCCGAAGGGCACATACGGTATTAGCACAAGTTTCCCTGAGTTATTCCGTAGTAAAGGGTACGTTCCCACGCGTTACTCACCCGTCCGCCACTCTGTCTCT	Bacteria	Proteobacteria	Alphaproteobacteria	Rhizobiales	Rhizobiaceae	Shinella	NA	2486	0.0328326
TGCTGCCTCCCGTAGGAGTCTGGGCCGTGTCTCAGTCCCAGTGTGGCGGATCATCCTCTCAGACCCGCTACAGATCGTCGCCTTGGTAGGCCTTTACCCCACCAACTAGCTAATCCGACTTAGGCTCATCTATTAGCGCAAGGTCCGAAGATCCCCTGCTTTCTCCCGTAGGACGTATGCGGTATTAGCATTCCTTTCGGAATGTTGTCCCCCACTAATAGGCAGATTCCTAAGCATTACTCACCCGTGCGCCGCT	Bacteria	Proteobacteria	Gammaproteobacteria	Pseudomonadales	Moraxellaceae	Acinetobacter	NA	2621	0.0346156
TGCTGCCTCCCGTAGGAGTCTGGACCGTGTCTCAGTTCCAGTGTGACTGATCATCCTCTCAGACCAGTTACGGATCGTCGCCTTGGTGAGCCATTACCCCACCAACTAGCTAATCCGACCTAGGCTCATCTGATAGCGCAAGGCCCGAAGGTCCCCTGCTTTCTCCCGTAGGACGTATGCGGTATTAGCGTTCCTTTCGAAACGTTGTCCCCCACTACCAGGCAGATTCCTAGGCATTACTCACCCGTTCGCCGCT	Bacteria	Proteobacteria	Gammaproteobacteria	Pseudomonadales	Pseudomonadaceae	Pseudomonas	NA	2680	0.0353948
TGCTGCCTCCCGTAGGAGTCTGGGCCGTATCTCAGTCCCAATGTGGCCGTCCACCCTCTCAGGCCGGCTACCCGTCGCCGCCTTGGTAGGCCATTACCCCACCAACAAGCTGATAGGCCGCGAGCTCATCCTACACCGAAAAAACTTTCCAACCATCACACTAAAAATGGCTCCTATCCGGTATTAGACCCAGTTTCCCAGGCTTATCCCGAAGTGCAGGGCAGATCACCCACGTGTTACTCACCCGTCCGCCGCT	Bacteria	Actinobacteria	Actinobacteria	Corynebacteriales	Corynebacteriaceae	Corynebacterium_1	NA	2539	0.0335326
TGCTGCCTCCCGTAGGAGTCTGGGCCGTGTCTCAGTCCCAGTGTGGCTGATCGTCCTCTCAGACCAGCTACTGATCGTCGCCTTGGTGGGCCTTTACCCCACCAACTAGCTAATCAGACATCGGCCGCTCCTATAGCATGAGGCCTTGCGGTCCCCCACTTTCACCCTCAGGTCGTATGCGGTATTAGCTAATCTTTCGACTAGTTATCCCCCACTACAGGGCACGTTCCGATGTATTACTCACCCGTGCGCCACT	Bacteria	Proteobacteria	Betaproteobacteria	Burkholderiales	Burkholderiaceae	Ralstonia	NA	2658	0.0351042
TGCTGCCTCCCGTAGGAGTCTGGGCCGTGTCTCAGTCCCAGTGTGGCTGGTCGTCCTCTCAGACCAGCTACAGATCGTCGGCTTGGTAGGCCTTTACCCCACCAACTACCTAATCTGACATCGGCCGCTCCAATAGCGAGAGGTCTTGCGATCCCCCCCTTTCACCCGTAGGTCGTATGCGGTATTAATCCGGCTTTCGCCGGGCTATCCCCCACTACTGGGCACGTTCCGATGCATTACTCACCCGTCCGCCACT	Bacteria	Proteobacteria	Betaproteobacteria	Burkholderiales	Comamonadaceae	Ideonella	NA	2512	0.033176
TGCTGCCTCCCGTAGGAGTCTGGGCCGTGTCTCAGTCCCAGTGTGGCCGGTCACCCTCTCAGGCCGGCTACCCGTCGTCGCCTTGGTGGGCCGTTACCCCACCAACTAGCTGATAGGCCGCGAGCCCATCCTTCTCCGCCGGAGCTTTCCACCTTCGATCATGCGAAAGAAGGTCGTATTCGGCATTAGACGTCGTTTCCAACGCTTATTCCAAAGAGAAGGGCAGGTTGCTCACGTGTTACTCACCCGTGCGCCACT	Bacteria	Actinobacteria	Actinobacteria	Propionibacteriales	Nocardioidaceae	Aeromicrobium	NA	2642	0.0348929
TGCTGCCTCCCGTAGGAGTCTGGGCCGTGTCTCAGTCCCAGTGTGGCTGATCATCCTCTCAAACCAGCTATGGATCGTCGGCTTGGTAGGCCGTTACCCCACCAACTACCTAATCCAACGCGGGCCGATCCTTTGCCGATAAATCTTTCCCCCGTAGGGCACATACGGTATTACTCCCAGTTTCCCGAGGCTATTCCGTAGCAAAGGGCACGTTCCCACGCGTTACTCACCCGTACGCCACTCTGTCTCT	Bacteria	Proteobacteria	Alphaproteobacteria	Rhodobacterales	Rhodobacteraceae	Paenirhodobacter	NA	2640	0.0348665
TGCTGCCTCCCGTAGGAGTCTGGGCCGTGTCTCAGTCCCAGTGTGGCCGATCACCCTCTCAGGTCGGCTACGCATCGTCGCCTTGGTGAGCCGTTACCTCACCAACTAGCTAATGCGCCGCGGGCCCATCTGTAAGTGATAGCCGAAGCCATCTTTCAACCAAGGACCATGAGGTCCTCGGTGTTATCCGGTATTAGCTCCGGTTTCCCGAAGTTATCCCAGTCTTACAGGCAGGTTGCCCACGTGTTACTCACCCGTACGCCGCT	Bacteria	Firmicutes	Bacilli	Bacillales	Bacillaceae	NA	NA	2315	0.0305742
TGCTGCCTCCCGTAGGAGTCTGGGCCGTGTCTCAGTCCCAGTGTGGCGGATCATCCTCTCAGACCCGCTACAGATCGTCGCCTTGGTAGGCCTTTACCCCACCAACTAGCTAATCCGACTTAGGCTCATCATTTAGCGCAAGGTCCGAAGATCCCCTGCTTTCTCCCGTAGGACGTATGCGGTATTAGCATTCCTTTCGGAATGTTGTCCCCCACTAAATGGCAGATTCCTAAGCATTACTCACCCGTTCGCCGCT	Bacteria	Proteobacteria	Gammaproteobacteria	Pseudomonadales	Moraxellaceae	Acinetobacter	NA	2625	0.0346684
TGCTGCCTCCCGTAGGAGTCTGGGCCGTGTCTCAGTCCCAGTGTGGCCGATCACCCTCTCAGGTCGGCTACGCATCGTCGCCTTGGTGAGCCGTTACCTCACCAACTAGCTAATGCGCCGCAGGTCCATCTATAAGCGATAGCCGAAGCCACCTTTCAATATGAAACCATGAGGTTTCATATATTATGCGGTATTAGCACCGATTTCTCGATGTTATCCCCCTCTTATAGGCAGGTTACCTACGTGTTACTCACCCGTCCGCCACT	Bacteria	Firmicutes	Bacilli	NA	NA	NA	NA	2516	0.0332288
TGCTGCCTCCCGTAGGAGTCTGGGCCGTATCTCAGTCCCAATGTGGCCGTACACCCTCTCAGGCCGGCTAACTATCGTCGCCTTGGTAGGCCTTTACCCTACCAACTAGCTAATAGTACGCAGACTCATCTATCAGCGGCACATTTGCGCCTTTCCTTATTTACCACAGCAAATAAGCTTATTCGGTATTACCCACCATTTCTGATGGCTATCCCCAACTAATAGGTAGATCATCCACGCGTTACTCACCCGTCCGCCGCT	Bacteria	Spirochaetae	Spirochaetes	Spirochaetales	Spirochaetaceae	NA	NA	2352	0.0310629
TGCTGCCTCCCGTAGGAGTTTGGGCCGTGTCTCAGTCCCAATGTGGCCGATCAGTCTCTCAACTCGGCTATGCATCATCGCCTTGGTAGGCCGTTACCCTACCAACTAGCTAATGCACCGCAGGTCCATCCAAGAGTGATAGCAGAACCATCTTTTAAACAGTTGATAGGCATCATCTGTTGTTATCCGGTATTAGCATCTGTTTCCAGGTGTTATCCCGATCTCTTGGGCAGGTTACCCACGTGTTACTCACCCGTCCGCCACT	Bacteria	Firmicutes	Bacilli	Lactobacillales	Lactobacillaceae	Lactobacillus	NA	2363	0.0312082
TGCTGCCTCCCGTAGGAGTCTGGGCCGTGTCTCAGTCCCAGTGTGGCGGATCATCCTCTCAGACCCGCTACAGATCGTCGCCTTGGTAGGCCTTTACCCCACCAACTAGCTAATCCGACTTAGGCTCATCTATTAGCGCAAGGTCATAAAGATCCCCTGCTTTCTCCCGTAGGACGTATGCGGTATTAGCATCCCTTTCGAGATGTTGTCCCCCACTAATAGGCAGATTCCTAAGCATTACTCACCCGTCCGCCACT	Bacteria	Proteobacteria	Gammaproteobacteria	Pseudomonadales	Moraxellaceae	Acinetobacter	NA	2601	0.0343514
TGCTGCCTCCCGTAGGAGTCTGGGCCGTGTCTCAGTCCCAGTGTGGCTGATCATCCTCTCAGACCAGCTACAGATCGTCGGCTTGGTGAGCCGTTACCTCACCAACTACCTAATCTGACGCGGGCTCATCCATCAGCGATAAATCTTTCCTCCGTAGAGAATATACGGTATTAGCTTTTATTTCTAAAAGTTATTCCGTACTGATGGGCAGATTCCCACGTGTTACTCACCCGTACGCCACTCTGTCTCT	Bacteria	Proteobacteria	Alphaproteobacteria	Rickettsiales	Rickettsiaceae	Rickettsia	NA	1928	0.0254631
TGCTGCCTCCCGTAGGAGTCTGGGCCGTGTCTCAGTCCCAGTGTGGCTGGTCGTCCTCTCAGACCAGCTACAGATCGTCGGCTTGGTGAGCCTTTACCTCACCAACTACCTAATCTGATATCGGCCGCTCCAATCGCGCGAGGTCTTGCGATCCCCCGCTTTCACCCTCAGGTCGTATGCGGTATTAGCTGCTCTTTCGAGCAGTTATCCCCCACGACTGGGCACGTTCCGATACATTACTCACCCGTACGCCGCT	Bacteria	Proteobacteria	Betaproteobacteria	Burkholderiales	Comamonadaceae	Pelomonas	NA	2010	0.0265461
TGCTGCCTCCCGTAGGAGTCTGGACCGTGTCTCAGTTCCAGTGTGACTGATCATCCTCTCAGACCAGTTACGGATCGTCGCCTTGGTGAGCCATTACCCCACCAACTAGCTAATCCGACCTAGGCTCATCTGATAGCGCAAGGCCCGAAGGTCCCCTGCTTTCTCCCGTAGGACGTATGCGGTATTAGCGTTCCTTTCGAAACGTTGTCCCCCACTACCAGGCAGATTCCTAGGCATTACTCACCCGTGCGCCGCT	Bacteria	Proteobacteria	Gammaproteobacteria	Pseudomonadales	Pseudomonadaceae	Pseudomonas	NA	2585	0.0341401
TGCTGCCTCCCGTAGGAGTCTGGGCCGTGTCTCAGTCCCAGTGTGGCTGGTCGTCCTCTCAGACCAGCTACAGATCGTTGGCTTGGTGAGCCTTTACCCCACCAACTACCTAATCTGACATCGGCCGCTCCAATCGCGCGAGGCCTTACGGTCCCCCGCTTTCATCCATAGATCGTATGCGGTATTAGCGCAGCTTTCGCTGCGTTATCCCCCACGACTGGGCACGTTCCGATGCATTACTCACCCGTCCGCCACT	Bacteria	Proteobacteria	Betaproteobacteria	Burkholderiales	Comamonadaceae	Hydrogenophaga	NA	2570	0.033942
TGCTGCCTCCCGTAGGAGTCTGGGCCGTGTCTCAGTCCCAGTGTGGCTGATCATCCTCTCAGACCAGCTAGAGATCGTCGCCTTGGTGAGCCATTACCTCACCAACTAGCTAATCTCATCTGGGTTCATCCTAATGCGTGAGGCCCGAAGGTCCCCCACTTTGGTCTTGCGACATTATGCGGTATTAGCCACCGTTTCCAGTGGTTATCCCCCTCATTAGGCCAGATCCCCAGACATTACTCACCCGTCCGCCACT	Bacteria	Proteobacteria	Gammaproteobacteria	Enterobacteriales	Enterobacteriaceae	Thorsellia	NA	2570	0.033942
TGCTGCCTCCCGTAGGAGTCTGGGCCGTGTCTCAGTCCCAGTGTGGCTGATCATCCTCTCGGACCAGCTACTGATCATCGCCTTGGTAAGCTATTGCCTCACCAACTAGCTAATCAGACGCGAGCCCCTCCTCGGGCGGATTCCTCCTTTTGCTCCTCAGCCTACGGGGTATTAGCAACCGTTTCCAGTTGTTGTTCCCCTCCCAAGGGCAGGTTCTTACGCGTTACTCACCCGTACGCCGCTCTGTCTC	Bacteria	Cyanobacteria	Chloroplast	NA	NA	NA	NA	2557	0.0337703
TGCTGCCTCCCGTAGGAGTCTGGACCGTGTCTCAGTTCCAGTGTGACTGATCATCCTCTCAGACCAGTTACGGATCGTCGCCTTGGTGAGCCATTACCTCACCAACAAGCTAATCCGACCTAGGCTCATCTATTAGCGCAAGGCCCGAAGGTCCCCTGCTTTCTCCCGTAGGACGTATGCGGTATTAGCGTTCCTTTCGAAACGTTGTCCCCCACTAATAGGCAGATTCCTAGGCATTACTCACCCGTCCGCCGCT	Bacteria	Proteobacteria	Gammaproteobacteria	Pseudomonadales	Pseudomonadaceae	Pseudomonas	argentinensis/fulva/straminea	2363	0.0312082
TGCTGCCTCCCGTAGGAGTCTGGGCCGTGTCTCAGTCCCAGTGTGGCTGGTCGTCCTCTCAGACCAGCTACGGATCGTTGCCTTGGTGAGCCATTACCTCACCAACTAGCTAATCCGATATCGGCCGATCCAATAGCGTGAGGTCCGAAGATCCCCCACTTTCCCCCTTAGGGGATATGCGGTATTAGCTACGCTTTCGCGTAGTTATCCCCCACTACTGGGCACGTTCCGATATATTACTCACCCGTCCGCCGCT	Bacteria	Proteobacteria	Betaproteobacteria	Burkholderiales	Alcaligenaceae	Candidatus_Kinetoplastibacterium	NA	2555	0.0337439
TGCTGCCTCCCGTAGGAGTCTGGGCCGTGTCTCAGTCCCAGTGTGGCTGATCATCCTCTCGGACCAGCTACTGATCATCGCCTTGGTAAGCTATTGCCTCACCAACTAGCTAATCAGACGCGAGCCCCTCCTCGGGCGGATTCCTCCTTTTGCTCCTCAGCCTACGGGGTATTAGCAGCCGTTTCCAGCTGTTGTTCCCCTCCCAAGGGCAGGTTCTTACGCGTTACTCACCCGTCCGCCACTCTGTCTC	Bacteria	Cyanobacteria	Chloroplast	NA	NA	NA	NA	2517	0.0332421
TGCTGCCTCCCGTAGGAGTCTGGACCGTGTCTCAGTTCCAGTGTGGCTGGTCATCCTCTCAGACCAGCTAGGGATCGTCGCCTAGGTGAGCCGTTACCCCACCTACTAGCTAATCCCATCTGGGCACATCCGATGGTGTGAGGCCCGAAGGTCCCCCACTTTGGTCTTGCGACGTTATGCGGTATTAGCTACCGTTTCCAGTAGTTATCCCCCTCCATCGGGCAGTTTCCCAGACATTACTCACCCGTGCGCCGCT	Bacteria	Proteobacteria	Gammaproteobacteria	Enterobacteriales	Enterobacteriaceae	Kluyvera	NA	2543	0.0335854
TGCTGCCTCCCGTAGGAGTCTGGACCGTGTCTCAGTTCCAGTGTGGCTGGTCATCCTCTCAGACCAGCTAGGGATCGTCGCCTTGGTGAGCCATTACCTCACCAACAAGCTAATCCCATCTGGGCACATCCGATGGCAAGAGGCCCGAAGGTCCCCCTCTTTGGTCTTGCGACATTATGCGGTATTAGCTACCGTTTCCAGTAGTTATCCCCCTCCATCGGGCAGTTTCCCAGACATTACTCACCCGTCCGCCACT	Bacteria	Proteobacteria	Gammaproteobacteria	Enterobacteriales	Enterobacteriaceae	Citrobacter	NA	2536	0.033493
TGCTGCCTCCCGTAGGAGTCTGGACCGTGTCTCAGTTCCAGTGTGGCTGATCATCCTCTCAGACCAGCTAGGGATCGTCGCCTTGGTGAGCCCTTACCTCACCAACTAGCTAATCCCACCTGGGCATATCCGGTAGCGCAAGGCCCGAAGGTCCCCTGCTTTGCTCTTGCGAGGTTATGCGGTATTAGCCATCGTTTCCAATGGTTATCCCCCTCTACCGGGCAATTTCCCAGGCATTACTCACCCGTCCGCCACT	Bacteria	Proteobacteria	Gammaproteobacteria	Vibrionales	Vibrionaceae	Vibrio	NA	2533	0.0334534
TGCTGCCTCCCGTAGGAGTCTGGGCCGTGTCTCAGTCCCAGTGTGGCGGATCATCCTCTCAGACCCGCTACAGATCGTCGCCTTGGTAGGCCTTTACCCCACCAACTAGCTAATCCGACTTAGGCTCATCATTTAGCGCAAGGTCCGAAGATCCCCTGCTTTCTCCCGTAGGACGTATGCGGTATTAGCATTCCTTTCGGAATGTTGTCCCCCACTAAATGGCAGATTCCTAAGCATTACTCACCCGTACGCCGCT	Bacteria	Proteobacteria	Gammaproteobacteria	Pseudomonadales	Moraxellaceae	Acinetobacter	NA	2506	0.0330968
TGCTGCCTCCCGTAGGAGTCTGGACCGTGTCTCAGTTCCAGTGTGGCTGGTCATCCTCTCAGACCAGCTAGGGATCGTCGCCTAGGTGAGCCATTACCCCACCTACTAGCTAATCCCATCTGGGCACATCTGATGGCAAGAGGCCCGAAGGTCCCCCTCTTTGGTCTTGCGACATTATGCGGTATTAGCTACCGTTTCCAGTAGTTATCCCCCTCCATCAGGCAGTTTCCCAGACATTACTCACCCGTACGCCACT	Bacteria	Proteobacteria	Gammaproteobacteria	Enterobacteriales	Enterobacteriaceae	Lelliottia	NA	2368	0.0312742
TGCTGCCTCCCGTAGGAGTCTGGGCCGTGTCTCAGTCCCAGTGTGGCTGATCATCCTCTCGGACCAGCTACTGATCATCGCCTTGGTAAGCTATTGCCTCACCAACTAGCTAATCAGACGCGAGCCCCTCCTCGGGCGGATTCCTCCTTTTGCTCCTCAGCCTACGGGGTATTAGCAACCGTTTCCAGTTGTTGTTCCCCTCCCAAGGGCAGGTTCTTACGCGTTACTCACCCGTGCGCCACTCTGTCTC	Bacteria	Cyanobacteria	Chloroplast	NA	NA	NA	NA	2509	0.0331364
TGCTGCCTCCCGTAGGAGTCTGGACCGTGTCTCAGTTCCAGTGTGGCTGGTCATCCTCTCAGACCAGCTAGGGATCGTCGCCTTGGTGAGCCGTTACCCCACCAACAAGCTAATCCCATCTGGGCACATCCGATGGCAAGAGGCCCGAGGGTCCCCCTCTTTGGTCTTGCGACGTTATGCGGTATTAGCTACCGTTTCCAGTAGTTATCCCCCTCCATCAGGCAGTTTCCCAGACATTACTCACCCGTCCGCCACT	Bacteria	Proteobacteria	Gammaproteobacteria	Enterobacteriales	Enterobacteriaceae	Esherichica/Shigella	NA	1745	0.0230462
TGCTGCCTCCCGTAGGAGTCTGGGCCGTGTCTCAGTCCCAGTGTGGCTGATCATCCTCTCAGACCAGCTATGGATCGTCGCCTTGGTAGGCCTTTACCCCACCAACTAGCTAATCCAACGCGGGCTCATCCATCACCGATAAATCTTTCTCCCGAAGGACGTATACGGTATTAGCTCCAGTTTCCCGGAGTTGTTCCGTAGTGATGGGTAGATTCCCACGCGTTACTCACCCGTCCGCCACTCTGTCTCT	Bacteria	Proteobacteria	Alphaproteobacteria	Rhizobiales	Phyllobacteriaceae	NA	NA	2499	0.0330043
TGCTGCCTCCCGTAGGAGTTCGGGCCGTGTCTCAGTCCCGATGTGGCTGATCATCCTCTCAGACCAGCTACGGATCGTCGCCTTGGTGAGCCATTACCTCACCAACCAGCTAATCCGACATAGGCTCATCCGATAGCGCAAGGTCCGAAGAGCCCCTGCTTTCTCCCGTAGGGCGTATGCGGTATTAGCCTGGGTTTCCCCAGGTTATCCCCCACTACCGGGCAGATTCCTATGCATTACTCACCCGTTCGCCACT	Bacteria	Proteobacteria	Gammaproteobacteria	Oceanospirillales	Halomonadaceae	Halomonas	NA	1939	0.0256084
TGCTGCCTCCCGTAGGAGTTCGGGCCGTGTCTCAGTCCCGATGTGGCTGATCATCCTCTCAGACCAGCTACGGATCGTCGCCTTGGTGAGCCATTACCTCACCAACCAGCTAATCCGACATAGGCTCATCCGATAGCGCAAGGTCCGAAGAGCCCCTGCTTTCTCCCGTAGGACGTATGCGGTATTAGCCTGGGTTTCCCCAGGTTATCCCCCACTACCGGGCAGATTCCTATGCATTACTCACCCGTGCGCCGCT	Bacteria	Proteobacteria	Gammaproteobacteria	Oceanospirillales	Halomonadaceae	Halomonas	NA	1819	0.0240236
TGCTGCCTCCCGTAGGAGTCTGGGCCGTGTCTCAGTCCCAGTGTGGCTGGTCGTCCTCTCAAACCAGCTACGGATCGTCGCCTTGGTAGGCCTTTACCCCACCAACTAGCTAATCCGATATCGGCCGCTCCAATAGTGAGAGGTCTTGCGAGCCCCCTCTTTCACCCGTAGGCATATGCGGCATTAGCAACTCTTTCGAGCCGTTATTCCCCGCTACTGGGTACGTTCCGATACTTTACTCACCCGTCCGCCACT	Bacteria	Proteobacteria	Betaproteobacteria	Burkholderiales	Alcaligenaceae	NA	NA	2481	0.0327666
TGCTGCCTCCCGTAGGAGTCTGGACCGTGTCTCAGTTCCAGTGTGGCTGGTCATCCTCTCAGACCAGCTAGGGATCGTCGCCTAGGTGAGCCGTTACCCCACCTACCAGCTAATCCCATCTGGGCACATCTGATGGCATGAGGCCCGAAGGTCCCCCACTTTGGTCTTGCGACGTTATGCGGTATTAGCTACCGTTTCCAGTAGTTATCCCCCTCCATCAGGCAGTTTCCCAGACATTACTCACCCGTGCGCCACT	Bacteria	Proteobacteria	Gammaproteobacteria	Enterobacteriales	Enterobacteriaceae	NA	NA	2453	0.0323968
TGCTGCCTCCCGTAGGAGTTCGGGCCGTGTCTCAGTCCCGATGTGGCTGATCATCCTCTCAGACCAGCTACGGATCGTCGCCTTGGTGAGCCATTACCTCACCAACAAGCTAATCCGACATAGACTCATCCGATAGCGCAAGGTCCGAAGATCCCCTGCTTTCTCCCGTAGGACGTATGCGGTATTAGCCTGGGTTTCCCCAGGTTATCCCCCACTACCGGGCAGATTTCTATGCATTACTCACCCGTACGCCACT	Bacteria	Proteobacteria	Gammaproteobacteria	Oceanospirillales	Halomonadaceae	Halomonas	NA	2211	0.0292007
TGCTGCCTCCCGTAGGAGTCTGGACCGTGTCTCAGTTCCAGTGTGGCCGTTCACCCTCTCAGGCCGGCTACCCATCGTCGCCTTGGTGGGCCGTTACCCTCACCAACTAGCTAATGGGACGCGGACTCCTCCTATAGCGGATTCTCTCCTTTCTTCGAAAAGCGATGCCGCTTCTCGACATTATCCGGTATTAGCACCCCTTTCGAGGTGTTATCCCAGTCTACAGGGTAGATTGTCCACGCGTTACTCACCCGTCCGCCACT	Bacteria	Firmicutes	Clostridia	Thermoanaerobacterales	Family_III	Thermoanaerobacterium	NA	1915	0.0252914
TGCTGCCTCCCGTAGGAGTCTGGACCGTGTCTCAGTTCCAGTGTGGCTGGTCATCCTCTCAGACCAGCTAGGGATCGTCGCCTAGGTGAGCCGTTACCCCACCTACTAGCTAATCCCATCTGGGTTCATCCGATGGTGTGAGGCCCGAAGGTCCCCCACTTTGGTCTTGCGACGTTATGCGGTATTAGCCACCGTTTCCAGTGGTTATCCCCCTCCATCGGGCAGATCCCCAGACATTACTCACCCGTCCGCCACT	Bacteria	Proteobacteria	Gammaproteobacteria	Enterobacteriales	Enterobacteriaceae	Pantoea	NA	2172	0.0286856
TGCTGCCTCCCGTAGGAGTCTGGACCGTGTCTCAGTTCCAGTGTGGCTGGTCATCCTCTCAGACCAGCTAGGGATCGTCGCCTAGGTGAGCCGTTACCCCACCTACTAGCTAATCCCATCTGGGCACATCCGATGGCAAGAGGCCCGAAGGTCCCCCTCTTTGGTCTTGCGACGTTATGCGGTATTAGCTACCGTTTCCAGTAGTTATCCCCCTCCATCAGGCAGTTTCCCAGACATTACTCACCCGTACGCCGCT	Bacteria	Proteobacteria	Gammaproteobacteria	Enterobacteriales	Enterobacteriaceae	NA	NA	2086	0.0275498
TGCTGCCTCCCGTAGGAGTTCGGGCCGTGTCTCAGTCCCGATGTGGCTGATCATCCTCTCAGACCAGCTACGGATCGTCGCCTTGGTGAGCCATTACCTCACCAACCAGCTAATCCGACATAGGCTCATCCGATAGCGCAAGGTCCGAAGAGCCCCTGCTTTCTCCCGTAGGACGTATGCGGTATTAGCCTGGGTTTCCCCAGGTTATCCCCCACTACCGGGCAGATTCCTATGCATTACTCACCCGTTCGCCGCT	Bacteria	Proteobacteria	Gammaproteobacteria	Oceanospirillales	Halomonadaceae	Halomonas	NA	1503	0.0198501
TGCTGCCTCCCGTAGGAGTCTGGACCGTGTCTCAGTTCCAGTGTGGCTGGTCATCCTCTCAGACCAGCTAGGGATCGTCGCCTTGGTGAGCCGTTACCCCACCAACAAGCTAATCCCATCTGGGCACATCCGATGGCAAGAGGCCCGAAGGTCCCCCTCTTTGGTCTTGCGACATTATGCGGTATTAGCTACCGTTTCCAGTAGTTATCCCCCTCCATCAGGCAGCTTCCCAGACATTACTCACCCGTCCGCCGCT	Bacteria	Proteobacteria	Gammaproteobacteria	Enterobacteriales	Enterobacteriaceae	Esherichica/Shigella	NA	1943	0.0256612
TGCTGCCTCCCGTAGGAGTCTGGGCCGTGTCTCAGTCCCAGTGTGGCCGATCACCCTCTCAGGCCGGCTACGCATCGTCGCCTTGGTGAGCCGTTACCTCACCAACTAGCTAATGCGCCGCAGGCCCATCTGTAAGCGGTAGCCTTGCGGCCACCTTTCAACCAACGGTCATGCGACCGAAGGTCCTATCCGGTATTAGCCCCGGTTTCCCGGGGTTATCCCGGTCTTACAGGCAGGTTGCCTACGTGTTACTCACCCGTACGCCGCT	Bacteria	Firmicutes	Bacilli	Bacillales	Bacillaceae	Caldalkalibacillus	NA	2065	0.0272725
TGCTGCCTCCCGTAGGAGTCTGGACCGTGTCTCAGTTCCAGTGTGGCTGGTCATCCTCTCAGACCAGCTAGGGATCGTCGCCTAGGTGAGCCATTACCCCACCTACTAGCTAATCCCATCTGGGCACATCTGATGGCAAGAGGCCCGAAGGTCCCCCTCTTTGGTCTTGCGACATTATGCGGTATTAGCTACCGTTTCCAGTAGTTATCCCCCTCCATCAGGCAGTTTCCCAGACATTACTCACCCGTCCGCCGCT	Bacteria	Proteobacteria	Gammaproteobacteria	Enterobacteriales	Enterobacteriaceae	Lelliottia	NA	2237	0.0295441
TGCTGCCTCCCGTAGGAGTCTGGACCGTGTCTCAGTTCCAGTGTGGCTGGTCATCCTCTCAGACCAGCTAGGGATCGTCGCCTAGGTGAGCCGTTACCCCACCTACTAGCTAATCCCATCTGGGTTCATCCGATGGTGTGAGGCCCGAAGGTCCCCCACTTTGGTCTTGCGACGTTATGCGGTATTAGCCACCGTTTCCAGTGGTTATCCCCCTCCATCGGGCAGATCCCCAGACATTACTCACCCGTCCGCCGCT	Bacteria	Proteobacteria	Gammaproteobacteria	Enterobacteriales	Enterobacteriaceae	Pantoea	NA	2049	0.0270612
TGCTGCCTCCCGTAGGAGTCTGGACCGTGTCTCAGTTCCAGTGTGACTGATCATCCTCTCAGACCAGTTACGGATCGTCGCCTTGGTGAGCCATTACCTCACCAACAAGCTAATCCGACCTAGGCTCATCTATTAGCGCAAGGCCCGAAGGTCCCCTGCTTTCTCCCGTAGGACGTATGCGGTATTAGCGTTCCTTTCGAAACGTTGTCCCCCACTAATAGGCAGATTCCTAGGCATTACTCACCCGTCCGCCACT	Bacteria	Proteobacteria	Gammaproteobacteria	Pseudomonadales	Pseudomonadaceae	Pseudomonas	NA	2395	0.0316308
TGCTGCCTCCCGTAGGAGTCTGGACCGTGTCTCAGTTCCAGTGTGGCTGGTCATCCTCTCAGACCAGCTAGGGATCGTCGCCTAGGTAAGCCATTACCTTACCTACTAGCTAATCCCATCTGGGTTCATCTGATGGTGCGAGGCCCGAAAGTCCCCCGCTTTGGTCTTGCGACATTATGCGGTATTAGCTACCGTTTCCAGTAGTTATCCCCCTCCATCAGGCAGATCCCCAGACATTACTCACCCGTGCGCCACT	Bacteria	Proteobacteria	Gammaproteobacteria	Enterobacteriales	Enterobacteriaceae	Rosenbergiella	NA	2393	0.0316044
TGCTGCCTCCCGTAGGAGTCTGGGCCGTGTCTCAGTCCCAGTGTGGCTGATCATCCTCTCAGACCAGCTATGGATCGTTGCCTTGGTGAGCCATTACCTCACCAACTAGCTAATCCAACATGGGCTCATCCGATAGCGAAAGGTCCGAAGATCCCCTCCTTTCTCCCGTAGGACGTATGCGGTATTAGCGTGCGTTTCCACACGTTATCCCCCACTATCGGGCAGATTCCCATGCATTACTCACCCGTGCGCCACT	Bacteria	Proteobacteria	Gammaproteobacteria	Oceanospirillales	Halomonadaceae	Zymobacter	NA	2393	0.0316044
TGCTGCCTCCCGTAGGAGTCTGGGCCGTGTCTCAGTCCCAGTGTGGCCGATCACCCTCTCAGGTCGGCTATGCATCGTTGCCTTGGTGAGCCGTTACCTCACCAACTAGCTAATGCACCGCGGGCCCATCTGTAAGTGATAGCCGAAACCATCTTTCAATCATCTCCCATGAAGGAGAAGATCCTATCCGGTATTAGCTTCGGTTTCCCGAAGTTATCCCAGTCTTACAGGCAGGTTGCCCACGTGTTACTCACCCGTGCGCCACT	Bacteria	Firmicutes	Bacilli	Bacillales	Bacillaceae	Bacillus	NA	2369	0.0312874
TGCTGCCTCCCGTAGGAGTCTGGGCCGTGTCTCAGTCCCAGTGTGGCGGATCATCCTCTCAGACCCGCTACAGATCGTCGCCTTGGTAGGCCTTTACCCCACCAACTAGCTAATCCGACTTAGGCTCATCATTTAGCGCAAGGTCCGAAGATCCCCTGCTTTCTCCCGTAGGACGTATGCGGTATTAGCATTCCTTTCGGAATGTTGTCCCCCACTAAATGGCAGATTCCTAAGCATTACTCACCCGTGCGCCGCT	Bacteria	Proteobacteria	Gammaproteobacteria	Pseudomonadales	Moraxellaceae	Acinetobacter	NA	2345	0.0309704
TGCTGCCTCCCGTAGGAGTCTGGGCCGTGTCTCAGTCCCAGTGTGGCTGGTCGTCCTCTCAGACCAGCTACAGATCGTCGGCTTGGTAGGCCTTTACCCCACCAACTACCTAATCTGACATCGGCCGCTCCAATAGCGAGAGGTCTTGCGATCCCCCCCTTTCACCCGTAGGTCGTATGCGGTATTAATCCGGCTTTCGCCGGGCTATCCCCCACTACTGGGCACGTTCCGATGCGTTACTCACCCGTCCGCCACT	Bacteria	Proteobacteria	Betaproteobacteria	Burkholderiales	Comamonadaceae	Ideonella	NA	2211	0.0292007
TGCTGCCTCCCGTAGGAGTCTGGGCCGTGTCTCAGTCCCAGTGTGGCCGGTCACCCTCTCAGGCCGGCTACGCATCGTCGCCTTGGTGAGCCGTTATCTCACCAACCAGCTAATGCGCCGCAGGCCCATCTGTAAGCGGTAGCCTTGCGGCCACCTTTCAACCAACGGTCATGCGACCGAAGGTCCTATCCGGTATTAGCCCCGGTTTCCCGGGGTTATCCCGGTCTTACAGGCAGGTTGCCTACGTGTTACTCACCCGTCCGCCACT	Bacteria	Firmicutes	Bacilli	Bacillales	Bacillaceae	Caldalkalibacillus	NA	1852	0.0244594
TGCTGCCTCCCGTAGGAGTCTGGACCGTGTCTCAGTTCCAGTGTGGCTGGTCATCCTCTCAGACCAGCTAGGGATCGTCGCCTAGGTGAGCCGTTACCCCACCTACCAGCTAATCCCATCTGGGCACATCTGATGGCATGAGGCCCGAAGGTCCCCCACTTTGGTCTTGCGACGTTATGCGGTATTAGCTACCGTTTCCAGTAGTTATCCCCCTCCATCAGGCAGTTTCCCAGACATTACTCACCCGTACGCCGCT	Bacteria	Proteobacteria	Gammaproteobacteria	Enterobacteriales	Enterobacteriaceae	Klebsiella	NA	2266	0.0299271
TGCTGCCTCCCGTAGGAGTCTGGGCCGTGTCTCAGTCCCAGTGTGGCTGATCGTCCTCTCAGACCAGCTACTGATCGTCGCCTTGGTGGGCCTTTACCCCACCAACTAGCTAATCAGACATCGGCCGCTCCTATAGCATGAGGCCTTGCGGTCCCCCACTTTCACCCTCAGGTCGTATGCGGTATTAGCTAATCTTTCGACTAGTTATCCCCCACTACAGGGCACGTTCCGATGTATTACTCACCCGTTCGCCACT	Bacteria	Proteobacteria	Betaproteobacteria	Burkholderiales	Burkholderiaceae	Ralstonia	insidiosa/mannitolilytica/pickettii/pseudosolanacearum	2375	0.0313667
TGCTGCCTCCCGTAGGAGTCTGGGCCGTGTCTCAGTCCCAGTGTGGCTGATCATCCTCTCAGACCAGCTAGAGATCGTCGCCTTGGTGAGCCATTACCTCACCAACTAGCTAATCTCACCTGGGTTCATCCTAGTGCGTGAGGCCCGAAGGTCCCCCACTTTGGTCTTGCGACGTTATGCGGCATTAGCCACCGTTTCCAGTGGTTATTCCCCTCACTAGGGCAGATCCCCAGGCATTACTCACCCGTTCGCCACT	Bacteria	Proteobacteria	Gammaproteobacteria	Enterobacteriales	Enterobacteriaceae	Thorsellia	NA	2368	0.0312742
TGCTGCCTCCCGTAGGAGTCTGGGCCGTGTCTCAGTCCCAGTGTGGCCGGTCACCCTCTCAGGCCGGCTACCCGTCGTCGCCTTGGTAGGCCATTACCCCACCAACAAGCTGATAGGCCGTGAGCCCATCCACAACCAGTACAAACCCTTTCCACCCCCCACCATGCGACAGGAGGTCATATCCAGTATTAGACCCAGTTTCCCAGGCTTATCCCAGAGTCAAGGGCAGGTTACTCACGTATTACTCACCCGTCCGCCACT	Bacteria	Actinobacteria	Actinobacteria	Micrococcales	Micrococcaceae	Kocuria	NA	2354	0.0310893
TGCTGCCTCCCGTAGGAGTCTGGGCCGTATCTCAGTCCCAATGTGGCCGTACACCCTCTCAGGCCGGCTAACTATCGTCGCCTTGGTAGGCCTTTACCCTACCAACTAGCTAATAGTACGCAGACTCATCTATCAGCGGCACATTTGCGCCTTTCCTTATTTACCACAGCAAATAAGCTTATTCGGTATTACCCACCATTTCTGATGGCTATCCCCAACTAATAGGTAGATCATCCACGCGTTACTCACCCGTACGCCACT	Bacteria	Spirochaetae	Spirochaetes	Spirochaetales	Spirochaetaceae	NA	NA	2120	0.0279989
TGCTGCCTCCCGTAGGAGTCTGGACCGTGTCTCAGTTCCAGTGTGGCTGGTCATCCTCTCAGACCAGCTAGGGATCGTCGCCTAGGTAAGCCATTACCTTACCTACTAGCTAATCCCATCTGGGTTCATCTGATGGTGCGAGGCCCGAAAGTCCCCCGCTTTGGTCTTGCGACATTATGCGGTATTAGCTACCGTTTCCAGTAGTTATCCCCCTCCATCAGGCAGATCCCCAGACATTACTCACCCGTACGCCGCT	Bacteria	Proteobacteria	Gammaproteobacteria	Enterobacteriales	Enterobacteriaceae	Rosenbergiella	NA	2345	0.0309704
TGCTGCCTCCCGTAGGAGTCTGGGCCGTGTCTCAGTCCCAGTGTGGCGGATCATCCTCTCAGACCCGCTACAGATCGTCGCCTTGGTAGGCCTTTACCCCACCAACTAGCTAATCTGACTTAGGCTCATCTATTAGCGCAAGGTCCGAAGATCCCCTGCTTTCCCCCGTAGGGCGTATGCGGTATTAGCATTCCTTTCGGAATGTTGTCCCCCACTAATAGGCAGATTCCTAAGCATTACTCACCCGTACGCCGCT	Bacteria	Proteobacteria	Gammaproteobacteria	Pseudomonadales	Moraxellaceae	Acinetobacter	NA	2325	0.0307063
TGCTGCCTCCCGTAGGAGTCTGGGCCGTATCTCAGTCCCAATGTGGCCGATCACCCTCTCAGGCCGGCTACCCGTCGTCGCCTTGGTAGGCCATCACCCCACCAACAAGCTGATAGGCCGCGGGCTCATCCTACACCGAAAAACTTTCCACCAAACCCCATAAGGAGAAAGGTCATATCCAGTATTAGACCCAGTTTCCCAGGCTTATCCCAGAGTGCAGGGCAGATTACCCACGTGTTACTCACCCGTCCGCCACT	Bacteria	Actinobacteria	Actinobacteria	Corynebacteriales	Corynebacteriaceae	Lawsonella	NA	1967	0.0259782
TGCTGCCTCCCGTAGGAGTCTGGGCCGTGTCTCAGTCCCAGTGTGGCCGGTCACCCTCTCAGGCCGGCTACGCATCGTCGCCTTGGTGAGCCGTTACCCCACCAACCAGCTAATGCGCCGCAGGCCCATCTGTAAGCGGTAGCCTTGCGGCCACCTTTCAACCAACGGTCATGCGACCGAAGGTCCTATCCGGTATTAGCCCCGGTTTCCCGGGGTTATCCCGGTCTTACAGGCAGGTTGCCTACGTGTTACTCACCCGTTCGCCACT	Bacteria	Firmicutes	Bacilli	Bacillales	Bacillaceae	Caldalkalibacillus	NA	1681	0.022201
TGCTGCCTCCCGTAGGAGTCTGGGCCGTGTCTCAGTCCCAGTGTGGCCGATCACCCTCTCAGGTCGGCTACGCATCGTCGCCTTGGTGAGCCGTTACCTCACCAACTAGCTAATGCGCCGCGGGCCCATCCTGTAGCGACAGCTTGCGCCGTCTTTCAACGAAACGTCATGCGACATTTCGTGTTATCCGGTATTAGCACCGATTTCTCGGTGTTATCCCCGTCTACAGGGCAGGTTGCCCACGTGTTACTCACCCGTTCGCCGCT	Bacteria	Firmicutes	Bacilli	Bacillales	Bacillaceae	Anoxybacillus	NA	2111	0.02788
TGCTGCCTCCCGTAGGAGTCTGGGCCGTGTCTCAGTCCCAGTGTGGCTGATCATCCTCTCAGACCAGCTACAGATCGTCGGCTTGGTGAGCCGTTACCTCACCAACTACCTAATCTGACGCGGGCTCATCCATCAGCGATAAATCTTTCCTCCGTAGAGAATATACGGTATTAGCTTTTATTTCTAAAAGTTATTCCGTACTGATGGGCAGATTCCCACGTGTTACTCACCCGTTCGCCACTCTGTCTCT	Bacteria	Proteobacteria	Alphaproteobacteria	Rickettsiales	Rickettsiaceae	Rickettsia	NA	1675	0.0221217
TGCTGCCTCCCGTAGGAGTCTGGGCCGTGTCTCAGTCCCAGTGTGGCCGATCACCCTCTCAGGCCGGCTACGCATCGTCGCCTTGGTGAGCCGTTACCTCACCAACTAGCTAATGCGCCGCAGGCCCATCTGTAAGCGGTAGCCTTGCGGCCACCTTTCAACCAACGGTCATGCGACCGAAGGTCCTATCCGGTATTAGCCCCGGTTTCCCGGGGTTATCCCGGTCTTACAGGCAGGTTGCCTACGTGTTACTCACCCGTGCGCCACT	Bacteria	Firmicutes	Bacilli	Bacillales	Bacillaceae	Caldalkalibacillus	NA	1468	0.0193879
TGCTGCCTCCCGTAGGAGTCTGGGCCGTGTCTCAGTCCCAGTGTGGCTGATCGTCCTCTCAGACCAGCTACAGATCGTCGGCTTGGTAAGCTTTTATCCCACCAACTACCTAATCTGCCATCGGCCGCTCTAGTAGCACAAGGTCTTGCGATCCCCTGCTTTCATCCGTAGATCTCATGCGGTATTAGCCACTCTTTCGAGTAGTTATCCCCCACTACTAGGCACGTTCCGATGTATTACTCACCCGTACGCCACT	Bacteria	Proteobacteria	Betaproteobacteria	Burkholderiales	Comamonadaceae	Comamonas	NA	2202	0.0290818
TGCTGCCTCCCGTAGGAGTCTGGGCCGTGTCTCAGTCCCAGTGTGGCCGATCACCCTCTCAGGTCGGCTACGCATCGTCGCCTTGGTGAGCCGTTACCTCACCAACTAGCTAATGCACCGCGGGCCCATCTGTAAGTGATAGCCGAAACCATCTTTCAAAAAAGAACCATGCAGTTCTTTTTATTATCCGGTATTAGCACCGATTTCTCGATGTTATCCCAGTCTTACAGGCAGGTTGCCCACGTGTTACTCACCCGTACGCCACT	Bacteria	Firmicutes	Bacilli	Bacillales	Bacillaceae	Bacillus	NA	1743	0.0230198
TGCTGCCTCCCGTAGGAGTCTGGGCCGTGTCTCAGTCCCAGTGTGGCCGGTCACCCTCTCAGGCCGGCTACGCATCGTCGCCTTGGTGAGCCGTTACCTCACCAACCAGCTAATGCGCCGCAGGCCCATCTGTAAGCGGTAGCCTTGCGGCCACCTTTCAACCAACGGTCATGCGACCGAAGGTCCTATCCGGTATTAGCCCCGGTTTCCCGGGGTTATCCCGGTCTTACAGGCAGGTTGCCTACGTGTTACTCACCCGTGCGCCGCT	Bacteria	Firmicutes	Bacilli	Bacillales	Bacillaceae	Caldalkalibacillus	NA	2005	0.0264801
TGCTGCCTCCCGTAGGAGTCTGGGCCGTGTCTCAGTCCCAGTGTGGCTGACCACCCTCTCAGGCCAGCTACCCATCGTCGCCTTGGTGGGCCGTTACCCCACCAACTAGCTAATGGGCCGCGGGCCCCTCCCTCGCCGGATGGCCGAAGCTACCTTTCCTTGCCGGAGCATGCGCCCCGGCAAGCGTACGGGGTATTAGCCGGGGTTTCCCCCGGTTATCCCCCTGCGAGGGGCAGGTTACCCACGTGTTACTCACCCGTCCGCCGCT	Bacteria	Actinobacteria	Rubrobacteria	Rubrobacterales	Rubrobacteriaceae	Rubrobacter	NA	1543	0.0203784
TGCTGCCTCCCGTAGGAGTCTGGACCGTGTCTCAGTTCCAATGTGGCCGGTCACCCTCTCAGGCCGGCTACGCATCGTTGCCTTGGTGGGCCGTTACCTCACCAACCAGCTAATGCGCCGCGGGTCCATCTTGTAGCGGATTGCTCCTTTGGTCACGCTAACATGCGTCAGCATGACATTATGCGGTATTAATCCTCCTTTCGGAGGGCTATCCCCCTCTACAAGGCAGGTTACCCACGTGTTACTCACCCGTCCGCCACT	Bacteria	Firmicutes	Clostridia	Clostridiales	Clostridiaceae_1	Clostridium_sensu_stricto_14	NA	1950	0.0257537
TGCTGCCTCCCGTAGGAGTCTGGGCCGTGTCTCAGTCCCAGTGTGGCGGATCATCCTCTCAGACCCGCTACAGATCGTCGCCTTGGTAGGCCTTTACCCCACCAACTAGCTAATCCGACTTAGGCTCATCTATTAGCGCAAGGTCCGAAGATCCCCTGCTTTCTCCCGTAGGACGTATGCGGTATTAGCATTCCTTTCGGAATGTTGTCCCCCACTAATAGGCAGATTCCTAAGCATTACTCACCCGTTCGCCGCT	Bacteria	Proteobacteria	Gammaproteobacteria	Pseudomonadales	Moraxellaceae	Acinetobacter	NA	2241	0.0295969
TGCTGCCTCCCGTAGGAGTCTGGACCGTGTCTCAGTTCCAGTGTGGCCGATCACCCTCTCAGGTCGGCTACGTATCGTCGCCTTGGTAAGCCATTACCTTACCAACTAGCTAATACGGCGCGGGTCCATCTATAAGTGATAGCAAAACCATCTTTCACTATAGAACCATGCGGTTCTATATGTTATCCGGCATTAGCCCCGGTTTCCCGGAGTTATTCCAGTCTTATAGGTAGGTTACCCACGTGTTACTCACCCGTCCGCCACT	Bacteria	Firmicutes	Bacilli	Bacillales	Staphylococcaceae	Staphylococcus	NA	2230	0.0294516
TGCTGCCTCCCGTAGGAGTCTGGACCGTGTCTCAGTTCCAGTGTGGCTGGTCATCCTCTCAGACCAGCTAGGGATCGTCGCCTAGGTGAGCCTTTACCCCACCTACTAGCTAATCCCATCTGGGCACATCTGATGGCATGAGGCCCGAAGGTCCCCCACTTTGGTCCGAAGACGTTATGCGGTATTAGCTACCGTTTCCAGTAGTTATCCCCCTCCATCAGGCAGTTTCCCAGACATTACTCACCCGTTCGCCACT	Bacteria	Proteobacteria	Gammaproteobacteria	Enterobacteriales	Enterobacteriaceae	Cronobacter	NA	2229	0.0294384
TGCTGCCTCCCGTAGGAGTCTGGGCCGTGTCTCAGTCCCAGTGTGGCTGGTCGTCCTCTCAGACCAGCTACGGATCGTTGCCTTGGTGAGCCATTACCTCACCAACTAGCTAATCCGATATCGGCCGATCCAATAGCGTGAGGTCCGAAGATCCCCCACTTTCCCCCTTAGGGGATATGCGGTATTAGCTACGCTTTCGCGTAGTTATCCCCCACTACTGGGCACGTTCCGATATATTACTCACCCGTACGCCACT	Bacteria	Proteobacteria	Betaproteobacteria	Burkholderiales	Alcaligenaceae	Candidatus_Kinetoplastibacterium	NA	2227	0.029412
TGCTGCCTCCCGTAGGAGTCTGGGCCGTGTCTCAGTCCCAGTGTGGCCGATCACCCTCTCAGGTCGGCTATGCATCGTTGCCTTGGTGAGCCGTTACCTCACCAACTAGCTAATGCACCGCGGGCCCATCTGTAAGTGATAGCCGAAACCATCTTTCAATCATCTCCCATGAAGGAGAAGATCCTATCCGGTATTAGCTTCGGTTTCCCGAAGTTATCCCAGTCTTACAGGCAGGTTGCCCACGTGTTACTCACCCGTTCGCCACT	Bacteria	Firmicutes	Bacilli	Bacillales	Bacillaceae	Bacillus	NA	2224	0.0293724
TGCTGCCTCCCGTAGGAGTCTGGACCGTGTCTCAGTTCCAGTGTGGCTGGTCGTCCTCTCAGACCAGCTACTGATCGTCGCCTTGGTGGGCTTTTACCCCACCAACTAGCTAATCAGATATCGGCCGCTCTGATAGCACAAGGCCCGAAGGTCCCCTGCTTTCATCCTTAGATCGTATGCGGTATTAGCTAGTCTTTCGACTAGTTATCCCCCACTACCAGGCACGTTCCGATACTTTACTCACCCGTTCGCCACT	Bacteria	Proteobacteria	Betaproteobacteria	Burkholderiales	Oxalobacteraceae	Undibacterium	NA	2113	0.0279064
TGCTGCCTCCCGTAGGAGTCTGGACCGTGTCTCAGTTCCAGTGTGGCCGATCACCCTCTCAGGTCGGCTACGCATCGTTGCCTTGGTAAGCCGTTACCTTACCAACTAGCTAATGCGGCGCGGATCCATCTATAAGTGACAGCAAAACCGTCTTTCACTATTGAACCATGCGGTTCAATATATTATCCGGTATTAGCTCCGGTTTCCCGAAGTTATCCCAGTCTTATAGGTAGGTTATCCACGTGTTACTCACCCGTTCGCCACT	Bacteria	Firmicutes	Bacilli	Bacillales	Staphylococcaceae	Staphylococcus	NA	2183	0.0288309
TGCTGCCTCCCGTAGGAGTCTGGACCGTGTCTCAGTTCCAGTGTGGCTGGTCATCCTCTCAGACCAGCTAGGGATCGTCGCCTAGGTGAGCCGTTACCCCACCTACTAGCTAATCCCATCTGGGCACATCTGATGGCAAGAGGCCCGAAGGTCCCCCTCTTTGGTCTTGCGACATTATGCGGTATTAGCTACCGTTTCCAGTAGTTATCCCCCTCCATCAGGCAGTTTCCCAGACATTACTCACCCGTCCGCCGCT	Bacteria	Proteobacteria	Gammaproteobacteria	Enterobacteriales	Enterobacteriaceae	NA	NA	2214	0.0292403
TGCTGCCTCCCGTAGGAGTCTGGGCCGTGTCTCAGTCCCAGTGTGGCCGATCACCCTCTCAGGTCGGCTACGCATCGTCGCCTTGGTGAGCCGTTACCTCACCAACTAGCTAATGCGCCGCGGGCCCATCTGTAAGTGATAGCCGAAACCATCTTTCAAAAAAGAACCATGCAGTTCTTTTTATTATCCGGTATTAGCACCGATTTCTCGATGTTATCCCAGTCTTACAGGCAGGTTGCCCACGTGTTACTCACCCGTCCGCCGCT	Bacteria	Firmicutes	Bacilli	Bacillales	Bacillaceae	Bacillus	NA	1802	0.023799
TGCTGCCTCCCGTAGGAGTCTGGGCCGTGTCTCAGTCCCAGTGTGGCTGATCATCCTCTCAGACCAGCTACAGATCGTTGCCTTGGTAGGCCTTTACCCCACCAACTAGCTAATCTGACATCGGCCACTCCAATCGCGCGAGGTCTTGCGATCCCCCGCTTTCTCCCTCAGGACGTATGCGGTATTAGCACTTCTTTCGAAGTGTTATCCCCCACGACTGGGCATGTTCCGATGTATTACTCACCCGTCCGCCGCT	Bacteria	Proteobacteria	Betaproteobacteria	Rhodocyclales	Rhodocyclaceae	Methyloversatilis	NA	1539	0.0203256
TGCTGCCTCCCGTAGGAGTCTGGGCCGTGTCTCAGTCCCAGTGTGGCTGATCATCCTCTCAGACCAGCTATGGATCGTTGCCTTGGTGAGCCATTACCTCACCAACTAGCTAATCCAACATGGGCTCATCCGATAGCGAAAGGTCCGAAGATCCCCTCCTTTCTCCCGTAGGACGTATGCGGTATTAGCGTGCGTTTCCACACGTTATCCCCCACTATCGGGCAGATTCCCATGCATTACTCACCCGTACGCCGCT	Bacteria	Proteobacteria	Gammaproteobacteria	Oceanospirillales	Halomonadaceae	Zymobacter	NA	2204	0.0291083
TGCTGCCTCCCGTAGGAGTCTGGACCGTGTCTCAGTTCCAGTGTGGCTGGTCATCCTCTCAGACCAGCTAGGGATCGTCGCCTAGGTGAGCCATTACCCCACCTACTAGCTAATCCCATCTGGGCACATCTGATGGCAAGAGGCCCGAAGGTCCCCCTCTTTGGTCTTGCGACATTATGCGGTATTAGCTACCGTTTCCAGTAGTTATCCCCCTCCATCAGGCAGTTTCCCAGACATTACTCACCCGTTCGCCACT	Bacteria	Proteobacteria	Gammaproteobacteria	Enterobacteriales	Enterobacteriaceae	Lelliottia	NA	2127	0.0280913
TGCTGCCTCCCGTAGGAGTCTGGGCCGTGTCTCAGTCCCAGTGTGGCCGATCACCCTCTCAGGTCGGCTACGCATCGTCGCCTTGGTGAGCCGTTACCTCACCAACTAGCTAATGCGCCGCGGGCCCATCCTGTAGCGACAGCTTGCGCCGTCTTTCAACGAAACGTCATGCGACATTTCGTGTTATCCGGTATTAGCACCGATTTCTCGGTGTTATCCCCGTCTACAGGGCAGGTTGCCCACGTGTTACTCACCCGTGCGCCGCT	Bacteria	Firmicutes	Bacilli	Bacillales	Bacillaceae	Anoxybacillus	NA	1982	0.0261763
TGCTGCCTCCCGTAGGAGTCTGGACCGTGTCTCAGTTCCAGTGTGGCTGGTCATCCTCTCAGACCAGCTAGGGATCGTCGCCTAGGTGAGCCATTACCCCACCTACTAGCTAATCCCATCTGGGCACATCCGATGGTGTGAGGCCCTAAGGTCCCCCACTTTGGTCCGTAGACGTTATGCGGTATTAGCTACCGTTTCCAGTAGTTATCCCCCTCCATCGGGCAGTTTCCCAGACATTACTCACCCGTCCGCCACT	Bacteria	Proteobacteria	Gammaproteobacteria	Enterobacteriales	Enterobacteriaceae	Gibbsiella	NA	1904	0.0251462
TGCTGCCTCCCGTAGGAGTCTGGGCCGTGTCTCAGTCCCAGTGTGGCTGATCATCCTCTCAGACCAGCTACAGATCGTCGGCTTGGTGAGCCGTTACCTCACCAACTACCTAATCTGACGCGGGCTCATCCATCAGCGATAAATCTTTCCTCCGTAGAGAATATACGGTATTAGCTTTTATTTCTAAAAGTTATTCCGTACTGATGGGCAGATTCCCACGTGTTACTCACCCGTGCGCCACTCTGTCTCT	Bacteria	Proteobacteria	Alphaproteobacteria	Rickettsiales	Rickettsiaceae	Rickettsia	NA	1618	0.0213689
TGCTGCCTCCCGTAGGAGTCTGGACCGTGTCTCAGTTCCAGTGTGGCTGGTCATCCTCTCAGACCAGCTAGGGATCGTCGCCTAGGTGAGCCGTTACCCCACCTACTAGCTAATCCCATCTGGGCACATCTGATGGCATGAGGCCCGAAGGTCCCCCACTTTGGTCTTGCGACATTATGCGGTATTAGCTACCGTTTCCAGTAGTTATCCCCCTCCATCAGGCAGTTTCCCAGACATTACTCACCCGTTCGCCACT	Bacteria	Proteobacteria	Gammaproteobacteria	Enterobacteriales	Enterobacteriaceae	NA	NA	2177	0.0287517
TGCTGCCTCCCGTAGGAGTCTGGGCCGTGTCTCAGTCCCAGTGTGGCGGATCATCCTCTCAGACCCGCTACAGATCGTCGCCTTGGTAGGCCTTTACCCCACCAACTAGCTAATCCGACTTAGGCTCATCTATTAGCGCAAGGTCCGAAGATCCCCTGCTTTCTCCCGTAGGACGTATGCGGTATTAGCATTCCTTTCGAAATGTTGTCCCCCACTAATAGGCAGATTCCTAAGCATTACTCACCCGTCCGCCACT	Bacteria	Proteobacteria	Gammaproteobacteria	Pseudomonadales	Moraxellaceae	Acinetobacter	NA	2176	0.0287385
TGCTGCCTCCCGTAGGAGTCTGGGCCGTGTCTCAGTCCCAGTGTGGCCGATCACCCTCTCAGGTCGGCTACGCATCGTTGCCTTGGTGAGCCACTACCTCACCAACTAGCTAATGCGCCGCGGGTCCATCTGTAAGTGATAGCAGAACCATCTTTCAACTTCGAATCATGCGATCCGAGGTGTTATCCGGTATTAGCCCCGGTTTCCCGGAGTTATCCCAGTCTTACAGGCAGGTTACCCACGTGTTACTCACCCGTGCGCCACT	Bacteria	Firmicutes	Bacilli	Bacillales	Bacillaceae	NA	NA	1679	0.0221746
TGCTGCCTCCCGTAGGAGTCTGGGCCGTGTCTCAGTCCCAGTGTGGCTGATCATCCTCTCGGACCAGCTACTGATCATCGCCTTGGTAAGCTATTGCCTCACCAACTAGCTAATCAGACGCGAGCCCCTCCTCGGGCGGATTCCTCCTTTTGCTCCTCAGCCTACGGGGTATTAGCAACCGTTTCCAGTTGTTGTTCCCCTCCCAAGGGCAGGTTCTTACGCGTTACTCACCCGTTCGCCGCTCTGTCTC	Bacteria	Cyanobacteria	Chloroplast	NA	NA	NA	NA	2156	0.0284743
TGCTGCCTCCCGTAGGAGTCTGGGCCGTGTCTCAGTCCCAGTGTGGCTGGTCGTCCTCTCAGACCAGCTACTGATCGTCGCCTTGGTGGGCCTTTACCCCACCAACTAGCTAATCAGCCATCGGCCAACCCTATAGCGCGAGGCCCGAAGGTCCCCCGCTTTCATCCGTGGATCGTATGCGGTATTAATCCGGCTTTCGCCGGGCTATCCCCCACTACAGGACATGTTCCGATGTATTACTCACCCGTGCGCCGCT	Bacteria	Proteobacteria	Betaproteobacteria	Burkholderiales	Burkholderiaceae	Burkholderia-Paraburkholderia	NA	2155	0.0284611
TGCTGCCTCCCGTAGGAGTCTGGGCCGTGTCTCAGTCCCAGTGTGGCCGATCACCCTCTCAGGTCGGCTACGCATCGTCGCCTTGGTGAGCCGTTACCTCACCAACTAGCTAATGCGCCGCGGGCCCATCTGTAAGTGACAGCCGAAACCGTCTTTTAGCTTTTCCTCATGCGAGGAAAAGATTGATCCGGTATTAGCTCCGGTTTCCCGAAGTTATCCCAGTCTTACAGGCAGGTTGCCCACGTGTTACTCACCCGTCCGCCACT	Bacteria	Firmicutes	Bacilli	Bacillales	Bacillaceae	Bacillus	NA	2060	0.0272064
TGCTGCCTCCCGTAGGAGTCTGGGCCGTGTCTCAGTCCCAGTGTGGCTGATCGTCCTCTCAGACCAGCTACTGATCGTCGCCTTGGTGGGCCTTTACCCCACCAACTAGCTAATCAGACATCGGCCGCTCCTATAGCATGAGGCCTTGCGGTCCCCCACTTTCACCCTCAGGTCGTATGCGGTATTAGCTAATCTTTCGACTAGTTATCCCCCACTACAGGGCACGTTCCGATGTATTACTCACCCGTACGCCGCT	Bacteria	Proteobacteria	Betaproteobacteria	Burkholderiales	Burkholderiaceae	Ralstonia	NA	2146	0.0283423
TGCTGCCTCCCGTAGGAGTTTGGGCCGTGTCTCAGTCCCAATGTGGCTGATCATCCTCTCAGACCAGCTACTGATCGTCGCCTTGGTGAGCCTTTACCTCACCAACTAGCTAATCAGACGCGGGCCGCTCTAAAGGCGATAAATCTTTCCCCCGAAGGGCACATTCGGTATTAGCACAAGTTTCCCTGAGTTATTCCGAACCTAAAGGCACGTTCCCACGTGTTACTCACCCGTCCGCCACTCTGTCTCT	Bacteria	Proteobacteria	Alphaproteobacteria	Caulobacterales	Caulobacteraceae	Brevundimonas	NA	2145	0.028329
TGCTGCCTCCCGTAGGAGTTCGGGCCGTGTCTCAGTCCCGATGTGGCTGATCATCCTCTCAGACCAGCTACGGATCGTGGCCTTGGTGAGCCGTTACCTCACCAACTAGCTAATCCGACATAGGCTCATCCCATAGCGGGAGCCGGAGCCCCCTTTCTCCCGTAGGACGTATGCGGTATTAGCCTGGGTTTCCCCAGGTTATCCCCCACTATCGGGCAGATTCCTATGCATTACTCACCCGTCCGCCGCT	Bacteria	Proteobacteria	Gammaproteobacteria	Oceanospirillales	Halomonadaceae	Halomonas	aquamarina/axialensis/meridiana	1575	0.020801
TGCTGCCTCCCGTAGGAGTCTGGACCGTGTCTCAGTTCCAGTGTGGCTGGTCATCCTCTCAGACCAGCTAGGGATCGTCGCCTAGGTGGGCCGTTACCCCGCCTACAAGCTAATCCCATCTGGGCACATCCGATGGTGTGAGGCCCGAAGGTCCCCCACTTTGGTCTTGCGACGTTATGCGGTATTAGCTACCGTTTCCAGTAGTTATCCCCCTCCATCGGGCAGTTTCCCAGACATTACTCACCCGTCCGCCGCT	Bacteria	Proteobacteria	Gammaproteobacteria	Enterobacteriales	Enterobacteriaceae	NA	NA	2131	0.0281441
TGCTGCCTCCCGTAGGAGTCTGGGCCGTGTCTCAGTCCCAGTGTGGCTGATCATCCTCTCAGACCAGCTAGAGATCGTCGCCTTGGTGAGCCATTACCTCACCAACTAGCTAATCTCACCTGGGTTCATCCTAGTGCGTGAGGCCCGAAGGTCCCCCACTTTGGTCTTGCGACGTTATGCGGCATTAGCCACCGTTTCCAGTGGTTATTCCCCTCACTAGGGCAGATCCCCAGGCATTACTCACCCGTGCGCCACT	Bacteria	Proteobacteria	Gammaproteobacteria	Enterobacteriales	Enterobacteriaceae	Thorsellia	NA	2128	0.0281045
TGCTGCCTCCCGTAGGAGTCTGGGCCGTGTCTCAGTCCCAGTGTGGCCGATCACCCTCTCAGGTCGGCTACGCATCGTTGCCTTGGTGAGCCACTACCTCACCAACTAGCTAATGCGCCGCGGGTCCATCTGTAAGTGATAGCAGAACCATCTTTCAACTTCGAATCATGCGATCCGAGGTGTTATCCGGTATTAGCCCCGGTTTCCCGGAGTTATCCCAGTCTTACAGGCAGGTTACCCACGTGTTACTCACCCGTTCGCCACT	Bacteria	Firmicutes	Bacilli	Bacillales	Bacillaceae	NA	NA	1479	0.0195332
TGCTGCCTCCCGTAGGAGTCTGGGCCGTGTCTCAGTCCCAGTGTGGCTGATCATCCTCTCGGACCAGCTACTGATCATCGCCTTGGTAAGCTATTGCCTCACCAACTAGCTAATCAGACGCGAGCCCCTCCTCGGGCGGATTCCTCCTTTTGCTCCTCAGCCTACGGGGTATTAGCAACCGTTTCCAGTTGTTGTTCCCCTCCCAAGGGCAGGTTCTTACGCGTTACTCACCCGTGCGCCGCTCTGTCTC	Bacteria	Cyanobacteria	Chloroplast	NA	NA	NA	NA	2051	0.0270876
TGCTGCCTCCCGTAGGAGTCTGGACCGTGTCTCAGTTCCAGTGTGGCTGGTCATCCTCTCAGACCAGCTAGGGATCGTCGCCTAGGTGAGCCGTTACCCCACCTACCAGCTAATCCCATCTGGGCACATCTGATGGCATGAGGCCCGAAGGTCCCCCACTTTGGTCTTGCGACGTTATGCGGTATTAGCTACCGTTTCCAGTAGTTATCCCCCTCCATCAGGCAGTTTCCCAGACATTACTCACCCGTTCGCCGCT	Bacteria	Proteobacteria	Gammaproteobacteria	Enterobacteriales	Enterobacteriaceae	NA	NA	2117	0.0279592
TGCTGCCTCCCGTAGGAGTCTGGACCGTGTCTCAGTTCCAGTGTGGCTGGTCATCCTCTCAGACCAGCTAGGGATCGTCGCCTAGGTGAGCCATTACCCCACCTACTAGCTAATCCCATCTGGGCACATCCGATGGTGTGAGGCCCGAGGGTCCCCCACTTTGGTCTTGCGACGTTATGCGGTATTAGCTACCGTTTCCAGTAGTTATCCCCCTCCATCGGGCAGTTTCCCAGACATTACTCACCCGTCCGCCACT	Bacteria	Proteobacteria	Gammaproteobacteria	Enterobacteriales	Enterobacteriaceae	Kluyvera	NA	2114	0.0279196
TGCTGCCTCCCGTAGGAGTCTGGACCGTGTCTCAGTTCCAGTGTGGCTGGTCATCCTCTCAGACCAGCTAGGGATCGTCGCCTAGGTGAGCCATTACCCCACCTACTAGCTAATCCCATCTGGGCACATCCGATGGCGTGAGGCCCGAAGGTCCCCCACTTTGGTCCGAAGACGTTATGCGGTATTAGCTACCGTTTCCAGTAGTTATCCCCCTCCATCGGGCAGTTTCCCAGACATTACTCACCCGTCCGCCACT	Bacteria	Proteobacteria	Gammaproteobacteria	Enterobacteriales	Enterobacteriaceae	NA	NA	2113	0.0279064
TGCTGCCTCCCGTAGGAGTCTGGGCCGTGTCTCAGTCCCAGTGTGGCTGATCATCCTCTCAGACCAGCTACTGATCGTCGCCTTGGTGAGCCGTTACCTCACCAACTAGCTAATCAGACGCGGGCCGATCCTCCGGCAGCAAGCCTTTCCCCAAAAGGGCGTATCCGGTATTAGCTCAAGTTTCCCTGAGTTATTCCGAACCAGAGGGCACGTTCCCACGCGTTACTCACCCGTCCGCCACTCTGTCTCT	Bacteria	Proteobacteria	Alphaproteobacteria	Rhizobiales	Methylobacteriaceae	Methylobacterium	NA	1687	0.0222802
TGCTGCCTCCCGTAGGAGTCTGGACCGTATCTCAGTTCCAGTGTGGCTGATCATCCTCTCAGATCAGCTATAGATCATTACCTTGGTAGGCTATTACCCCACCAACTAGCTAATCTAATATAGGCTCATCTAATAGCAATAAATTTTTCCCCCGTAGGGCGTATACGGTATTAGTTGTCGTTTCCAACAATTATTCCGTACTACTAGGTAGATTCCTATACATTACTCACCCGTCCGCCACTCTGTCTCT	Bacteria	Proteobacteria	Alphaproteobacteria	Rickettsiales	Anaplasmataceae	Wolbachia	NA	2101	0.0277479
TGCTGCCTCCCGTAGGAGTCTGGGCCGTGTCTCAGTCCCAGTGTGGCTGATCATCCTCTCAGACCAGCTAGAGATCGTCGCCTTGGTGAGCCATTACCTCACCAACTAGCTAATCTCACCTGGGTTCATCCTAGTGCGTGAGGCCCGAAGGTCCCCCACTTTGGTCTTGCGACGTTATGCGGCATTAGCCACCGTTTCCAGTGGTTATTCCCCTCACTAGGGCAGATCCCCAGGCATTACTCACCCGTACGCCGCT	Bacteria	Proteobacteria	Gammaproteobacteria	Enterobacteriales	Enterobacteriaceae	Thorsellia	NA	2087	0.027563
TGCTGCCTCCCGTAGGAGTCTGGGCCGTGTCTCAGTCCCAGTGTGGCCGATCACCCTCTCAGGTCGGCTACGCATCGTCGCCTTGGTGAGCCACTACCTCACCAACTAGCTAATGCGCCGCGGGTCCATCTGTAAGTGATAGCAGAACCATCTTTCAACTTCGGATCATGCGATCCGAGGTGTTATCCGGTATTAGCCCCGGTTTCCCGGAGTTATCCCAGTCTTACAGGCAGGTTACCCACGTGTTACTCACCCGTGCGCCACT	Bacteria	Firmicutes	Bacilli	Bacillales	Bacillaceae	NA	NA	1472	0.0194407
TGCTGCCTCCCGTAGGAGTCTGGGCCGTGTCTCAGTCCCAGTGTGGCTGATCATCCTCTCAGACCAGCTAAGGATCGTCGCCTTGGTGGGCCTTTACCCCACCAACTAGCTAATCCTACGCGGGCTCATCCTTGGGCGATAAATCTTTGGACTTACGTCATCATCCGGTATTAGCTTCCGTTTCCAGAAGTTATTCCGAACCCAAGGGCAGATTCCCACGCGTTACTCACCCGTCCGCCGCTCTGTCTCT	Bacteria	Proteobacteria	Alphaproteobacteria	Sphingomonadales	Sphingomonadaceae	Sphingobium	NA	2075	0.0274046
TGCTGCCTCCCGTAGGAGTCTGGGCCGTGTCTCAGTCCCAGTGTGGCTGATCGTCCTCTCAGACCAGCTACTGATCGTCGCCTTGGTGAGCCTTTACCTCACCAACTAGCTAATCAGACATCGGCCGCTCCTATAGCATGAGGCCTTGCGGTCCCCCACTTTCACCCTCAGGTCGTATGCGGTATTAGCTAATCTTTCGACTAGTTATCCCCCACTACAGGGCACGTTCCGATGTATTACTCACCCGTCCGCCGCT	Bacteria	Proteobacteria	Betaproteobacteria	Burkholderiales	Burkholderiaceae	Ralstonia	NA	2061	0.0272197
TGCTGCCTCCCGTAGGAGTCTGGGCCGTGTCTCAGTCCCAGTGTGGCCGGTCACCCTCTCAGGCCGGCTACGCATCGTCGCCTTGGTGAGCCGTTACCTCACCAACTAGCTAATGCGCCGCGGGCCCATCCGCAAGTGACAGCTTGCGCCGCCTTTCAACCAAAGACCATGCGGTCTTCGGTGTTATCCGGTATTAGCTCCGGTTTCCCGGAGTTATCCCGGTCTTGCGGGCAGGTTGCCCACGTGTTACTCACCCGTCCGCCGCT	Bacteria	Firmicutes	Bacilli	Bacillales	Bacillaceae	Geobacillus	jurassicus/uzenensis	1382	0.0182521
TGCTGCCTCCCGTAGGAGTCTGGGCCGTATCTCAGTCCCAATGTGGCCGTACACCCTCTCAGGCCGGCTAACTATCGTCGCCTTGGTAGGCCTTTACCCTACCAACTAGCTAATAGTACGCAGACTCATCTATCAGCGGCACATTTGCGCCTTTCCTTATTTACCACAGCAAATAAGCTTATTCGGTATTACCCACCATTTCTGATGGCTATCCCCAACTAATAGGTAGATCATCCACGCGTTACTCACCCGTTCGCCACT	Bacteria	Spirochaetae	Spirochaetes	Spirochaetales	Spirochaetaceae	NA	NA	1844	0.0243537
TGCTGCCTCCCGTAGGAGTCTGGGCCGTGTCTCAGTCCCAGTGTGGCTGATCGTCCTCTCAGACCAGCTACTGATCGTCGCCTTGGTGAGCCTTTACCTCACCAACTAGCTAATCAGCCATCGGCCGCTCCAATAACGTGAGGCCTTGCGGTCCCCCACTTTCCCCCTCAGGGCGTATGCGGTATTAATCCGGCTTTCGCCGGGCTATCCCCCATTACTGGGCACGTTCCGATGTATTACTCACCCGTCCGCCACT	Bacteria	Proteobacteria	Betaproteobacteria	Burkholderiales	Burkholderiaceae	Limnobacter	NA	1979	0.0261367
TGCTGCCTCCCGTAGGAGTCTGGGCCGTGTCTCAGTCCCAGTGTGGCTGATCATCCTCTCAGACCAGCTATCGATCATCGCCTTGGTAGGCCTTTACCCCACCAACAAGCTAATCGAACGCAGGCTCCTCCACAGGCGACTTACGCCTTTGACCCTCAGGTATCATGCGGTATTAGCACCAGTTTCCCGGTGTTATCCCCCACCCGTGGATAGATCCCTACGCGTTACTCACCCGTCCGCCACTCTGTCT	Bacteria	Proteobacteria	Alphaproteobacteria	Rhodospirillales	Acetobacteraceae	Asaia	NA	2032	0.0268367
TGCTGCCTCCCGTAGGAGTCTGGACCGTGTCTCAGTTCCAGTGTGGCCGATCACCCTCTCAGGTCGGCTACGTATCGTTGCCTTGGTAAGCCGTTACCTTACCAACTAGCTAATACGGCGCGGGTCCATCTATAAGTGATAGCAAAACCATCTTTCACTTTAGAACCATGCGGTTCTAAATGTTATCCGGCATTAGCCCCGGTTTCCCGGAGTTATTCCAGTCTTATAGGTAGGTTACCCACGTGTTACTCACCCGTCCGCCGCT	Bacteria	Firmicutes	Bacilli	Bacillales	Staphylococcaceae	Staphylococcus	arlettae/cohnii/saprophyticus	1737	0.0229406
TGCTGCCTCCCGTAGGAGTCTGGGCCGTGTCTCAGTCCCAGTGTGGCTGGTCGTCCTCTCAGACCAGCTACAGATCGTTGGCTTGGTGAGCCTTTACCCCACCAACTACCTAATCTGACATCGGCCGCTCCAATCGCGCGAGGCCTTACGGTCCCCCGCTTTCATCCATAGATCGTATGCGGTATTAGCGCAGCTTTCGCTGCGTTATCCCCCACGACTGGGCACGTTCCGATGCATTACTCACCCGTCCGCCGCT	Bacteria	Proteobacteria	Betaproteobacteria	Burkholderiales	Comamonadaceae	Hydrogenophaga	NA	2028	0.0267838
TGCTGCCTCCCGTAGGAGTCTGGACCGTGTCTCAGTTCCAGTGTGGCTGGTCATCCTCTCAGACCAGCTAGAGATCGTCGCCTAGGTGAGCCATTACCCCACCTACTAGCTAATCCCATATGGGTTCATCAAATGGTACGTGGCCCGAAAGTCCCACGCTTTGGTCTTACGACATTATGCGGTATTAGCAGTCGTTTCCAACTGTTGTCCCCCTCCATTCGGCAGATCCCCATACATTACTCACCCGTCCGCCACT	Bacteria	Proteobacteria	Gammaproteobacteria	Orbales	Orbaceae	Orbus	sasakiae	2024	0.026731
TGCTGCCTCCCGTAGGAGTTTGGGCCGTGTCTCAGTCCCAATGTGGCCGATCACCCTCTCAGGTCGGCTACGCATCGTTGCCTTGGTGGGCCGTTACCCCGCCAACTAGCTAATGCGCCGCGGGCCCATCTGTAAGTGGCAGCCGAAGCCGCCTTTCCTTTTTCCTCCATGCGGAGGAAAAAACGATCTGGTATTAGCCCCGGTTTCCCGGCGTTATCCCAGTCTTACAGGCAGGTTGCCCACGTGTTACTCACCCGTCCGCCGCT	Bacteria	Firmicutes	Bacilli	Bacillales	Bacillaceae	Bacillus	coagulans	1740	0.0229802
TGCTGCCTCCCGTAGGAGTCTGGGCCGTGTCTCAGTCCCAGTGTGGCCGGTCACCCTCTCAGGCCGGCTACCCGTCGTCGCCTTGGTGAGCCATTACCTCACCAACAAGCTGATAGGCCGCGAGTCCATCCAAAACCGATAAATCTTTCCAACACCCACCATGCGGTGGACGCTCCTATCCGGTATTAGACCCAGTTTCCCAGGCTTATCCCAGAGTTAAGGGCAGGTTACTCACGTGTTACTCACCCGTCCGCCGCT	Bacteria	Actinobacteria	Actinobacteria	Micrococcales	Micrococcaceae	Micrococcus	NA	2021	0.0266914
TGCTGCCTCCCGTAGGAGTCTGGGCCGTGTCTCAGTCCCAGTGTGGCCGTTCATCCTCTCAGACCGGCTACTGATCGTCGCCTTGGTGAGCCGTTACCTCACCAACCAGCTAATCAGACGCAGACCCATCTTCTAGCGATAGCATATGCAGAGGCCATCTTTGCTGTCTAGTCCATGCGGACTTGACAGGACATTCGGTATTAGCGTCCCTTTCGGAACGTTGTCCCCATCTAGAAGGCAGGTTGTCTACGCGTTACTCACCCGTCCGCCACT	Bacteria	Firmicutes	Negativicutes	Selenomonadales	Veillonellaceae	NA	NA	1599	0.021118
TGCTGCCTCCCGTAGGAGTCTGGACCGTGTCTCAGTTCCAGTGTGGCTGGTCATCCTCTCAGACCAGCTAGGGATCGTCGCCTAGGTGAGCCGTTACCCCACCTACTAGCTAATCCCATCTGGGCACATCTGATGGCAAGAGGCCCGAAGGTCCCCCTCTTTGGTCTTGCGACATTATGCGGTATTAGCTACCGTTTCCAGTAGTTATCCCCCTCCATCAGGCAGTTTCCCAGACATTACTCACCCGTTCGCCACT	Bacteria	Proteobacteria	Gammaproteobacteria	Enterobacteriales	Enterobacteriaceae	NA	NA	2016	0.0266253
TGCTGCCTCCCGTAGGAGTCGGGTCCGTGTCTCAGTACCCGTGTGGGGGGTCACGCTCTCACGCCCCCTACTGATCGTCGCCTTGGTAGGCCGTTACCCTACCAACTAGCTAATCAGACGCACGCTCATCCTTCAGCGCCAGAACTTTAATTAAATGGCCATGCGACCACTCAATATTATGAGGTATTAATCCCAGTTTCCCAGGGCTATTCCTCACTGAAGGGCAGATTGCGTACGCGTTACTCACCCGTCCGCCACT	Bacteria	Bacteroidetes	Sphingobacteriia	Sphingobacteriales	Saprospiraceae	Haliscomenobacter	NA	1325	0.0174993
TGCTGCCTCCCGTAGGAGTCTGGGCCGTGTCTCAGTCCCAGTGTGGCCGATCACCCTCTCAGGTCGGCTATGCATCGTTGCCTTGGTGAGCCGTTACCTCACCAACTAGCTAATGCACCGCGGGCCCATCTGTAAGTGATAGCCGAAACCATCTTTCAATCATCTCCCATGAAGGAGAAGATCCTATCCGGTATTAGCTTCGGTTTCCCGAAGTTATCCCAGTCTTACAGGCAGGTTGCCCACGTGTTACTCACCCGTTCGCCGCT	Bacteria	Firmicutes	Bacilli	Bacillales	Bacillaceae	Bacillus	NA	2008	0.0265197
TGCTGCCTCCCGTAGGAGTCTGGGCCGTGTCTCAGTCCCAGTGTGGCGGATCATCCTCTCAGACCCGCTACAGATCGTCGCCTTGGTAGGCCTTTACCCCACCAACTAGCTAATCCGACTTAGGCTCATCTATTAGCGCAAGGTCCGAAGATCCCCTGCTTTCTCCCGTAGGACGTATGCGGTATTAGCATTCCTTTCGAAATGTTGTCCCCCACTAATAGGCAGATTCCTAAGCATTACTCACCCGTCCGCCGCT	Bacteria	Proteobacteria	Gammaproteobacteria	Pseudomonadales	Moraxellaceae	Acinetobacter	baumannii/calcoaceticus/junii/oleivorans/pittii/rhizosphaerae	2005	0.0264801
TGCTGCCTCCCGTAGGAGTCTGGACCGTGTCTCAGTTCCAGTGTGGCTGATCATCCTCTCAGACCAGCTACGGATCGTCGCCTTGGTGGGCCTTTACCCCGCCAACTAGCTAATCCGACATCGGCTCATTCAATCGCGCAAGGCCCGAAGGTCCCCTGCTTTCACCCGTAGGTCGTATGCGGTATTAGCGTAAGTTTCCCTACGTTATCCCCCACGAAAAAGTAGATTCCGATGTATTACTCACCCGTACGCCACT	Bacteria	Proteobacteria	Gammaproteobacteria	Xanthomonadales	Xanthomonadaceae	Stenotrophomonas	NA	1955	0.0258197
TGCTGCCTCCCGTAGGAGTCTGGACCGTGTCTCAGTTCCAGTGTGGCTGGTCATCCTCTCAGACCAGCTAGGGATCGTCGCCTTGGTGAGCCGTTACCCCACCAACAAGCTAATCCCATCTGGGCACATCCGATGGCAAGAGGCCCGAAGGTCCCCCTCTTTGGTCTTGCGACGTTATGCGGTATTAGCTACCGTTTCCAGTAGTTATCCCCCTCCATCAGGCAGTTTCCCAGACATTACTCACCCGTCCGCCACT	Bacteria	Proteobacteria	Gammaproteobacteria	Enterobacteriales	Enterobacteriaceae	Esherichica/Shigella	NA	1989	0.0262688
TGCTGCCTCCCGTAGGAGTCTGGACCGTGTCTCAGTTCCAGTGTGGCTGGTCATCCTCTCAGACCAGCTAGGGATCGTCGCCTAGGTGAGCCGTTACCCCACCTACTAGCTAATCCCATCTGGGCACATCCGATGGTGTGAGGCCCGAAGGTCCCCCACTTTGGTCCGAAGACGTTATGCGGTATTAGCTACCGTTTCCAGTAGTTATCCCCCTCCATCGGGCAGTTTCCCAGACATTACTCACCCGTCCGCCACT	Bacteria	Proteobacteria	Gammaproteobacteria	Enterobacteriales	Enterobacteriaceae	NA	NA	1981	0.0261631
TGCTGCCTCCCGTAGGAGTCTGGGCCGTGTCTCAGTCCCAGTGTGGCTGGTCGTCCTCTCAGACCAGCTACTGATCGTCGCCTTGGTGGGCCTTTACCCCACCAACTAGCTAATCAGCCATCGGCCAACCCTATAGCGCGAGGCCCGAAGGTCCCCCGCTTTCATCCGTGGATCGTATGCGGTATTAATCCGGCTTTCGCCGGGCTATCCCCCACTACAGGACATGTTCCGATGTATTACTCACCCGTTCGCCGCT	Bacteria	Proteobacteria	Betaproteobacteria	Burkholderiales	Burkholderiaceae	Burkholderia-Paraburkholderia	NA	1980	0.0261499
TGCTGCCTCCCGTAGGAGTCTGGACCGTGTCTCAGTTCCAGTGTGACTGATCATCCTCTCAGACCAGTTACGGATCGTCGCCTTGGTAGGCCTTTACCCCACCAACTAGCTAATCCGACCTAGGCTCATCTGATAGCGTGAGGTCCGAAGATCCCCCACTTTCTCCCTCAGGACGTATGCGGTATTAGCGCCCGTTTCCGGACGTTATCCCCCACTACCAGGCAGATTCCTAGGCATTACTCACCCGTTCGCCACT	Bacteria	Proteobacteria	Gammaproteobacteria	Pseudomonadales	Pseudomonadaceae	Pseudomonas	NA	1969	0.0260046
TGCTGCCTCCCGTAGGAGTTTGGGCCGTGTCTCAGTCCCAATGTGGCCGATCACCCTCTCAGGTCGGCTACGCATCGTTGCCTTGGTGGGCCGTTACCCCGCCAACTAGCTAATGCGCCGCGGGCCCATCTGTAAGTGGCAGCCGAAGCCGCCTTTCCTTTTTCCTCCATGCGGAGGAAAAAACGATCCGGTATTAGCCCCGGTTTCCCGGCGTTATCCCAGTCTTACAGGCAGGTTGCCCACGTGTTACTCACCCGTCCGCCACT	Bacteria	Firmicutes	Bacilli	Bacillales	Bacillaceae	Bacillus	NA	1214	0.0160333
TGCTGCCTCCCGTAGGAGTCTGGACCGTGTCTCAGTTCCAGTGTGGCTGATCATCCTCTCAGACCAGCTAGGGATCGTCGCCTTGGTGAGCCCTTACCTCACCAACTAGCTAATCCCACCTGGGCATATCCGGTAGCGCAAGGCCCGAAGGTCCCCTGCTTTGCTCTTGCGAGGTTATGCGGTATTAGCCATCGTTTCCAATGGTTATCCCCCTCTACCGGGCAATTTCCCAGGCATTACTCACCCGTCCGCCGCT	Bacteria	Proteobacteria	Gammaproteobacteria	Vibrionales	Vibrionaceae	Vibrio	albensis/alginolyticus/cholerae/mimicus/tapetis	1957	0.0258461
TGCTGCCTCCCGTAGGAGTCTGGACCGTGTCTCAGTTCCAGTGTGGCCGATCACCCTCTCAGGTCGGCTACGTATCGTCGCCTTGGTAAGCCGTTACCTTACCAACTAGCTAATACGGCGCGGGTCCATCTATAAGTGATAGCAAAACCATCTTTCACTATAGAACCATGCGGTTCTATATGTTATCCGGCATTAGCCCCGGTTTCCCGGAGTTATTCCAGTCTTATAGGTAGGTTACCCACGTGTTACTCACCCGTCCGCCACT	Bacteria	Firmicutes	Bacilli	Bacillales	Staphylococcaceae	Staphylococcus	NA	1950	0.0257537
TGCTGCCTCCCGTAGGAGTCTGGGCCGTATCTCAGTCCCAGTGTGGCCGTACGCCCTCTCAGGTCGGCTACGCATCATCGCCTAGGTAGGCCGTTACCCTACCTACTAGCTAATGCGCCGCAGGCCCATCTGTCATCAGGTCGCACCTTTTCACTCCCCCTTCATGCGAAAAAGGAGCTTATCCGGGTTTAGCTTCGGTTTCCCGAGGTTATCCCGGTTTGACAGGTAGGTTGCCTACGTGTTACTCACCCGTCCGCCACT	Bacteria	Firmicutes	Bacilli	Bacillales	NA	NA	NA	1566	0.0206822
TGCTGCCTCCCGTAGGAGTTTGGGCCGTGTCTCAGTCCCAATGTGGCCGATCAGTCTCTCAACTCGGCTATGCATCATCGCCTTGGTAGGCCGTTACCCTACCAACTAGCTAATGCACCGCAGGTCCATCCAAGAGTGATAGCAGAACCATCTTTTAAACAGTTGATAGGCATCATCTGTTGTTATCCGGTATTAGCATCTGTTTCCAGGTGTTATCCCGATCTCTTGGGCAGGTTACCCACGTGTTACTCACCCGTCCGCCGCT	Bacteria	Firmicutes	Bacilli	Lactobacillales	Lactobacillaceae	Lactobacillus	iners	1698	0.0224255
TGCTGCCTCCCGTAGGAGTCTGGGCCGTGTCTCAGTCCCAGTGTGGCGGATCATCCTCTCAGACCCGCTACAGATCGTCGCCTTGGTAGGCCTTTACCCCACCAACTAGCTAATCTGACTTAGGCTCATCTATTAGCGCAAGGTCCGAAGATCCCCTGCTTTCCCCCGTAGGGCGTATGCGGTATTAGCATTCCTTTCGGAATGTTGTCCCCCACTAATAGGCAGATTCCTAAGCATTACTCACCCGTTCGCCGCT	Bacteria	Proteobacteria	Gammaproteobacteria	Pseudomonadales	Moraxellaceae	Acinetobacter	NA	1935	0.0255556
TGCTGCCTCCCGTAGGAGTCTGGGCCGTGTCTCAGTCCCAGTGTGGCTGGTCGTCCTCTCAGACCAGCTACGGATCGTTGCCTTGGTGAGCCATTACCTCACCAACTAGCTAATCCGATATCGGCCGATCCAATAGCGTGAGGTCCGAAGATCCCCCACTTTCCCCCTTAGGGGATATGCGGTATTAGCTACGCTTTCGCGTAGTTATCCCCCACTACTGGGCACGTTCCGATATATTACTCACCCGTTCGCCACT	Bacteria	Proteobacteria	Betaproteobacteria	Burkholderiales	Alcaligenaceae	Candidatus_Kinetoplastibacterium	NA	1930	0.0254895
TGCTGCCTCCCGTAGGAGTCTGGGCCGTATCTCAGTCCCAATGTGGCCGTACACCCTCTCAGGCCGGCTAACTATCGTCGCCTTGGTAGGCCTTTACCCTACCAACTAGCTAATAGTACGCAGACTCATCTATCAGCGGCACATTTGCGCCTTTCCTTATTTACCACAGCAAATAAGCTTATTCGGTATTACCCACCATTTCTGATGGCTATCCCCAACTAATAGGTAGATCATCCACGCGTTACTCACCCGTGCGCCACT	Bacteria	Spirochaetae	Spirochaetes	Spirochaetales	Spirochaetaceae	NA	NA	1762	0.0232708
TGCTGCCTCCCGTAGGAGTCTGGGCCGTGTCTCAGTCCCAGTGTGGCTGATCGTCCTCTCAGACCAGCTACTGATCGTCGCCTTGGTGGGCCTTTACCCCACCAACTAGCTAATCAGACATCGGCCGCTCCTATAGCATGAGGCCTTGCGGTCCCCCACTTTCACCCTCAGGTCGTATGCGGTATTAGCTAATCTTTCGACTAGTTATCCCCCACTACAGGGCACGTTCCGATGTATTACTCACCCGTTCGCCGCT	Bacteria	Proteobacteria	Betaproteobacteria	Burkholderiales	Burkholderiaceae	Ralstonia	NA	1901	0.0251065
TGCTGCCTCCCGTAGGAGTCTGGACCGTGTCTCAGTTCCAGTGTGGCTGGTCATCCTCTCAGACCAGCTAGGGATCGTCGCCTAGGTGAGCCGTTACCCCACCTACCAGCTAATCCCATCTGGGCACATCTGATGGCATGAGGCCCGAAGGTCCCCCACTTTGGTCTTGCGACGTTATGCGGTATTAGCTACCGTTTCCAGTAGTTATCCCCCTCCATCAGGCAGTTTCCCAGACATTACTCACCCGTGCGCCGCT	Bacteria	Proteobacteria	Gammaproteobacteria	Enterobacteriales	Enterobacteriaceae	NA	NA	1929	0.0254763
TGCTGCCTCCCGTAGGAGTCTGGGCCGTGTCTCAGTCCCAGTGTGGCCGGTCACCCTCTCAGGCCGGCTACGCATCGTCGCCTTGGTGAGCCGTTACCTCACCAACTAGCTAATGCGCCGCGGGCCCATCCGCAAGTGACAGCCCAAAGGCCGCCTTTCAACCGAAGACCATGCGGTCTTCGGTGTTATCCGGTATTAGCTCCGGTTTCCCGGAGTTATCCCGGTCTTGCGGGCAGGTTGCCCACGTGTTACTCACCCGTACGCCGCT	Bacteria	Firmicutes	Bacilli	Bacillales	Bacillaceae	Geobacillus	NA	1310	0.0173012
TGCTGCCTCCCGTAGGAGTCTGGACCGTGTCTCAGTTCCAGTGTGGCCGATCACCCTCTCAGGTCGGCTACGTATCGTTGCCTTGGTAAGCCGTTACCTTACCAACTAGCTAATACGGCGCGGGTCCATCTATAAGTGATAGCAAAACCATCTTTCACTTTAGAACCATGCGGTTCTAAATGTTATCCGGCATTAGCCCCGGTTTCCCGGAGTTATTCCAGTCTTATAGGTAGGTTACCCACGTGTTACTCACCCGTACGCCACT	Bacteria	Firmicutes	Bacilli	Bacillales	Staphylococcaceae	Staphylococcus	NA	1814	0.0239575
TGCTGCCTCCCGTAGGAGTCTGGGCCGTGTCTCAGTCCCAGTGTGGCTGATCATCCTCTCAAACCAGCTATGGATCGTCGGCTTGGTAGGCCGTTACCCCACCAACTACCTAATCCAACGCGGGCCGATCCTTTGCCGATAAATCTTTCCCCCGTAGGGCACATACGGTATTACTCCCAGTTTCCCGAGGCTATTCCGTAGCAAAGGGCACGTTCCCACGCGTTACTCACCCGTTCGCCACTCTGTCTCT	Bacteria	Proteobacteria	Alphaproteobacteria	Rhodobacterales	Rhodobacteraceae	NA	NA	1923	0.0253971
TGCTGCCTCCCGTAGGAGTCTGGGCCGTGTCTCAGTCCCAGTGTGGCTGGTCGTCCTCTCAAACCAGCTACGGATCGTCGCCTTGGTGAGCCGTTACCCCACCAACTAGCTAATCCGATATCGGCCGCTCCAATAGTGCAAGGTCTTGCGATCCCCTGCTTTCCCCCGTAGGGCGTATGCGGTATTAGCTACGCTTTCGCGTAGTTATCCCCCGCTACTGGGCACGTTCCGATACATTACTCACCCGTTCGCCGCT	Bacteria	Proteobacteria	Betaproteobacteria	Burkholderiales	Alcaligenaceae	Achromobacter	NA	1315	0.0173672
TGCTGCCTCCCGTAGGAGTCTGGACCGTGTCTCAGTTCCAGTGTGGCTGGTCGTCCTCTCAGACCAGCTACTGATCGTCGCCTTGGTGGGCTCTTACCCCACCAACTAGCTAATCAGATATCGGCCGCTCCAATAGCACAAGGTCCGAAGATCCCCTGCTTTCATCCTTAGATCGTATGCGGTATTAGCTATCCTTTCGGATAGTTATCCCCCACTACTGGGTACGTTCCGATATATTACTCACCCGTCCGCCACT	Bacteria	Proteobacteria	Betaproteobacteria	Burkholderiales	Oxalobacteraceae	Undibacterium	NA	1875	0.0247632
TGCTGCCTCCCGTAGGAGTCTGGGCCGTGTCTCAGTCCCAGTGTGGCTGATCATCCTCTCAGACCAGCTAGAGATCGTCGCCTTGGTGAGCCATTACCTCACCAACTAGCTAATCTCATCTGGGTTCATCCTAATGCGTGAGGCCCGAAGGTCCCCCACTTTGGTCTTGCGACATTATGCGGTATTAGCCACCGTTTCCAGTGGTTATCCCCCTCATTAGGCCAGATCCCCAGACATTACTCACCCGTCCGCCGCT	Bacteria	Proteobacteria	Gammaproteobacteria	Enterobacteriales	Enterobacteriaceae	Thorsellia	NA	1916	0.0253046
TGCTGCCTCCCGTAGGAGTTTGGGCCGTGTCTCAGTCCCAATGTGGCTGATCATCCTCTCAGACCAGCTACTGATCGTCGCCTTGGTGAGCCTTTACCTCACCAACTAGCTAATCAGACGCGGGCCGCTCCAATGGCGATAAATCTTTCCCCCGAAGGGCACATCCGGTATTAGCTCAAGTTTCCCTGAGTTGTTCCGAACCAAAGGGCACGTTCCCACGTGTTACTCACCCGTACGCCACTCTGTCTCT	Bacteria	Proteobacteria	Alphaproteobacteria	Caulobacterales	Caulobacteraceae	Caulobacter	NA	1842	0.0243273
TGCTGCCTCCCGTAGGAGTCTGGGCCGTGTCTCAGTCCCAGTGTGGCTGATCATCCTCTCAGACCAGCTACAGATCGTCGGCTTGGTGAGCCGTTACCTCACCAACTACCTAATCTGACGCGGGCTCATCCATCAGCGATAAATCTTTCCTCCGTAGAGAATATACGGTATTAGCTTTTATTTCTAAAAGTTATTCCGTACTGATGGGCAGATTCCCACGTGTTACTCACCCGTACGCCGCTCTGTCTCT	Bacteria	Proteobacteria	Alphaproteobacteria	Rickettsiales	Rickettsiaceae	Rickettsia	NA	1349	0.0178163
TGCTGCCTCCCGTAGGAGTCTGGGCCGTGTCTCAGTCCCAGTGTGGCTGGTCGTCCTCTCAGACCAGCTACGGATCGTTGCCTTGGTGAGCCATTACCTCACCAACTAGCTAATCCGATATCGGCCGATCCAATAGCGTGAGGTCCGAAGATCCCCCACTTTCCCCCTTAGGGGATATGCGGTATTAGCTACGCTTTCGCGTAGTTATCCCCCACTACTGGGCACGTTCCGATATATTACTCACCCGTGCGCCACT	Bacteria	Proteobacteria	Betaproteobacteria	Burkholderiales	Alcaligenaceae	Candidatus_Kinetoplastibacterium	NA	1903	0.0251329
TGCTGCCTCCCGTAGGAGTCTGGACCGTGTCTCAGTTCCAGTGTGACTGATCATCCTCTCAGACCAGTTACGGATCGTCGCCTTGGTAGGCCTTTACCCTACCAACTAGCTAATCCGACCTAGGCTCATCTAATAGCGTGAGGTCCGAAGATCCCCCACTTTCTCCCGTAGGACGTATGCGGTATTAGCGTTCCTTTCGAAACGTTGTCCCCCACTACTAGGCAGATTCCTAGGCATTACTCACCCGTCCGCCGCT	Bacteria	Proteobacteria	Gammaproteobacteria	Pseudomonadales	Pseudomonadaceae	Pseudomonas	oleovorans/oryzihabitans/psychrotolerans/stutzeri	1902	0.0251197
TGCTGCCTCCCGTAGGAGTCTGGACCGTGTCTCAGTTCCAGTGTGGCTGGTCATCCTCTCAGACCAGCTAGGGATCGTCGCCTAGGTAAGCCATTACCTTACCTACTAGCTAATCCCATCTGGGTTCATCTGATGGTGCGAGGCCCGAAAGTCCCCCGCTTTGGTCTTGCGACATTATGCGGTATTAGCTACCGTTTCCAGTAGTTATCCCCCTCCATCAGGCAGATCCCCAGACATTACTCACCCGTGCGCCGCT	Bacteria	Proteobacteria	Gammaproteobacteria	Enterobacteriales	Enterobacteriaceae	Rosenbergiella	NA	1894	0.0250141
TGCTGCCTCCCGTAGGAGTCTGGACCGTGTCTCAGTTCCAGTGTGGCTGGTCATCCTCTCAGACCAGCTAGGGATCGTCGCCTAGGTAAGCCATTACCTTACCTACTAGCTAATCCCATCTGGGTTCATCTGATGGTGCGAGGCCCGAAAGTCCCCCGCTTTGGTCTTGCGACATTATGCGGTATTAGCTACCGTTTCCAGTAGTTATCCCCCTCCATCAGGCAGATCCCCAGACATTACTCACCCGTTCGCCGCT	Bacteria	Proteobacteria	Gammaproteobacteria	Enterobacteriales	Enterobacteriaceae	Rosenbergiella	NA	1893	0.0250009
TGCTGCCTCCCGTAGGAGTCTGGGCCGTGTCTCAGTCCCAGTGTGGCCGATCACCCTCTCAGGTCGGCTATGCATCGTTGCCTTGGTGAGCCGTTACCTCACCAACTAGCTAATGCACCGCGGGCCCATCTGTAAGTGATAGCCGAAACCATCTTTCAATCATCTCCCATGAAGGAGAAGATCCTATCCGGTATTAGCTTCGGTTTCCCGAAGTTATCCCAGTCTTACAGGCAGGTTGCCCACGTGTTACTCACCCGTACGCCGCT	Bacteria	Firmicutes	Bacilli	Bacillales	Bacillaceae	Bacillus	NA	1884	0.024882
TGCTGCCTCCCGTAGGAGTCTGGGCCGTGTCTCAGTCCCAGTGTGGCTGGTCGTCCTCTCAAACCAGCTACGGATCGTCGCCTTGGTGAGCCGTTACCCCACCAACTAGCTAATCCGATATCGGCCGCTCCAATAGTGCAAGGTCTTGCGATCCCCTGCTTTCCCCCGTAGGGCGTATGCGGTATTAGCTACGCTTTCGCGTAGTTATCCCCCGCTACTGGGCACGTTCCGATACATTACTCACCCGTGCGCCGCT	Bacteria	Proteobacteria	Betaproteobacteria	Burkholderiales	Alcaligenaceae	Achromobacter	NA	1100	0.0145277
TGCTGCCTCCCGTAGGAGTCTGGACCGTGTCTCAGTTCCAGTGTGGCTGGTCATCCTCTCAGACCAGCTAGGGATCGTCGCCTAGGTGAGCCGTTACCCCACCTACTAGCTAATCCCATCTGGGCACATCTGATGGCAAGAGGCCCGAAGGTCCCCCTCTTTGGTCTTGCGACATTATGCGGTATTAGCTACCGTTTCCAGTAGTTATCCCCCTCCATCAGGCAGTTTCCCAGACATTACTCACCCGTGCGCCACT	Bacteria	Proteobacteria	Gammaproteobacteria	Enterobacteriales	Enterobacteriaceae	NA	NA	1881	0.0248424
TGCTGCCTCCCGTAGGAGTCTGGGCCGTGTCTCAGTCCCAGTGTGGCCGATCACCCTCTCAGGTCGGCTACGCATCGTCGCCTTGGTGAGCCACTACCTCACCAACTAGCTAATGCGCCGCGGGTCCATCTGTAAGTGATAGCAGAACCATCTTTCAACTTCGGATCATGCGATCCGAGGTGTTATCCGGTATTAGCCCCGGTTTCCCGGAGTTATCCCAGTCTTACAGGCAGGTTACCCACGTGTTACTCACCCGTTCGCCACT	Bacteria	Firmicutes	Bacilli	Bacillales	Bacillaceae	NA	NA	1104	0.0145805
TGCTGCCTCCCGTAGGAGTTTGGGCCGTGTCTCAGTCCCAATGTGGCTGATCATCCTCTCAGACCAGCTATGGATCGTCGCCTTGGTAGGCCTTTACCCCACCAACTAGCTAATCCAACGCGGGCCAATCCTTCCCCGATAAATCTTTCCCCCGTAGGGCGTATACGGTATTAATTCCAGTTTCCCAGAGCTATTCCGTAGAAAAGGGTATGTTCCCACGCGTTACTCACCCGTCCGCCACTCTGTCTCT	Bacteria	Proteobacteria	Alphaproteobacteria	Rhizobiales	Rhizobiaceae	Rhizobium	NA	1876	0.0247764
TGCTGCCTCCCGTAGGAGTCTGGGCCGTGTCTCAGTCCCAGTGTGGCCGGTCACCCTCTCAGGCCGGCTACCCGTCGTCGCCTTGGTGAGCCATTACCTCACCAACAAGCTGATAGGCCGCGAGTCCATCCAAAACCGATAAATCTTTCCAACACCCACCATGCGGTGGACGCTCCTATCCGGTATTAGACCCAGTTTCCCAGGCTTATCCCAGAGTTAAGGGCAGGTTACTCACGTGTTACTCACCCGTCCGCCACT	Bacteria	Actinobacteria	Actinobacteria	Micrococcales	Micrococcaceae	Micrococcus	NA	1377	0.0181861
TGCTGCCTCCCGTAGGAGTCTGGACCGTGTCTCAGTTCCAGTGTGGCTGGTCATCCTCTCAGACCAGCTAGGGATCGTCGCCTAGGTGGGCCGTTACCCCGCCTACAAGCTAATCCCATCTGGGCACATCCGATGGTGTGAGGCCCGAAGGTCCCCCACTTTGGTCTTGCGACGTTATGCGGTATTAGCTACCGTTTCCAGTAGTTATCCCCCTCCATCGGGCAGTTTCCCAGACATTACTCACCCGTTCGCCACT	Bacteria	Proteobacteria	Gammaproteobacteria	Enterobacteriales	Enterobacteriaceae	NA	NA	1720	0.0227161
TGCTGCCTCCCGTAGGAGTTTGGGCCGTGTCTCAGTCCCAATGTGGCCGATCACCCTCTCAGGTCGGCTATGTATCATCGCCTTGGTGAGCCTTTACCTCACCAACTAGCTAATACAACGCGGGATCATCTTTGAGTGATGCAATTGCATCTTTCAAACTTAAAACTTGTGTTTAAAGTTTTTATGCGGTATTAGCATTCGTTTCCAAATGTTGTCCCCCGCTCAAAGGCAGATTCCCCACGCGTTACTCACCCGTCCGCCGCT	Bacteria	Firmicutes	Bacilli	Lactobacillales	Streptococcaceae	Lactococcus	NA	1861	0.0245783
TGCTGCCTCCCGTAGGAGTCTGGACCGTGTCTCAGTTCCAGTGTGACTGATCATCCTCTCAGACCAGTTACGGATCGTCGCCTAGGTGAGCCATTACCTCACCTACTAGCTAATCCGACCTAGGCTCATCTGATAGCGCAAGGCCCGAAGGTCCCCTGCTTTCTCCCGTAGGACGTATGCGGTATTAGCGTTCCTTTCGAAACGTTGTCCCCCACTACCAGGCAGATTCCTAGGCATTACTCACCCGTCCGCCGCT	Bacteria	Proteobacteria	Gammaproteobacteria	Pseudomonadales	Pseudomonadaceae	Pseudomonas	aeruginosa/alcaligenes/cf./entomophila/fluorescens/fuscovaginae/monteilii/mosselii/plecoglossicida/putida/reptilivora/soli	1811	0.0239179
TGCTGCCTCCCGTAGGAGTTCGGGCCGTGTCTCAGTCCCGATGTGGCTGATCATCCTCTCAGACCAGCTACGGATCGTCGCCTTGGTGAGCCATTACCTCACCAACCAGCTAATCCGACATAGGCTCATCCGATAGCGCAAGGTCCGAAGAGCCCCTGCTTTCCCCCGTAGGGCGTATGCGGTATTAGCCTGGGTTTCCCCAGGTTATCCCCCACTACCGGGCAGATTCCTATGCATTACTCACCCGTGCGCCACT	Bacteria	Proteobacteria	Gammaproteobacteria	Oceanospirillales	Halomonadaceae	Halomonas	NA	1658	0.0218972
TGCTGCCTCCCGTAGGAGTCTGGACCGTGTCTCAGTTCCAGTGTGGCTGATCATCCTCTCAGACCAGCTACGGATCGTCGCCTTGGTGGGCCTTTACCCCGCCAACTAGCTAATCCGACATCGGCTCATTCAATCGCGCAAGGCCCGAAGGTCCCCTGCTTTCACCCGTAGGTCGTATGCGGTATTAGCGTAAGTTTCCCTACGTTATCCCCCACGAAAAAGTAGATTCCGATGTATTACTCACCCGTCCGCCGCT	Bacteria	Proteobacteria	Gammaproteobacteria	Xanthomonadales	Xanthomonadaceae	Stenotrophomonas	NA	1859	0.0245518
TGCTGCCTCCCGTAGGAGTCTGGGCCGTGTCTCAGTCCCAGTGTGGCTGGTCGTCCTCTCAGACCAGCTACAGATCGTCGGCTTGGTAAGCTTTTATCCCACCAACTACCTAATCTGCCATCGGCCGCTCCGTTCGCGCAAGGCCTTGCGGTCCCCTGCTTTCATCCGTAGATCGTATGCGGTATTAGCAAAGCTTTCGCTTCGTTATCCCCCACGATCGGGCACGTTCCGATGTATTACTCACCCGTCCGCCACT	Bacteria	Proteobacteria	Betaproteobacteria	Burkholderiales	Comamonadaceae	Acidovorax	NA	1849	0.0244198
TGCTGCCTCCCGTAGGAGTCTGGGCCGTGTCTCAGTCCCAGTGTGGCGGATCATCCTCTCAGACCCGCTACAGATCGTCGCCTTGGTAGGCCTTTACCCCACCAACTAGCTAATCCGACTTAGGCTCATCTATTAGCGCAAGGTCCGAAGATCCCCTGCTTTCCCCCGTAGGGCGTATGCGGTATTAGCATCCCTTTCGGAATGTTGTCCCCCACTAATAGGCAGATTCCTAAGCATTACTCACCCGTCCGCCACT	Bacteria	Proteobacteria	Gammaproteobacteria	Pseudomonadales	Moraxellaceae	Acinetobacter	NA	1846	0.0243801
TGCTGCCTCCCGTAGGAGTCTGGGCCGTGTCTCAGTCCCAGTGTGGCTGATCATCCTCTCAGACCAGCTACAGATCGTCGGCTTGGTGAGCCGTTACCTCACCAACTACCTAATCTGACGCGGGCTCATCCATCAGCGATAAATCTTTCCTCCGTAGAGAATATACGGTATTAGCTTTTATTTCTAAAAGTTATTCCGTACTGATGGGCAGATTCCCACGTGTTACTCACCCGTTCGCCGCTCTGTCTCT	Bacteria	Proteobacteria	Alphaproteobacteria	Rickettsiales	Rickettsiaceae	Rickettsia	NA	1350	0.0178295
TGCTGCCTCCCGTAGGAGTTTGGGCCGTGTCTCAGTCCCAATGTGGCCGATCACCCTCTCAGGTCGGCTATGCATCGTTGTCTTGGTGGGCCGTTACCCCGCCAACTAACTAATGCACCGCGGGTCCATCTGTAAGCGATGGCAGAACCATCTTTTAGTTTCGCACCATGCGGTGCGAAAGGTTATCCGGTATTAGCTCCGGTTTCCCGGAGTTATCCCCGTCTTACAGGCAGGTTGCCCACGTGTTACTCACCCGTCCGCCACT	Bacteria	Firmicutes	Bacilli	Bacillales	Sporolactobacillaceae	Sporolactobacillus	NA	1049	0.0138542
TGCTGCCTCCCGTAGGAGTCTGGGCCGTGTCTCAGTCCCAGTGTGGCTGATCATCCTCTCAGACCAGCTATGGATCGTCGCCTTGGTGGGCCTTTACCCCACCAACTAGCTAATCCAACGCGGGCTCATCCTTTGCCGATAAATCTTTCCCCCGAAGGGCACATACGGTATTAGCACAAGTTTCCCTGAGTTATTCCGTAGCAAAAGGTAGATTCCCACGCGTTACTCACCCGTCCGCCACTCTGTCTCT	Bacteria	Proteobacteria	Alphaproteobacteria	Rhizobiales	Brucellaceae	Ochrobactrum	NA	1840	0.0243009
TGCTGCCTCCCGTAGGAGTCTGGGCCGTGTCTCAGTCCCAGTGTGGCTGATCATCCTCTCAGACCAGCTATGGATCGTTGCCTTGGTGAGCCATTACCTCACCAACTAGCTAATCCAACATGGGCTCATCCGATAGCGAAAGGTCCGAAGATCCCCTCCTTTCTCCCGTAGGACGTATGCGGTATTAGCGTGCGTTTCCACACGTTATCCCCCACTATCGGGCAGATTCCCATGCATTACTCACCCGTTCGCCGCT	Bacteria	Proteobacteria	Gammaproteobacteria	Oceanospirillales	Halomonadaceae	Zymobacter	NA	1781	0.0235217
TGCTGCCTCCCGTAGGAGTCTGGGCCGTATCTCAGTCCCAATGTGGCCGTACACCCTCTCAGGCCGGCTAACTATCGTCGCCTTGGTAGGCCTTTACCCTACCAACTAGCTAATAGTACGCAGACTCATCTATCAGCGGCACATTTGCGCCTTTCCTTATTTACCACAGCAAATAAGCTTATTCGGTATTACCCACCATTTCTGATGGCTATCCCCAACTAATAGGTAGATCATCCACGCGTTACTCACCCGTACGCCGCT	Bacteria	Spirochaetae	Spirochaetes	Spirochaetales	NA	NA	NA	1650	0.0217916
TGCTGCCTCCCGTAGGAGTCTGGGCCGTGTCTCAGTCCCAGTGTGGCCGGTCACCCTCTCAGGCCGGCTACGCATCGTCGCCTTGGTGAGCCGTTACCCCACCAACCAGCTAATGCGCCGCAGGCCCATCTGTAAGCGGTAGCCTTGCGGCCACCTTTCAACCAACGGTCATGCGACCGAAGGTCCTATCCGGTATTAGCCCCGGTTTCCCGGGGTTATCCCGGTCTTACAGGCAGGTTGCCTACGTGTTACTCACCCGTGCGCCACT	Bacteria	Firmicutes	Bacilli	Bacillales	Bacillaceae	Caldalkalibacillus	NA	1057	0.0139598
TGCTGCCTCCCGTAGGAGTCTGGACCGTGTCTCAGTTCCAATGTGGCCGGTCACCCTCTCAGGCCGGCTACGCATCGTTGCCTTGGTGGGCCGTTACCTCACCAACCAGCTAATGCGCCGCGGGTCCATCTTGTAGCGGATTGCTCCTTTGGTCACGCTAACATGCGTCAGCATGACATTATGCGGTATTAATCCTCCTTTCGGAGGGCTATCCCCCTCTACAAGGCAGGTTACCCACGTGTTACTCACCCGTCCGCCGCT	Bacteria	Firmicutes	Clostridia	Clostridiales	Clostridiaceae_1	Clostridium_sensu_stricto_14	NA	1354	0.0178823
TGCTGCCTCCCGTAGGAGTCTGGACCGTGTCTCAGTTCCAGTGTGGCTGGTCATCCTCTCAGACCAGCTAGGGATCGTCGCCTAGGTGAGCCGTTACCCCACCTACTAGCTAATCCCATCTGGGCACATCCGGTGGCGTGAGGTCCGAAGATCCCCCACTTTGGTCCGAAGACGTTATGCGGTATTAGCTACCGTTTCCAGTAGTTATCCCCCTCCACCGGGCAGTTTCCCAGACATTACTCACCCGTCCGCCACT	Bacteria	Proteobacteria	Gammaproteobacteria	Enterobacteriales	Enterobacteriaceae	NA	NA	1828	0.0241424
TGCTGCCTCCCGTAGGAGTCTGGACCGTGTCTCAGTTCCAGTGTGGCTGGTCATCCTCTCAGACCAGCTAGGGATCGTCGCCTAGGTGAGCCGTTACCCCACCTACTAGCTAATCCCATCTGGGCACATCCGATGGCAAGAGGCCCGAAGGTCCCCCTCTTTGGTCTTGCGACGTTATGCGGTATTAGCTACCGTTTCCAGTAGTTATCCCCCTCCATCAGGCAGTTTCCCAGACATTACTCACCCGTGCGCCGCT	Bacteria	Proteobacteria	Gammaproteobacteria	Enterobacteriales	Enterobacteriaceae	NA	NA	1465	0.0193483
TGCTGCCTCCCGTAGGAGTCTGGGCCGTGTCTCAGTCCCAGTGTGGCGGATCATCCTCTCAAACCCGCTACAGATCGTCGCCTTGGTAGGCCTTTACCCCACCAACTAGCTAATCCGACTTAGGCTCATCTATTAGCGCAAGGTCCGAAGATCCCCTGCTTTCCCCCGTAGGGCGTATGCGGTATTAGCGCTCCTTTCGGAACGTTGTCCCCCACTAATAGGCAGATTCCTAAGTATTACTCACCCGTCCGCCACT	Bacteria	Proteobacteria	Gammaproteobacteria	Pseudomonadales	Moraxellaceae	Acinetobacter	NA	1818	0.0240104
TGCTGCCTCCCGTAGGAGTTCGGGCCGTGTCTCAGTCCCGATGTGGCTGATCATCCTCTCAGACCAGCTACGGATCGTCGCCTTGGTGAGCCATTACCTCACCAACCAGCTAATCCGACATAGGCTCATCCGATAGCGCAAGGTCCGAAGAGCCCCTGCTTTCCCCCGTAGGGCGTATGCGGTATTAGCCTGGGTTTCCCCAGGTTATCCCCCACTACCGGGCAGATTCCTATGCATTACTCACCCGTACGCCGCT	Bacteria	Proteobacteria	Gammaproteobacteria	Oceanospirillales	Halomonadaceae	Halomonas	NA	1656	0.0218708
TGCTGCCTCCCGTAGGAGTCTGGGCCGTGTCTCAGTCCCAGTGTGGCCGATCACCCTCTCAGGTCGGCTACGCATCGTCGCCTTGGTGAGCCGTTACCTCACCAACTAGCTAATGCGCCGCGGGCCCATCTGTAAGTGATAGCCGAAACCATCTTTCAAAAAAGAACCATGCAGTTCTTTTTATTATCCGGTATTAGCACCGATTTCTCGATGTTATCCCAGTCTTACAGGCAGGTTGCCCACGTGTTACTCACCCGTTCGCCACT	Bacteria	Firmicutes	Bacilli	Bacillales	Bacillaceae	Bacillus	NA	1327	0.0175257
TGCTGCCTCCCGTAGGAGTCTGGGCCGTGTCTCAGTCCCAGTGTGGCTGATCATCCTCTCAGACCAGCTAGAGATCGTCGCCTTGGTGAGCCATTACCTCACCAACTAGCTAATCTCATCTGGGTTCATCCTAATGCGTGAGGCCCGAAGGTCCCCCACTTTGGTCTTGCGACATTATGCGGTATTAGCCACCGTTTCCAGTGGTTATCCCCCTCATTAGGCCAGATCCCCAGACATTACTCACCCGTACGCCACT	Bacteria	Proteobacteria	Gammaproteobacteria	Enterobacteriales	Enterobacteriaceae	Thorsellia	NA	1800	0.0237726
TGCTGCCTCCCGTAGGAGTCTGGGCCGTGTCTCAGTCCCAGTGTGGCTGGTCGTCCTCTCAGACCAGCTACGGATCGTTGCCTTGGTGAGCCATTACCTCACCAACTAGCTAATCCGATATCGGCCGATCCAATAGCGTGAGGTCCGAAGATCCCCCACTTTCCCCCTTAGGGGATATGCGGTATTAGCTACGCTTTCGCGTAGTTATCCCCCACTACTGGGCACGTTCCGATATATTACTCACCCGTACGCCGCT	Bacteria	Proteobacteria	Betaproteobacteria	Burkholderiales	Alcaligenaceae	Candidatus_Kinetoplastibacterium	NA	1797	0.023733
TGCTGCCTCCCGTAGGAGTCTGGGCCGTGTCTCAGTCCCAGTGTGGCTGATCATCCTCTCAGACCAGCTAGAGATCGTCGCCTTGGTGAGCCATTACCTCACCAACTAGCTAATCTCACCTGGGTTCATCCTAGTGCGTGAGGCCCGAAGGTCCCCCACTTTGGTCTTGCGACGTTATGCGGCATTAGCCACCGTTTCCAGTGGTTATTCCCCTCACTAGGGCAGATCCCCAGGCATTACTCACCCGTGCGCCGCT	Bacteria	Proteobacteria	Gammaproteobacteria	Enterobacteriales	Enterobacteriaceae	Thorsellia	NA	1797	0.023733
TGCTGCCTCCCGTAGGAGTCTGGACCGTGTCTCAGTTCCAGTGTGGCTGGTCATCCTCTCAGACCAGCTAGGGATCGTCGCCTAGGTGAGCCATTACCCCACCTACTAGCTAATCCCATCTGGGCACATCCGATGGTGTGAGGCCCGAGGGTCCCCCACTTTGGTCTTGCGACGTTATGCGGTATTAGCTACCGTTTCCAGTAGTTATCCCCCTCCATCGGGCAGTTTCCCAGACATTACTCACCCGTCCGCCGCT	Bacteria	Proteobacteria	Gammaproteobacteria	Enterobacteriales	Enterobacteriaceae	Kluyvera	NA	1796	0.0237198
TGCTGCCTCCCGTAGGAGTCTGGGCCGTGTCTCAGTCCCAGTGTGGCTGGTCGTCCTCTCAAACCAGCTACGGATCGTCGCCTTGGTAGGCCTTTACCCCACCAACTAGCTAATCCGATATCGGCCGCTCCAATAGTGAGAGGTCTTGCGAGCCCCCTCTTTCACCCGTAGGCATATGCGGCATTAGCAACTCTTTCGAGCCGTTATTCCCCGCTACTGGGTACGTTCCGATACTTTACTCACCCGTCCGCCGCT	Bacteria	Proteobacteria	Betaproteobacteria	Burkholderiales	Alcaligenaceae	NA	NA	1792	0.023667
TGCTGCCTCCCGTAGGAGTCTGGACCGTGTCTCAGTTCCAGTGTGGCTGGTCATCCTCTCAGACCAGCTAGGGATCGTCGCCTAGGTGAGCCGTTACCCCACCTACTAGCTAATCCCATCTGGGTTCATCTGATGGCAAGAGGCCCGAAGGTCCCCCTCTTTGGTCTTGCGACGTTATGCGGTATTAGCTACCGTTTCCAGTAGTTATCCCCCTCCATCAGGCAGATCCCCAGACATTACTCACCCGTCCGCCGCT	Bacteria	Proteobacteria	Gammaproteobacteria	Enterobacteriales	Enterobacteriaceae	Cedecea	lapagei	1688	0.0222934
TGCTGCCTCCCGTAGGAGTCTGGACCGTGTCTCAGTTCCAGTGTGGCTGGTCATCCTCTCAGACCAGCTAGGGATCGTCGCCTAGGTGAGCCATTACCCCACCTACTAGCTAATCCCATCTGGGCACATCTGATGGCAAGAGGCCCGAAGGTCCCCCTCTTTGGTCTTGCGACATTATGCGGTATTAGCTACCGTTTCCAGTAGTTATCCCCCTCCATCAGGCAGTTTCCCAGACATTACTCACCCGTGCGCCACT	Bacteria	Proteobacteria	Gammaproteobacteria	Enterobacteriales	Enterobacteriaceae	Lelliottia	NA	1789	0.0236273
TGCTGCCTCCCGTAGGAGTCTGGGCCGTGTCTCAGTCCCAGTGTGGCCGATCACCCTCTCAGGCCGGCTACGCATCGTCGCCTTGGTGAGCCGTTACCTCACCAACTAGCTAATGCGCCGCAGGCCCATCTGTAAGCGGTAGCCTTGCGGCCACCTTTCAACCAACGGTCATGCGACCGAAGGTCCTATCCGGTATTAGCCCCGGTTTCCCGGGGTTATCCCGGTCTTACAGGCAGGTTGCCTACGTGTTACTCACCCGTTCGCCGCT	Bacteria	Firmicutes	Bacilli	Bacillales	Bacillaceae	Caldalkalibacillus	NA	1262	0.0166673
TGCTGCCTCCCGTAGGAGTCTGGACCGTGTCTCAGTTCCAGTGTGGCTGGTCATCCTCTCAGACCAGCTAGGGATCGTCGCCTAGGTGAGCCGTTACCCCACCTACTAGCTAATCCCATCTGGGCACATCCGATGGTGTGAGGCCCGAAGGTCCCCCACTTTGGTCCGAAGACGTTATGCGGTATTAGCTACCGTTTCCAGTAGTTATCCCCCTCCATCGGGCAGTTTCCCAGACATTACTCACCCGTCCGCCGCT	Bacteria	Proteobacteria	Gammaproteobacteria	Enterobacteriales	Enterobacteriaceae	Erwinia	NA	1772	0.0234028
TGCTGCCTCCCGTAGGAGTCTGGACCGTGTCTCAGTTCCAGTGTGGCTGGTCATCCTCTCAGACCAGCTAGGGATCGTCGCCTAGGTGAGCCATTACCCCACCTACTAGCTAATCCCATCTGGGCACATCCGATGGCGTGAGGCCCGAAGGTCCCCCACTTTGGTCCGAAGACGTTATGCGGTATTAGCTACCGTTTCCAGTAGTTATCCCCCTCCATCGGGCAGTTTCCCAGACATTACTCACCCGTCCGCCGCT	Bacteria	Proteobacteria	Gammaproteobacteria	Enterobacteriales	Enterobacteriaceae	NA	NA	1770	0.0233764
TGCTGCCTCCCGTAGGAGTCTGGACCGTGTCTCAGTTCCAGTGTGACTGATCATCCTCTCAGACCAGTTACGGATCGTCGCCTAGGTGAGCCATTACCTCACCTACTAGCTAATCCGACCTAGGCTCATCTGATAGCGCAAGGCCCGAAGGTCCCCTGCTTTCTCCCGTAGGACGTATGCGGTATTAGCGTTCCTTTCGAAACGTTGTCCCCCACTACCAGGCAGATTCCTAGGCATTACTCACCCGTCCGCCACT	Bacteria	Proteobacteria	Gammaproteobacteria	Pseudomonadales	Pseudomonadaceae	Pseudomonas	NA	1762	0.0232708
TGCTGCCTCCCGTAGGAGTCTGGACCGTGTCTCAGTTCCAGTGTGGCCGATCACCCTCTCAGGTCGGCTACGTATCGTTGCCTTGGTAAGCCGTTACCTTACCAACTAGCTAATACGGCGCGGGTCCATCTATAAGTGATAGCAAAACCATCTTTCACTTTAGAACCATGCGGTTCTAAATGTTATCCGGCATTAGCCCCGGTTTCCCGGAGTTATTCCAGTCTTATAGGTAGGTTACCCACGTGTTACTCACCCGTGCGCCACT	Bacteria	Firmicutes	Bacilli	Bacillales	Staphylococcaceae	Staphylococcus	NA	1625	0.0214614
TGCTGCCTCCCGTAGGAGTTTGGGCCGTGTCTCAGTCCCAATGTGGCCGATCACCCTCTCAGGTCGGCTACGCATCGTTGCCTTGGTGGGCCGTTACCCCGCCAACTAGCTAATGCGCCGCGGGCCCATCTGTAAGTGGCAGCCGAAGCCGCCTTTCCTTTTTCCTCCATGCGGAGGAAAAAACGATCTGGTATTAGCCCCGGTTTCCCGGCGTTATCCCAGTCTTACAGGCAGGTTGCCCACGTGTTACTCACCCGTACGCCACT	Bacteria	Firmicutes	Bacilli	Bacillales	Bacillaceae	NA	NA	1121	0.0148051
TGCTGCCTCCCGTAGGAGTCTGGACCGTGTCTCAGTTCCAGTGTGACTGATCATCCTCTCAGACCAGTTACGGATCGTCGCCTTGGTGAGCCATTACCCCACCAACTAGCTAATCCGACCTAGGCTCATCTGATAGCGCAAGGCCCGAAGGTCCCCTGCTTTCTCCCGTAGGACGTATGCGGTATTAGCGTCCGTTTCCGAACGTTATCCCCCACTACCAGGCAGATTCCTAGGCATTACTCACCCGTCCGCCGCT	Bacteria	Proteobacteria	Gammaproteobacteria	Pseudomonadales	Pseudomonadaceae	Pseudomonas	antarctica/azotoformans/brenneri/cedrina/cerasi/cf./chlororaphis/collierea/fluorescens/gessardii/grimontii/libanensis/lurida/marginalis/mucidolens/palleroniana/panacis/poae/proteolytica/putida/reactans/rhodesiae/synxantha/tolaasii/trivialis/veronii/yamanorum	1158	0.0152937
TGCTGCCTCCCGTAGGAGTCTGGACCGTGTCTCAGTTCCAGTGTGGCTGGTCATCCTCTCAGACCAGCTAGGGATCGTCGCCTAGGTGAGCCTTTACCCCACCTACTAGCTAATCCCATCTGGGCACATCTGATGGCATGAGGCCCGAAGGTCCCCCACTTTGGTCCGAAGACGTTATGCGGTATTAGCTACCGTTTCCAGTAGTTATCCCCCTCCATCAGGCAGTTTCCCAGACATTACTCACCCGTGCGCCACT	Bacteria	Proteobacteria	Gammaproteobacteria	Enterobacteriales	Enterobacteriaceae	Cronobacter	NA	1726	0.0227953
TGCTGCCTCCCGTAGGAGTCTGGGCCGTGTCTCAGTCCCAGTGTGGCTGATCATCCTCTCAGACCAGCTACAGATCGTCGGCTTGGTGAGCCGTTACCTCACCAACTACCTAATCTGACGCGGGCTCATCCATCAGCGATAAATCTTTCCTCCGTAGAGAATATACGGTATTAGCTTTTATTTCTAAAAGTTATTCCGTACTGATGGGCAGATTCCCACGTGTTACTCACCCGTGCGCCGCTCTGTCTCT	Bacteria	Proteobacteria	Alphaproteobacteria	Rickettsiales	Rickettsiaceae	Rickettsia	NA	1283	0.0169446
TGCTGCCTCCCGTAGGAGTCTGGACCGTGTCTCAGTTCCAGTGTGACTGATCATCCTCTCAGACCAGTTACGGATCGTCGCCTTGGTAGGCCTTTACCCCACCAACTAGCTAATCCGACCTAGGCTCATCTGATAGCGTGAGGTCCGAAGATCCCCCACTTTCTCCCTCAGGACGTATGCGGTATTAGCGCCCGTTTCCGGACGTTATCCCCCACTACCAGGCAGATTCCTAGGCATTACTCACCCGTGCGCCACT	Bacteria	Proteobacteria	Gammaproteobacteria	Pseudomonadales	Pseudomonadaceae	Pseudomonas	NA	1723	0.0227557
TGCTGCCTCCCGTAGGAGTCTGGGCCGTGTCTCAGTCCCAGTGTGGCTGATCATCCTCTCAGACCAGCTAGGGATCGTCGCCTTGGTGAGCCATTACCTCACCAACTAGCTAATCCCATATGGGTTCATCCGATAGCGCAAGGACCGAAGTTCCCCTGCTTTGCTCCTGAGAGATTATGCGGTATTAGCTACCGTTTCCAGTAGTTATCCCCCTCTATCGGGCAGATCCCCATACATTACTCACCCGTCCGCCACT	Bacteria	Proteobacteria	Gammaproteobacteria	Enterobacteriales	Enterobacteriaceae	Providencia	NA	1238	0.0163503
TGCTGCCTCCCGTAGGAGTCTGGGCCGTGTCTCAGTCCCAGTGTGGCTGATCATCCTCTCAGACCAGCTATGGATCGTTGCCTTGGTGAGCCATTACCTCACCAACCAGCTAATCCAACATGGGCTCATCCGATAGCGAAAGGTCCGAAGATCCCCTCCTTTCTCCCGTAGGACGTATGCGGTATTAGCGTGCGTTTCCACACGTTATCCCCCACTATCGGGCAGATTCCCATGCATTACTCACCCGTCCGCCACT	Bacteria	Proteobacteria	Gammaproteobacteria	Oceanospirillales	Halomonadaceae	Zymobacter	NA	1710	0.022584
TGCTGCCTCCCGTAGGAGTCTGGACCGTGTCTCAGTTCCAGTGTGGCTGGTCATCCTCTCAGACCAGCTAGGGATCGTCGCCTAGGTGGGCCGTTACCCCGCCTACAAGCTAATCCCATCTGGGCACATCCGATGGTGTGAGGCCCGAAGGTCCCCCACTTTGGTCTTGCGACGTTATGCGGTATTAGCTACCGTTTCCAGTAGTTATCCCCCTCCATCGGGCAGTTTCCCAGACATTACTCACCCGTACGCCACT	Bacteria	Proteobacteria	Gammaproteobacteria	Enterobacteriales	Enterobacteriaceae	NA	NA	1709	0.0225708
TGCTGCCTCCCGTAGGAGTCTGGGCCGTGTCTCAGTCCCAGTGTGGCCGATCACCCTCTCAGGTCGGCTATGCATCGTTGCCTTGGTGAGCCGTTACCTCACCAACTAGCTAATGCACCGCGGGCCCATCTGTAAGTGATAGCCGAAACCATCTTTCAATCATCTCCCATGAAGGAGAAGATCCTATCCGGTATTAGCTTCGGTTTCCCGAAGTTATCCCAGTCTTACAGGCAGGTTGCCCACGTGTTACTCACCCGTGCGCCGCT	Bacteria	Firmicutes	Bacilli	Bacillales	Bacillaceae	Bacillus	NA	1703	0.0224915
TGCTGCCTCCCGTAGGAGTCTGGGCCGTGTCTCAGTCCCAGTGTGGCTGATCATCCTCTCAGACCAGCTAGAGATCGTCGCCTTGGTGAGCCATTACCTCACCAACTAGCTAATCTCACCTGGGTTCATCCTAGTGCGTGAGGCCCGAAGGTCCCCCACTTTGGTCTTGCGACGTTATGCGGCATTAGCCACCGTTTCCAGTGGTTATTCCCCTCACTAGGGCAGATCCCCAGGCATTACTCACCCGTTCGCCGCT	Bacteria	Proteobacteria	Gammaproteobacteria	Enterobacteriales	Enterobacteriaceae	Thorsellia	NA	1702	0.0224783
TGCTGCCTCCCGTAGGAGTCTGGTCCGTGTCTCAGTACCAGTGTGGGGGATCTCCCTCTCAGGACCCCTACCCATCGTAGCCTTGGTATGCCGTTACCATACCAACTAGCTAATGGGACGCATGCTCATCTTGTACCGTAACCTTTAATAATAATGTGATGCCACACTAAAATACTATGAGGTGTTAATCCAAATTTCTCTGGGCTATCCCTCAGTACAAGGCAGATTGCATACGCGTTACTCACCCGTCCGCCACT	Bacteria	Bacteroidetes	Flavobacteriia	Flavobacteriales	Flavobacteriaceae	Flavobacterium	NA	1692	0.0223463
TGCTGCCTCCCGTAGGAGTCTGGGCCGTATCTCAGTCCCAATGTGGCCGTCCACCCTCTCAGGCCGGCTACCCGTCGCCGCCTTGGTAGGCCATTACCCCACCAACAAGCTGATAGGCCGCGAGCTCATCCTACACCGAAAAAACTTTCCAACCATCACACTAAAAATGGCTCCTATCCGGTATTAGACCCAGTTTCCCAGGCTTATCCCGAAGTGCAGGGCAGATCACCCACGTGTTACTCACCCGTACGCCACT	Bacteria	Actinobacteria	Actinobacteria	Corynebacteriales	Corynebacteriaceae	Corynebacterium_1	NA	1521	0.0200879
TGCTGCCTCCCGTAGGAGTCTGGGCCGTATCTCAGTCCCAATGTGGCCGTACACCCTCTCAGGCCGGCTAACTATCGTCGCCTTGGTAGGCCTTTACCCTACCAACTAGCTAATAGTACGCAGACTCATCTATCAGCGGCACATTTGCGCCTTTCCTTATTTACCACAGCAAATAAGCTTATTCGGTATTACCCACCATTTCTGATGGCTATCCCCAACTAATAGGTAGATCATCCACGCGTTACTCACCCGTTCGCCGCT	Bacteria	Spirochaetae	Spirochaetes	Spirochaetales	Spirochaetaceae	NA	NA	1525	0.0201407
TGCTGCCTCCCGTAGGAGTCTGGGCCGTGTCTCAGTCCCAGTGTGGCTGATCATCCTCTCAGACCAGCTAGAGATCGTCGCCTTGGTGAGCCATTACCTCACCAACTAGCTAATCTCATCTGGGTTCATCCTAATGCGTGAGGCCCGAAGGTCCCCCACTTTGGTCTTGCGACATTATGCGGTATTAGCCACCGTTTCCAGTGGTTATCCCCCTCATTAGGCCAGATCCCCAGACATTACTCACCCGTTCGCCACT	Bacteria	Proteobacteria	Gammaproteobacteria	Enterobacteriales	Enterobacteriaceae	Thorsellia	NA	1689	0.0223066
TGCTGCCTCCCGTAGGAGTTCGGGCCGTGTCTCAGTCCCGATGTGGCTGATCATCCTCTCAGACCAGCTACGGATCGTCGCCTTGGTGAGCCTTTACCTCACCAACCAGCTAATCCGACATAGGCTCATCCCATAGCGGGAGCCGGAGCCCCCTTTCTCCCGTAGGACGTATGCGGTATTAGCCTGGGTTTCCCCAGGTTATCCCCCACTATCGGGCAGATTCCTATGCATTACTCACCCGTCCGCCACT	Bacteria	Proteobacteria	Gammaproteobacteria	Oceanospirillales	Halomonadaceae	Halomonas	NA	1305	0.0172352
TGCTGCCTCCCGTAGGAGTCTGGACCGTGTCTCAGTTCCAGTGTGGCCGATCACCCTCTCAGGTCGGCTACGTATCGTTGCCTTGGTAAGCCGTTACCTTACCAACTAGCTAATACGGCGCGGGTCCATCTATAAGTGATAGCAAAACCATCTTTCACTTTAGAACCATGCGGTTCTAAATGTTATCCGGCATTAGCCCCGGTTTCCCGGAGTTATTCCAGTCTTATAGGTAGGTTACCCACGTGTTACTCACCCGTTCGCCACT	Bacteria	Firmicutes	Bacilli	Bacillales	Staphylococcaceae	Staphylococcus	NA	1545	0.0204048
TGCTGCCTCCCGTAGGAGTTTGGGCCGTGTCTCAGTCCCAATGTGGCCGATCACCCTCTCAGGTCGGCTATGTATCATCGCCTTGGTGAGCCTTTACCTCACCAACTAGCTAATACAACGCGGGATCATCTTTGAGTGATGCAATTGCATCTTTCAAACTTAAAACTTGTGTTTAAAGTTTTTATGCGGTATTAGCATTCGTTTCCAAATGTTGTCCCCCGCTCAAAGGCAGATTCCCCACGCGTTACTCACCCGTACGCCACT	Bacteria	Firmicutes	Bacilli	Lactobacillales	Streptococcaceae	Lactococcus	NA	1679	0.0221746
TGCTGCCTCCCGTAGGAGTCTGGACCGTGTCTCAGTTCCAGTGTGGCTGATCATCCTCTCAGACCAGCTAGGGATCGTCGCCTTGGTGAGCCCTTACCTCACCAACTAGCTAATCCCACCTGGGCATATCCGGTAGCGCAAGGCCCGAAGGTCCCCTGCTTTGCTCTTGCGAGGTTATGCGGTATTAGCCATCGTTTCCAATGGTTATCCCCCTCTACCGGGCAATTTCCCAGGCATTACTCACCCGTTCGCCACT	Bacteria	Proteobacteria	Gammaproteobacteria	Vibrionales	Vibrionaceae	Vibrio	NA	1675	0.0221217
TGCTGCCTCCCGTAGGAGTCTGGACCGTGTTTCAGTTCCAGTGTGCCTGATCATCCTCTCAGACCAGGTACCCATCATCGTCTTGGTAAGCTGTTACCTCACCAACTAACTAATGGGACGCAGACTCATCCATCGGCGATAGCTTGCGCCATCTTTCCTCGCAAGAGCTTCACGCTCCCGAGAGCTTACTCGGCATTAGCCCGTCTTTCGACAGGTTATTCCAATCCAAAGGGTAGATTATCCACGTGTTACTCACCCGTCCGCCACT	Bacteria	Proteobacteria	Deltaproteobacteria	Oligoflexales	0319-6G20	NA	NA	1545	0.0204048
TGCTGCCTCCCGTAGGAGTCTGGACCGTGTCTCAGTTCCAGTGTGGCTGGTCATCCTCTCAGACCAGCTAGGGATCGTCGCCTAGGTGAGCCATTACCCCACCTACTAGCTAATCCCATCTGGGCACATCCGATGGTGTGAGGCCCTAAGGTCCCCCACTTTGGTCCGTAGACGTTATGCGGTATTAGCTACCGTTTCCAGTAGTTATCCCCCTCCATCGGGCAGTTTCCCAGACATTACTCACCCGTCCGCCGCT	Bacteria	Proteobacteria	Gammaproteobacteria	Enterobacteriales	Enterobacteriaceae	Gibbsiella	dentisursi	1592	0.0210256
TGCTGCCTCCCGTAGGAGTCTGGACCGTGTCTCAGTTCCAGTGTGACTGATCATCCTCTCAGACCAGTTACGGATCGTCGCCTTGGTAGGCCTTTACCCTACCAACTAGCTAATCCGACCTAGGCTCATCTAATAGCGTGAGGTCCGAAGATCCCCCACTTTCTCCCGTAGGACGTATGCGGTATTAGCGTTCCTTTCGAAACGTTGTCCCCCACTACTAGGCAGATTCCTAGGCATTACTCACCCGTACGCCACT	Bacteria	Proteobacteria	Gammaproteobacteria	Pseudomonadales	Pseudomonadaceae	NA	NA	1670	0.0220557
TGCTGCCTCCCGTAGGAGTCTGGTCCGTGTCTCAGTACCAGTGTGGGGGATCACCCTCTCAGGCCCCCTAAAGATCGTTGACTTGGTGAGCCGTTACCTCACCAACTATCTAATCTTGCGCGTGCCCATCTCTATCCACCGGAGTTTTCAATATCAAATGATGCCATTCAATATATTATGGGGTATTAATCTTCCTTTCGAAAGGCTATCCCCCTGATAAAGGCAGGTTGCACACGTGTTACTCACCCGTCCGCCACT	Bacteria	Bacteroidetes	Flavobacteriia	Flavobacteriales	Flavobacteriaceae	Chryseobacterium	NA	1670	0.0220557
TGCTGCCTCCCGTAGGAGTCTGGACCGTGTCTCAGTTCCAGTGTGGCTGGTCATCCTCTCAGACCAGCTAGAGATCGTCGCCTAGGTGAGCCATTACCCCACCTACTAGCTAATCCCATATGGGTTCATCAAATGGTACGTGGCCCGAAAGTCCCACGCTTTGGTCTTACGACATTATGCGGTATTAGCAGTCGTTTCCAACTGTTGTCCCCCTCCATTCGGCAGATCCCCATACATTACTCACCCGTCCGCCGCT	Bacteria	Proteobacteria	Gammaproteobacteria	Orbales	Orbaceae	Orbus	NA	1668	0.0220293
TGCTGCCTCCCGTAGGAGTCTGGACCGTGTCTCAGTTCCAGTGTGGCTGATCATCCTCTCAGACCAGCTAGGGATCGTCGCCTTGGTGAGCCATTACCTCACCAACTAGCTAATCCCACCTGGGCATATCCAATCGCGCAAGGCCCGAAGGTCCCCTGCTTTCCCCCGTAGGGCGTATGCGGTATTAGCAGTCGTTTCCAACTGTTATCCCCCTCGACTGGGCAATTTCCCAGGCATTACTCACCCGTCCGCCACT	Bacteria	Proteobacteria	Gammaproteobacteria	Aeromonadales	Aeromonadaceae	Aeromonas	NA	1663	0.0219633
TGCTGCCTCCCGTAGGAGTCTGGGCCGTGTCTCAGTCCCAGTGTGGCTGGTCGTCCTCTCAAACCAGCTACGGATCGTCGCCTTGGTGAGCCGTTACCCCACCAACTAGCTAATCCGATATCGGCCGCTCTAATAGTGCAAGGTCTTACGATCCCCTGCTTTCCCCCGTAGGGCGTATGCGGTATTAGCTACGCTTTCGCGTAGTTATCCCCCGCTACTAGGCACGTTCCGATACATTACTCACCCGTACGCCGCT	Bacteria	Proteobacteria	Betaproteobacteria	Burkholderiales	Alcaligenaceae	Achromobacter	NA	1662	0.0219501
TGCTGCCTCCCGTAGGAGTCTGGACCGTGTCTCAGTTCCAGTGTGACTGATCATCCTCTCAGACCAGTTACGGATCGTCGCCTTGGTGAGCCATTACCTCACCAACAAGCTAATCCGACCTAGGCTCATCTATTAGCGCAAGGCCCGAAGGTCCCCTGCTTTCTCCCGTAGGACGTATGCGGTATTAGCGTTCCTTTCGAAACGTTGTCCCCCACTAATAGGCAGATTCCTAGGCATTACTCACCCGTTCGCCACT	Bacteria	Proteobacteria	Gammaproteobacteria	Pseudomonadales	Pseudomonadaceae	Pseudomonas	NA	1657	0.021884
TGCTGCCTCCCGTAGGAGTCTGGGCCGTGTCTCAGTCCCAGTGTGGCTGGTCGTCCTCTCAGACCAGCTACAGATCGCAGGCTTGGTAAGCCTTTACCCCACCAACTACCTAATCTGCCATCAGCCGCTCTGGTAGCACAAGGCCCGAAGGTCCCCTGCTTTCATCCGTAGATCTCATGCGGTATTAGCTACTCTTTCGAGTAGTTATCCCCCACTACCAGGCACGTTCCGATGTATTACTCACCCGTCCGCCACT	Bacteria	Proteobacteria	Betaproteobacteria	Burkholderiales	Comamonadaceae	Comamonas	NA	1655	0.0218576
TGCTGCCTCCCGTAGGAGTCTGGACCGTATCTCAGTTCCAGTGTGGCTGATCATCCTCTCAGATCAGCTATAGATCATTACCTTGGTAGGCTATTACCCCACCAACTAGCTAATCTAATATAGGCTCATCTAATAGCAATAAATTTTTCCCCCGTAGGGCGTATACGGTATTAGTTGTCGTTTCCAACAATTATTCCGTACTACTAGGTAGATTCCTATACATTACTCACCCGTCCGCCGCTCTGTCTCT	Bacteria	Proteobacteria	Alphaproteobacteria	Rickettsiales	Anaplasmataceae	Wolbachia	NA	1651	0.0218048
TGCTGCCTCCCGTAGGAGTCTGGGCCGTGTCTCAGTCCCAGTGTGGCTGATCATCCTCTCAGACCAGCTACAGATCGTTGCCTTGGTAGGCCTTTACCCCACCAACTAGCTAATCTGACATCGGCCACTCCAATCGCGCGAGGTCTTGCGATCCCCCGCTTTCTCCCTCAGGACGTATGCGGTATTAGCACTTCTTTCGAAGTGTTATCCCCCACGACTGGGCATGTTCCGATGTGTTACTCACCCGTCCGCCACT	Bacteria	Proteobacteria	Betaproteobacteria	Rhodocyclales	Rhodocyclaceae	Methyloversatilis	NA	1089	0.0143824
TGCTGCCTCCCGTAGGAGTCTGGGCCGTGTCTCAGTCCCAGTGTGGCTGATCATCCTCTCAGACCAGCTATGGATCGTTGCCTTGGTGAGCCATTACCTCACCAACTAGCTAATCCAACATGGGCTCATCCGATAGCGAAAGGTCCGAAGATCCCCTCCTTTCTCCCGTAGGACGTATGCGGTATTAGCGTGCGTTTCCACACGTTATCCCCCACTATCGGGCAGATTCCCATGCATTACTCACCCGTGCGCCGCT	Bacteria	Proteobacteria	Gammaproteobacteria	Oceanospirillales	Halomonadaceae	Zymobacter	NA	1648	0.0217652
TGCTGCCTCCCGTAGGAGTCTGGGCCGTGTCTCAGTCCCAGTGTGGCCGGTCACCCTCTCAGGCCGGCTACGCATCGTCGCCTTGGTGAGCCGTTACCTCACCAACTAGCTAATGCGCCGCGGGCCCATCCGCAAGTGACAGCTTGCGCCGCCTTTCAACCAAAGACCATGCGGTCTTCGGTGTTATCCGGTATTAGCTCCGGTTTCCCGGAGTTATCCCGGTCTTGCGGGCAGGTTGCCCACGTGTTACTCACCCGTACGCCACT	Bacteria	Firmicutes	Bacilli	Bacillales	Bacillaceae	Geobacillus	NA	1258	0.0166144
TGCTGCCTCCCGTAGGAGTCTGGGCCGTGTCTCAGTCCCAGTGTGGCGGATCATCCTCTCAGACCCGCTACAGATCGTCGCCTTGGTAGGCCTTTACCCCACCAACTAGCTAATCCGACTTAGGCTCATCTATTAGCGCAAGGTCATAAAGATCCCCTGCTTTCTCCCGTAGGACGTATGCGGTATTAGCATCCCTTTCGAGATGTTGTCCCCCACTAATAGGCAGATTCCTAAGCATTACTCACCCGTCCGCCGCT	Bacteria	Proteobacteria	Gammaproteobacteria	Pseudomonadales	Moraxellaceae	Acinetobacter	NA	1645	0.0217255
TGCTGCCTCCCGTAGGAGTCTGGACCGTGTCTCAGTTCCAGTGTGGCTGGTCATCCTCTCAGACCAGCTAGGGATCGTCGCCTAGGTGAGCCGTTACCCCACCTACTAGCTAATCCCATCTGGGCACATCCGATGGCAAGAGGCCCGAAGGTCCCCCTCTTTGGTCTTGCGACGTTATGCGGTATTAGCTACCGTTTCCAGTAGTTATCCCCCTCCATCAGGCAGTTTCCCAGACATTACTCACCCGTTCGCCGCT	Bacteria	Proteobacteria	Gammaproteobacteria	Enterobacteriales	Enterobacteriaceae	NA	NA	1168	0.0154258
TGCTGCCTCCCGTAGGAGTCTGGACCGTGTCTCAGTTCCAGTGTGGCTGATCATCCTCTCAGACCAGCTACGGATCGTCGCCTTGGTGGGCCTTTACCCCGCCAACTAGCTAATCCGACATCGGCTCATTCAATCGCGCAAGGCCCGAAGGTCCCCTGCTTTCACCCGTAGGTCGTATGCGGTATTAGCGTAAGTTTCCCTACGTTATCCCCCACGAAAAAGTAGATTCCGATGTATTACTCACCCGTTCGCCACT	Bacteria	Proteobacteria	Gammaproteobacteria	Xanthomonadales	Xanthomonadaceae	Stenotrophomonas	NA	1628	0.021501
TGCTGCCTCCCGTAGGAGTCTGGACCGTGTCTCAGTTCCAGTGTGGCTGGTCATCCTCTCAGACCAGCTAGGGATCGTCGCCTTGGTGAGCCGTTACCCCACCAACAAGCTAATCCCATCTGGGCACATCCGATGGCAAGAGGCCCGAAGGTCCCCCTCTTTGGTCTTGCGACGTTATGCGGTATTAGCTACCGTTTCCAGTAGTTATCCCCCTCCATCAGGCAGTTTCCCAGACATTACTCACCCGTCCGCCGCT	Bacteria	Proteobacteria	Gammaproteobacteria	Enterobacteriales	Enterobacteriaceae	NA	NA	1626	0.0214746
TGCTGCCTCCCGTAGGAGTCTGGACCGTGTCTCAGTTCCAGTGTGGCTGGTCATCCTCTCAGACCAGCTAGGGATCGTCGCCTAGGTGAGCCGTTACCCCACCTACTAGCTAATCCCATCTGGGCACATCCGATGGCGTGAGGCCCGAAGGTCCCCCACTTTGGTCCGAAGACGTTATGCGGTATTAGCTACCGTTTCCAGTAGTTATCCCCCTCCATCGGGCAGTTTCCCAGACATTACTCACCCGTCCGCCACT	Bacteria	Proteobacteria	Gammaproteobacteria	Enterobacteriales	Enterobacteriaceae	Erwinia	NA	1623	0.021435
TGCTGCCTCCCGTAGGAGTCTGGGCCGTGTCTCAGTCCCAGTGTGGCTGATCATCCTCTCAAACCAGCTATGGATCGTCGGCTTGGTAGGCCGTTACCCCACCAACTACCTAATCCAACGCGGGCCGATCCTTTGCCGATAAATCTTTCCCCCGTAGGGCACATACGGTATTACTCCCAGTTTCCCGAGGCTATTCCGTAGCAAAGGGCACGTTCCCACGCGTTACTCACCCGTACGCCGCTCTGTCTCT	Bacteria	Proteobacteria	Alphaproteobacteria	Rhodobacterales	Rhodobacteraceae	Paenirhodobacter	NA	1619	0.0213822
TGCTGCCTCCCGTAGGAGTCTGGGCCGTGTCTCAGTCCCAGTGTGGCCGATCACCCTCTCAGGTCGGCTACGCATCGTCGCCTTGGTGAGCCGTTACCTCACCAACTAGCTAATGCGCCGCAGGTCCATCTATAAGCGATAGCCGAAGCCACCTTTCAATATGAAACCATGAGGTTTCATATATTATGCGGTATTAGCACCGATTTCTCGATGTTATCCCCCTCTTATAGGCAGGTTACCTACGTGTTACTCACCCGTACGCCACT	Bacteria	Firmicutes	Bacilli	NA	NA	NA	NA	1609	0.0212501
TGCTGCCTCCCGTAGGAGTCTGGGCCGTGTCTCAGTCCCAGTGTGGCTGGTCGTCCTCTCAGACCAGCTACAGATCGTTGGCTTGGTGAGCCTTTACCCCACCAACTACCTAATCTGATATCGGCCGCTCCAATTGCGCGAGGTCTTGCGATCCCCCGCTTTCACCCTCAGGTCGTATGCGGTATTAGCTGCTCTTTCGAGCAGTTATCCCCCACAACTGGGCACGTTCCGATACATTACTCACCCGTCCGCCACT	Bacteria	Proteobacteria	Betaproteobacteria	Burkholderiales	Comamonadaceae	NA	NA	1536	0.020286
TGCTGCCTCCCGTAGGAGTCTGAGCCGTGTCTCAGTCCCAGTGTGGCCGATCACCCTCTCAGGTCGGCTACGCATCGTCGCCTTGGTGAGCCGTTACCTCACCAACTAGCTAATGCGCCGCGGGCCCATCCTGTAGCGACAGCTTGCGCCGTCTTTCAACGAAACGTCATGCGACATTTCGTGTTATCCGGTATTAGCACCGATTTCTCGGTGTTATCCCCGTCTACAGGGCAGGTTGCCCACGTGTTACTCACCCGTCCGCCGCT	Bacteria	Firmicutes	Bacilli	Bacillales	Bacillaceae	Anoxybacillus	NA	1342	0.0177238
TGCTGCCTCCCGTAGGAGTCTGGACCGTGTCTCAGTTCCAGTGTGGCTGGTCATCCTCTCAGACCAGCTAGGGATCGTCGCCTAGGTGAGCCATTACCCCACCTACTAGCTAATCCCATCTGGGCACATCCGATGGTGTGAGGCCCGAGGGTCCCCCACTTTGGTCTTGCGACGTTATGCGGTATTAGCTACCGTTTCCAGTAGTTATCCCCCTCCATCGGGCAGTTTCCCAGACATTACTCACCCGTACGCCACT	Bacteria	Proteobacteria	Gammaproteobacteria	Enterobacteriales	Enterobacteriaceae	Kluyvera	NA	1601	0.0211444
TGCTGCCTCCCGTAGGAGTCTGGACCGTGTCTCAGTTCCAGTGTGGCTGGTCATCCTCTCAGACCAGCTAGGGATCGTCGCCTAGGTGAGCCGTTACCCCACCTACTAGCTAATCCCATCTGGGCACATCCGATGGCGTGAGGCCCGAAGGTCCCCCACTTTGGTCCGAAGACGTTATGCGGTATTAGCTACCGTTTCCAGTAGTTATCCCCCTCCATCGGGCAGTTTCCCAGACATTACTCACCCGTCCGCCGCT	Bacteria	Proteobacteria	Gammaproteobacteria	Enterobacteriales	Enterobacteriaceae	NA	NA	1420	0.018754
TGCTGCCTCCCGTAGGAGTCTGGGCCGTGTCTCAGTCCCAGTGTGGCTGGTCGTCCTCTCAAACCAGCTACGGATCGTCGCCTTGGTAGGCCTTTACCCCACCAACTAGCTAATCCGATATCGGCCGCTCCAATAGTGAGAGGTCTTGCGAGCCCCCTCTTTCACCCGTAGGCATATGCGGCATTAGCAACTCTTTCGAGCCGTTATTCCCCGCTACTGGGTACGTTCCGATACTTTACTCACCCGTACGCCACT	Bacteria	Proteobacteria	Betaproteobacteria	Burkholderiales	Alcaligenaceae	NA	NA	1592	0.0210256
TGCTGCCTCCCGTAGGAGTCTGGGCCGTGTCTCAGTCCCAGTGTGGCCGGTCACCCTCTCAGGCCGGCTACGCATCGTCGCCTTGGTGAGCCGTTACCTCACCAACTAGCTAATGCGCCGCGGGCCCATCCGCAAGTGACAGCCAAAGGCCGCCTTTCAACCAAAGACCATGCGGTCTTCGGTGTTATCCGGTATTAGCTCCGGTTTCCCGGAGTTATCCCGGTCTTGCGGGCAGGTTGCCCACGTGTTACTCACCCGTTCGCCACT	Bacteria	Firmicutes	Bacilli	Bacillales	Bacillaceae	Geobacillus	NA	1457	0.0192426
TGCTGCCTCCCGTAGGAGTTTGGGCCGTGTCTCAGTCCCAATGTGGCCGATCACCCTCTCAGGTCGGCTATGTATCATCGCCTTGGTGAGCCTTTACCTCACCAACTAGCTAATACAACGCGGGATCATCTTTGAGTGATGCAATTGCATCTTTCAAACTTAAAACTTGTGTTTAAAGTTTTTATGCGGTATTAGCATTCGTTTCCAAATGTTGTCCCCCGCTCAAAGGCAGATTCCCCACGCGTTACTCACCCGTGCGCCACT	Bacteria	Firmicutes	Bacilli	Lactobacillales	Streptococcaceae	Lactococcus	NA	1585	0.0209331
TGCTGCCTCCCGTAGGAGTCTGGGCCGTGTCTCAGTCCCAGTGTGGCGGATCGTCCTCTCAGACCCGCTACCGATCGTCGCCTTGGTGGGCCTTTACCCCACCAACTAGCCTAATCGGACATCGGCCGCTCCGAGAGCGCGAGGCCCGAAGGTCCCCCGCTTTGCTCTTCCGAGTTCATGCGGTATTAGCCAGCCTTTCGGCCGGTTATCCCCCTCTCCCGGGTACGTTCCGATGCATTACTCACCCGTACGCCACT	Bacteria	Proteobacteria	Betaproteobacteria	Hydrogenophilales	Hydrogenophilaceae	Tepidiphilus	NA	1338	0.017671
TGCTGCCTCCCGTAGGAGTTTGGGCCGTGTCTCAGTCCCAATGTGGCTGATCATCCTCTCAGACCAGCTATGGATCGTCGCCTTGGTAGGCCTTTACCCCACCAACTAGCTAATCCAACGCGGGCCGATCCTTTACCGATAAATCTTTCCCCCGAAGGGCACATACGGTATTAGCACAAGTTTCCCTGAGTTATTCCGTAGTAAAGGGTACGTTCCCACGCGTTACTCACCCGTCCGCCGCTCTGTCTCT	Bacteria	Proteobacteria	Alphaproteobacteria	Rhizobiales	Rhizobiaceae	Shinella	NA	1577	0.0208275
TGCTGCCTCCCGTAGGAGTCTGGACCGTGTCTCAGTTCCAGTGTGGCTGGTCATCCTCTCAGACCAGCTAGAGATCGTCGCCTAGGTGAGCCATTACCCCACCTACTAGCTAATCCCATATGGGTTCATCAAATGGTACGTGGCCCGAAAGTCCCACGCTTTGGTCTTACGACATTATGCGGTATTAGCAGTCGTTTCCAACTGTTGTCCCCCTCCATTCGGCAGATCCCCATACATTACTCACCCGTACGCCACT	Bacteria	Proteobacteria	Gammaproteobacteria	Orbales	Orbaceae	Orbus	NA	1572	0.0207614
TGCTGCCTCCCGTAGGAGTCTGGACCGTGTCTCAGTTCCAGTGTGGCTGGTCATCCTCTCAGACCAGCTAGGGATCGTCGCCTAGGTGAGCCGTTACCCCACCTACTAGCTAATCCCATCTGGGCACATCTGATGGCATGAGGCCCGAAGGTCCCCCACTTTGGTCTTGCGACATTATGCGGTATTAGCTACCGTTTCCAGTAGTTATCCCCCTCCATCAGGCAGTTTCCCAGACATTACTCACCCGTGCGCCACT	Bacteria	Proteobacteria	Gammaproteobacteria	Enterobacteriales	Enterobacteriaceae	NA	NA	1571	0.0207482
TGCTGCCTCCCGTAGGAGTCTGGACCGTGTCTCAGTTCCAGTGTGGCTGATCATCCTCTCAAACCAGCTAGAGATCGTCGCCTTGGTGAGCCATTACCTCACCAACTAGCTAATCCCACGTAGGCGCATCCGATAGCATGTGGCCCGAAGGTCCCACACTTTGGTCCGTAGACATTATGCGGTATTAACAGTCGTTTCCAACTGGTATCCCCCTCTATCGGGCAGCTTCCTACGCATTACTCACCCGTCCGCCGCT	Bacteria	Proteobacteria	Gammaproteobacteria	Chromatiales	Chromatiaceae	Rheinheimera	soli/tangshanensis	1418	0.0187275
TGCTGCCTCCCGTAGGAGTCTGGACCGTGTCTCAGTTCCAGTGTGACTGATCATCCTCTCAGACCAGTTACGGATCGTCGCCTTGGTGAGCCATTACCTCACCAACAAGCTAATCCGACCTAGGCTCATCTATTAGCGCAAGGCCCGAAGGTCCCCTGCTTTCTCCCGTAGGACGTATGCGGTATTAGCGTTCCTTTCGAAACGTTGTCCCCCACTAATAGGCAGATTCCTAGGCATTACTCACCCGTACGCCACT	Bacteria	Proteobacteria	Gammaproteobacteria	Pseudomonadales	Pseudomonadaceae	Pseudomonas	NA	1560	0.0206029
TGCTGCCTCCCGTAGGAGTCTGGACCGTGTCTCAGTTCCAGTGTGGCTGGTCATCCTCTCAGACCAGCTAGGGATCGTCGCCTAGGTGAGCCATTACCCCACCTACTAGCTAATCCCATCTGGGCACATCCGATGGTGTGAGGCCCTAAGGTCCCCCACTTTGGTCCGTAGACGTTATGCGGTATTAGCTACCGTTTCCAGTAGTTATCCCCCTCCATCGGGCAGTTTCCCAGACATTACTCACCCGTACGCCACT	Bacteria	Proteobacteria	Gammaproteobacteria	Enterobacteriales	Enterobacteriaceae	Gibbsiella	NA	1445	0.0190841
TGCTGCCTCCCGTAGGAGTCTGGGCCGTGTCTCAGTCCCAGTGTGGCGGATCATCCTCTCAGACCCGCTACAGATCGTCGCCTTGGTAGGCCTTTACCCCACCAACTAGCTAATCCGACTTAGGCTCATCTATTAGCGCAAGGTCATAAAGATCCCCTGCTTTCTCCCGTAGGACGTATGCGGTATTAGCATCCCTTTCGAGATGTTGTCCCCCACTAATAGGCAGATTCCTAAGCATTACTCACCCGTACGCCACT	Bacteria	Proteobacteria	Gammaproteobacteria	Pseudomonadales	Moraxellaceae	Acinetobacter	NA	1559	0.0205897
TGCTGCCTCCCGTAGGAGTCTGGGCCGTGTCTCAGTCCCAGTGTGGCTGGCCACGCTCTCACGCCAGCTACCCATCGTCGCCTTGGTGAGCCGTTACCTCACCAACTAGCTAATGGGGCGCGGGCCCATCCCTCGCCGGATGGCCGAAGCTACCTTTCCTTGCCAGGGCATGCGCCCCGACAAGCGTACGGGGTATTAGCCGGGGTTTCCCCCGGTTATCCCCCTGCGAGGGGTAGGTTACCCACGTGTTACTCACCCGTTCGCCACT	Bacteria	Actinobacteria	Rubrobacteria	Rubrobacterales	Rubrobacteriaceae	Rubrobacter	naiadicus	1067	0.0140919
TGCTGCCTCCCGTAGGAGTCTGGACCGTGTCTCAGTTCCAGTGTGACTGATCATCCTCTCAGACCAGTTACGGATCGTCGCCTTGGTGAGCCATTACCTCACCAACAAGCTAATCCGACCTAGGCTCATCTATTAGCGCAAGGCCCGAAGGTCCCCTGCTTTCTCCCGTAGGACGTATGCGGTATTAGCGTTCCTTTCGAAACGTTGTCCCCCACTAATAGGCAGATTCCTAGGCATTACTCACCCGTACGCCGCT	Bacteria	Proteobacteria	Gammaproteobacteria	Pseudomonadales	Pseudomonadaceae	Pseudomonas	NA	1557	0.0205633
TGCTGCCTCCCGTAGGAGTCTGGACCGTGTCTCAGTTCCAGTGTGGCTGGTCATCCTCTCAGACCAGCTAGGGATCGTCGCCTAGGTGAGCCGTTACCCCACCTACTAGCTAATCCCATCTGGGTTCATCTGATGGCAAGAGGCCCGAAGGTCCCCCTCTTTGGTCTTGCGACGTTATGCGGTATTAGCTACCGTTTCCAGTAGTTATCCCCCTCCATCAGGCAGATCCCCAGACATTACTCACCCGTACGCCACT	Bacteria	Proteobacteria	Gammaproteobacteria	Enterobacteriales	Enterobacteriaceae	Cedecea	NA	1438	0.0189917
TGCTGCCTCCCGTAGGAGTCTGGGCCGTGTCTCAGTCCCAGTGTGGCTGATCATCCTCTCAAACCAGCTATGGATCGTCGGCTTGGTAGGCCGTTACCCCACCAACTACCTAATCCAACGCGGGCCGATCCTTTGCCGATAAATCTTTCCCCCGTAGGGCACATACGGTATTACTCCCAGTTTCCCGAGGCTATTCCGTAGCAAAGGGCACGTTCCCACGCGTTACTCACCCGTGCGCCACTCTGTCTCT	Bacteria	Proteobacteria	Alphaproteobacteria	Rhodobacterales	Rhodobacteraceae	NA	NA	1553	0.0205105
TGCTGCCTCCCGTAGGAGTCTGGGCCGTGTCTCAGTCCCAGTGTGGCCGGTCACCCTCTCAGGCCGGCTACGCATCGTCGCCTTGGTGAGCCGTTACCTCACCAACTAGCTAATGCGCCGCGGGCCCATCCGCAAGTGACAGCCAAAGGCCGCCTTTCAACCAAAGACCATGCGGTCTTCGGTGTTATCCGGTATTAGCTCCGGTTTCCCGGAGTTATCCCGGTCTTGCGGGCAGGTTGCCCACGTGTTACTCACCCGTGCGCCACT	Bacteria	Firmicutes	Bacilli	Bacillales	Bacillaceae	Geobacillus	NA	1343	0.017737
TGCTGCCTCCCGTAGGAGTTCGGGCCGTGTCTCAGTCCCGATGTGGCTGATCATCCTCTCAGACCAGCTACGGATCGTCGCCTTGGTGAGCCATTACCTCACCAACCAGCTAATCCGACATAGGCTCATCCGATAGCGCAAGGTCCGAAGAGCCCCTGCTTTCTCCCGTAGGGCGTATGCGGTATTAGCCTGGGTTTCCCCAGGTTATCCCCCACTACCGGGCAGATTCCTATGCATTACTCACCCGTACGCCGCT	Bacteria	Proteobacteria	Gammaproteobacteria	Oceanospirillales	Halomonadaceae	Halomonas	NA	1186	0.0156635
TGCTGCCTCCCGTAGGAGTCTGGACCGTGTCTCAGTTCCAGTGTGGCTGGTCATCCTCTCAGACCAGCTAGGGATCGTCGCCTTGGTGAGCCGTTACCCCACCAACAAGCTAATCCCATCTGGGCACATCCGATGGCAAGAGGCCCGAGGGTCCCCCTCTTTGGTCTTGCGACGTTATGCGGTATTAGCTACCGTTTCCAGTAGTTATCCCCCTCCATCAGGCAGTTTCCCAGACATTACTCACCCGTCCGCCGCT	Bacteria	Proteobacteria	Gammaproteobacteria	Enterobacteriales	Enterobacteriaceae	Esherichica/Shigella	NA	973	0.0128504
TGCTGCCTCCCGTAGGAGTTTGGGCCGTGTCTCAGTCCCAATGTGGCTGATCATCCTCTCAGACCAGCTATGGATCGTCGCCTTGGTAGGCCTTTACCCCACCAACTAGCTAATCCAACGCGGGCCGATCCTTTACCGATAAATCTTTCCCCCGAAGGGCACATACGGTATTAGCTCCAGTTTCCCGGAGTTGTTCCGTAGTAAAGGGTACGTTCCCACGTGTTACTCACCCGTCCGCCACTCTGTCTCT	Bacteria	Proteobacteria	Alphaproteobacteria	Rhizobiales	Rhizobiaceae	Rhizobium	NA	1533	0.0202464
TGCTGCCTCCCGTAGGAGTCTGGACCGTGTCTCAGTTCCAGTGTGGCTGATCATCCTCTCAGACCAGCTACGGATCGTCGCCTTGGTGGGCCTTTACCCCGCCAACTAGCTAATCCGACATCGGCTCATCTATCCGCGCAAGGCCCGAAGGTCCCCTGCTTTCACCCGAAGGTCGTATGCGGTATTAGCGTAAGTTTCCCTACGTTATCCCCCACGAAAAGGTAGATTCCGATGTATTACTCACCCGTCCGCCACT	Bacteria	Proteobacteria	Gammaproteobacteria	Xanthomonadales	Xanthomonadaceae	Stenotrophomonas	NA	1532	0.0202331
TGCTGCCTCCCGTAGGAGTCTGGGCCGTATCTCAGTCCCAATGTGGCCGTACACCCTCTCAGGCCGGCTAACTATCGTCGCCTTGGTAGGCCTTTACCCTACCAACTAGCTAATAGTACGCAGACTCATCTATCAGCGGCACATTTGCGCCTTTCCTTATTTACCACAGCAAATAAGCTTATTCGGTATTACCCACCATTTCTGATGGCTATCCCCAACTAATAGGTAGATCATCCACGCGTTACTCACCCGTGCGCCGCT	Bacteria	Spirochaetae	Spirochaetes	Spirochaetales	Spirochaetaceae	NA	NA	1388	0.0183313
TGCTGCCTCCCGTAGGAGTCTGGACCGTGTCTCAGTTCCAGTGTGACTGATCATCCTCTCAGACCAGTTACGGATCGTCGCCTTGGTGAGCCATTACCTCACCAACTAGCTAATCCGACCTAGGCTCATCTATTAGCGCAAGGCCCGAAGGTCCCCTGCTTTCTCCCGTAGGACGTATGCGGTATTAGCGTTCCTTTCGAAACGTTGTCCCCCACTAATAGGCAGATTCCTAGGCATTACTCACCCGTCCGCCACT	Bacteria	Proteobacteria	Gammaproteobacteria	Pseudomonadales	Pseudomonadaceae	Pseudomonas	NA	1371	0.0181068
TGCTGCCTCCCGTAGGAGTCTGGGCCGTATCTCAGTCCCAATGTGGCCGATCACCCTCTCAGGCCGGCTACCCGTCGTCGCCTTGGTAGGCCATCACCCCACCAACAAGCTGATAGGCCGCGGGCTCATCCTACACCGAAAAACTTTCCACCAAACCCCATAAGGAGAAAGGTCATATCCAGTATTAGACCCAGTTTCCCAGGCTTATCCCAGAGTGCAGGGCAGATTACCCACGTGTTACTCACCCGTCCGCCGCT	Bacteria	Actinobacteria	Actinobacteria	Corynebacteriales	Corynebacteriaceae	Lawsonella	NA	1004	0.0132598
TGCTGCCTCCCGTAGGAGTCTGGACCGTGTCTCAGTTCCAGTGTGGCCGATCACCCTCTCAGGTCGGCTACGTATCGTCGCCTTGGTAAGCCGTTACCTTACCAACTAGCTAATACGGCGCGGGTCCATCTATAAGTGATAGCAAAACCATCTTTCACTATAGAACCATGCGGTTCTATATGTTATCCGGCATTAGCCCCGGTTTCCCGGAGTTATTCCAGTCTTATAGGTAGGTTACCCACGTGTTACTCACCCGTACGCCACT	Bacteria	Firmicutes	Bacilli	Bacillales	Staphylococcaceae	Staphylococcus	NA	1529	0.0201935
TGCTGCCTCCCGTAGGAGTCTGGACCGTGTCTCAGTTCCAATGTGGCCGATCACCCTCTCAGGTCGGCTACGCATCGTCGCCTTGGTAGGCCGTTACCCCACCAACCAGCTAATGCGCCGCGGGCCCATCTTGAGGCGGATTGCTCCTTTGCCGCTGCCATCATGCGACAGCACCGGTTTATGCGGTATTAGCAGGACTTTCATCCTGTTATCCCCCTCCTCAAGGCAGGTTGCCCACGTGTTACTCACCCGTCCGCCACT	Bacteria	Firmicutes	Clostridia	Clostridiales	Clostridiaceae_1	Fonticella	NA	1354	0.0178823
TGCTGCCTCCCGTAGGAGTCTGGGCCGTGTCTCAGTCCCAGTGTGGCTGATCGTCCTCTCAGACCAGCTACAGATCGTCGGCTTGGTAAGCTTTTATCCCACCAACTACCTAATCTGCCATCGGCCGCTCTAGTAGCACAAGGTCTTGCGATCCCCTGCTTTCATCCGTAGATCTCATGCGGTATTAGCCACTCTTTCGAGTAGTTATCCCCCACTACTAGGCACGTTCCGATGTATTACTCACCCGTTCGCCACT	Bacteria	Proteobacteria	Betaproteobacteria	Burkholderiales	Comamonadaceae	Comamonas	aquatica/jiangduensis/margaretae	1506	0.0198898
TGCTGCCTCCCGTAGGAGTCTGGGCCGTGTCTCAGTCCCAGTGTGGCTGATCATCCTCTCAGACCAGCTAGAGATCGTCGCCTTGGTGAGCCATTACCTCACCAACTAGCTAATCTCATCTGGGTTCATCCTAATGCGTGAGGCCCGAAGGTCCCCCACTTTGGTCTTGCGACATTATGCGGTATTAGCCACCGTTTCCAGTGGTTATCCCCCTCATTAGGCCAGATCCCCAGACATTACTCACCCGTGCGCCACT	Bacteria	Proteobacteria	Gammaproteobacteria	Enterobacteriales	Enterobacteriaceae	Thorsellia	NA	1523	0.0201143
TGCTGCCTCCCGTAGGAGTCTGGACCGTGTCTCAGTTCCAGTGTGGCCGATCACCCTCTCAGGTCGGCTACGCATCGTTGCCTTGGTAAGCCGTTACCTTACCAACTAGCTAATGCGGCGCGGATCCATCTATAAGTGACAGCAAAACCGTCTTTCACTATTGAACCATGCGGTTCAATATATTATCCGGTATTAGCTCCGGTTTCCCGAAGTTATCCCAGTCTTATAGGTAGGTTATCCACGTGTTACTCACCCGTACGCCGCT	Bacteria	Firmicutes	Bacilli	Bacillales	Staphylococcaceae	Staphylococcus	NA	1457	0.0192426
TGCTGCCTCCCGTAGGAGTCTGGACCGTATCTCAGTTCCAGTGTGGCTGATCATCCTCTCAGATCAGCTATAGATCATTACCTTGGTAGGCTATTACCCCACCAACTAGCTAATCTAATATAGGCTCATCTAATAGCAATAAATTTTTCCCCCGTAGGGCGTATACGGTATTAGTTGTCGTTTCCAACAATTATTCCGTACTACTAGGTAGATTCCTATACATTACTCACCCGTACGCCACTCTGTCTCT	Bacteria	Proteobacteria	Alphaproteobacteria	Rickettsiales	Anaplasmataceae	Wolbachia	NA	1519	0.0200615
TGCTGCCTCCCGTAGGAGTCTGGGCCGTGTCTCAGTCCCAGTGTGGCTGATCATCCTCTCGGACCAGCTACTGATCATCGCCTTGGTAAGCTATTGCCTCACCAACTAGCTAATCAGACGCGAGCCCCTCCTCGGGCGGATTCCTCCTTTTGCTCCTCAGCCTACGGGGTATTAGCAGCCGTTTCCAGCTGTTGTTCCCCTCCCAAGGGCAGGTTCTTACGCGTTACTCACCCGTACGCCACTCTGTCTC	Bacteria	Cyanobacteria	Chloroplast	NA	NA	NA	NA	1515	0.0200086
TGCTGCCTCCCGTAGGAGTCTGGACCGTGTCTCAGTTCCAATGTGGCCGGTCACCCTCTCAGGCCGGCTACGCATCGTTGCCTTGGTGGGCCGTTACCTCACCAACCAGCTAATGCGCCGCGGGTCCATCTTGTAGCGGATTGCTCCTTTGGTCACGCTAACATGCGTCAGCATGACATTATGCGGTATTAATCCTCCTTTCGGAGGGCTATCCCCCTCTACAAGGCAGGTTACCCACGTGTTACTCACCCGTACGCCACT	Bacteria	Firmicutes	Clostridia	Clostridiales	Clostridiaceae_1	Clostridium_sensu_stricto_14	NA	1425	0.01882
TGCTGCCTCCCGTAGGAGTCTGGACCGTGTCTCAGTTCCAGTGTGGCCGATCACCCTCTCAGGTCGGCTACGCATCGTTGCCTTGGTAAGCCGTTACCTTACCAACTAGCTAATGCGGCGCGGATCCATCTATAAGTGACAGCAAAACCGTCTTTCACTATTGAACCATGCGGTTCAATATATTATCCGGTATTAGCTCCGGTTTCCCGAAGTTATCCCAGTCTTATAGGTAGGTTATCCACGTGTTACTCACCCGTGCGCCACT	Bacteria	Firmicutes	Bacilli	Bacillales	Staphylococcaceae	Staphylococcus	NA	1383	0.0182653
TGCTGCCTCCCGTAGGAGTTCGGGCCGTGTCTCAGTCCCGATGTGGCTGATCATCCTCTCAGACCAGCTACGGATCGTCGCCTTGGTGAGCCATTACCTCACCAACCAGCTAATCCGACATAGGCTCATCCGATAGCGCAAGGTCCGAAGAGCCCCTGCTTTCTCCCGTAGGGCGTATGCGGTATTAGCCTGGGTTTCCCCAGGTTATCCCCCACTACCGGGCAGATTCCTATGCATTACTCACCCGTGCGCCACT	Bacteria	Proteobacteria	Gammaproteobacteria	Oceanospirillales	Halomonadaceae	Halomonas	NA	1169	0.015439
TGCTGCCTCCCGTAGGAGTCTGGGCCGTGTCTCAGTCCCAGTGTGGCCGGTCACCCTCTCAGGCCGGCTACGCATCGTCGCCTTGGTGAGCCGTTACCTCACCAACCAGCTAATGCGCCGCAGGCCCATCTGTAAGCGATCGCCTTGCGGCCATCCTTTCAATCTCCCTCCATGCGGAAGAAGATCTTATCCGGTATTAGCCCCGGTTTCCCGGAGTTATCCCGGTCTTACAGGCAGGTTGCCTACGTGTTACTCACCCGTTCGCCGCT	Bacteria	Firmicutes	Bacilli	Bacillales	Bacillaceae	Caldalkalibacillus	NA	1209	0.0159673
TGCTGCCTCCCGTAGGAGTCTGGGCCGTGTCTCAGTCCCAGTGTGGCTGATCATCCTCTCAGACCAGCTATCGATCATCGCCTTGGTAGGCCTTTACCCCACCAACAAGCTAATCGAACGCAGGCTCCTCCACAGGCGACTTACGCCTTTGACCCTCAGGTATCATGCGGTATTAGCACCAGTTTCCCGGTGTTATCCCCCACCCGTGGATAGATCCCTACGCGTTACTCACCCGTCCGCCGCTCTGTCT	Bacteria	Proteobacteria	Alphaproteobacteria	Rhodospirillales	Acetobacteraceae	NA	NA	1509	0.0199294
TGCTGCCTCCCGTAGGAGTCTGGACCGTGTCTCAGTTCCAGTGTGGCTGGTCATCCTCTCAGACCAGCTAGGGATCGTCGCCTAGGTGAGCCGTTACCCCACCTACTAGCTAATCCCATCTGGGCACATCCGATGGTGTGAGGCCCGAAGGTCCCCCACTTTGGTCCGAAGACGTTATGCGGTATTAGCTACCGTTTCCAGTAGTTATCCCCCTCCATCGGGCAGTTTCCCAGACATTACTCACCCGTACGCCACT	Bacteria	Proteobacteria	Gammaproteobacteria	Enterobacteriales	Enterobacteriaceae	NA	NA	1502	0.0198369
TGCTGCCTCCCGTAGGAGTCTGGGCCGTGTCTCAGTCCCAGTGTGGCTGATCATCCTCTCAGACCAGCTATGGATCGTTGCCTTGGTGAGCCATTACCTCACCAACCAGCTAATCCAACATGGGCTCATCCGATAGCGAAAGGTCCGAAGATCCCCTCCTTTCTCCCGTAGGACGTATGCGGTATTAGCGTGCGTTTCCACACGTTATCCCCCACTATCGGGCAGATTCCCATGCATTACTCACCCGTCCGCCGCT	Bacteria	Proteobacteria	Gammaproteobacteria	Oceanospirillales	Halomonadaceae	Zymobacter	NA	1502	0.0198369
TGCTGCCTCCCGTAGGAGTCTGGGCCGTGTCTCAGTCCCAGTGTGGCTGATCATCCTCTCGGACCAGCTACTGATCATCGCCTTGGTAAGCTATTGCCTCACCAACTAGCTAATCAGACGCGAGCCCCTCCTCGGGCGGATTCCTCCTTTTGCTCCTCAGCCTACGGGGTATTAGCAGCCGTTTCCAGCTGTTGTTCCCCTCCCAAGGGCAGGTTCTTACGCGTTACTCACCCGTCCGCCGCTCTGTCTC	Bacteria	Cyanobacteria	Chloroplast	NA	NA	NA	NA	1501	0.0198237
TGCTGCCTCCCGTAGGAGTCTGGACCGTGTCTCAGTTCCAGTGTGGCCGATCACCCTCTCAGGTCGGCTACGTATCGTCGCCTTGGTAAGCCGTTACCTTACCAACTAGCTAATACGGCGCGGGTCCATCTATAAGTGATAGCAAAACCATCTTTCACTTTAGAACCATGCGGTTCCAAATGTTATCCGGTATTAGCTCCGGTTTCCCGAAGTTATCCCAGTCTTATAGGTAGGTTACCCACGTGTTACTCACCCGTCCGCCACT	Bacteria	Firmicutes	Bacilli	Bacillales	Staphylococcaceae	Staphylococcus	NA	1371	0.0181068
TGCTGCCTCCCGTAGGAGTCTGGGCCGTGTCTCAGTCCCAGTGTGGCGGATCATCCTCTCAGACCCGCTACAGATCGTCGCCTTGGTAGGCCTTTACCCCACCAACTAGCTAATCCGACTTAGGCTCATCTATTAGCGCAAGGTCCGAAGATCCCCTGCTTTCTCCCGTAGGACGTATGCGGTATTAGCATTCCTTTCGAAATGTTGTCCCCCACTAATAGGCAGATTCCTAAGCATTACTCACCCGTACGCCACT	Bacteria	Proteobacteria	Gammaproteobacteria	Pseudomonadales	Moraxellaceae	Acinetobacter	NA	1498	0.0197841
TGCTGCCTCCCGTAGGAGTCTGGGCCGTGTCTCAGTCCCAGTGTGGCCGATCACCCTCTCAGGTCGGCTACGCATCGTCGCCTTGGTGAGCCACTACCTCACCAACTAGCTAATGCGCCGCGGGTCCATCTGTAAGTGATAGCAGAACCATCTTTCAACTTCGGATCATGCGATCCGAGGTGTTATCCGGTATTAGCCCCGGTTTCCCGGAGTTATCCCAGTCTTACAGGCAGGTTACCCACGTGTTACTCACCCGTACGCCGCT	Bacteria	Firmicutes	Bacilli	Bacillales	Bacillaceae	NA	NA	1243	0.0164163
TGCTGCCTCCCGTAGGAGTTTGGGCCGTGTCTCAGTCCCAATGTGGCCGATCACCCTCTCAGGTCGGCTATGTATCATCGCCTTGGTGAGCCTTTACCTCACCAACTAGCTAATACAACGCGGGATCATCTTTGAGTGATGCAATTGCATCTTTCAAACTTAAAACTTGTGTTTAAAGTTTTTATGCGGTATTAGCATTCGTTTCCAAATGTTGTCCCCCGCTCAAAGGCAGATTCCCCACGCGTTACTCACCCGTTCGCCACT	Bacteria	Firmicutes	Bacilli	Lactobacillales	Streptococcaceae	Lactococcus	NA	1489	0.0196652
TGCTGCCTCCCGTAGGAGTCTGGACCGTGTCTCAGTTCCAGTGTGGCTGGTCATCCTCTCAGACCAGCTAGGGATCGTCGCCTAGGTGAGCCATTACCCCACCTACTAGCTAATCCCATCTGGGCACATCCGATGGCGTGAGGCCCGAAGGTCCCCCACTTTGGTCCGAAGACGTTATGCGGTATTAGCTACCGTTTCCAGTAGTTATCCCCCTCCATCGGGCAGTTTCCCAGACATTACTCACCCGTACGCCACT	Bacteria	Proteobacteria	Gammaproteobacteria	Enterobacteriales	Enterobacteriaceae	NA	NA	1485	0.0196124
TGCTGCCTCCCGTAGGAGTCTGGGCCGTGTCTCAGTCCCAGTGTGGCCGGTCACCCTCTCAGGCCGGCTACCCGTCGTCGCCTTGGTGAGCCATTACCTCACCAACAAGCTGATAGGCCGCGAGTCCATCCAAAACCGATAAATCTTTCCAACACCCACCATGCGGTAGGCGCTCCTATCCGGTATTAGACCCAGTTTCCCAGGCTTATCCCAGAGTTAAGGGCAGGTTACTCACGTGTTACTCACCCGTCCGCCACT	Bacteria	Actinobacteria	Actinobacteria	Micrococcales	Micrococcaceae	Micrococcus	NA	1364	0.0180144
TGCTGCCTCCCGTAGGAGTTTGGGCCGTGTCTCAGTCCCAATGTGGCCGATCACCCTCTCAGGTCGGCTACGCATCGTTGCCTTGGTGGGCCGTTACCCCGCCAACTAGCTAATGCGCCGCGGGCCCATCTGTAAGTGGCAGCCGAAGCCGCCTTTCCTTTTTCCTCCATGCGGAGGAAAAAACTATCTGGTATTAGCCCCGGTTTCCCGGCGTTATCCCAGTCTTACAGGCAGGTTGCCCACGTGTTACTCACCCGTCCGCCACT	Bacteria	Firmicutes	Bacilli	Bacillales	Bacillaceae	Bacillus	NA	1341	0.0177106
TGCTGCCTCCCGTAGGAGTCTGGACCGTGTCTCAGTTCCAGTGTGGCTGGTCATCCTCTCAGACCAGCTAGGGATCGTCGCCTAGGTGAGCCATTACCCCACCTACTAGCTAATCCCATCTGGGCACATCCGATGGTGTGAGGCCCGAGGGTCCCCCACTTTGGTCTTGCGACGTTATGCGGTATTAGCTACCGTTTCCAGTAGTTATCCCCCTCCATCGGGCAGTTTCCCAGACATTACTCACCCGTTCGCCACT	Bacteria	Proteobacteria	Gammaproteobacteria	Enterobacteriales	Enterobacteriaceae	Kluyvera	NA	1472	0.0194407
TGCTGCCTCCCGTAGGAGTCTGGGCCGTATCTCAGTCCCAATGTGGCCGGTCACCCTCTCAGGCCGGCTACCCGTCAAAGCCTTGGTGAGCCACTACCCCACCAACAAGCTGATAAGCCGCGAGTCCATCCCCAACCGCCGAAACTTTCCAACCCCCACCATGCAGCAGGAGCTCCTATCCGGTATTAGCCCCAGTTTCCTGAAGTTATCCCAAAGTCAAGGGTAGGTTACTCACGTGTTACTCACCCGTCCGCCACT	Bacteria	Actinobacteria	Actinobacteria	Propionibacteriales	Propionibacteriaceae	Propionibacterium	NA	1364	0.0180144
TGCTGCCTCCCGTAGGAGTCTGGACCGTGTCTCAGTTCCAGTGTGGCTGATCATCCTCTCAGACCAGCTAGGGATCGTCGCCTTGGTGAGCCCTTACCTCACCAACTAGCTAATCCCACCTGGGCATATCCGGTAGCGCAAGGCCCGAAGGTCCCCTGCTTTGCTCTTGCGAGGTTATGCGGTATTAGCCATCGTTTCCAATGGTTATCCCCCTCTACCGGGCAATTTCCCAGGCATTACTCACCCGTGCGCCACT	Bacteria	Proteobacteria	Gammaproteobacteria	Vibrionales	Vibrionaceae	Vibrio	NA	1469	0.0194011
TGCTGCCTCCCGTAGGAGTCTGGACCGTGTCTCAGTTCCAGTGTGGCCGATCACCCTCTCAGGTCGGCTACGTATCGTCGCCTTGGTAAGCCGTTACCTTACCAACTAGCTAATACGGCGCGGGTCCATCTATAAGTGATAGCAAAACCATCTTTCACTATAGAACCATGCGGTTCTATATGTTATCCGGCATTAGCCCCGGTTTCCCGGAGTTATTCCAGTCTTATAGGTAGGTTACCCACGTGTTACTCACCCGTCCGCCGCT	Bacteria	Firmicutes	Bacilli	Bacillales	Staphylococcaceae	Staphylococcus	gallinarum	1465	0.0193483
TGCTGCCTCCCGTAGGAGTCTGGGCCGTGTCTCAGTCCCAGTGTGGCCGATCACCCTCTCAGGTCGGCTACGCATCGTCGCCTTGGTGAGCCGTTACCTCACCAACTAGCTAATGCGCCGCGGGCCCATCTGTAAGTGATAGCCGAAGCCATCTTTCAGCTTTTCCCCATGCAGGAAAAAGGATTACCCGGTATTAGCTCCGGTTTCCCGAAGTTATCCCGATCTTACAGGCAGGTTGCCCACGTGTTACTCACCCGTCCGCCACT	Bacteria	Firmicutes	Bacilli	Bacillales	Bacillaceae	NA	NA	912	0.0120448
TGCTGCCTCCCGTAGGAGTCTGGGCCGTGTCTCAGTCCCAGTGTGGCTGGTCGTCCTCTCAGACCAGCTACAGATCGTCGGCTTGGTAGGCCTTTACCCCACCAACTACCTAATCTGACATCGGCCGCTCCAGAGGCGCGAGGCCAAACATTGCTGCTTGGTCCCCCGCTTTCATCCTCAGATCACATGCGGTATTAGCACAGCTTTCGCTGCGTTATCCCCCACCTCTGGGCACGTTCCGATGCATTACTCACCCGTCCGCCACT	Bacteria	Proteobacteria	Betaproteobacteria	Burkholderiales	Comamonadaceae	Tepidimonas	NA	1214	0.0160333
TGCTGCCTCCCGTAGGAGTCTGGACCGTGTCTCAGTTCCAGTGTGGCTGGTCATCCTCTCAGACCAGCTAGGGATCGTCGCCTAGGTGAGCCGTTACCCCACCTACTAGCTAATCCCATCTGGGTTCATCCGATGGTGTGAGGCCCGAAGGTCCCCCACTTTGGTCTTGCGACGTTATGCGGTATTAGCTACCGTTTCCAGTAGTTATCCCCCTCCATCGGGCAGATCCCCAGACATTACTCACCCGTACGCCACT	Bacteria	Proteobacteria	Gammaproteobacteria	Enterobacteriales	Enterobacteriaceae	NA	NA	1219	0.0160994
TGCTGCCTCCCGTAGGAGTCCGGACCGTGTCTCAGTTCCGGTGTGACTGATCATCCTCTCAGACCAGTTACAGATCGTCGCCTTGGTGGGCCTTTACCCCACCAACTAGCTAATCTGATTTAGGCTCATCTAATAGCAAGAGCTTGCGCCCCCTTTCACCCGTAGGTCGTATGCGGTATTAATTCGAGTTTCCCCGAGCTATCCCCCACTACTAGGCAGATTCCTAAATGTTACTCACCCGTCCGCCACT	Bacteria	Proteobacteria	Gammaproteobacteria	Pseudomonadales	Moraxellaceae	Enhydrobacter	aerosaccus	1454	0.019203
TGCTGCCTCCCGTAGGAGTCTGGGCCGTGTCTCAGTCCCAGTGTGGCCGATCACCCTCTCAGGTCGGCTATGCATCGTCGCCTTGGTGGGCCGTTACCCCACCAACTAGCTAATGCACCGCAAAGCCATCCATGGGCGACGCCGGAGCGCCTTTCATCAGCGGACCATGCGGTCCGATGACACATCCGGTATTAGCCCCGATTTCTCGTGGTTATCCCAGACCTATGGGCAGGTTCTTTACGTGTTACTCACCCGTCCGCCACT	Bacteria	Firmicutes	Bacilli	Bacillales	Family_XII	Exiguobacterium	NA	1453	0.0191898
TGCTGCCTCCCGTAGGAGTCTGGACCGTGTCTCAGTTCCAGTGTGGCTGGTCATCCTCTCAGACCAGCTAGGGATCGTCGCCTAGGTGAGCCGTTACCCCACCTACTAGCTAATCCCATCTGGGCACATCCGGTGGCGTGAGGTCCGAAGATCCCCCACTTTGGTCCGAAGACGTTATGCGGTATTAGCTACCGTTTCCAGTAGTTATCCCCCTCCACCGGGCAGTTTCCCAGACATTACTCACCCGTCCGCCGCT	Bacteria	Proteobacteria	Gammaproteobacteria	Enterobacteriales	Enterobacteriaceae	NA	NA	1452	0.0191766
TGCTGCCTCCCGTAGGAGTTTGGGCCGTGTCTCAGTCCCAATGTGGCTGATCATCCTCTCAGACCAGCTACTGATCGTCGCCTTGGTGAGCCTTTACCTCACCAACTAGCTAATCAGACGCGGGCCGCTCCAATGGCGATAAATCTTTCCCCCGAAGGGCACATCCGGTATTAGCTCAAGTTTCCCTGAGTTGTTCCGAACCAAAGGGCACGTTCCCACGTGTTACTCACCCGTTCGCCACTCTGTCTCT	Bacteria	Proteobacteria	Alphaproteobacteria	Caulobacterales	Caulobacteraceae	Caulobacter	NA	1382	0.0182521
TGCTGCCTCCCGTAGGAGTCTGGGCCGTGTCTCAGTCCCAGTGTGGCCGATCACCCTCTCAGGTCGGCTACGCATCGTCGCCTTGGTGAGCCGTTACCTCACCAACTAGCTAATGCGCCGCGGGTCCATCTGTAAGTGGTAGCCGAAGCCACCTTTTATGTCTGAACCATGCGGTTCAAACAACCATCCGGTATTAGCCCCGGTTTCCCGGAGTTATCCCAGTCTTACAGGCAGGTTACCCACGTGTTACTCACCCGTCCGCCACT	Bacteria	Firmicutes	Bacilli	Bacillales	Bacillaceae	Bacillus	NA	1450	0.0191502
TGCTGCCTCCCGTAGGAGTCTGGGCCGTGTCTCAGTCCCAGTGTGGCCGATCACCCTCTCAGGTCGGCTACGCATCGTCGCCTTGGTGAGCCGTTACCTCACCAACTAGCTAATGCGCCGCGGGCCCATCTGTAAGTGATAGCCGAAACCATCTTTCAAAAAAGAACCATGCAGTTCTTTTTATTATCCGGTATTAGCACCGATTTCTCGATGTTATCCCAGTCTTACAGGCAGGTTGCCCACGTGTTACTCACCCGTGCGCCACT	Bacteria	Firmicutes	Bacilli	Bacillales	Bacillaceae	NA	NA	1207	0.0159409
TGCTGCCTCCCGTAGGAGTCTGGACCGTGTCTCAGTTCCAGTGTGGCCGATCACCCTCTCAGGTCGGCTACGTATCGTTGCCTTGGTAAGCCGTTACCTTACCAACTAGCTAATACGGCGCGGGTCCATCTATAAGTGATAGCAAAACCATCTTTCACTTTAGAACCATGCGGTTCTAAATGTTATCCGGCATTAGCCCCGGTTTCCCGGAGTTATTCCAGTCTTATAGGTAGGTTACCCACGTGTTACTCACCCGTACGCCGCT	Bacteria	Firmicutes	Bacilli	Bacillales	Staphylococcaceae	Staphylococcus	NA	1338	0.017671
TGCTGCCTCCCGTAGGAGTCTGGGCCGTGTCTCAGTCCCAGTGTGGCCGATCACCCTCTCAGGTCGGCTACGCATCGTCGCCTTGGTGAGCCGTTACCTCACCAACTAGCTAATGCGCCGCAGGTCCATCCATGAGCGACAGCCGAAGCCGCCTTTCAATCTAAAAACATGAGTTTCTAGATGTTATACGGTATTAGCACCGATTTCTCGATGTTATCCCCTTCTCATGGGCAGGTTACCTACGTGTTACTCACCCGTACGCCACT	Bacteria	Firmicutes	Bacilli	NA	NA	NA	NA	1441	0.0190313
TGCTGCCTCCCGTAGGAGTCTGGACCGTGTCTCAGTTCCAGTGTGACTGATCATCCTCTCAGACCAGTTACGGATCGTCGCCTTGGTGAGCCATTACCTCACCAACAAGCTAATCCGACCTAGGCTCATCTATTAGCGCAAGGCCCGAAGGTCCCCTGCTTTCTCCCGTAGGACGTATGCGGTATTAGCGTTCCTTTCGAAACGTTGTCCCCCACTAATAGGCAGATTCCTAGGCATTACTCACCCGTTCGCCGCT	Bacteria	Proteobacteria	Gammaproteobacteria	Pseudomonadales	Pseudomonadaceae	Pseudomonas	NA	1437	0.0189785
TGCTGCCTCCCGTAGGAGTCTGGGCCGTGTCTCAGTCCCAGTGTGGCTGGTCGTCCTCTCAGACCAGCTACAGATCGTCGGCTTGGTAGGCCTTTACCCCACCAACTACCTAATCTGACATCGGCCGCTCCAATAGCGAGAGGTCTTGCGATCCCCCCCTTTCACCCGTAGGTCGTATGCGGTATTAATCCGGCTTTCGCCGGGCTATCCCCCACTACTGGGCACGTTCCGATGCGTTACTCACCCGTCCGCCGCT	Bacteria	Proteobacteria	Betaproteobacteria	Burkholderiales	Comamonadaceae	Ideonella	NA	1038	0.0137089
TGCTGCCTCCCGTAGGAGTCTGGGCCGTGTCTCAGTCCCAGTGTGGCGGATCATCCTCTCAGACCCGCTACAGATCGTCGCCTTGGTAGGCCTTTACCCCACCAACTAGCTAATCCGACTTAGGCTCATCTATTAGCGCAAGGTCCGAAGATCCCCTGCTTTCTCCCGTAGGACGTATGCGGTATTAGCATTCCTTTCGAAATGTTGTCCCCCACTAATAGGCAGATTCCTAAGCATTACTCACCCGTGCGCCACT	Bacteria	Proteobacteria	Gammaproteobacteria	Pseudomonadales	Moraxellaceae	Acinetobacter	NA	1434	0.0189389
TGCTGCCTCCCGTAGGAGTCTGGACCGTGTCTCAGTTCCAGTGTGGCTGATCATCCTCTCAGACCAGCTAGGGATCGTCGCCTTGGTGAGCCATTACCTCACCAACTAGCTAATCCCACCTGGGCATATCCAATCGCGCAAGGCCCGAAGGTCCCCTGCTTTCCCCCGTAGGGCGTATGCGGTATTAGCAGTCGTTTCCAACTGTTATCCCCCTCGACTGGGCAATTTCCCAGGCATTACTCACCCGTCCGCCGCT	Bacteria	Proteobacteria	Gammaproteobacteria	Aeromonadales	Aeromonadaceae	Aeromonas	caviae/dhakensis/enteropelogenes/hydrophila/jandaei/media/sanarellii/schubertii/sobria/taiwanensis/veronii	1364	0.0180144
TGCTGCCTCCCGTAGGAGTCTGGACCGTATCTCAGTTCCAGTGTGGCTGATCATCCTCTCAGATCAGCTATAGATCATTACCTTGGTAGGCTATTACCCCACCAACTAGCTAATCTAATATAGGCTCATCTAATAGCAATAAATTTTTCCCCCGTAGGGCGTATACGGTATTAGTTGTCGTTTCCAACAATTATTCCGTACTACTAGGTAGATTCCTATACATTACTCACCCGTTCGCCACTCTGTCTCT	Bacteria	Proteobacteria	Alphaproteobacteria	Rickettsiales	Anaplasmataceae	Wolbachia	NA	1430	0.018886
TGCTGCCTCCCGTAGGAGTCTGGGCCGTGTCTCAGTCCCAGTGTGGCTGGTCGTCCTCTCAAACCAGCTACGGATCGTCGCCTTGGTAGGCCTTTACCCCACCAACTAGCTAATCCGATATCGGCCGCTCCAATAGTGAGAGGTCTTGCGAGCCCCCTCTTTCACCCGTAGGCATATGCGGCATTAGCAACTCTTTCGAGCCGTTATTCCCCGCTACTGGGTACGTTCCGATACTTTACTCACCCGTTCGCCACT	Bacteria	Proteobacteria	Betaproteobacteria	Burkholderiales	Alcaligenaceae	NA	NA	1423	0.0187936
TGCTGCCTCCCGTAGGAGTCTGGGCCGTGTCTCAGTCCCAGTGTGGCCGGTCACCCTCTCAGGCCGGCTACCCGTCGTCGCCTTGGTGAGCCATTACCTCACCAACAAGCTGATAGGCCGCGAGTCCATCCAAAACCGATAAATCTTTCCAACACCCACCATGCGGTGGACGCTCCTATCCGGTATTAGACCCAGTTTCCCAGGCTTATCCCAGAGTTAAGGGCAGGTTACTCACGTGTTACTCACCCGTACGCCACT	Bacteria	Actinobacteria	Actinobacteria	Micrococcales	Micrococcaceae	Micrococcus	NA	1028	0.0135768
TGCTGCCTCCCGTAGGAGTCTGGACCGTGTCTCAGTTCCAGTGTGGCCGATCACCCTCTCAGGTCGGCTACGCATCGTTGCCTTGGTAAGCCGTTACCTTACCAACTAGCTAATGCGGCGCGGATCCATCTATAAGTGACAGCAAGACCGTCTTTCACTGTTGAACCATGCGGTTCAACATGTTATCCGGTATTAGCTCCGGTTTCCCGAAGTTATCCCAGTCTTATAGGTAGGTTATCCACGTGTTACTCACCCGTCCGCCGCT	Bacteria	Firmicutes	Bacilli	Bacillales	Staphylococcaceae	Staphylococcus	aureus/capitis/caprae/epidermidis/warneri	1420	0.018754
TGCTGCCTCCCGTAGGAGTCTGGGCCGTGTCTCAGTCCCAGTGTGGCTGATCGTCCTCTCAGACCAGCTACAGATCGTCGGCTTGGTAAGCTTTTATCCCACCAACTACCTAATCTGCCATCGGCCGCTCTAGTAGCACAAGGTCTTGCGATCCCCTGCTTTCATCCGTAGATCTCATGCGGTATTAGCCACTCTTTCGAGTAGTTATCCCCCACTACTAGGCACGTTCCGATGTATTACTCACCCGTACGCCGCT	Bacteria	Proteobacteria	Betaproteobacteria	Burkholderiales	Comamonadaceae	Comamonas	NA	1420	0.018754
TGCTGCCTCCCGTAGGAGTCTGGACCGTGTCTCAGTTCCAGTGTGGCTGGTCATCCTCTCAGACCAGCTAGAGATCGTCGCCTAGGTGAGCCATTACCCCACCTACTAGCTAATCCCATATGGGTTCATCAAATGGTACGTGGCCCGAAAGTCCCACGCTTTGGTCTTACGACATTATGCGGTATTAGCAGTCGTTTCCAACTGTTGTCCCCCTCCATTCGGCAGATCCCCATACATTACTCACCCGTTCGCCACT	Bacteria	Proteobacteria	Gammaproteobacteria	Orbales	Orbaceae	Orbus	NA	1418	0.0187275
TGCTGCCTCCCGTAGGAGTGACTATCCTGCTATGGGGGGGAAATCATTTAGTCACTGAAAGCCAAGCCCACAAGTGGTACAGGCAGGCCTTGACCGACAACGGTTGTTGAGCCAAGAAGAAGAAGAGAAGATTTTGGAGAAGAATAAAATAGAGAGTTAAAGTTTAACCTATATACAGGGTTTTCCATAACAGCTTCGAACGTAAACGTTGTTACTCACCCGTCCGCCACTCTGTCTCTTATACACATCT	NA	NA	NA	NA	NA	NA	NA	1415	0.0186879
TGCTGCCTCCCGTAGGAGTCTGGACCGTGTCTCAGTTCCAGTGTGGCTGGTCATCCTCTCAGACCAGCTAGGGATCGTCGCCTAGGTGGGCCGTTACCCCGCCTACAAGCTAATCCCATCTGGGCACATCCGATGGTGTGAGGCCCGAAGGTCCCCCACTTTGGTCTTGCGACGTTATGCGGTATTAGCTACCGTTTCCAGTAGTTATCCCCCTCCATCGGGCAGTTTCCCAGACATTACTCACCCGTGCGCCACT	Bacteria	Proteobacteria	Gammaproteobacteria	Enterobacteriales	Enterobacteriaceae	NA	NA	1413	0.0186615
TGCTGCCTCCCGTAGGAGTCTGGGCCGTGTCTCAGTCCCAGTGTGGCCGGTCACCCTCTCAGGCCGGCTACCCGTCGTCGCCTTGGTGGGCCGTTACCCCACCAACTAGCTGATAGGCCGCGAGCCCATCCTTCTCCGCCGGAGCTTTCCACCTTCGATCATGCGAAAGAAGGTCGTATTCGGCATTAGACGTCGTTTCCAACGCTTATTCCAAAGAGAAGGGCAGGTTGCTCACGTGTTACTCACCCGTACGCCGCT	Bacteria	Actinobacteria	Actinobacteria	Propionibacteriales	Nocardioidaceae	Aeromicrobium	NA	1413	0.0186615
TGCTGCCTCCCGTAGGAGTCTGGGCCGTGTCTCAGTCCCAGTGTGGCCGATCACCCTCTCAGGCCGGCTACGCATCGTCGCCTTGGTGAGCCGTTACCTCACCAACTAGCTAATGCGCCGCAGGCCCATCTGTAAGCGGTAGCCTTGCGGCCACCTTTCAACCAACGGTCATGCGACCGAAGGTCCTATCCGGTATTAGCCCCGGTTTCCCGGGGTTATCCCGGTCTTACAGGCAGGTTGCCTACGTGTTACTCACCCGTGCGCCGCT	Bacteria	Firmicutes	Bacilli	Bacillales	Bacillaceae	Caldalkalibacillus	NA	1217	0.0160729
TGCTGCCTCCCGTAGGAGTCTGGGCCGTGTCTCAGTCCCAGTGTGGCTGATCATCCTCTCAGACCAGCTAAGGATCGTCGCCTTGGTGGGCCTTTACCCCACCAACTAGCTAATCCTACGCGGGCTCATCCTTGGGCGATAAATCTTTGGACTTACGTCATCATCCGGTATTAGCTTCCGTTTCCAGAAGTTATTCCGAACCCAAGGGCAGATTCCCACGCGTTACTCACCCGTTCGCCACTCTGTCTCT	Bacteria	Proteobacteria	Alphaproteobacteria	Sphingomonadales	Sphingomonadaceae	Sphingobium	NA	1408	0.0185955
TGCTGCCTCCCGTAGGAGTCTGGGCCGTGTCTCAGTCCCAGTGTGGCTGATCATCCTCTCAGACCAGCTATCGATCATCGCCTTGGTAGGCCTTTACCCCACCAACAAGCTAATCGAACGCAGGCTCCTCCACAGGCGACTTACGCCTTTGACCCTCAGGTATCATGCGGTATTAGCACCAGTTTCCCGGTGTTATCCCCCACCCGTGGATAGATCCCTACGCGTTACTCACCCGTACGCCACTCTGTCT	Bacteria	Proteobacteria	Alphaproteobacteria	Rhodospirillales	Acetobacteraceae	Swaminathania	NA	1408	0.0185955
TGCTGCCTCCCGTAGGAGTCTGGGCCGTGTCTCAGTCCCAGTGTGGCTGACCACCCTCTCAGGCCAGCTACCCATCGTCGCCTTGGTGGGCCGTTACCCCACCAACTAGCTAATGGGCCGCGGGCCCCTCCCTCGCCGGATGGCCGAAGCTACCTTTCCTTGCCGGAGCATGCGCCCCGGCAAGCGTACGGGGTATTAGCCGGGGTTTCCCCCGGTTATCCCCCTGCGAGGGGCAGGTTACCCACGTGTTACTCACCCGTACGCCACT	Bacteria	Actinobacteria	Rubrobacteria	Rubrobacterales	Rubrobacteriaceae	Rubrobacter	NA	929	0.0122693
TGCTGCCTCCCGTAGGAGTCTGGACCGTGTCTCAGTTCCAGTGTGGCTGGTCATCCTCTCAGACCAGCTAGGGATCGTCGCCTAGGTGAGCCGTTACCCCACCTACTAGCTAATCCCATCTGGGTTCATCCGATGGTGTGAGGCCCGAAGGTCCCCCACTTTGGTCTTGCGACGTTATGCGGTATTAGCCACCGTTTCCAGTGGTTATCCCCCTCCATCGGGCAGATCCCCAGACATTACTCACCCGTACGCCACT	Bacteria	Proteobacteria	Gammaproteobacteria	Enterobacteriales	Enterobacteriaceae	Pantoea	NA	1217	0.0160729
TGCTGCCTCCCGTAGGAGTCTGGGCCGTGTCTCAGTCCCAGTGTGGCTGATCATCCTCTCAGACCAGCTAGAGATCGTCGCCTTGGTGAGCCATTACCTCACCAACTAGCTAATCTCATCTGGGTTCATCCTAATGCGTGAGGCCCGAAGGTCCCCCACTTTGGTCTTGCGACATTATGCGGTATTAGCCACCGTTTCCAGTGGTTATCCCCCTCATTAGGCCAGATCCCCAGACATTACTCACCCGTACGCCGCT	Bacteria	Proteobacteria	Gammaproteobacteria	Enterobacteriales	Enterobacteriaceae	Thorsellia	NA	1402	0.0185162
TGCTGCCTCCCGTAGGAGTCTGGACCGTGTCTCAGTTCCAGTGTGGCTGATCATCCTCTCAAACCAGCTAGAGATCGTCGCCTTGGTGAGCCATTACCTCACCAACTAGCTAATCCCACGTAGGCGCATCCGATAGCATGTGGCCCGAAGGTCCCACACTTTGGTCCGTAGACATTATGCGGTATTAACAGTCGTTTCCAACTGGTATCCCCCTCTATCGGGCAGCTTCCTACGCATTACTCACCCGTCCGCCACT	Bacteria	Proteobacteria	Gammaproteobacteria	Chromatiales	Chromatiaceae	Rheinheimera	NA	1398	0.0184634
TGCTGCCTCCCGTAGGAGTTTGGGCCGTGTCTCAGTCCCAATGTGGCCGATCACCCTCTCAGGTCGGCTACGCATCGTTGCCTTGGTGGGCCGTTACCCCGCCAACTAGCTAATGCGCCGCGGGCCCATCTGTAAGTGGCAGCCGAAGCCGCCTTTCCTTTTTCCTCCATGCGGAGGAAAAAACTATCCGGTATTAGCCCCGGTTTCCCGGCGTTATCCCGGTCTTACAGGCAGGTTGCCCACGTGTTACTCACCCGTCCGCCACT	Bacteria	Firmicutes	Bacilli	Bacillales	Bacillaceae	Bacillus	NA	849	0.0112128
TGCTGCCTCCCGTAGGAGTCTGGACCGTGTCTCAGTTCCAGTGTGGCTGGTCGTCCTCTCAGACCAGCTACTGATCGTCGCCTTGGTGGGCTTTTACCCCACCAACTAGCTAATCAGATATCGGCCGCTCTGATAGCACAAGGCCCGAAGGTCCCCTGCTTTCATCCTTAGATCGTATGCGGTATTAGCTAGTCTTTCGACTAGTTATCCCCCACTACCAGGCACGTTCCGATACTTTACTCACCCGTGCGCCACT	Bacteria	Proteobacteria	Betaproteobacteria	Burkholderiales	Oxalobacteraceae	Undibacterium	NA	1392	0.0183842
TGCTGCCTCCCGTAGGAGTTTGGGCCGTGTCTCAGTCCCAATGTGGCCGGTCAGTCTCTCAACTCGGCTATGCATCATCGTCTTGGTAGGCCATTACCCCACCAACTAACTAATGCACCGCGAATCCATCAAAAAGTGGTCCAAACGGACCTTTTAACGTTTTGTCATGCGACAGCACGTTTTATACGGTATTAGCATCTGTTTCCAAATGTTATCCCCTGCTTTTCGGTAGGTTATTCACGTGTTACTCACCCGTCCGCCACT	Bacteria	Firmicutes	Bacilli	Lactobacillales	Leuconostocaceae	Fructobacillus	NA	1390	0.0183578
TGCTGCCTCCCGTAGGAGTCTGGGCCGTGTCTCAGTCCCAGTGTGGCTGATCATCCTCTCAGACCAGCTAGGGATCGTCGCCTTGGTGAGCCATTACCTCACCAACTAGCTAATCCCATATGGGTTCATCCGATAGCGCAAGGACCGAAGTTCCCCTGCTTTGCTCCTGAGAGATTATGCGGTATTAGCTACCGTTTCCAGTAGTTATCCCCCTCTATCGGGCAGATCCCCATACATTACTCACCCGTCCGCCGCT	Bacteria	Proteobacteria	Gammaproteobacteria	Enterobacteriales	Enterobacteriaceae	Providencia	alcalifaciens/rettgeri	1068	0.0141051
TGCTGCCTCCCGTAGGAGTCTGGACCGTGTCTCAGTTCCAGTGTGGCTGGTCATCCTCTCAGACCAGCTAGGGATCGTCGCCTAGGTGAGCCGTTACCCCACCTACTAGCTAATCCCATCTGGGCACATCCGATGGTGTGAGGCCCGAAGGTCCCCCACTTTGGTCCGAAGACGTTATGCGGTATTAGCTACCGTTTCCAGTAGTTATCCCCCTCCATCGGGCAGTTTCCCAGACATTACTCACCCGTTCGCCACT	Bacteria	Proteobacteria	Gammaproteobacteria	Enterobacteriales	Enterobacteriaceae	NA	NA	1382	0.0182521
TGCTGCCTCCCGTAGGAGTCTGGACCGTGTCTCAGTTCCAGTGTGGCTGGTCATCCTCTCAGACCAGCTAGGGATCGTCGCCTAGGTGAGCCGTTACCCCACCTACTAGCTAATCCCATCTGGGCACATCCGGTGGCGTGAGGTCCGAAGATCCCCCACTTTGGTCCGAAGACGTTATGCGGTATTAGCTACCGTTTCCAGTAGTTATCCCCCTCCACCGGGCAGTTTCCCAGACATTACTCACCCGTACGCCACT	Bacteria	Proteobacteria	Gammaproteobacteria	Enterobacteriales	Enterobacteriaceae	NA	NA	1382	0.0182521
TGCTGCCTCCCGTAGGAGTCTGGACCGTGTCTCAGTTCCAGTGTGGCTGGTCATCCTCTCAGACCAGCTAGGGATCGTCGCCTAGGTGAGCCGTTACCCCACCTACTAGCTAATCCCATCTGGGTTCATCTGATGGCAAGAGGCCCGAAGGTCCCCCTCTTTGGTCTTGCGACGTTATGCGGTATTAGCTACCGTTTCCAGTAGTTATCCCCCTCCATCAGGCAGATCCCCAGACATTACTCACCCGTTCGCCACT	Bacteria	Proteobacteria	Gammaproteobacteria	Enterobacteriales	Enterobacteriaceae	Cedecea	NA	1382	0.0182521
TGCTGCCTCCCGTAGGAGTTTGGGCCGTGTCTCAGTCCCAATGTGGCTGATCATCCTCTCAGACCAGCTACTGATCGTCGCCTTGGTGAGCCTTTACCTCACCAACTAGCTAATCAGACGCGGGCCGCTCCAATGGCGATAAATCTTTCCCCCGAAGGGCACATCCGGTATTAGCTCAAGTTTCCCTGAGTTGTTCCGAACCAAAGGGCACGTTCCCACGTGTTACTCACCCGTGCGCCACTCTGTCTCT	Bacteria	Proteobacteria	Alphaproteobacteria	Caulobacterales	Caulobacteraceae	Caulobacter	NA	1381	0.0182389
TGCTGCCTCCCGTAGGAGTCTGGACCGTATCTCAGTTCCAATGTGGCCGATCACCCTCTCAGGTCGGCTACGCATCGTCGCCTTGGTGAGCCGTTACCTCACCAACTAGCTAATGCGCCGCGGGTCCATCTTATAGCGGATTGCTCCTTTGATTTTCATTTCATGCGAAACGAAAATGTTATGCGGTATTAATCTTCCTTTCGGAAGGCTATCCCCCTCTATAAGGCAGGTTACCCACGTGTTACTCACCCGTCCGCCACT	Bacteria	Firmicutes	Clostridia	Clostridiales	Clostridiaceae_1	Clostridium_sensu_stricto_5	NA	1023	0.0135108
TGCTGCCTCCCGTAGGAGTCTGGACCGTGTCTCAGTTCCAGTGTGGCTGGTCATCCTCTCAGACCAGCTAGGGATCGTCGCCTAGGTGGGCCGTTACCCCGCCTACAAGCTAATCCCATCTGGGCACATCCGATGGTGTGAGGCCCGAAGGTCCCCCACTTTGGTCTTGCGACGTTATGCGGTATTAGCTACCGTTTCCAGTAGTTATCCCCCTCCATCGGGCAGTTTCCCAGACATTACTCACCCGTACGCCGCT	Bacteria	Proteobacteria	Gammaproteobacteria	Enterobacteriales	Enterobacteriaceae	NA	NA	1338	0.017671
TGCTGCCTCCCGTAGGAGTCTGGGCCGTGTCTCAGTCCCAGTGTGGCCGGTCACCCTCTCAGGCCGGCTACGCATCGTCGCCTTGGTGAGCCGTTACCTCACCAACCAGCTAATGCGCCGCAGGCCCATCTGTAAGCGGTAGCCTTGCGGCCACCTTTCAACCAACGGTCATGCGACCGAAGGTCCTATCCGGTATTAGCCCCGGTTTCCCGGGGTTATCCCGGTCTTACAGGCAGGTTGCCTACGTGTTACTCACCCGTTCGCCGCT	Bacteria	Firmicutes	Bacilli	Bacillales	Bacillaceae	Caldalkalibacillus	NA	973	0.0128504
TGCTGCCTCCCGTAGGAGTTTGGGCCGTGTCTCAGTCCCAATGTGGCCGATCACCCTCTCAGGTCGGCTACGCATCGTTGCCTTGGTGAGCCGTTACCCCACCAACTAGCTAATGCGCCGCGGGCCCATCTGTAAGTGGCAGCCGAAGCCGCCTTTCCTTTTTCCTCCATGCGGAGGAAAAAACGATCTGGTATTAGCCCCGGTTTCCCGGCGTTATCCCAGTCTTACAGGCAGGTTGCCCACGTGTTACTCACCCGTCCGCCACT	Bacteria	Firmicutes	Bacilli	Bacillales	Bacillaceae	Bacillus	NA	1374	0.0181464
TGCTGCCTCCCGTAGGAGTCTGGACCGTATCTCAGTTCCAGTGTGGCTGATCGTCCTCTCAGACCAGCTACTGATCATCGCCTTGGTAGGCCATTACCCTACCAACTAGCTAATCAGACGCAAGCTTTTCCCTAGGCAAATTTCTTTTTTCACTTTTTCAAGCATATAGAGTTTTAGCAAATATTTCTAAATGTTATCCTCTTCCATAGGGGCAAATTCTTACGCGTTACTCACCCGTCCGCCACTCTGT	Bacteria	Cyanobacteria	Chloroplast	NA	NA	NA	NA	1344	0.0177502
TGCTGCCTCCCGTAGGAGTCTGGGCCGTGTCTCAGTCCCAGTGTGGCGGATCATCCTCTCAAACCCGCTACAGATCGTCGCCTTGGTAGGCCTTTACCCCACCAACTAGCTAATCCGACTTAGGCTCATCTATTAGCGCAAGGTCCGAAGATCCCCTGCTTTCCCCCGTAGGGCGTATGCGGTATTAGCGCTCCTTTCGGAACGTTGTCCCCCACTAATAGGCAGATTCCTAAGTATTACTCACCCGTCCGCCGCT	Bacteria	Proteobacteria	Gammaproteobacteria	Pseudomonadales	Moraxellaceae	Acinetobacter	NA	1340	0.0176974
TGCTGCCTCCCGTAGGAGTCTGGGCCGTGTCTCAGTCCCAGTGTGGCCGATCACCCTCTCAGGTCGGCTACGCATCGTCGCCTTGGTGAGCCGTTACCTCACCAACTAGCTAATGCGCCGCAGGTCCATCCATGAGCGACAGCCGAAGCCGCCTTTCAATCTAAAAACATGAGTTTCTAGATGTTATACGGTATTAGCACCGATTTCTCGATGTTATCCCCTTCTCATGGGCAGGTTACCTACGTGTTACTCACCCGTCCGCCACT	Bacteria	Firmicutes	Bacilli	Lactobacillales	NA	NA	NA	1369	0.0180804
TGCTGCCTCCCGTAGGAGTCTGGGCCGTGTCTCAGTCCCAGTGTGGCTGATCATCCTCTCAGACCAGCTAAGGATCGTCGCCTTGGTGGGCCTTTACCCCACCAACTAGCTAATCCTACGCGGGCTCATCCTTGGGCGATAAATCTTTGGACTTACGTCATCATCCGGTATTAGCTTCCGTTTCCAGAAGTTATTCCGAACCCAAGGGCAGATTCCCACGCGTTACTCACCCGTACGCCACTCTGTCTCT	Bacteria	Proteobacteria	Alphaproteobacteria	Sphingomonadales	Sphingomonadaceae	NA	NA	1365	0.0180276
TGCTGCCTCCCGTAGGAGTTTGGGCCGTGTCTCAGTCCCAATGTGGCCGATCAGTCTCTCAACTCGGCTATGCATCATCGCCTTGGTAGGCCGTTACCCTACCAACTAGCTAATGCACCGCAGGTCCATCCAAGAGTGATAGCAGAACCATCTTTTAAACAGTTGATAGGCATCATCTGTTGTTATCCGGTATTAGCATCTGTTTCCAGGTGTTATCCCGATCTCTTGGGCAGGTTACCCACGTGTTACTCACCCGTACGCCACT	Bacteria	Firmicutes	Bacilli	Lactobacillales	Lactobacillaceae	Lactobacillus	NA	1226	0.0161918
TGCTGCCTCCCGTAGGAGTCTGGGCCGTGTCTCAGTCCCAGTGTGGCTGGTCGTCCTCTCAGACCAGCTACAGATCGTCGGCTTGGTGAGCCTTTACCTCACCAACTACCTAATCTGATATCGGCCGCTCCAATCGCGCGAGGTCTTGCGATCCCCCGCTTTCACCCTCAGGTCGTATGCGGTATTAGCTGCTCTTTCGAGCAGTTATCCCCCACGACTGGGCACGTTCCGATACATTACTCACCCGTGCGCCGCT	Bacteria	Proteobacteria	Betaproteobacteria	Burkholderiales	Comamonadaceae	Pelomonas	NA	1024	0.013524
TGCTGCCTCCCGTAGGAGTCTGGACCGTGTCTCAGTTCCAGTGTGACTGATCATCCTCTCAGACCAGTTACGGATCGTCGCCTTGGTGAGCCATTACCTCACCAACAAGCTAATCCGACCTAGGCTCATCTATTAGCGCAAGGCCCGAAGGTCCCCTGCTTTCTCCCGTAGGACGTATGCGGTATTAGCGTTCCTTTCGAAACGTTGTCCCCCACTAATAGGCAGATTCCTAGGCATTACTCACCCGTGCGCCACT	Bacteria	Proteobacteria	Gammaproteobacteria	Pseudomonadales	Pseudomonadaceae	Pseudomonas	NA	1361	0.0179747
TGCTGCCTCCCGTAGGAGTCTGGACCGTGTCTCAGTTCCAGTGTGGCTGGTCATCCTCTCAGACCAGCTAGGGATCGTCGCCTAGGTGAGCCGTTACCCCACCTACTAGCTAATCCCATCTGGGTTCATCTGATGGCAAGAGGCCCGAAGGTCCCCCTCTTTGGTCTTGCGACGTTATGCGGTATTAGCTACCGTTTCCAGTAGTTATCCCCCTCCATCAGGCAGATCCCCAGACATTACTCACCCGTGCGCCACT	Bacteria	Proteobacteria	Gammaproteobacteria	Enterobacteriales	Enterobacteriaceae	Cedecea	NA	1357	0.0179219
TGCTGCCTCCCGTAGGAGTCTGGACCGTGTCTCAGTTCCAGTGTGGCCGATCACCCTCTCAGGTCGGCTACGCATCGTTGCCTTGGTAAGCCGTTACCTTACCAACTAGCTAATGCGGCGCGGATCCATCTATAAGTGACAGCAAGACCGTCTTTCACTGTTGAACCATGCGGTTCAACATGTTATCCGGTATTAGCTCCGGTTTCCCGAAGTTATCCCAGTCTTATAGGTAGGTTATCCACGTGTTACTCACCCGTCCGCCACT	Bacteria	Firmicutes	Bacilli	Bacillales	Staphylococcaceae	Staphylococcus	NA	1225	0.0161786
TGCTGCCTCCCGTAGGAGTCTGGGCCGTATCTCAGTCCCAATGTGGCCGTCCACCCTCTCAGGCCGGCTACCCGTCGCCGCCTTGGTAGGCCATTACCCCACCAACAAGCTGATAGGCCGCGAGCTCATCCTACACCGAAAAAACTTTCCAACCATCACACTAAAAATGGCTCCTATCCGGTATTAGACCCAGTTTCCCAGGCTTATCCCGAAGTGCAGGGCAGATCACCCACGTGTTACTCACCCGTTCGCCACT	Bacteria	Actinobacteria	Actinobacteria	Corynebacteriales	Corynebacteriaceae	Corynebacterium_1	aurimucosum/pseudogenitalium/tuberculostearicum	823	0.0108694
TGCTGCCTCCCGTAGGAGTTCGGGCCGTGTCTCAGTCCCGATGTGGCTGATCATCCTCTCAGACCAGCTACGGATCGTCGCCTTGGTGAGCCTTTACCTCACCAACCAGCTAATCCGACATAGGCTCATCCGATAGCGGGAGCCGGAGCCCCCTTTCTCCCGTAGGACGTATGCGGTATTAGCCTGGGTTTCCCCAGGTTATCCCCCACTATCGGGCAGATTCCTATGCATTACTCACCCGTCCGCCACT	Bacteria	Proteobacteria	Gammaproteobacteria	Oceanospirillales	Halomonadaceae	Halomonas	NA	865	0.0114241
TGCTGCCTCCCGTAGGAGTCTGGGCCGTGTCTCAGTCCCAGTGTGGCGGATCATCCTCTCAGACCCGCTACAGATCGTCGCCTTGGTAGGCCTTTACCCTACCAACTAGCTAATCCGACTTAGGCTCATCTATTAGCGCAAGGCCCAAAGGTCCCCTGCTTTCTCCCGTAGGACGTATGCGGTATTAGCGCTCCTTTCGGAACGTTGTCCCCCACTAATAGGCAGATTCCTAAGCATTACTCACCCGTCCGCCGCT	Bacteria	Proteobacteria	Gammaproteobacteria	Pseudomonadales	Moraxellaceae	Acinetobacter	baumannii/radioresistens	1351	0.0178427
TGCTGCCTCCCGTAGGAGTCTGGACCGTGTCTCAGTTCCAGTGTGGCTGGTCATCCTCTCAGACCAGCTAGGGATCGTCGCCTAGGTGAGCCATTACCCCACCTACTAGCTAATCCCATCTGGGCACATCCGATGGTGTGAGGCCCTAAGGTCCCCCACTTTGGTCCGTAGACGTTATGCGGTATTAGCTACCGTTTCCAGTAGTTATCCCCCTCCATCGGGCAGTTTCCCAGACATTACTCACCCGTTCGCCACT	Bacteria	Proteobacteria	Gammaproteobacteria	Enterobacteriales	Enterobacteriaceae	Gibbsiella	NA	1227	0.016205
TGCTGCCTCCCGTAGGAGTCTGGACCGTGTCTCAGTTCCAGTGTGACTGATCATCCTCTCAGACCAGTTACGGATCGTCGCCTTGGTGAGCCATTACCCCACCAACTAGCTAATCCGACCTAGGCTCATCTGATAGCGCAAGGCCCGAAGGTCCCCTGCTTTCTCCCGTAGGACGTATGCGGTATTAGCGTCCGTTTCCGAACGTTATCCCCCACTACCAGGCAGATTCCTAGGCATTACTCACCCGTACGCCACT	Bacteria	Proteobacteria	Gammaproteobacteria	Pseudomonadales	Pseudomonadaceae	Pseudomonas	NA	1044	0.0137881
TGCTGCCTCCCGTAGGAGTTCGGGCCGTGTCTCAGTCCCGATGTGGCTGATCATCCTCTCAGACCAGCTACGGATCGTCGCCTTGGTGAGCCGTTACCTCACCAACTAGCTAATCCGACATAGGCTCATCCCATAGCGGGAGCCGGAGCCCCCTTTCTCCCGTAGGACGTATGCGGTATTAGCCTGGGTTTCCCCAGGTTATCCCCCACTATCGGGCAGATTCCTATGCATTACTCACCCGTCCGCCACT	Bacteria	Proteobacteria	Gammaproteobacteria	Oceanospirillales	Halomonadaceae	Halomonas	NA	821	0.010843
TGCTGCCTCCCGTAGGAGTCTGGGCCGTGTCTCAGTCCCAGTGTGGCCGTTCATCCTCTCAGACCGGCTACTGATCGTCGCCTTGGTGAGCCGTTACCTCACCAACCAGCTAATCAGACGCAGACCCATCTTCTAGCGATAGCATATGCAGAGGCCATCTTTGCTGTCTAGTCCATGCGGACTTGACAGGACATTCGGTATTAGCGTCCCTTTCGGAACGTTGTCCCCATCTAGAAGGCAGGTTGTCTACGCGTTACTCACCCGTCCGCCGCT	Bacteria	Firmicutes	Negativicutes	Selenomonadales	Veillonellaceae	NA	NA	1010	0.0133391
TGCTGCCTCCCGTAGGAGTCTGGACCGTGTCTCAGTTCCAGTGTGGCTGGTCATCCTCTCAGACCAGCTAGGGATCGTCGCCTAGGTGAGCCGTTACCCCACCTACTAGCTAATCCCATCTGGGTTCATCTGATGGCAAGAGGCCCGAAGGTCCCCCTCTTTGGTCTTGCGACGTTATGCGGTATTAGCTACCGTTTCCAGTAGTTATCCCCCTCCATCAGGCAGATCCCCAGACATTACTCACCCGTACGCCGCT	Bacteria	Proteobacteria	Gammaproteobacteria	Enterobacteriales	Enterobacteriaceae	Cedecea	NA	1345	0.0177634
TGCTGCCTCCCGTAGGAGTCTGGACCGTGTCTCAGTTCCAGTGTGACTGATCATCCTCTCAGACCAGTTACGGATCGTCGCCTTGGTGAGCCATTACCTCACCAACTAGCTAATCCGACCTAGGCTCATCTATTAGCGCAAGGCCCGAAGGTCCCCTGCTTTCTCCCGTAGGACGTATGCGGTATTAGCGTTCCTTTCGAAACGTTGTCCCCCACTAATAGGCAGATTCCTAGGCATTACTCACCCGTCCGCCGCT	Bacteria	Proteobacteria	Gammaproteobacteria	Pseudomonadales	Pseudomonadaceae	Pseudomonas	argentinensis/flavescens/fulva/pseudoalcaligenes/punonensis/stutzeri/xanthomarina/zhaodongensis	1084	0.0143164
TGCTGCCTCCCGTAGGAGTCTGGGCCGTGTCTCAGTCCCAGTGTGGCTGATCATCCTCTCAGACCAGCTATGGATCGTTGCCTTGGTGAGCCATTACCTCACCAACCAGCTAATCCAACATGGGCTCATCCGATAGCGAAAGGTCCGAAGATCCCCTCCTTTCTCCCGTAGGACGTATGCGGTATTAGCGTGCGTTTCCACACGTTATCCCCCACTATCGGGCAGATTCCCATGCATTACTCACCCGTACGCCACT	Bacteria	Proteobacteria	Gammaproteobacteria	Oceanospirillales	Halomonadaceae	Zymobacter	NA	1341	0.0177106
TGCTGCCTCCCGTAGGAGTCTGGGCCGTGTCTCAGTCCCAGTGTGGCCGGTCACCCTCTCAGGCCGGCTACGCATCGTCGCCTTGGTGAGCCGTTACCTCACCAACTAGCTAATGCGCCGCGGGCCCATCCGCAAGTGACAGCCCAAAGGCCGCCTTTCAACCGAAGACCATGCGGTCTTCGGTGTTATCCGGTATTAGCTCCGGTTTCCCGGAGTTATCCCGGTCTTGCGGGCAGGTTGCCCACGTGTTACTCACCCGTTCGCCGCT	Bacteria	Firmicutes	Bacilli	Bacillales	Bacillaceae	Geobacillus	NA	1017	0.0134315
TGCTGCCTCCCGTAGGAGTCTGGACCGTGTCTCAGTTCCAGTGTGGCCGATCACCCTCTCAGGTCGGCTACGCATCGTTGCCTTGGTAAGCCGTTACCTTACCAACTAGCTAATGCGGCGCGGATCCATCTATAAGTGACAGCAAGACCGTCTTTCACTGTTGAACCATGCGGTTCAACATGTTATCCGGTATTAGCTCCGGTTTCCCGAAGTTATCCCAGTCTTATAGGTAGGTTATCCACGTGTTACTCACCCGTACGCCACT	Bacteria	Firmicutes	Bacilli	Bacillales	Staphylococcaceae	Staphylococcus	NA	1295	0.0171031
TGCTGCCTCCCGTAGGAGTTCGGGCCGTGTCTCAGTCCCGATGTGGCTGATCATCCTCTCAGACCAGCTACGGATCGTCGCCTTGGTGAGCCATTACCTCACCAACCAGCTAATCCGACATAGGCTCATCCGATAGCGCAAGGTCCGAAGAGCCCCTGCTTTCCCCCGTAGGGCGTATGCGGTATTAGCCTGGGTTTCCCCAGGTTATCCCCCACTACCGGGCAGATTCCTATGCATTACTCACCCGTGCGCCGCT	Bacteria	Proteobacteria	Gammaproteobacteria	Oceanospirillales	Halomonadaceae	Halomonas	NA	920	0.0121505
TGCTGCCTCCCGTAGGAGTGGGGCCCGTGTCTCAGTGCCCCTGTGGCCGGCCATCCTCTCAGACCGGCTACCCGTCGTCGCCTTGGTGGGCCTTTACCCCACCAACTAGCTGATGGGACGCGGGCCCATCCGGAAGCGGGCTATCCACCCTTTAGTCCTGCCCCACAGGACAGGACCACATGGCGGATTAGCCTGGGTTTCCCCAGGTTGTCCGCCTCTTCCGGGTAGGTCACCCACGCGTTACTCACCCGTCCGCCACT	Bacteria	Deinococcus-Thermus	Deinococci	Thermales	Thermaceae	Thermus	NA	1068	0.0141051
TGCTGCCTCCCGTAGGAGTCTGGGCCGTGTCTCAGTCCCAGTGTGGCTGGTCGTCCTCTCAGACCAGCTACAGATCGTCGGCTTGGTGAGCCTTTACCTCACCAACTACCTAATCTGATATCGGCCGCTCCAATCGCGCGAGGTCTTGCGATCCCCCGCTTTCACCCTCAGGTCGTATGCGGTATTAGCTGCTCTTTCGAGCAGTTATCCCCCACGACTGGGCACGTTCCGATACATTACTCACCCGTTCGCCGCT	Bacteria	Proteobacteria	Betaproteobacteria	Burkholderiales	Comamonadaceae	Pelomonas	NA	867	0.0114505
TGCTGCCTCCCGTAGGAGTCTGGACCGTGTCTCAGTTCCAGTGTGGCTGGTCATCCTCTCAGACCAGCTAGGGATCGTCGCCTAGGTGAGCCATTACCCCACCTACTAGCTAATCCCATCTGGGCACATCCGATGGCGTGAGGCCCGAAGGTCCCCCACTTTGGTCCGAAGACGTTATGCGGTATTAGCTACCGTTTCCAGTAGTTATCCCCCTCCATCGGGCAGTTTCCCAGACATTACTCACCCGTTCGCCACT	Bacteria	Proteobacteria	Gammaproteobacteria	Enterobacteriales	Enterobacteriaceae	NA	NA	1318	0.0174068
TGCTGCCTCCCGTAGGAGTCTGGACCGTGTCTCAGTTCCAGTGTGGCTGGTCATCCTCTCAGACCAGCTAGGGATCGTCGCCTAGGTGAGCCGTTACCCCACCTACTAGCTAATCCCATCTGGGTTCATCCGATGGTGTGAGGCCCGAAGGTCCCCCACTTTGGTCTTGCGACGTTATGCGGTATTAGCCACCGTTTCCAGTGGTTATCCCCCTCCATCGGGCAGATCCCCAGACATTACTCACCCGTTCGCCACT	Bacteria	Proteobacteria	Gammaproteobacteria	Enterobacteriales	Enterobacteriaceae	Pantoea	NA	1125	0.0148579
TGCTGCCTCCCGTAGGAGTTTGGGCCGTGTCTCAGTCCCAATGTGGCCGGTCAGTCTCTCAACTCGGCTATGCATCATCGTCTTGGTAGGCCTTTACCCCACCAACTAACTAATGCACCGCGAATCCATCAAAAAGTGGTCCAAACGGACCTTTTAACGTTTTGTCATGCGACAGCACGTTTTATACGGTATTAGCATCTGTTTCCAAATGTTATCCCCTGCTTTTCGGTAGGTTATTCACGTGTTACTCACCCGTCCGCCACT	Bacteria	Firmicutes	Bacilli	Lactobacillales	Leuconostocaceae	Fructobacillus	NA	920	0.0121505
TGCTGCCTCCCGTAGGAGTCTGGACCGTGTCTCAGTTCCAGTGTGGCCGATCACCCTCTCAGGTCGGCTACGTATCGTCGCCTTGGTAAGCCGTTACCTTACCAACTAGCTAATACGGCGCGGGTCCATCTATAAGTGATAGCAAAACCATCTTTCACTATAGAACCATGCGGTTCTATATGTTATCCGGCATTAGCCCCGGTTTCCCGGAGTTATTCCAGTCTTATAGGTAGGTTACCCACGTGTTACTCACCCGTTCGCCACT	Bacteria	Firmicutes	Bacilli	Bacillales	Staphylococcaceae	Staphylococcus	NA	1309	0.017288
TGCTGCCTCCCGTAGGAGTCTGGGCCGTGTCTCAGTCCCAGTGTGGCCGGTCACCCTCTCAGGCCGGCTACGCATCGTCGCCTTGGTGAGCCGTTACCCCACCAACCAGCTAATGCGCCGCAGGCCCATCTGTAAGCGGTAGCCTTGCGGCCACCTTTCAACCAACGGTCATGCGACCGAAGGTCCTATCCGGTATTAGCCCCGGTTTCCCGGGGTTATCCCGGTCTTACAGGCAGGTTGCCTACGTGTTACTCACCCGTACGCCGCT	Bacteria	Firmicutes	Bacilli	Bacillales	Bacillaceae	Caldalkalibacillus	NA	1013	0.0133787
TGCTGCCTCCCGTAGGAGTCTGGACCGTGTCTCAGTTCCAGTGTGGCTGGTCATCCTCTCAGACCAGCTAGGGATCGTCGCCTAGGTGAGCCGTTACCCCACCTACTAGCTAATCCCATCTGGGCACATCTGATGGCATGAGGCCCGAAGGTCCCCCACTTTGGTCTTGCGACATTATGCGGTATTAGCTACCGTTTCCAGTAGTTATCCCCCTCCATCAGGCAGTTTCCCAGACATTACTCACCCGTACGCCGCT	Bacteria	Proteobacteria	Gammaproteobacteria	Enterobacteriales	Enterobacteriaceae	Klebsiella	NA	1277	0.0168654
TGCTGCCTCCCGTAGGAGTTTGGGCCGTGTCTCAGTCCCAATGTGGCCGATCACCCTCTCAGGTCGGCTACGCATCGTTGCCTTGGTGAGCCGTTACCCCACCAACTAGCTAATGCGCCGCGGGCCCATCTGTAAGTGGCAGCCGAAGCCGCCTTTCCTTTTTCCTCCATGCGGAGGAAAAAACTATCTGGTATTAGCCCCGGTTTCCCGGCGTTATCCCAGTCTTACAGGCAGGTTGCCCACGTGTTACTCACCCGTCCGCCACT	Bacteria	Firmicutes	Bacilli	Bacillales	Bacillaceae	Bacillus	NA	1234	0.0162975
TGCTGCCTCCCGTAGGAGTCTGGACCGTGTCTCAGTTCCAGTGTGGCCGATCACCCTCTCAGGTCGGCTACGTATCGTCGCCTTGGTAAGCCATTACCTTACCAACTAGCTAATACGGCGCGGGTCCATCTATAAGTGATAGCAAAACCATCTTTCACTATAGAACCATGCGGTTCTATATGTTATCCGGCATTAGCCCCGGTTTCCCGGAGTTATTCCAGTCTTATAGGTAGGTTACCCACGTGTTACTCACCCGTACGCCACT	Bacteria	Firmicutes	Bacilli	Bacillales	Staphylococcaceae	Staphylococcus	NA	1295	0.0171031
TGCTGCCTCCCGTAGGAGTTTGGGCCGTGTCTCAGTCCCAATGTGGCCGGTCAGTCTCTCAACTCGGCTATGCATCATCGTCTTGGTGAGCCTTTACCTCACCAACTAACTAATGCACCGCGAATCCATCTTAAAGCGCTGCAAACGCAGCTTTTAACCTTAGTGCATGTGCACTTGGGTTTTATCCGGTATTAGTCACTGTTTCCAATGGTTATCCCAGACTTTGAGGTAGGTTATTCACGTGTTACTCACCCGTCCGCCACT	Bacteria	Firmicutes	Bacilli	Lactobacillales	Leuconostocaceae	Fructobacillus	NA	1294	0.0170899
TGCTGCCTCCCGTAGGAGTCTGGACCGTGTCTCAGTTCCAGTGTGGCTGATCATCCTCTCAGACCAGCTAGGGATCGTCGCCTTGGTGAGCCCTTACCTCACCAACTAGCTAATCCCACCTGGGCATATCCGGTAGCGCAAGGCCCGAAGGTCCCCTGCTTTGCTCTTGCGAGGTTATGCGGTATTAGCCATCGTTTCCAATGGTTATCCCCCTCTACCGGGCAATTTCCCAGGCATTACTCACCCGTACGCCGCT	Bacteria	Proteobacteria	Gammaproteobacteria	Vibrionales	Vibrionaceae	Vibrio	NA	1291	0.0170503
TGCTGCCTCCCGTAGGAGTTTGGGCCGTGTCTCAGTCCCAATGTGGCCGATCACCCTCTCAGGTCGGCTATGTATCATCGCCTTGGTGAGCCTTTACCTCACCAACTAGCTAATACAACGCGGGATCATCTTTGAGTGATGCAATTGCATCTTTCAAACTTAAAACTTGTGTTTAAAGTTTTTATGCGGTATTAGCATTCGTTTCCAAATGTTGTCCCCCGCTCAAAGGCAGATTCCCCACGCGTTACTCACCCGTACGCCGCT	Bacteria	Firmicutes	Bacilli	Lactobacillales	Streptococcaceae	Lactococcus	NA	1291	0.0170503
TGCTGCCTCCCGTAGGAGTTTGGGCCGTGTCTCAGTCCCAATGTGGCTGATCATCCTCTCAGACCAGCTACTGATCGTCGCCTTGGTGAGCCTTTACCTCACCAACTAGCTAATCAGACGCGGGCCGATCTTTCGGCGATAAATCTTTCCCCCGAAGGGCGTATCCGGTATTAGTCCAAGTTTCCCTGGATTATTCCGAACCGAAAGGCACGTTCCCACGCGTTACTCACCCGTCCGCCACTCTGTCTCT	Bacteria	Proteobacteria	Alphaproteobacteria	Rhizobiales	Bradyrhizobiaceae	Bosea	NA	1289	0.0170238
TGCTGCCTCCCGTAGGAGTCCGGACCGTGTCTCAGTTCCGGTGTGACTGATCATCCTCTCAGACCAGTTACAGATCGTCGCCTTGGTAGGCCTTTACCCCACCAACTAGCTAATCTGATTTAGGCTCATCTAATAGCAAGAGCTTGCGCCCCCTTTCACCCGTAGGTCGTATGCGGTATTAATTCGAGTTTCCCCGAGCTATCCCCCACTACTAGGCAGATTCCTAAATGTTACTCACCCGTCCGCCACT	Bacteria	Proteobacteria	Gammaproteobacteria	Pseudomonadales	Moraxellaceae	Enhydrobacter	aerosaccus	1287	0.0169974
TGCTGCCTCCCGTAGGAGTCTGGACCGTGTCTCAGTTCCAGTGTGACTGATCATCCTCTCAGACCAGTTACGGATCGTCGCCTTGGTGAGCCTTTACCTCACCAACTAGCTAATCCGACCTAGGCTCATCTGATAGCGCAAGGCCCGAAGGTCCCCTGCTTTCTCCCGTAGGACGTATGCGGTATTAGCGTTCCTTTCGAAACGTTGTCCCCCACTACCAGGCAGATTCCTAGGCATTACTCACCCGTCCGCCGCT	Bacteria	Proteobacteria	Gammaproteobacteria	Pseudomonadales	Pseudomonadaceae	Pseudomonas	agarici/alcaligenes/pseudoalcaligenes/songnenensis/stutzeri	1107	0.0146202
TGCTGCCTCCCGTAGGAGTCTGGGCCGTGTCTCAGTCCCAGTGTGGCTGGTCGTCCTCTCAAACCAGCTACGGATCGTCGCCTTGGTGAGCCGTTACCCCACCAACTAGCTAATCCGATATCGGCCGCTCTAATAGTGCAAGGTCTTACGATCCCCTGCTTTCCCCCGTAGGGCGTATGCGGTATTAGCTACGCTTTCGCGTAGTTATCCCCCGCTACTAGGCACGTTCCGATACATTACTCACCCGTTCGCCGCT	Bacteria	Proteobacteria	Betaproteobacteria	Burkholderiales	Alcaligenaceae	Achromobacter	NA	1284	0.0169578
TGCTGCCTCCCGTAGGAGTCTGGTCCGTGTCTCAGTACCAGTGTGGGGGATCACCCTCTCAGGCCCCCTAAAGATCGTAGACTTGGTGAGCCGTTACCTCACCAACTATCTAATCTTGCGCGTGCCCATCTCTATCCACCGGAGTTTTCAATTTCTAATGATGCCATCAAAAATATTATGGGGTATTAATCTTCCTTTCGAAAGGCTATCCCCCTGATAAAGGCAGGTTGCACACGTGTTACTCACCCGTCCGCCACT	Bacteria	Bacteroidetes	Flavobacteriia	Flavobacteriales	Flavobacteriaceae	Chryseobacterium	NA	1280	0.016905
TGCTGCCTCCCGTAGGAGTCTGGGCCGTGTCTCAGTCCCAGTGTGGCTGGTCGTCCTCTCAAACCAGCTACGGATCGTCGCCTTGGTAGGCCTTTACCCCACCAACTAGCTAATCCGATATCGGCCGCTCCAATAGTGAGAGGTCTTGCGAGCCCCCTCTTTCACCCGTAGGCATATGCGGCATTAGCAACTCTTTCGAGCCGTTATTCCCCGCTACTGGGTACGTTCCGATACTTTACTCACCCGTGCGCCACT	Bacteria	Proteobacteria	Betaproteobacteria	Burkholderiales	Alcaligenaceae	NA	NA	1279	0.0168918
TGCTGCCTCCCGTAGGAGTCTGGGCCGTGTCTCAGTCCCAGTGTGGCTGGTCGTCCTCTCAAACCAGCTACGGATCGTCGCCTTGGTAGGCCTTTACCCCACCAACTAGCTAATCCGATATCGGCCGCTCCAATAGTGAGAGGTCTTGCGAGCCCCCTCTTTCACCCGTAGGCATATGCGGCATTAGCAACTCTTTCGAGCCGTTATTCCCCGCTACTGGGTACGTTCCGATACTTTACTCACCCGTACGCCGCT	Bacteria	Proteobacteria	Betaproteobacteria	Burkholderiales	Alcaligenaceae	NA	NA	1278	0.0168786
TGCTGCCTCCCGTAGGAGTCTGGGCCGTGTCTCAGTCCCAGTGTGGCTGATCATCCTCTCAGACCAGCTAGGGATCGTCGCCTTGGTGAGCCATTACCTCACCAACTAGCTAATCCCATATGGGTTCATCCGATAGCGCAAGGACCGAAGTTCCCCTGCTTTGCTCCTGAGAGATTATGCGGTATTAGCTACCGTTTCCAGTAGTTATCCCCCTCTATCGGGCAGATCCCCATACATTACTCACCCGTACGCCACT	Bacteria	Proteobacteria	Gammaproteobacteria	Enterobacteriales	Enterobacteriaceae	Providencia	NA	914	0.0120712
TGCTGCCTCCCGTAGGAGTCTGGACCGTGTCTCAGTTCCAGTGTGGCTGGTCATCCTCTCAGACCAGCTAGAGATCGTCGCCTAGGTGAGCCATTACCCCACCTACTAGCTAATCCCATATGGGTTCATCAAATGGTACGTGGCCCGAAAGTCCCACGCTTTGGTCTTACGACATTATGCGGTATTAGCAGTCGTTTCCAACTGTTGTCCCCCTCCATTCGGCAGATCCCCATACATTACTCACCCGTGCGCCACT	Bacteria	Proteobacteria	Gammaproteobacteria	Orbales	Orbaceae	Orbus	NA	1266	0.0167201
TGCTGCCTCCCGTAGGAGTCTGGACCGTGTCTCAGTTCCAGTGTGGCCGATCACCCTCTCAGGTCGGCTACGTATCGTCGCCTTGGTAAGCCGTTACCTTACCAACTAGCTAATACGGCGCGGGTCCATCTATAAGTGATAGCAAAACCATCTTTCACTATAGAACCATGCGGTTCTATATGTTATCCGGCATTAGCCCCGGTTTCCCGGAGTTATTCCAGTCTTATAGGTAGGTTACCCACGTGTTACTCACCCGTGCGCCACT	Bacteria	Firmicutes	Bacilli	Bacillales	Staphylococcaceae	Staphylococcus	NA	1266	0.0167201
TGCTGCCTCCCGTAGGAGTCTGGACCGTGTCTCAGTTCCAGTGTGGCTGGTCATCCTCTCAGACCAGCTAGGGATCGTCGCCTAGGTGAGCCGTTACCCCACCTACTAGCTAATCCCATCTGGGCACATCCGATGGTGTGAGGCCCGAAGGTCCCCCACTTTGGTCCGAAGACGTTATGCGGTATTAGCTACCGTTTCCAGTAGTTATCCCCCTCCATCGGGCAGTTTCCCAGACATTACTCACCCGTGCGCCACT	Bacteria	Proteobacteria	Gammaproteobacteria	Enterobacteriales	Enterobacteriaceae	NA	NA	1264	0.0166937
TGCTGCCTCCCGTAGGAGTCTGGACCGTGTCTCAGTTCCAGTGTGGCTGGCCATCCTCTCAGACCAGCTACCGATCGTCGCCTTGGTAGGCCCTTACCCCACCAACTAGCTAATCGGACGCAGGCTAATCTTAAAGCGCCAGGCCTTACGGTCCCCGGCTTTCGTCCTCAGACATTATGCGGTATTAGCTTGAGTTTCCCCAAGTTGTCCCCCTCTTCAAGGTATATTCCTACGCGTTACTCACCCGTCCGCCACT	Bacteria	Proteobacteria	Gammaproteobacteria	Legionellales	Legionellaceae	Legionella	NA	1260	0.0166408
TGCTGCCTCCCGTAGGAGTGGGGCCCGTGTCTCAGTGCCCCTGTGGCCGGCCATCCTCTCAGACCGGCTACCCGTCGTCGCCTTGGTGGGCCTTTACCCCACCAACTAGCTGATGGGACGCGGGCCCATCCGGAAGCGGGTCGCCCCTTTAGTCCTACCCCACAGGATAGGACCACATGGCGGATTAGCCTGGGTTTCCCCAGGTTGTCCGCCTCTTCCGGGTAGGTCACCCACGCGTTACTCACCCGTCCGCCACT	Bacteria	Deinococcus-Thermus	Deinococci	Thermales	Thermaceae	Thermus	NA	1051	0.0138806
TGCTGCCTCCCGTAGGAGTCTGGGCCGTGTCTCAGTCCCAGTGTGGCGGATCGTCCTCTCAGACCCGCTACCGATCGTCGCCTTGGTGGGCCTTTACCCCACCAACTAGCCTAATCGGACATCGGCCGCTCCGAGAGCGCGAGGCCCGAAGGTCCCCCGCTTTGCTCTTCCGAGTTCATGCGGTATTAGCCAGCCTTTCGGCCGGTTATCCCCCTCTCCCGGGTACGTTCCGATGCATTACTCACCCGTACGCCGCT	Bacteria	Proteobacteria	Betaproteobacteria	Hydrogenophilales	Hydrogenophilaceae	Tepidiphilus	NA	969	0.0127976
TGCTGCCTCCCGTAGGAGTCTGGACCGTGTCTCAGTTCCAGTGTGGCCGATCACCCTCTCAGGTCGGCTACGTATCGTCGCCTTGGTAAGCCATTACCTTACCAACTAGCTAATACGGCGCGGGTCCATCTATAAGTGATAGCAAAACCATCTTTCACTATAGAACCATGCGGTTCTATATGTTATCCGGCATTAGCCCCGGTTTCCCGGAGTTATTCCAGTCTTATAGGTAGGTTACCCACGTGTTACTCACCCGTCCGCCGCT	Bacteria	Firmicutes	Bacilli	Bacillales	Staphylococcaceae	Staphylococcus	gallinarum/haemolyticus/succinus	1220	0.0161126
TGCTGCCTCCCGTAGGAGTCTGGGCCGTGTCTCAGTCCCAGTGTGGCTGATCATCCTCTCAGACCAGCTACAGATCGTTGCCTTGGTAGGCCTTTACCCCACCAACTAGCTAATCTGACATCGGCCACTCCAATCGCGCGAGGTCTTGCGATCCCCCGCTTTCTCCCTCAGGACGTATGCGGTATTAGCACTTCTTTCGAAGTGTTATCCCCCACGACTGGGCATGTTCCGATGTATTACTCACCCGTACGCCACT	Bacteria	Proteobacteria	Betaproteobacteria	Rhodocyclales	Rhodocyclaceae	Methyloversatilis	NA	1131	0.0149371
TGCTGCCTCCCGTAGGAGTCTGGGCCGTGTCTCAGTCCCAGTGTGGCTGGTCGTCCTCTCAGACCAGCTACCGATCGTCGCCTTGGTAGGCCTTTACCCCACCAACTAGCTAATCGGACGCAGGTTACTCCAAAGGCGCATCGCTGCTTTGGCCCTCAGGCCATATGCGGTATTAGCTCCAGTTTCCCGGAGTTGTCCCCCACCTCTGGACACATCCCTACGCGTTACTCACCCGTCCGCCACTCTGTCT	Bacteria	Proteobacteria	Alphaproteobacteria	Rhodospirillales	Acetobacteraceae	Roseomonas	NA	1254	0.0165616
TGCTGCCTCCCGTAGGAGTCTGGACCGTGTCTCAGTTCCAGTGTGGCTGGTCATCCTCTCAGACCAGCTAGGGATCGTCGCCTAGGTGAGCCGTTACCCCACCTACTAGCTAATCCCATCTGGGTTCATCCGATGGTGTGAGGCCCGAAGGTCCCCCACTTTGGTCTTGCGACGTTATGCGGTATTAGCCACCGTTTCCAGTGGTTATCCCCCTCCATCGGGCAGATCCCCAGACATTACTCACCCGTGCGCCACT	Bacteria	Proteobacteria	Gammaproteobacteria	Enterobacteriales	Enterobacteriaceae	Pantoea	NA	988	0.0130485
TGCTGCCTCCCGTAGGAGTTTGGGCCGTGTCTCAGTCCCAATGTGGCCGATCACCCTCTCAGGTCGGCTACGCATCGTTGCCTTGGTGGGCTGTTACCCCGCCAACTAGCTAATGCGCCGCGGGCCCATCTGTAAGTGGCAGCCGAAGCCGCCTTTCCTTTTTCCTCCATGCGGAGGAAAAAACGATCTGGTATTAGCCCCGGTTTCCCGGCGTTATCCCAGTCTTACAGGCAGGTTGCCCACGTGTTACTCACCCGTCCGCCACT	Bacteria	Firmicutes	Bacilli	Bacillales	Bacillaceae	Bacillus	NA	869	0.0114769
TGCTGCCTCCCGTAGGAGTCTGGGCCGTGTCTCAGTCCCAGTGTGGCTGACCACCCTCTCAGGCCAGCTACCCATCGTCGCCTTGGTGGGCCGTTACCCCACCAACTAGCTAATGGGCCGCGGGCCCCTCCCTCGCCGGATGGCCGAAGCTACCTTTCCTTGCCGGAGCATGCGCCCCGGCAAGCGTACGGGGTATTAGCCGGGGTTTCCCCCGGTTATCCCCCTGCGAGGGGCAGGTTACCCACGTGTTACTCACCCGTTCGCCACT	Bacteria	Actinobacteria	Rubrobacteria	Rubrobacterales	Rubrobacteriaceae	Rubrobacter	xylanophilus	1004	0.0132598
TGCTGCCTCCCGTAGGAGTCTGGGCCGTGTCTCAGTCCCAGTGTGGCCGGTCACCCTCTCAGGCCGGCTACGCATCGTCGCCTTGGTGAGCCGTTACCTCACCAACCAGCTAATGCGCCGCAGGCCCATCTGTAAGCGATCGCCTTGCGGCCATCCTTTCAATCTCCCTCCATGCGGAAGAAGATCTTATCCGGTATTAGCCCCGGTTTCCCGGAGTTATCCCGGTCTTACAGGCAGGTTGCCTACGTGTTACTCACCCGTGCGCCGCT	Bacteria	Firmicutes	Bacilli	Bacillales	Bacillaceae	Caldalkalibacillus	NA	781	0.0103147
TGCTGCCTCCCGTAGGAGTCTGGGCCGTGTCTCAGTCCCAGTGTGGCCGGTCACCCTCTCAGGCCGGCTACGCATCGTCGCCTTGGTGAGCCGTTACCTCACCAACTAGCTAATGCGCCGCGGGCCCATCCGCAAGTGACAGCTTGCGCCGCCTTTCAACCAAAGACCATGCGGTCTTCGGTGTTATCCGGTATTAGCTCCGGTTTCCCGGAGTTATCCCGGTCTTGCGGGCAGGTTGCCCACGTGTTACTCACCCGTTCGCCACT	Bacteria	Firmicutes	Bacilli	Bacillales	Bacillaceae	Geobacillus	NA	1157	0.0152805
TGCTGCCTCCCGTAGGAGTCTGGGCCGTGTCTCAGTCCCAGTGTGGCGGATCATCCTCTCAGACCCGCTACAGATCGTCGCCTTGGTAGGCCTTTACCCCACCAACTAGCTAATCCGACTTAGGCTCATCTATTAGCGCAAGGTCCGAAGATCCCCTGCTTTCCCCCGTAGGGCGTATGCGGTATTAGCATCCCTTTCGGAATGTTGTCCCCCACTAATAGGCAGATTCCTAAGCATTACTCACCCGTCCGCCGCT	Bacteria	Proteobacteria	Gammaproteobacteria	Pseudomonadales	Moraxellaceae	Acinetobacter	baumannii/haemolyticus/indicus/radioresistens/tandoii	1238	0.0163503
TGCTGCCTCCCGTAGGAGTCTGGACCGTGTCTCAGTTCCAGTGTGGCTGGTCATCCTCTCAGACCAGCTAGGGATCGTCGCCTAGGTGAGCCGTTACCCCACCTACTAGCTAATCCCATCTGGGTTCATCCGATGGTGTGAGGCCCGAAGGTCCCCCACTTTGGTCTTGCGACGTTATGCGGTATTAGCTACCGTTTCCAGTAGTTATCCCCCTCCATCGGGCAGATCCCCAGACATTACTCACCCGTCCGCCGCT	Bacteria	Proteobacteria	Gammaproteobacteria	Enterobacteriales	Enterobacteriaceae	Sodalis	NA	1087	0.014356
TGCTGCCTCCCGTAGGAGTCTGGTCCGTGTCTCAGTACCAGTGTGGGGGATCACCCTCTCAGGCCCCCTAAAGATCGTTGACTTGGTGAGCCGTTACCTCACCAACTATCTAATCTTGCGCGTGCCCATCTCTATCCACCGGAGTTTTCAATATCAAATGATGCCATTCAATATATTATGGGGTATTAATCTTCCTTTCGAAAGGCTATCCCCCTGATAAAGGCAGGTTGCACACGTGTTACTCACCCGTCCGCCGCT	Bacteria	Bacteroidetes	Flavobacteriia	Flavobacteriales	Flavobacteriaceae	Chryseobacterium	NA	1237	0.0163371
TGCTGCCTCCCGTAGGAGTCTGGACCGTATCTCAGTTCCAGTGTGGCTGATCATCCTCTCAGATCAGCTATAGATCATTACCTTGGTAGGCTATTACCCCACCAACTAGCTAATCTAATATAGGCTCATCTAATAGCAATAAATTTTTCCCCCGTAGGGCGTATACGGTATTAGTTGTCGTTTCCAACAATTATTCCGTACTACTAGGTAGATTCCTATACATTACTCACCCGTGCGCCACTCTGTCTCT	Bacteria	Proteobacteria	Alphaproteobacteria	Rickettsiales	Anaplasmataceae	Wolbachia	NA	1236	0.0163239
TGCTGCCTCCCGTAGGAGTCTGGGCCGTGTCTCAGTCCCAGTGTGGCGGATCATCCTCTCAGACCCGCTACAGATCGTCGCCTTGGTAGGCCTTTACCCCACCAACTAGCTAATCCGACTTAGGCTCATCTATTAGCGCAAGGTCCGAAGATCCCCTGCTTTCTCCCGTAGGACGTATGCGGTATTAGCATTCCTTTCGAAATGTTGTCCCCCACTAATAGGCAGATTCCTAAGCATTACTCACCCGTACGCCGCT	Bacteria	Proteobacteria	Gammaproteobacteria	Pseudomonadales	Moraxellaceae	Acinetobacter	NA	1234	0.0162975
TGCTGCCTCCCGTAGGAGTCTGGGCCGTGTCTCAGTCCCAGTGTGGCTGGTCGTCCTCTCAGACCAGCTACAGATCGTCGGCTTGGTAGGCCTTTACCCCACCAACTACCTAATCTGACATCGGCCGCTCCAATAGCGAGAGGTCTTGCGATCCCCCCCTTTCACCCTCAGGTCGTATGCGGTATTAATCCGGCTTTCGCCGGGCTATCCCCCACTACTGGGCACGTTCCGATGCATTACTCACCCGTCCGCCGCT	Bacteria	Proteobacteria	Betaproteobacteria	Burkholderiales	Comamonadaceae	Ideonella	NA	1032	0.0136296
TGCTGCCTCCCGTAGGAGTCTGGACCGTGTCTCAGTTCCAGTGTGGCTGGTCATCCTCTCAGACCAGCTAGGGATCGTCGCCTAGGTGAGCCGTTACCCCACCTACTAGCTAATCCCATCTGGGCACATCCGATGGCAAGAGGCCCGAAGGTCCCCCTCTTTGGTCTTGCGACGTTATGCGGTATTAGCTACCGTTTCCAGTAGTTATCCCCCTCCATCGGGCAGTTTCCCAGACATTACTCACCCGTCCGCCACT	Bacteria	Proteobacteria	Gammaproteobacteria	Enterobacteriales	Enterobacteriaceae	Citrobacter	NA	1231	0.0162578
TGCTGCCTCCCGTAGGAGTCTGGGCCGTGTCTCAGTCCCAGTGTGGCTGATCATCCTCTCAGACCAGCTATCGATCATCGCCTTGGTAGGCCTTTACCCCACCAACAAGCTAATCGAACGCAGGTTCCTCCACAGGCGACTTGCGCCTTTGACCCTCAGGTATCATGCGGTATTAGCATCAGTTTCCCGATGTTATCCCCCACCCGTGGATAGATCCCTACGCGTTACTCACCCGTCCGCCACTCTGTCT	Bacteria	Proteobacteria	Alphaproteobacteria	Rhodospirillales	Acetobacteraceae	Asaia	NA	1224	0.0161654
TGCTGCCTCCCGTAGGAGTCTGGGCCGTGTCTCAGTCCCAGTGTGGCTGATCGTCCTCTCAGACCAGCTACTGATCGTCGCCTTGGTGAGCCTTTACCTCACCAACTAGCTAATCAGCCATCGGCCGCTCCAATAACGTGAGGCCTTGCGGTCCCCCACTTTCCCCCTCAGGGCGTATGCGGTATTAATCCGGCTTTCGCCGGGCTATCCCCCATTACTGGGCACGTTCCGATGTATTACTCACCCGTCCGCCGCT	Bacteria	Proteobacteria	Betaproteobacteria	Burkholderiales	Burkholderiaceae	Limnobacter	NA	1222	0.016139
TGCTGCCTCCCGTAGGAGTCTGGGCCGTGTCTCAGTCCCAGTGTGGCTGATCATCCTCTCAGACCAGCTATCGATCATCGCCTTGGTAGGCCTTTACCCCACCAACAAGCTAATCGAACGCAGGCTCCTCCACAGGCGACTTACGCCTTTGACCCTCAGGTATCATGCGGTATTAGCACCAGTTTCCCGGTGTTATCCCCCACCCGTGGATAGATCCCTACGCGTTACTCACCCGTTCGCCACTCTGTCT	Bacteria	Proteobacteria	Alphaproteobacteria	Rhodospirillales	Acetobacteraceae	Swaminathania	NA	1221	0.0161258
TGCTGCCTCCCGTAGGAGTCTGGGCCGTGTCTCAGTCCCAGTGTGGCTGGTCGTCCTCTCAGACCAGCTACAGATCGTTGGCTTGGTGAGCCTTTACCCCACCAACTACCTAATCTGACATCGGCCGCTCCAATCGCGCGAGGCCTTACGGTCCCCCGCTTTCATCCATAGATCGTATGCGGTATTAGCTACTCTTTCGAGTAGTTATCCCCCACGACTGGGCACGTTCCGATGCATTACTCACCCGTCCGCCACT	Bacteria	Proteobacteria	Betaproteobacteria	Burkholderiales	Comamonadaceae	Hydrogenophaga	NA	1220	0.0161126
TGCTGCCTCCCGTAGGAGTCTGGACCGTATCTCAGTTCCAGTGTGGCTGATCATCCTCTCAGATCAGCTATAGATCATTACCTTGGTAGGCTATTACCCCACCAACTAGCTAATCTAATATAGGCTCATCTAATAGCAATAAATTTTTCCCCCGTAGGGCGTATACGGTATTAGTTGTCGTTTCCAACAATTATTCCGTACTACTAGGTAGATTCCTATACATTACTCACCCGTACGCCGCTCTGTCTCT	Bacteria	Proteobacteria	Alphaproteobacteria	Rickettsiales	Anaplasmataceae	Wolbachia	NA	1219	0.0160994
TGCTGCCTCCCGTAGGAGTCTGGTCCGTGTCTCAGTACCAGTGTGGGGGATCACCCTCTCAGGCCCCCTAAAGATCGTTGACTTGGTGAGCCGTTACCTCACCAACTATCTAATCTTGCGCGTGCCCATCTCTATCCACCGGAGTTTTCAATATCAAATGATGCCATTCAATATATTATGGGGTATTAATCTTCCTTTCGAAAGGCTATCCCCCTGATAAAGGCAGGTTGCACACGTGTTACTCACCCGTACGCCACT	Bacteria	Bacteroidetes	Flavobacteriia	Flavobacteriales	Flavobacteriaceae	Chryseobacterium	NA	1209	0.0159673
TGCTGCCTCCCGTAGGAGTCTGGGCCGTGTCTCAGTCCCAGTGTGGCCGATCACCCTCTCAGGTCGGCTACGCATCGTCGCCTTGGTGAGCCGTTACCTCACCAACTAGCTAATGCGCCGCGGGCCCATCCGTAAGTGACAGCCAAAGCCGCCTTTCAACCGAAGACCATGCGGTCTTCGGTGTTATCCGGTATTAGCTCCGGTTTCCCGAAGTTATCCCGGTCTTACGGGCAGGTTGCCCACGTGTTACTCACCCGTCCGCCACT	Bacteria	Firmicutes	Bacilli	Bacillales	Bacillaceae	Anoxybacillus	NA	823	0.0108694
TGCTGCCTCCCGTAGGAGTCTGGGCCGTGTCTCAGTCCCAGTGTGGCCGGTCGCCCTCTCAGGCCGGCTACCCGTCGTCGCCTTGGTAGGCCATCACCCCACCAACAAGCTGATAGGCCGCGGGCTCATCCTGCACCGCCGGAGCTTTCCACACACAGACCATGCGGCCGTATGTCATATCCGGTATTAGACCCCGTTTCCAGGGCTTGTCCCAGAGTGCAGGGCAGATTGCCCACGTGTTACTCACCCGTCCGCCACT	Bacteria	Actinobacteria	Actinobacteria	Streptomycetales	Streptomycetaceae	Streptomyces	NA	1208	0.0159541
TGCTGCCTCCCGTAGGAGTCTGGACCGTATCTCAGTTCCAGTGTGGCTGATCATCCTCTCAGATCAGCTATAGATCATTACCTTGGTAGGCTATTACCCCACCAACTAGCTAATCTAATATAGGCTCATCTAATAGCAATAAATTTTTCCCCCGTAGGGCGTATACGGTATTAGTTGTCGTTTCCAACAATTATTCCGTACTACTAGGTAGATTCCTATACATTACTCACCCGTTCGCCGCTCTGTCTCT	Bacteria	Proteobacteria	Alphaproteobacteria	Rickettsiales	Anaplasmataceae	Wolbachia	NA	1206	0.0159277
TGCTGCCTCCCGTAGGAGTCTGGGCCGTGTCTCAGTCCCAGTGTGGCTGATCATCCTCTCAGACCAGCTAGAGATCGTCGCCTTGGTGAGCCATTACCTCACCAACTAGCTAATCTCATCTGGGTTCATCCTAATGCGTGAGGCCCGAAGGTCCCCCACTTTGGTCTTGCGACATTATGCGGTATTAGCCACCGTTTCCAGTGGTTATCCCCCTCATTAGGCCAGATCCCCAGACATTACTCACCCGTTCGCCGCT	Bacteria	Proteobacteria	Gammaproteobacteria	Enterobacteriales	Enterobacteriaceae	Thorsellia	NA	1197	0.0158088
TGCTGCCTCCCGTAGGAGTTTGGGCCGTGTCTCAGTCCCAATGTGGCCGATCAGTCTCTCAACTCGGCTATGCATCATCGCCTTGGTAGGCCGTTACCCTACCAACTAGCTAATGCACCGCAGGTCCATCCAAGAGTGATAGCAGAACCATCTTTTAAACAGTTGATAGGCATCATCTGTTGTTATCCGGTATTAGCATCTGTTTCCAGGTGTTATCCCGATCTCTTGGGCAGGTTACCCACGTGTTACTCACCCGTGCGCCACT	Bacteria	Firmicutes	Bacilli	Lactobacillales	Lactobacillaceae	Lactobacillus	NA	1108	0.0146334
TGCTGCCTCCCGTAGGAGTCTGGGCCGTGTCTCAGTCCCAGTGTGGCGGATCATCCTCTCAGACCCGCTACAGATCGTCGCCTTGGTGAGCCTTTACCCCACCAACTAGCTAATCTGACTTAGGCTCATCTATTAGCACAAGGTCCTAAGATCCCCTGCTTTCCCCCGTAAGGCGTATGCGGTATTAGCGTCCCTTTCGAAACGTTGTCCCCCACTAATAGGCAGATTCCTAAGCTTTACTCACCCGTCCGCCACT	Bacteria	Proteobacteria	Gammaproteobacteria	Pseudomonadales	Moraxellaceae	Acinetobacter	NA	1204	0.0159012
TGCTGCCTCCCGTAGGAGTCTGGTCCGTGTCTCAGTACCAGTGTGGGGGATCACCCTCTCAGGCCCCCTAAAGATCGTTGACTTGGTGAGCCGTTACCTCACCAACTATCTAATCTTGCGCGTGCCCATCTCTATCCACCGGAGTTTTCAATATCAAATGATGCCATTCAATATATTATGGGGTATTAATCTTCCTTTCGAAAGGCTATCCCCCTGATAAAGGCAGGTTGCACACGTGTTACTCACCCGTGCGCCACT	Bacteria	Bacteroidetes	Flavobacteriia	Flavobacteriales	Flavobacteriaceae	Chryseobacterium	NA	1203	0.015888
TGCTGCCTCCCGTAGGAGTCTGGACCGTGTCTCAGTTCCAGTGTGGCCGTTCACCCTCTCAGGCCGGCTACCCATCGTCGCCTTGGTGGGCCGTTACCCTCACCAACTAGCTAATGGGACGCGGACTCCTCCTATAGCGGATTCTCTCCTTTCTTCGAAAAGCGATGCCGCTTCTCGACATTATCCGGTATTAGCACCCCTTTCGAGGTGTTATCCCAGTCTACAGGGTAGATTGTCCACGCGTTACTCACCCGTCCGCCGCT	Bacteria	Firmicutes	Clostridia	Thermoanaerobacterales	Family_III	Thermoanaerobacterium	bryantii/thermosaccharolyticum	814	0.0107505
TGCTGCCTCCCGTAGGAGTGACTATCCTGCTATGGGGGGTAATCCTAAAAAGTCACTGTACACCAACCCAAGTGGTACAGGCAGGCTTTGACCGACAACGGTTGTTGAGCCAAAAGAAAAAAAAGAAGAATTTTGTCAAATAAAAGATTAATTAACGTCAACTGATTATACATCTGACTATTTGTTGCCTGAATTACGTAAACAGGTAAACATGTTGAAAAGAACTTATACTTGCAACTGAATATTACTTACTCACCCGTCCGCCACT	NA	NA	NA	NA	NA	NA	NA	848	0.0111995
TGCTGCCTCCCGTAGGAGTCTGGGCCGTGTCTCAGTCCCAGTGTGGCTGGCCACGCTCTCACGCCAGCTACCCATCGTCGCCTTGGTGAGCCGTTACCTCACCAACTAGCTAATGGGGCGCGGGCCCATCCCTCGCCGGATGGCCGAAGCTACCTTTCCTTGCCAGGGCATGCGCCCCGACAAGCGTACGGGGTATTAGCCGGGGTTTCCCCCGGTTATCCCCCTGCGAGGGGTAGGTTACCCACGTGTTACTCACCCGTACGCCACT	Bacteria	Actinobacteria	Rubrobacteria	Rubrobacterales	Rubrobacteriaceae	Rubrobacter	NA	586	0.00773931
TGCTGCCTCCCGTAGGAGTCTGGGCCGTGTCTCAGTCCCAGTGTGGCTGATCATCCTCTCAAACCAGCTATGGATCGTCGGCTTGGTAGGCCGTTACCCCACCAACTACCTAATCCAACGCGGGCCGATCCTTTGCCGATAAATCTTTCCCCCGTAGGGCACATACGGTATTACTCCCAGTTTCCCGAGGCTATTCCGTAGCAAAGGGCACGTTCCCACGCGTTACTCACCCGTGCGCCGCTCTGTCTCT	Bacteria	Proteobacteria	Alphaproteobacteria	Rhodobacterales	Rhodobacteraceae	NA	NA	1197	0.0158088
TGCTGCCTCCCGTAGGAGTCTGGGCCGTGTCTCAGTCCCAGTGTGGCCGATCACCCTCTCAGGTCGGCTACGCATCGTCGCCTTGGTGAGCCGTTACCTCACCAACTAGCTAATGCGCCGCGGGTCCATCTGTAAGTGGTAGCCGAAGCCACCTTTTATGTCTGAACCATGCGGTTCAAACAACCATCCGGTATTAGCCCCGGTTTCCCGGAGTTATCCCAGTCTTACAGGCAGGTTACCCACGTGTTACTCACCCGTACGCCACT	Bacteria	Firmicutes	Bacilli	Bacillales	Bacillaceae	Bacillus	NA	1193	0.015756
TGCTGCCTCCCGTAGGAGTCTGGGCCGTGTCTCAGTCCCAGTGTGGCTGGTCGTCCTCTCAGACCAGCTACAGATCGTCGGCTTGGTAGGCCTTTACCCCACCAACTACCTAATCTGACATCGGCCGCTCCAATAGCGAGAGGTCTTGCGATCCCCCCCTTTCACCCGTAGGTCGTATGCGGTATTAATCCGGCTTTCGCCGGGCTATCCCCCACTACTGGGCACGTTCCGATGCATTACTCACCCGTCCGCCGCT	Bacteria	Proteobacteria	Betaproteobacteria	Burkholderiales	Comamonadaceae	Ideonella	NA	1185	0.0156503
TGCTGCCTCCCGTAGGAGTCTGGACCGTGTCTCAGTTCCAGTGTGGCTGGTCATCCTCTCAGACCAGCTAGGGATCGTCGCCTAGGTGAGCCGTTACCCCACCTACTAGCTAATCCCATCTGGGCACATCCGATGGTGTGAGGCCCGAAGGTCCCCCACTTTGGTCCGAAGACGTTATGCGGTATTAGCTACCGTTTCCAGTAGTTATCCCCCTCCATCGGGCAGTTTCCCAGACATTACTCACCCGTACGCCGCT	Bacteria	Proteobacteria	Gammaproteobacteria	Enterobacteriales	Enterobacteriaceae	NA	NA	1183	0.0156239
TGCTGCCTCCCGTAGGAGTCTGGGCCGTGTCTCAGTCCCAGTGTGGCTGGTCGTCCTCTCAGACCAGCTACAGATCGTTGGCTTGGTGAGCCTTTACCCCACCAACTACCTAATCTGATATCGGCCGCTCCAATTGCGCGAGGTCTTGCGATCCCCCGCTTTCACCCTCAGGTCGTATGCGGTATTAGCTGCTCTTTCGAGCAGTTATCCCCCACAACTGGGCACGTTCCGATACATTACTCACCCGTCCGCCGCT	Bacteria	Proteobacteria	Betaproteobacteria	Burkholderiales	Comamonadaceae	NA	NA	1141	0.0150692
TGCTGCCTCCCGTAGGAGTCTGGGCCGTGTCTCAGTCCCAGTGTGGCTGGCCACGCTCTCACGCCAGCTACCCATCGTCGCCTTGGTGAGCCGTTACCTCACCAACTAGCTAATGGGGCGCGGGCCCATCCCTCGCCGGATGGCCGAAGCTACCTTTCCTTGCCAGGGCATGCGCCCCGACAAGCGTACGGGGTATTAGCCGGGGTTTCCCCCGGTTATCCCCCTGCGAGGGGTAGGTTACCCACGTGTTACTCACCCGTGCGCCGCT	Bacteria	Actinobacteria	Rubrobacteria	Rubrobacterales	Rubrobacteriaceae	Rubrobacter	NA	981	0.0129561
TGCTGCCTCCCGTAGGAGTATGGGCCGTGTCTCAGTCCCATTGTGGCTGATCATCCTCTCAGACCAGCTACCGATCGTCGCCTTGGTAGGCTCTTACTCTACCAACTAGCTAATCGGACGCGGGCTCATCTTTAGACGGATTACTCCTTTCACCTTGCGGCATATGCGGTATTAGCGGACCTTTCGGCCCGTTATCCCCCATCTAAAGGCAGATTCCCACGCGTTACTCACCCGTCCGCCACTCTGTCTC	Bacteria	Cyanobacteria	Melainabacteria	Obscuribacterales	NA	NA	NA	460	0.00607523
TGCTGCCTCCCGTAGGAGTCTGGGCCGTGTCTCAGTCCCAGTGTGGCCGATCACCCTCTCAGGTCGGCTACGCATCGTCGCCTTGGTGAGCCGTTACCTCACCAACTAGCTAATGCGCCGCGGGCCCATCCTGTAGCGACAGCTTGCGCCGTCTTTCAACGAAACGTCATGCGACATTTCGTGTTATTCGGTATTAGCACCGATTTCTCGGTGTTATCCCCGTCTACAGGGCAGGTTGCCCACGTGTTACTCACCCGTCCGCCACT	Bacteria	Firmicutes	Bacilli	Bacillales	Bacillaceae	Anoxybacillus	NA	670	0.0088487
TGCTGCCTCCCGTAGGAGTCTGGGCCGTGTCTCAGTCCCAGTGTGGCTGGCCACGCTCTCACGCCAGCTACCCATCGTCGCCTTGGTGAGCCGTTACCTCACCAACTAGCTAATGGGGCGCGGGCCCATCCCTCGCCGGATGGCCGAAGCTACCTTTCCTTGCCAGGGCATGCGCCCCGACAAGCGTACGGGGTATTAGCCGGGGTTTCCCCCGGTTATCCCCCTGCGAGGGGTAGGTTACCCACGTGTTACTCACCCGTACGCCGCT	Bacteria	Actinobacteria	Rubrobacteria	Rubrobacterales	Rubrobacteriaceae	Rubrobacter	NA	814	0.0107505
TGCTGCCTCCCGTAGGAGTCTGGGCCGTGTCTCAGTCCCAGTGTGGCTGATCGTCCTCTCAGACCAGCTACAGATCGTCGGCTTGGTAAGCTTTTATCCCACCAACTACCTAATCTGCCATCGGCCGCTCTAGTAGCACAAGGTCTTGCGATCCCCTGCTTTCATCCGTAGATCTCATGCGGTATTAGCCACTCTTTCGAGTAGTTATCCCCCACTACTAGGCACGTTCCGATGTATTACTCACCCGTGCGCCACT	Bacteria	Proteobacteria	Betaproteobacteria	Burkholderiales	Comamonadaceae	Comamonas	NA	1179	0.0155711
TGCTGCCTCCCGTAGGAGTCTGGGCCGTGTCTCAGTCCCAGTGTGGCTGGTCGTCCTCTCAGACCAGCTACGGATCGTTGCCTTGGTGGGCCATTACCTCACCAACTAGCTAATCCGATATCGGCCGATCCAATAGCGTGAGGTCCGAAGATCCCCCACTTTCCCTCTTAAGGAATATGCGGTATTAGCTACGCTTTCGCGTAGTTATCCCCCACTACTGGGCACGTTCCGATATATTACTCACCCGTCCGCCACT	Bacteria	Proteobacteria	Betaproteobacteria	Burkholderiales	Alcaligenaceae	Candidatus_Kinetoplastibacterium	NA	1177	0.0155447
TGCTGCCTCCCGTAGGAGTCTGGGCCGTGTCTCAGTCCCAGTGTGGCGGATCATCCTCTCAGACCCGCTACAGATCGTCGCCTTGGTAGGCCTTTACCCCACCAACTAGCTAATCCGACTTAGGCTCATCTATTAGCGCAAGGTCCGAAGATCCCCTGCTTTCTCCCGTAGGACGTATGCGGTATTAGCATTCCTTTCGAAATGTTGTCCCCCACTAATAGGCAGATTCCTAAGCATTACTCACCCGTTCGCCGCT	Bacteria	Proteobacteria	Gammaproteobacteria	Pseudomonadales	Moraxellaceae	Acinetobacter	NA	1172	0.0154786
TGCTGCCTCCCGTAGGAGTCTGGGCCGTGTCTCAGTCCCAGTGTGGCTGATCATCCTCTCAGACCAGCTATGGATCGTCGCCTTGGTAGGCCTTTACCCCACCAACTAGCTAATCCAACGCGGGCTCATCCATCACCGATAAATCTTTCTCCCGAAGGACGTATACGGTATTAGCTCCAGTTTCCCGGAGTTGTTCCGTAGTGATGGGTAGATTCCCACGCGTTACTCACCCGTCCGCCGCTCTGTCTCT	Bacteria	Proteobacteria	Alphaproteobacteria	Rhizobiales	Phyllobacteriaceae	Aliihoeflea	NA	1168	0.0154258
TGCTGCCTCCCGTAGGAGTCTGGGCCGTGTCTCAGTCCCAGTGTGGCTGGTCGTCCTCTCAAACCAGCTACGGATCGTCGCCTTGGTGAGCCTTTACCTCACCAACTAGCTAATCCGATATCGGCCGCTCTAATAGTGAGAGGTCTTGCGATCCCCCCCTTTCCCCCGTAGGGCGTATGCGGTATTAGCTACTCTTTCGAGTAGTTATCCCCCGCTACTAGGCACGTTCCGATACATTACTCACCCGTCCGCCACT	Bacteria	Proteobacteria	Betaproteobacteria	Burkholderiales	Alcaligenaceae	GKS98_freshwater_group	NA	1138	0.0150296
TGCTGCCTCCCGTAGGAGTCTGGACCGTGTCTCAGTTCCAGTGTGACTGATCATCCTCTCAGACCAGTTACGGATCGTCGCCTTGGTAGGCCTTTACCCTACCAACTAGCTAATCCGACCTAGGCTCATCTAATAGCGTGAGGTCCGAAGATCCCCCACTTTCTCCCGTAGGACGTATGCGGTATTAGCGTTCCTTTCGAAACGTTGTCCCCCACTACTAGGCAGATTCCTAGGCATTACTCACCCGTTCGCCACT	Bacteria	Proteobacteria	Gammaproteobacteria	Pseudomonadales	Pseudomonadaceae	NA	NA	1166	0.0153994
TGCTGCCTCCCGTAGGAGTCTGGACCGTGTCTCAGTTCCAGTGTGGCTGGTCATCCTCTCAGACCAGCTAGGGATCGTCGCCTAGGTGAGCCATTACCCCACCTACTAGCTAATCCCATCTGGGCACATCCGATGGTGTGAGGCCCTAAGGTCCCCCACTTTGGTCCGTAGACGTTATGCGGTATTAGCTACCGTTTCCAGTAGTTATCCCCCTCCATCGGGCAGTTTCCCAGACATTACTCACCCGTGCGCCACT	Bacteria	Proteobacteria	Gammaproteobacteria	Enterobacteriales	Enterobacteriaceae	Gibbsiella	NA	1164	0.015373
TGCTGCCTCCCGTAGGAGTCTGGGCCGTGTCTCAGTCCCAGTGTGGCCGATCACCCTCTCAGGTCGGCTACGCATCGTCGCCTTGGTGAGCCGTTACCTCACCAACTAGCTAATGCGCCGCGGGTCCATCTGTAAGTGGTAGCCGAAGCCACCTTTTATGTCTGAACCATGCGGTTCAAACAACCATCCGGTATTAGCCCCGGTTTCCCGGAGTTATCCCAGTCTTACAGGCAGGTTACCCACGTGTTACTCACCCGTCCGCCGCT	Bacteria	Firmicutes	Bacilli	Bacillales	Bacillaceae	Bacillus	amyloliquefaciens/cereus/licheniformis/polyfermenticus/pumilus/siamensis/subtilis/tequilensis/vallismortis/vanillea/velezensis	1164	0.015373
TGCTGCCTCCCGTAGGAGTCTGGGCCGTGTCTCAGTCCCAGTGTGGCTGATCATCCTCTCAGACCAGCTAGAGATCGTCGCCTTGGTGAGCCATTACCTCACCAACTAGCTAATCTCATCTGGGTTCATCCTAATGCGTGAGGCCCGAAGGTCCCCCACTTTGGTCTTGCGACATTATGCGGTATTAGCCACCGTTTCCAGTGGTTATCCCCCTCATTAGGCCAGATCCCCAGACATTACTCACCCGTGCGCCGCT	Bacteria	Proteobacteria	Gammaproteobacteria	Enterobacteriales	Enterobacteriaceae	Thorsellia	NA	1164	0.015373
TGCTGCCTCCCGTAGGAGTCTGGACCGTGTCTCAGTTCCAGTGTGGCTGGTCATCCTCTCAGACCAGCTAGGGATCGTCGCCTTGGTGAGCCGTTACCCCACCAACAAGCTAATCCCATCTGGGCACATCCGATGGCAAGAGGCCCGAAGGTCCCCCTCTTTGGTCTTGCGACGTTATGCGGTATTAGCTACCGTTTCCAGTAGTTATCCCCCTCCATCAGGCAGTTTCCCAGACATTACTCACCCGTTCGCCACT	Bacteria	Proteobacteria	Gammaproteobacteria	Enterobacteriales	Enterobacteriaceae	Esherichica/Shigella	NA	1163	0.0153598
TGCTGCCTCCCGTAGGAGTCTGGGCCGTGTCTCAGTCCCAGTGTGGCTGATCATCCTCTCAGACCAGCTACTGATCGTCGCCTTGGTGAGCCGTTACCTCACCAACTAGCTAATCAGACGCGGGCCGATCCTCCGGCAGCAAGCCTTTCCCCAAAAGGGCGTATCCGGTATTAGCTCAAGTTTCCCTGAGTTATTCCGAACCAGAGGGCACGTTCCCACGCGTTACTCACCCGTACGCCACTCTGTCTCT	Bacteria	Proteobacteria	Alphaproteobacteria	Rhizobiales	Methylobacteriaceae	Methylobacterium	NA	954	0.0125995
TGCTGCCTCCCGTAGGAGTCTGGACCGTGTCTCAGTTCCAGTGTGGCTGGTCATCCTCTCAGACCAGCTAGGGATCGTCGCCTAGGTGAGCCGTTACCCCACCTACTAGCTAATCCCATCTGGGCACATCCGGTGGCGTGAGGTCCGAAGATCCCCCACTTTGGTCCGAAGACGTTATGCGGTATTAGCTACCGTTTCCAGTAGTTATCCCCCTCCACCGGGCAGTTTCCCAGACATTACTCACCCGTTCGCCACT	Bacteria	Proteobacteria	Gammaproteobacteria	Enterobacteriales	Enterobacteriaceae	NA	NA	1161	0.0153333
TGCTGCCTCCCGTAGGAGTCTGGGCCGTGTCTCAGTCCCAGTGTGGCTGATCATCCTCTCAAACCAGCTATGGATCGTCGGCTTGGTAGGCCGTTACCCCACCAACTACCTAATCCAACGCGGGCCGATCCTTTGCCGATAAATCTTTCCCCCGTAGGGCACATACGGTATTACTCCCAGTTTCCCGAGGCTATTCCGTAGCAAAGGGCACGTTCCCACGCGTTACTCACCCGTTCGCCGCTCTGTCTCT	Bacteria	Proteobacteria	Alphaproteobacteria	Rhodobacterales	Rhodobacteraceae	NA	NA	1123	0.0148315
TGCTGCCTCCCGTAGGAGTCTGGACCGTGTCTCAGTTCCAGTGTGGCTGGTCATCCTCTCAGACCAGCTAGAGATCGTCGCCTAGGTGAGCCATTACCCCACCTACTAGCTAATCCCATATGGGTTCATCAAATGGTACGTGGCCCGAAAGTCCCACGCTTTGGTCTTACGACATTATGCGGTATTAGCAGTCGTTTCCAACTGTTGTCCCCCTCCATTCGGCAGATCCCCATACATTACTCACCCGTACGCCGCT	Bacteria	Proteobacteria	Gammaproteobacteria	Orbales	Orbaceae	Orbus	NA	1158	0.0152937
TGCTGCCTCCCGTAGGAGTCTGGGCCGTGTCTCAGTCCCAGTGTGGCTGATCATCCTCTCAGACCAGCTAAGGATCGTCGCCTTGGTGGGCCTTTACCCCACCAACTAGCTAATCCTACGCGGGCTCATCCTTGGGCGATAAATCTTTGGACTTACGTCATCATCCGGTATTAGCTTCCGTTTCCAGAAGTTATTCCGAACCCAAGGGCAGATTCCCACGCGTTACTCACCCGTGCGCCACTCTGTCTCT	Bacteria	Proteobacteria	Alphaproteobacteria	Sphingomonadales	Sphingomonadaceae	Sphingobium	NA	1158	0.0152937
TGCTGCCTCCCGTAGGAGTTTGGGCCGTGTCTCAGTCCCAATGTGGCTGATCATCCTCTCAGACCAGCTATGGATCGTCGCCTTGGTAGGCCTTTACCCCACCAACTAGCTAATCCAACGCGGGCTCATCATACCCCGATAAATCTTTCCCCCATAGGGCGTATACGGTATTAGCACACGTTTCCATGCGTTATTCCGTAGGGTACGGTAGATTCCCACGCGTTACTCACCCGTCCGCCGCTCTGTCTCT	Bacteria	Proteobacteria	Alphaproteobacteria	Rhizobiales	Rhizobiaceae	Rhizobium	NA	1158	0.0152937
TGCTGCCTCCCGTAGGAGTCTGGACCGTGTCTCAGTTCCAGTGTGACTGATCATCCTCTCAGACCAGTTACGGATCGTCGCCTTGGTAGGCCTTTACCCCACCAACTAGCTAATCCGACCTAGGCTCATCTGATAGCGTGAGGTCCGAAGATCCCCCACTTTCTCCCTCAGGACGTATGCGGTATTAGCGCCCGTTTCCGGACGTTATCCCCCACTACCAGGCAGATTCCTAGGCATTACTCACCCGTACGCCGCT	Bacteria	Proteobacteria	Gammaproteobacteria	Pseudomonadales	Pseudomonadaceae	Pseudomonas	NA	1157	0.0152805
TGCTGCCTCCCGTAGGAGTCTGGGCCGTGTCTCAGTCCCAGTGTGGCTGATCATCCTCTCAGACCAGCTAGGGATCGTCGCCTTGGTGAGCCATTACCTCACCAACTAGCTAATCCCATATGGGTTCATCCGATAGCGCAAGGACCGAAGTTCCCCTGCTTTGCTCCTGAGAGATTATGCGGTATTAGCTACCGTTTCCAGTAGTTATCCCCCTCTATCGGGCAGATCCCCATACATTACTCACCCGTTCGCCACT	Bacteria	Proteobacteria	Gammaproteobacteria	Enterobacteriales	Enterobacteriaceae	Providencia	NA	876	0.0115693
TGCTGCCTCCCGTAGGAGTCTGGACCGTGTCTCAGTTCCAGTGTGGCTGATCATCCTCTCAGACCAGCTACGGATCGTCGCCTTGGTGGGCCTTTACCCCGCCAACTAGCTAATCCGACATCGGCTCATTCAATCGCGCAAGGCCCGAAGGTCCCCTGCTTTCACCCGTAGGTCGTATGCGGTATTAGCGTAAGTTTCCCTACGTTATCCCCCACGAAAAAGTAGATTCCGATGTATTACTCACCCGTACGCCGCT	Bacteria	Proteobacteria	Gammaproteobacteria	Xanthomonadales	Xanthomonadaceae	Stenotrophomonas	NA	1156	0.0152673
TGCTGCCTCCCGTAGGAGTCTGGGCCGTGTCTCAGTCCCAGTGTGGCGGATCATCCTCTCAGACCCGCTACAGATCGTCGCCTTGGTGAGCCTTTACCTCACCAACTAGCTAATCTGACATCGGCCGCTCGTATAACGCAAGGTCTTGCGATCCCCTGCTTTCACCCTCAGGTCGTATGCGGTATTAGCGTAACTTTCGCTACGTTATCCCCCATTACACGGTACGTTCCGATGCATTACTCACCCGTCCGCCACT	Bacteria	Proteobacteria	Betaproteobacteria	Rhodocyclales	Rhodocyclaceae	12up	NA	1153	0.0152277
TGCTGCCTCCCGTAGGAGTCTGGGCCGTATCTCAGTCCCAATGTGGCCGTCCACCCTCTCAGGCCGGCTACCCGTCGCCGCCTTGGTAGGCCATTACCCCACCAACAAGCTGATAGGCCGCGAGCTCATCCTACACCGAAAAAACTTTCCAACCATCACACTAAAAATGGCTCCTATCCGGTATTAGACCCAGTTTCCCAGGCTTATCCCGAAGTGCAGGGCAGATCACCCACGTGTTACTCACCCGTGCGCCACT	Bacteria	Actinobacteria	Actinobacteria	Corynebacteriales	Corynebacteriaceae	Corynebacterium_1	NA	1060	0.0139994
TGCTGCCTCCCGTAGGAGTCTGGACCGTGTCTCAGTTCCAGTGTGGCTGATCATCCTCTCAGACCAGCTACGGATCGTCGCCTTGGTGGGCCTTTACCCCGCCAACTAGCTAATCCGACATCGGCTCATTCAATCGCGCAAGGCCCGAAGGTCCCCTGCTTTCACCCGTAGGTCGTATGCGGTATTAGCGTAAGTTTCCCTACGTTATCCCCCACGAAAAAGTAGATTCCGATGTATTACTCACCCGTGCGCCACT	Bacteria	Proteobacteria	Gammaproteobacteria	Xanthomonadales	Xanthomonadaceae	Stenotrophomonas	NA	1152	0.0152145
TGCTGCCTCCCGTAGGAGTCTGGGCCGTGTCTCAGTCCCAGTGTGGCTGATCATCCTCTCAGACCAGCTATGGATCGTTGCCTTGGTGAGCCATTACCTCACCAACCAGCTAATCCAACATGGGCTCATCCGATAGCGAAAGGTCCGAAGATCCCCTCCTTTCTCCCGTAGGACGTATGCGGTATTAGCGTGCGTTTCCACACGTTATCCCCCACTATCGGGCAGATTCCCATGCATTACTCACCCGTTCGCCACT	Bacteria	Proteobacteria	Gammaproteobacteria	Oceanospirillales	Halomonadaceae	Zymobacter	NA	1150	0.0151881
TGCTGCCTCCCGTAGGAGTCTGGGCCGTGTCTCAGTCCCAGTGTGGCCGATCACCCTCTCAGGTCGGCTACGCATCGTCGCCTTGGTGAGCCGTTACCTCACCAACTAGCTAATGCACCGCGGGCCCATCTGTAAGTGATAGCCGAAACCATCTTTCAAAAAAGAACCATGCAGTTCTTTTTATTATCCGGTATTAGCACCGATTTCTCGATGTTATCCCAGTCTTACAGGCAGGTTGCCCACGTGTTACTCACCCGTGCGCCACT	Bacteria	Firmicutes	Bacilli	Bacillales	Bacillaceae	Bacillus	NA	431	0.00569222
TGCTGCCTCCCGTAGGAGTCTGGTCCGTGTCTCAGTACCAGTGTGGGGGATCACCCTCTCAGGCCCCCTACTGATCGTTGTCTTGGTAAGCCATTACCTTACCAACTAACTAATCAGACGCACGCCCATCTTTTGCCGTAAGATACTTTAACAAAATAATATTTAAATTATTTTGTATTATGGAGTATTAATCCGAGTTTCCTTAGGCTATGCTCCTGCAAAAGGAAGGTTACGTACGTGTTACTCACCCGTCCGCCACT	Bacteria	Bacteroidetes	Flavobacteriia	Flavobacteriales	Blattabacteriaceae	NA	NA	2	2.6414e-05
TGCTGCCTCCCGTAGGAGTCTGGGCCGTGTCTCAGTCCCAGTGTGGCCGGTCACCCTCTCAGGCCGGCTACCCGTCGACGCCTTGGTGAGCCATTACCTCACCAACAAGCTGATAGGCCGCGAGCCCATCCCCAACCGAAAAATCTTTCCAAACGCAGACCATGCGGTCACGTCACATATCCAGTATTAGACGCCGTTTCCAGCGCTTATCCCAGAGTCAGGGGCAGGTTGCTCACGTGTTACTCACCCGTCCGCCACT	Bacteria	Actinobacteria	Actinobacteria	Micrococcales	Microbacteriaceae	Microbacterium	NA	1105	0.0145938
TGCTGCCTCCCGTAGGAGTCGGGTCCGTGTCTCAGTACCCGTGTGGGGGGTCACGCTCTCACGCCCCCTACTGATCGTCGCCTTGGTAGGCCGTTACCCTACCAACTAGCTAATCAGACGCACGCTCATCCTTCAGCGCCAGAACTTTAATTAAATGGCCATGCGACCACTCAATATTATGAGGTATTAATCCCAGTTTCCCAGGGCTATTCCTCACTGAAGGGCAGATTGCGTACGCGTTACTCACCCGTCCGCCGCT	Bacteria	Bacteroidetes	Sphingobacteriia	Sphingobacteriales	Saprospiraceae	Haliscomenobacter	NA	898	0.0118599
TGCTGCCTCCCGTAGGAGTCTGGGCCGTGTCTCAGTCCCAGTGTGGCTGGTCGTCCTCTCAGACCAGCTACAGATCGTCGGCTTGGTAAGCTTTTATCCCACCAACTACCTAATCTGCCATCGGCCGCTCCGTGAGCGCAAGGCCTTGCGGTCCCCTGCTTTCATCCTGAGATCGTATGCGGTATTAGCAAAGCTTTCGCTTCGTTATCCCCCACTCTCGGGCACGTTCCGATGTATTACTCACCCGTCCGCCACT	Bacteria	Proteobacteria	Betaproteobacteria	Burkholderiales	Comamonadaceae	Acidovorax	NA	1139	0.0150428
TGCTGCCTCCCGTAGGAGTCTGGACCGTGTCTCAGTTCCAGTGTGACTGATCATCCTCTCAGACCAGTTACGGATCGTCGCCTTGGTGAGCCATTACCTCACCAACTAGCTAATCCGACCTAGGCTCATCTATTAGCGCAAGGCCCGAAGGTCCCCTGCTTTCTCCCGTAGGACGTATGCGGTATTAGCGTTCCTTTCGAAACGTTGTCCCCCACTAATAGGCAGATTCCTAGGCATTACTCACCCGTACGCCACT	Bacteria	Proteobacteria	Gammaproteobacteria	Pseudomonadales	Pseudomonadaceae	Pseudomonas	NA	1044	0.0137881
TGCTGCCTCCCGTAGGAGTCTGGACCGTGTCTCAGTTCCAGTGTGGCTGGTCATCCTCTCAGACCAGCTAGGGATCGTCGCCTAGGTGAGCCGTTACCCCACCTACTAGCTAATCCCATCTGGGTTCATCCGATGGTGTGAGGCCCGAAGGTCCCCCACTTTGGTCTTGCGACGTTATGCGGTATTAGCCACCGTTTCCAGTGGTTATCCCCCTCCATCGGGCAGATCCCCAGACATTACTCACCCGTACGCCGCT	Bacteria	Proteobacteria	Gammaproteobacteria	Enterobacteriales	Enterobacteriaceae	NA	NA	974	0.0128636
TGCTGCCTCCCGTAGGAGTCTGGGCCGTGTCTCAGTCCCAGTGTGGCCGATCACCCTCTCAGGTCGGCTACGCATCGTCGCCTTGGTGAGCCGTTACCTCACCAACTAGCTAATGCGCCGCGGGCCCATCTGTAAGTGATAGCCGAAGCCATCTTTCAGCTTTTCCCCATGCAGGAAAAAAGGATTATCCGGTATTAGCTCCGGTTTCCCGAAGTTATCCCGATCTTACAGGCAGGTTGCCCACGTGTTACTCACCCGTCCGCCACT	Bacteria	Firmicutes	Bacilli	Bacillales	Bacillaceae	Bacillus	NA	757	0.00999771
TGCTGCCTCCCGTAGGAGTCTGGGCCGTGTCTCAGTCCCAGTGTGGCTGGTCGTCCTCTCAAACCAGCTACGGATCGTCGCCTTGGTGAGCCGTTACCTCACCAACTAGCTAATCCGATATCGGCCGCTCCAATAGTGCAAGGTCTTACGATCCCCTGCTTTCCCCCGTAGGGCGTATGCGGTATTAGCTACGCTTTCGCGTAGTTATCCCCCGCTACTGGGCACGTTCCGATACATTACTCACCCGTCCGCCGCT	Bacteria	Proteobacteria	Betaproteobacteria	Burkholderiales	Alcaligenaceae	Achromobacter	NA	941	0.0124278
TGCTGCCTCCCGTAGGAGTCTGGGCCGTGTCTCAGTCCCAGTGTGGCTGATCATCCTCTCAGACCAGCTATGGATCGTTGCCTTGGTGAGCCATTACCTCACCAACCAGCTAATCCAACATGGGCTCATCCGATAGCGAAAGGTCCGAAGATCCCCTCCTTTCTCCCGTAGGACGTATGCGGTATTAGCGTGCGTTTCCACACGTTATCCCCCACTATCGGGCAGATTCCCATGCATTACTCACCCGTACGCCGCT	Bacteria	Proteobacteria	Gammaproteobacteria	Oceanospirillales	Halomonadaceae	Zymobacter	NA	1131	0.0149371
TGCTGCCTCCCGTAGGAGTCTGGACCGTGTCTCAGTTCCAGTGTGGCTGGTCATCCTCTCAGACCAGCTAGAGATCGTCGCCTAGGTGAGCCATTACCCCACCTACTAGCTAATCCCATATGGGTTCATCAAATGGTACGTGGCCCGAAAGTCCCACGCTTTGGTCTTACGACATTATGCGGTATTAGCAGTCGTTTCCAACTGTTGTCCCCCTCCATTCGGCAGATCCCCATACATTACTCACCCGTTCGCCGCT	Bacteria	Proteobacteria	Gammaproteobacteria	Orbales	Orbaceae	Orbus	NA	1129	0.0149107
TGCTGCCTCCCGTAGGAGTCTGGACCGTGTCTCAGTTCCAGTGTGGCTGGTCATCCTCTCAGACCAGCTAGGGATCGTCGCCTTGGTGAGCCGTTACCCCACCAACAAGCTAATCCCATCTGGGCACATCCGATGGCAAGAGGCCCGAAGGTCCCCCTCTTTGGTCTTGCGACGTTATGCGGTATTAGCTACCGTTTCCAGTAGTTATCCCCCTCCATCAGGCAGTTTCCCAGACATTACTCACCCGTACGCCACT	Bacteria	Proteobacteria	Gammaproteobacteria	Enterobacteriales	Enterobacteriaceae	NA	NA	1125	0.0148579
TGCTGCCTCCCGTAGGAGTTTGGGCCGTGTCTCAGTCCCAATGTGGCCGATCACCCTCTCAGGTCGGCTATGCATCGTTGCCTTGGTAGGCCGTTACCCCACCAACTAGCTAATGCACCGCGGGCCCATCCTACAGTGACGCCGAAGCGCCTTTCAACTTCAAAACATGTGATTCGAAGGATTATCCGGTATTAGCCCAGGTTTCCCTGAGTTATCCCGATCTGTAGGGCAGGTTGCCCACGTGTTACTCACCCGTCCGCCACT	Bacteria	Firmicutes	Bacilli	Bacillales	Planococcaceae	Kurthia	NA	1098	0.0145013
TGCTGCCTCCCGTAGGAGTCTGGGCCGTGTCTCAGTCCCAGTGTGGCCGATCACCCTCTCAGGTCGGCTATGTATCGTCGCCTTGGTGAGCCTTTACCTCACCAACTAGCTAATACAACGCAGGTCCATCTCATAGTGGAGCAATTGCCCCTTTTAAATTACTAACATGCGTTAGTCTCTCTTATGCGGTATTAGCTATCGTTTCCAATAGTTATCCCCCGCTATGAGGTAGGTTACCTACGCGTTACTCACCCGTCCGCCACT	Bacteria	Firmicutes	Bacilli	Lactobacillales	Streptococcaceae	Streptococcus	NA	1122	0.0148183
TGCTGCCTCCCGTAGGAGTCTGGGCCGTGTCTCAGTCCCAGTGTGGCTGGCCACGCTCTCACGCCAGCTACCCATCGTCGCCTTGGTGAGCCGTTACCTCACCAACTAGCTAATGGGGCGCGGGCCCATCCCTCGCCGGATGGCCGAAGCTACCTTTCCTTGCCAGGGCATGCGCCCCGACAAGCGTACGGGGTATTAGCCGGGGTTTCCCCCGGTTATCCCCCTGCGAGGGGTAGGTTACCCACGTGTTACTCACCCGTGCGCCACT	Bacteria	Actinobacteria	Rubrobacteria	Rubrobacterales	Rubrobacteriaceae	Rubrobacter	NA	538	0.00710537
TGCTGCCTCCCGTAGGAGTTTGGGCCGTGTCTCAGTCCCAATGTGGCCGGTCAGTCTCTCAACTCGGCTATGCATCATCGTCTTGGTAGGCCATTACCCCACCAACTAACTAATGCACCGCGAATCCATCAAAAAGTGGTCCAAACGGACCTTTTAACGTTTTGTCATGCGACAGCACGTTTTATACGGTATTAGCATCTGTTTCCAAATGTTATCCCCTGCTTTTCGGTAGGTTATTCACGTGTTACTCACCCGTCCGCCGCT	Bacteria	Firmicutes	Bacilli	Lactobacillales	Leuconostocaceae	Fructobacillus	NA	1116	0.014739
TGCTGCCTCCCGTAGGAGTCTGGACCGTGTCTCAGTTCCAGTGTGGCTGGTCATCCTCTCAGACCAGCTAGGGATCGTCGCCTAGGTGAGCCGTTACCCCACCTACTAGCTAATCCCATCTGGGTTCATCCGATGGTGTGAGGCCCGAAGGTCCCCCACTTTGGTCTTGCGACGTTATGCGGTATTAGCTACCGTTTCCAGTAGTTATCCCCCTCCATCGGGCAGATCCCCAGACATTACTCACCCGTTCGCCACT	Bacteria	Proteobacteria	Gammaproteobacteria	Enterobacteriales	Enterobacteriaceae	Sodalis	NA	965	0.0127448
TGCTGCCTCCCGTAGGAGTCTGGGCCGTGTCTCAGTCCCAGTGTGGCTGATCATCCTCTCAGACCAGCTATCGATCATCGCCTTGGTAGGCCTTTACCCCACCAACAAGCTAATCGAACGCAGGCTCCTCCACAGGCGACTTACGCCTTTGACCCTCAGGTATCATGCGGTATTAGCACCAGTTTCCCGGTGTTATCCCCCACCCGTGGATAGATCCCTACGCGTTACTCACCCGTACGCCGCTCTGTCT	Bacteria	Proteobacteria	Alphaproteobacteria	Rhodospirillales	Acetobacteraceae	Swaminathania	NA	1114	0.0147126
TGCTGCCTCCCGTAGGAGTCTGGACCGTGTCTCAGTTCCAGTGTGGCTGGTCATCCTCTCAGACCAGCTAGGGATCGTCGCCTAGGTGAGCCATTACCCCACCTACTAGCTAATCCCATCTGGGCACATCCGATGGTGTGAGGCCCGAAGGTCCCCCACTTTGGTCTCGCGACGTTATGCGGTATTAGCTACCGTTTCCAGTAGTTATCCCCCTCCATCGGGCAGTTTCCCAGACATTACTCACCCGTCCGCCACT	Bacteria	Proteobacteria	Gammaproteobacteria	Enterobacteriales	Enterobacteriaceae	Kluyvera	NA	1113	0.0146994
TGCTGCCTCCCGTAGGAGTCTGGGCCGTGTCTCAGTCCCAGTGTGGCTGATCGTCCTCTCAGACCAGCTACTGATCGTCGCCTTGGTGGGCTTTTACCCCACCAACTAGCTAATCAGGCATCGGCCGCTCTAATCGCGCGAGGTCTTGCGATCCCCCGCTTTCCCCCTCAGGGCGTATGCGGTATTAGCACAGCTTTCGCTGCGTTATCCCCCACGATAAGGTACGTTCCGATGTATTACTCACCCGTCCGCCACT	Bacteria	Proteobacteria	Betaproteobacteria	Burkholderiales	Burkholderiaceae	Polynucleobacter	NA	1094	0.0144485
TGCTGCCTCCCGTAGGAGTCTGGACCGTGTCTCAGTTCCAGTGTGGCTGGTCATCCTCTCAGACCAGCTAGGGATCGTCGCCTAGGTGAGCCGTTACCCCACCTACTAGCTAATCCCATCTGGGCACATCCGGTGGCGTGAGGTCCGAAGATCCCCCACTTTGGTCCGAAGACGTTATGCGGTATTAGCTACCGTTTCCAGTAGTTATCCCCCTCCACCGGGCAGTTTCCCAGACATTACTCACCCGTGCGCCACT	Bacteria	Proteobacteria	Gammaproteobacteria	Enterobacteriales	Enterobacteriaceae	NA	NA	1102	0.0145541
TGCTGCCTCCCGTAGGAGTCTGGACCGTGTCTCAGTTCCAGTGTGGCTGGTCATCCTCTCAGACCAGCTAGGGATCGTCGCCTAGGTGAGCCGTTACCCCACCTACTAGCTAATCCCATCTGGGCACATCCGATGGCGTGAGGCCCGAAGGTCCCCCACTTTGGTCCGAAGACGTTATGCGGTATTAGCTACCGTTTCCAGTAGTTATCCCCCTCCATCGGGCAGTTTCCCAGACATTACTCACCCGTACGCCACT	Bacteria	Proteobacteria	Gammaproteobacteria	Enterobacteriales	Enterobacteriaceae	NA	NA	1096	0.0144749
TGCTGCCTCCCGTAGGAGTCTGGACCGTGTCTCAGTTCCAGTGTGACTGATCATCCTCTCAGACCAGTTACGGATCGTCGCCTTGGTGAGCCATTACCTCACCAACAAGCTAATCCGACCTAGGCTCATCTATTAGCGCAAGGCCCTAAGGTCCCCTGCTTTCTCCCGTAGGACGTATGCGGTATTAGCGTTCCTTTCGAAACGTTGTCCCCCACTAATAGGCAGATTCCTAGGCATTACTCACCCGTCCGCCACT	Bacteria	Proteobacteria	Gammaproteobacteria	Pseudomonadales	Pseudomonadaceae	Pseudomonas	NA	971	0.012824
TGCTGCCTCCCGTAGGAGTCTGGGCCGTGTCTCAGTCCCAGTGTGGCCGGTCACCCTCTCAGGCCGGCTACGCATCGTCGCCTTGGTGAGCCGTTACCTCACCAACTAGCTAATGCGCCGCGGGCCCATCCGCAAGTGACAGCCAAAGGCCGCCTTTCAACCGAAGACCATGCGGTCTTCGGTGTTATCCGGTATTAGCTCCGGTTTCCCGGAGTTATCCCGGTCTTGCGGGCAGGTTGCCCACGTGTTACTCACCCGTCCGCCACT	Bacteria	Firmicutes	Bacilli	Bacillales	Bacillaceae	Geobacillus	NA	998	0.0131806
TGCTGCCTCCCGTAGGAGTCTGGGCCGTGTCTCAGTCCCAGTGTGGCGGATCATCCTCTCAAACCCGCTACAGATCGTCGCCTTGGTAGGCCTTTACCCCACCAACTAGCTAATCCGACTTAGGCTCATCTATTAGCGCAAGGTCCGAAGATCCCCTGCTTTCCCCCGTAGGGCGTATGCGGTATTAGCGCTCCTTTCGGAACGTTGTCCCCCACTAATAGGCAGATTCCTAAGTATTACTCACCCGTTCGCCACT	Bacteria	Proteobacteria	Gammaproteobacteria	Pseudomonadales	Moraxellaceae	Acinetobacter	NA	1086	0.0143428
TGCTGCCTCCCGTAGGAGTCTGGGCCGTGTCTCAGTCCCAGTGTGGCCGATCACCCTCTCAGGTCGGCTATGTATCGTCGCCTTGGTGAGCCATTACCTCACCAACTAGCTAATACACCGCGGGCCCATCTGTAAGCGATGGCAGAACCATCTTTTACCCTTGCATCATGCGATACAAAAGATTACCCGGTATTAGCCCCGGTTTCCCGAAGTTATCCCCGTCTTACAGGCAGGTTGCCCACGTGTTACTCACCCGTCCGCCACT	Bacteria	Firmicutes	Bacilli	Bacillales	Sporolactobacillaceae	NA	NA	940	0.0124146
TGCTGCCTCCCGTAGGAGTTTGGGCCGTGTCTCAGTCCCAATGTGGCCGGTCAGTCTCTCAACTCGGCTATGCATCATCGTCTTGGTGAGCCTTTACCTCACCAACTAACTAATGCACCGCGAATCCATCTTAAAGCGCTGCAAACGCAGCTTTTAACCTTAGTGCATGTGCACTTGGGTTTTATCCGGTATTAGTCACTGTTTCCAATGGTTATCCCAGACTTTGAGGTAGGTTATTCACGTGTTACTCACCCGTCCGCCGCT	Bacteria	Firmicutes	Bacilli	Lactobacillales	Leuconostocaceae	Fructobacillus	NA	1082	0.01429
TGCTGCCTCCCGTAGGAGTCTGGACCGTGTCTCAGTTCCAGTGTGGCTGGTCGTCCTCTAAGACCAGCTACCCGTCGTAGCCTTGGTGGGCTTTTACCCCGCCAACTAGCTGATAGGCCGCGGACCAATCGGAAAGTGACAGGTCTTTCGATCCCCGTCTTTAGTCTCTCGACCACATGCGGTATTAATCCAAGTTTCCCTGGGCTATCCCCCGCTTTCCGGAATGTATCCACGTGTTACTCACCCGTCCGCCACT	Bacteria	Verrucomicrobia	Verrucomicrobiae	Verrucomicrobiales	Verrucomicrobiaceae	Prosthecobacter	NA	1081	0.0142768
TGCTGCCTCCCGTAGGAGTCTGGTCCGTGTCTCAGTACCAGTGTGGGGGATCACCCTCTCAGGCCCCCTAAAGATCGTTGACTTGGTGAGCCGTTACCTCACCAACTATCTAATCTTGCGCGTGCCCATCTCTATCCACCGGAGTTTTCAATATCAAATGATGCCATTCAATATATTATGGGGTATTAATCTTCCTTTCGAAAGGCTATCCCCCTGATAAAGGCAGGTTGCACACGTGTTACTCACCCGTTCGCCACT	Bacteria	Bacteroidetes	Flavobacteriia	Flavobacteriales	Flavobacteriaceae	Chryseobacterium	NA	1080	0.0142636
TGCTGCCTCCCGTAGGAGTCTGGGCCGTGTCTCAGTCCCAGTGTGGCGGATCATCCTCTCAAACCCGCTACAGATCGTCGCCTTGGTAGGCCTTTACCCCACCAACTAGCTAATCCGACTTAGGCTCATCTATTAGCGCAAGGTCCGAAGATCCCCTGCTTTCCCCCGTAGGGCGTATGCGGTATTAGCGCTCCTTTCGGAACGTTGTCCCCCACTAATAGGCAGATTCCTAAGTATTACTCACCCGTACGCCACT	Bacteria	Proteobacteria	Gammaproteobacteria	Pseudomonadales	Moraxellaceae	Acinetobacter	NA	1076	0.0142107
TGCTGCCTCCCGTAGGAGTCTGGACCGTGTCTCAGTTCCAGTGTGGCCGATCACCCTCTCAGGTCGGCTACGTATCGTCGCCTTGGTAAGCCATTACCTTACCAACTAGCTAATACGGCGCGGGTCCATCTATAAGTGATAGCAAAACCATCTTTCACTATAGAACCATGCGGTTCTATATGTTATCCGGCATTAGCCCCGGTTTCCCGGAGTTATTCCAGTCTTATAGGTAGGTTACCCACGTGTTACTCACCCGTTCGCCACT	Bacteria	Firmicutes	Bacilli	Bacillales	Staphylococcaceae	Staphylococcus	NA	1075	0.0141975
TGCTGCCTCCCGTAGGAGTCTGGACCGTGTCTCAGTTCCAGTGTGGCTGGTCATCCTCTCAGACCAGCTAGGGATCGTCGCCTAGGTGAGCCATTACCCCACCTACTAGCTAATCCCATCTGGGCACATCCGATGGTGTGAGGCCCGAAGGTCCCCCACTTTGGTCCGTAGACGTTATGCGGTATTAGCTACCGTTTCCAGTAGTTATCCCCCTCCATCGGGCAGTTTCCCAGACATTACTCACCCGTCCGCCACT	Bacteria	Proteobacteria	Gammaproteobacteria	Enterobacteriales	Enterobacteriaceae	Gibbsiella	NA	1071	0.0141447
TGCTGCCTCCCGTAGGAGTCTGGGCCGTGTCTCAGTCCCAGTGTGGCTGATCATCCTCTCAGACCAGCTATCGATCATCGCCTTGGTAGGCCTTTACCCCACCAACAAGCTAATCGAACGCAGGCTCCTCCACAGGCGACTTACGCCTTTGACCCTCAGGTATCATGCGGTATTAGCACCAGTTTCCCGGTGTTATCCCCCACCCGTGGATAGATCCCTACGCGTTACTCACCCGTGCGCCACTCTGTCT	Bacteria	Proteobacteria	Alphaproteobacteria	Rhodospirillales	Acetobacteraceae	NA	NA	1068	0.0141051
TGCTGCCTCCCGTAGGAGTTTGGGCCGTGTCTCAGTCCCAATGTGGCTGATCATCCTCTCAGACCAGCTACTGATCGTCGCCTTGGTGAGCCTTTACCTCACCAACTAGCTAATCAGACGCGGGCCGCTCCAATGGCGATAAATCTTTCCCCCGAAGGGCACATCCGGTATTAGCTCAAGTTTCCCTGAGTTGTTCCGAACCAAAGGGCACGTTCCCACGTGTTACTCACCCGTACGCCGCTCTGTCTCT	Bacteria	Proteobacteria	Alphaproteobacteria	Caulobacterales	Caulobacteraceae	Caulobacter	NA	947	0.012507
TGCTGCCTCCCGTAGGAGTTTGGGCCGTGTCTCAGTCCCAATGTGGCCGATCACCCTCTCAGGTCGGCTATGTATCATCGCCTTGGTGAGCCTTTACCTCACCAACTAGCTAATACAACGCGGGATCATCTTTGAGTGATGCAATTGCATCTTTCAAACTTAAAACTTGTGTTTAAAGTTTTTATGCGGTATTAGCATTCGTTTCCAAATGTTGTCCCCCGCTCAAAGGCAGATTCCCCACGCGTTACTCACCCGTGCGCCGCT	Bacteria	Firmicutes	Bacilli	Lactobacillales	Streptococcaceae	Lactococcus	NA	1066	0.0140787
TGCTGCCTCCCGTAGGAGTCTGGACCGTGTCTCAGTTCCAGTGTGGCTGGTCATCCTCTCAGACCAGCTAGGGATCGTCGCCTAGGTGAGCCGTTACCCCACCTACTAGCTAATCCCATCTGGGCACATCCGATGGTGTGAGGCCCGAAGGTCCCCCACTTTGGTCCGAAGACGTTATGCGGTATTAGCTACCGTTTCCAGTAGTTATCCCCCTCCATCGGGCAGTTTCCCAGACATTACTCACCCGTTCGCCGCT	Bacteria	Proteobacteria	Gammaproteobacteria	Enterobacteriales	Enterobacteriaceae	NA	NA	1066	0.0140787
TGCTGCCTCCCGTAGGAGTCTGGGCCGTGTCTCAGTCCCAGTGTGGCTGATCATCCTCTCAGACCAGCTACTGATCGTCGCCTTGGTGAGCCGTTACCTCACCAACTAGCTAATCAGACGCGGGCCGATCCTCCGGCAGCAAGCCTTTCCCCAAAAGGGCGTATCCGGTATTAGCTCAAGTTTCCCTGAGTTATTCCGAACCAGAGGGCACGTTCCCACGCGTTACTCACCCGTCCGCCGCTCTGTCTCT	Bacteria	Proteobacteria	Alphaproteobacteria	Rhizobiales	Methylobacteriaceae	Methylobacterium	NA	848	0.0111995
TGCTGCCTCCCGTAGGAGTCTGGGCCGTGTCTCAGTCCCAGTGTGGCCGATCACCCTCTCAGGTCGGCTACGCATCGTCGCCTTGGTGAGCCGTTACCTCACCAACTAGCTAATGCGCCGCGGGCCCATCTGTAAGTGATAGCCGAAGCCATCTTTCAGCTTTTCCCCATGCAGGAAAAAGGATTACCCGGTATTAGCTCCGGTTTCCCGAAGTTATCCCGATCTTACAGGCAGGTTGCCCACGTGTTACTCACCCGTCCGCCGCT	Bacteria	Firmicutes	Bacilli	Bacillales	Bacillaceae	NA	NA	809	0.0106845
TGCTGCCTCCCGTAGGAGTCTGGGCCGTGTCTCAGTCCCAGTGTGGCCGATCACCCTCTCAGGTCGGCTACGCATCGTCGCCTTGGTGAGCCGTTACCTCACCAACTAGCTAATGCGCCGCAGGTCCATCTATAAGCGATAGCCGAAGCCACCTTTCAATATGAAACCATGAGGTTTCATATATTATGCGGTATTAGCACCGATTTCTCGATGTTATCCCCCTCTTATAGGCAGGTTACCTACGTGTTACTCACCCGTCCGCCGCT	Bacteria	Firmicutes	Bacilli	NA	NA	NA	NA	1060	0.0139994
TGCTGCCTCCCGTAGGAGTCTGGACCGTGTCTCAGTTCCAGTGTGGCTGGTCATCCTCTCAGACCAGCTAGGGATCGTCGCCTAGGTGAGCCGTTACCCCACCTACTAGCTAATCCCATCTGGGCACATCTGATGGCATGAGGCCCGAAGGTCCCCCACTTTGGTCTTGCGACATTATGCGGTATTAGCTACCGTTTCCAGTAGTTATCCCCCTCCATCAGGCAGTTTCCCAGACATTACTCACCCGTGCGCCGCT	Bacteria	Proteobacteria	Gammaproteobacteria	Enterobacteriales	Enterobacteriaceae	NA	NA	1057	0.0139598
TGCTGCCTCCCGTAGGAGTGACTATCCTGCTATGGGGGGGAAATCATTTAGTCACTGAAAGCCAAGCCCACAAGTGGTACAGGCAGGCCTTGACCGACAACGGTTGTTGAGCCAAGAAGAAGAAGAGAAGATTTTGGAGAAGAATAAAATAGAGAGTTAAAGTTTAACCTATATACAGGGTTTTCCATAACAGCTTCGAACGTAAACGTTGTTACTCACCCGTCCGCCGCTCTGTCTCTTATACACATCT	NA	NA	NA	NA	NA	NA	NA	935	0.0123486
TGCTGCCTCCCGTAGGAGTCTGGACCGTGTCTCAGTTCCAGTGTGGCTGGTCATCCTCTCAGACCAGCTAGGGATCGTCGCCTAGGTGAGCCATTACCCCACCTACTAGCTAATCCCATCTGGGCACATCCGATGGTGTGAGGCCCTAAGGTCCCCCACTTTGGTCCGTAGACGTTATGCGGTATTAGCTACCGTTTCCAGTAGTTATCCCCCTCCATCGGGCAGTTTCCCAGACATTACTCACCCGTTCGCCGCT	Bacteria	Proteobacteria	Gammaproteobacteria	Enterobacteriales	Enterobacteriaceae	Gibbsiella	NA	978	0.0129165
TGCTGCCTCCCGTAGGAGTCTGGACCGTGTCTCAGTTCCAGTGTGGCTGGTCATCCTCTCAGACCAGCTAGGGATCGTCGCCTAGGTGAGCCATTACCCCACCTACTAGCTAATCCCATCTGGGCACATCCGATGGTGTGAGGCCCTAAGGTCCCCCACTTTGGTCCGTAGACGTTATGCGGTATTAGCTACCGTTTCCAGTAGTTATCCCCCTCCATCGGGCAGTTTCCCAGACATTACTCACCCGTACGCCGCT	Bacteria	Proteobacteria	Gammaproteobacteria	Enterobacteriales	Enterobacteriaceae	Gibbsiella	NA	1053	0.013907
TGCTGCCTCCCGTAGGAGTCTGGGCCGTGTCTCAGTCCCAGTGTGGCTGGTCGTCCTCTCAGACCAGCTACAGATCGTCGGCTTGGTAAGCTTTTATCCCACCAACTACCTAATCTGCCATCGGCCGCTCCGTTCGCGCAAGGCCTTGCGGTCCCCTGCTTTCATCCGTAGATCGTATGCGGTATTAGCAAAGCTTTCGCTTCGTTATCCCCCACGATCGGGCACGTTCCGATGTATTACTCACCCGTCCGCCGCT	Bacteria	Proteobacteria	Betaproteobacteria	Burkholderiales	Comamonadaceae	Acidovorax	NA	1043	0.0137749
TGCTGCCTCCCGTAGGAGTCTGGACCGTGTCTCAGTTCCAGTGTGGCCGATCACCCTCTCAGGTCGGCTACGTATCGTCGCCTTGGTAAGCCATTACCTTACCAACTAGCTAATACGGCGCGGGTCCATCTATAAGTGATAGCAAAACCATCTTTCACTATAGAACCATGCGGTTCTATATGTTATCCGGCATTAGCCCCGGTTTCCCGGAGTTATTCCAGTCTTATAGGTAGGTTACCCACGTGTTACTCACCCGTGCGCCACT	Bacteria	Firmicutes	Bacilli	Bacillales	Staphylococcaceae	Staphylococcus	NA	1048	0.013841
TGCTGCCTCCCGTAGGAGTCTGGACCGTGTCTCAGTTCCAGTGTGGCCGATCACCCTCTCAGGTCGGCTACGTATCGTTGCCTTGGTAAGCCGTTACCTTACCAACTAGCTAATACGGCGCGGGTCCATCTATAAGTGATAGCAAAACCATCTTTTACTTTAGAACCATGCGGTTCTAAATGTTATCCGGTATTAGCTCCGGTTTCCCGAAGTTATCCCAGTCTTATAGGTAGGTTACCCACGTGTTACTCACCCGTCCGCCGCT	Bacteria	Firmicutes	Bacilli	Bacillales	Staphylococcaceae	Staphylococcus	NA	1047	0.0138277
TGCTGCCTCCCGTAGGAGTCTGGACCGTGTCTCAGTTCCAGTGTGGCCGATCACCCTCTCAGGTCGGCTACGTATCGTTGCCTTGGTAAGCCGTTACCTTACCAACTAGCTAATACGGCGCGGGTCCATCTATAAGTGATAGCAAAACCATCTTTTACTTTAGAACCATGCGGTTCTAAATGTTATCCGGTATTAGCTCCGGTTTCCCGAAGTTATCCCAGTCTTATAGGTAGGTTACCCACGTGTTACTCACCCGTCCGCCACT	Bacteria	Firmicutes	Bacilli	Bacillales	Staphylococcaceae	Staphylococcus	NA	1044	0.0137881
TGCTGCCTCCCGTAGGAGTCTGGGCCGTGTCTCAGTCCCAGTGTGGCTGATCGTCCTCTCAGACCAGCTACTGATCGTCGCCTTGGTGAGCCTTTACCTCACCAACTAGCTAATCAGACATCGGCCGCTCCTATAGCATGAGGCCTTGCGGTCCCCCACTTTCACCCTCAGGTCGTATGCGGTATTAGCTAATCTTTCGACTAGTTATCCCCCACTACAGGGCACGTTCCGATGTATTACTCACCCGTACGCCACT	Bacteria	Proteobacteria	Betaproteobacteria	Burkholderiales	Burkholderiaceae	Ralstonia	NA	980	0.0129429
TGCTGCCTCCCGTAGGAGTCTGGACCGTGTCTCAGTTCCAGTGTGGCTGGTCGTCCTCTCAGACCAGCTACTGATCGATGCCTTGGTGAGCCTTTACCTCACCAACTAGCTAATCAGATATCGGCCGCTCCAGGAGCACAAGGCCTTGCGGTCCCCTGCTTTCATCCTTAGATCGTATGCGGTATTAGCGTAACTTTCGCTACGTTATCCCCCACTCTTGGGTACGTTCCGATATATTACTCACCCGTCCGCCACT	Bacteria	Proteobacteria	Betaproteobacteria	Burkholderiales	Oxalobacteraceae	NA	NA	978	0.0129165
TGCTGCCTCCCGTAGGAGTCTGGACCGTGTCTCAGTTCCAGTGTGGCCGATCACCCTCTCAGGTCGGCTACGTATCGTCGCCTTGGTAAGCCGTTACCTTACCAACTAGCTAATACGGCGCGGGTCCATCTATAAGTGATAGCAAAACCATCTTTCACTATAGAACCATGCGGTTCTATATGTTATCCGGCATTAGCCCCGGTTTCCCGGAGTTATTCCAGTCTTATAGGTAGGTTACCCACGTGTTACTCACCCGTACGCCGCT	Bacteria	Firmicutes	Bacilli	Bacillales	Staphylococcaceae	Staphylococcus	NA	1041	0.0137485
TGCTGCCTCCCGTAGGAGTCTGGGCCGTGTCTCAGTCCCAGTGTGGCTGATCATCCTCTCAGACCAGCTATCGATCATCGCCTTGGTAGGCCTTTACCCCACCAACAAGCTAATCGAACGCAGGCTCCTCCACAGGCGACTCGCGCCTTTGACCCTCAGGTATCATGCGGTATTAGCACCAGTTTCCCGGTGTTATCCCCCACCCGTGGATAGATCCCTACGCGTTACTCACCCGTCCGCCACTCTGTCT	Bacteria	Proteobacteria	Alphaproteobacteria	Rhodospirillales	Acetobacteraceae	Swaminathania	NA	972	0.0128372
TGCTGCCTCCCGTAGGAGTCTGGACCGTGTCTCAGTTCCAGTGTGGCTGGTCATCCTCTCAGACCAGCTAGGGATCGTCGCCTAGGTGAGCCGTTACCCCACCTACTAGCTAATCCCATCTGGGCACATCCGATGGCAAGAGGCCCGAAGGTCCCCCTTTTTGGTCTTGCGACGTTATGCGGTATTAGCTACCGTTTCCAGTAGTTATCCCCCTCCATCAGGCAGTTTCCCAGACATTACTCACCCGTCCGCCGCT	Bacteria	Proteobacteria	Gammaproteobacteria	Enterobacteriales	Enterobacteriaceae	Esherichica/Shigella	NA	700	0.00924491
TGCTGCCTCCCGTAGGAGTCTGGGCCGTGTCTCAGTCCCAGTGTGGCTGGTCGTCCTCTCAAACCAGCTACGGATCGTCGCCTTGGTAGGCCTTTACCCCACCAACTAGCTAATCCGATATCGGCCGCTCCAATAGTGAGAGGTCTTGCGAGCCCCCTCTTTCACCCGTAGGCATATGCGGCATTAGCAACTCTTTCGAGCCGTTATTCCCCGCTACTGGGTACGTTCCGATACTTTACTCACCCGTTCGCCGCT	Bacteria	Proteobacteria	Betaproteobacteria	Burkholderiales	Alcaligenaceae	NA	NA	1036	0.0136825
TGCTGCCTCCCGTAGGAGTCTGGACCGTGTCTCAGTTCCAGTGTGGCTGGTCATCCTCTCAGACCAGCTAGGGATCGTCGCCTAGGTGAGCCGTTACCCCACCTACTAGCTAATCCCATCTGGGCACATCCGATGGCGTGAGGCCCGAAGGTCCCCCACTTTGGTCCGAAGACGTTATGCGGTATTAGCTACCGTTTCCAGTAGTTATCCCCCTCCATCGGGCAGTTTCCCAGACATTACTCACCCGTTCGCCACT	Bacteria	Proteobacteria	Gammaproteobacteria	Enterobacteriales	Enterobacteriaceae	NA	NA	1033	0.0136428
TGCTGCCTCCCGTAGGAGTCTGGGCCGTGTCTCAGTCCCAGTGTGGCTGATCATCCTCTCAGACCAGCTATGGATCGTTGCCTTGGTGAGCCATTACCTCACCAACCAGCTAATCCAACATGGGCTCATCCGATAGCGAAAGGTCCGAAGATCCCCTCCTTTCTCCCGTAGGACGTATGCGGTATTAGCGTGCGTTTCCACACGTTATCCCCCACTATCGGGCAGATTCCCATGCATTACTCACCCGTGCGCCACT	Bacteria	Proteobacteria	Gammaproteobacteria	Oceanospirillales	Halomonadaceae	Zymobacter	NA	1033	0.0136428
TGCTGCCTCCCGTAGGAGTTTGGGCCGTGTCTCAGTCCCAATGTGGCCGGTCAGTCTCTCAACTCGGCTATGCATCATCGTCTTGGTAGGCCATTACCCCACCAACTAACTAATGCACCGCGAATCCATCAAAAAGTGGTCCAAACGGACCTTTTAACGTTTTGTCATGCGACAGCACGTTTTATACGGTATTAGCATCTGTTTCCAAATGTTATCCCCTGCTTTTCGGTAGGTTATTCACGTGTTACTCACCCGTACGCCACT	Bacteria	Firmicutes	Bacilli	Lactobacillales	Leuconostocaceae	Fructobacillus	NA	1031	0.0136164
TGCTGCCTCCCGTAGGAGTCTGGGCCGTGTCTCAGTCCCAGTGTGGCCGATCACCCTCTCAGGTCGGCTACGCATCGTCGCCTTGGTGAGCCGTTACCTCACCAACTAGCTAATGCGCCGCAGGTCCATCCATGAGCGACAGCCGAAGCCGCCTTTCAATCTAAAAACATGAGTTTCTAGATGTTATACGGTATTAGCACCGATTTCTCGATGTTATCCCCTTCTCATGGGCAGGTTACCTACGTGTTACTCACCCGTGCGCCACT	Bacteria	Firmicutes	Bacilli	NA	NA	NA	NA	1008	0.0133127
TGCTGCCTCCCGTAGGAGTCTGGACCGTGTCTCAGTTCCAGTGTGGCTGGTCATCCTCTCAGACCAGCTAGGGATCGTCGCCTAGGTGAGCCATTACCCCACCTACTAGCTAATCCCATCTGGGCACATCCGATGGTGTGAGGCCCTAAGGTCCCCCACTTTGGTCCGAAGACGTTATGCGGTATTAGCTACCGTTTCCAGTAGTTATCCCCCTCCATCAGGCAGTTTCCCAGACATTACTCACCCGTCCGCCACT	Bacteria	Proteobacteria	Gammaproteobacteria	Enterobacteriales	Enterobacteriaceae	NA	NA	1029	0.01359
TGCTGCCTCCCGTAGGAGTCTGGACCGTGTCTCAGTTCCAATGTGGCCGATCACCCTCTCAGGTCGGCTACGCATCGTCGCCTTGGTAGGCCGTTACCCCACCAACCAGCTAATGCGCCGCGGGCCCATCTTGAGGCGGATTGCTCCTTTGCCGCTGCCATCATGCGACAGCACCGGGTTATGCGGTATTAGCAGGACTTTCATCCTGTTATCCCCCTCCTCAAGGCAGGTTGCCCACGTGTTACTCACCCGTCCGCCACT	Bacteria	Firmicutes	Clostridia	Clostridiales	Clostridiaceae_1	Fonticella	NA	687	0.00907322
TGCTGCCTCCCGTAGGAGTCTGGACCGTATCTCAGTTCCAGTGTGGCTGATCATCCTCTCAGATCAGCTATAGATCATTACCTTGGTAGGCTATTACCCCACCAACTAGCTAATCTAATATAGGCTCATCTAATAGCAATAAATTTTTCCCCCGTAGGGCGTATACGGTATTAGTTGTCGTTTCCAACAATTATTCCGTACTACTAGGTAGATTCCTATACATTACTCACCCGTGCGCCGCTCTGTCTCT	Bacteria	Proteobacteria	Alphaproteobacteria	Rickettsiales	Anaplasmataceae	Wolbachia	NA	1027	0.0135636
TGCTGCCTCCCGTAGGAGTCTGGACCGTGTCTCAGTTCCAGTGTGGCTGGTCATCCTCTCAGACCAGCTAGGGATCGTCGCCTAGGTGAGCCGTTACCCCACCTACTAGCTAATCCCATCTGGGCACATCTGATGGCAAGAGGCCCGAAGGTCCCCCTCTTTGGTCTTGCGACATTATGCGGTATTAGCTACCGTTTCCAGTAGTTATCCCCCTCCATCAGGCAGTTTCCCAGACATTACTCACCCGTACGCCGCT	Bacteria	Proteobacteria	Gammaproteobacteria	Enterobacteriales	Enterobacteriaceae	NA	NA	1026	0.0135504
TGCTGCCTCCCGTAGGAGTCTGGGCCGTGTCTCAGTCCCAGTGTGGCCGGTCACCCTCTCAGGCCGGCTACCCGTCGTCGCCTTGGTAGGCCATTACCCCACCAACAAGCTGATAGGCCGTGAGCCCATCCACAACCAGTACAAACCCTTTCCACCCCCCACCATGCGACAGGAGGTCATATCCAGTATTAGACCCAGTTTCCCAGGCTTATCCCAGAGTCAAGGGCAGGTTACTCACGTATTACTCACCCGTACGCCACT	Bacteria	Actinobacteria	Actinobacteria	Micrococcales	Micrococcaceae	Kocuria	NA	1025	0.0135372
TGCTGCCTCCCGTAGGAGTTCGGGCCGTGTCTCAGTCCCGATGTGGCTGATCATCCTCTCAGACCAGCTACGGATCGTCGCCTTGGTGAGCCGTTACCTCACCAACTAGCTAATCCGACATAGGCTCATCCCATAGCGGGAGCCGGAGCCCCCTTTCTCCCGTAGGACGTATGCGGTATTAGCCTGGGTTTCCCCAGGTTATCCCCCACTATCGGGCAGATTCCTATGCATTACTCACCCGTCCGCCGCT	Bacteria	Proteobacteria	Gammaproteobacteria	Oceanospirillales	Halomonadaceae	Halomonas	axialensis/meridiana	788	0.0104071
TGCTGCCTCCCGTAGGAGTGACTATCCTGCTATGGGGGGAAATCAATTAGTCACTGAAAGCCAAGCCCATAAGTGGTACAGGCAGGCCTTGACCGACAACGGTTGTTGAGCCAAAGAAGAAGAGAAGAAGAGAAAATAATTTATATAAGTTTTCCTCGAATTTCTATAAATCGATCCATTATACTATTAAACATTCGTTCTGGGTACTCTACACCAAGCCAAACAAGAATATTCTAATATCCTTCGGTAAATCATTTCAACAACGATTGGTGCCAGGCCTCATTTAGAATTTCAGCCATTCTTTACACCCCATTACTCACCCGTCCGCCGCT	NA	NA	NA	NA	NA	NA	NA	1024	0.013524
TGCTGCCTCCCGTAGGAGTCTGGGCCGTGTCTCAGTCCCAGTGTGGCTGATCATCCTCTCAGACCAGCTAAGGATCGTCGCCTTGGTGGGCCTTTACCCCACCAACTAGCTAATCCTACGCGGGCTCATCCTTGGGCGATAAATCTTTGGACTTACGTCATCATCCGGTATTAGCTTCCGTTTCCAGAAGTTATTCCGAACCCAAGGGCAGATTCCCACGCGTTACTCACCCGTACGCCGCTCTGTCTCT	Bacteria	Proteobacteria	Alphaproteobacteria	Sphingomonadales	Sphingomonadaceae	NA	NA	1024	0.013524
TGCTGCCTCCCGTAGGAGTTTGGGCCGTGTCTCAGTCCCAATGTGGCTGATCATCCTCTCAGACCAGCTATGGATCGTCGCCTTGGTAGGCCTTTACCCCACCAACTAGCTAATCCAACGCGGGCCAATCCTTCCCCGATAAATCTTTCCCCCGTAGGGCGTATACGGTATTAATTCCAGTTTCCCAGAGCTATTCCGTAGAAAAGGGTATGTTCCCACGCGTTACTCACCCGTACGCCACTCTGTCTCT	Bacteria	Proteobacteria	Alphaproteobacteria	Rhizobiales	Rhizobiaceae	Rhizobium	NA	1023	0.0135108
TGCTGCCTCCCGTAGGAGTCTGGACCGTGTCTCAGTTCCAGTGTGGCGGATCATCCTCTCAGACCCGCTACGGATCGTCGCCTTGGTAGGCCTTTACCCCACCAACTAGCTAATCCGACATCGGCCGCTCCAATAGCGCAAGGCCTTGCGGTCCCCTGCTTTCCACCTCAGTGCGTATGCGGTATTAGCTTACCTTTCGGTAAGTTATCCCCCACTACTGGGTACGTTCCGATGCATTACTCACCCGTCCGCCGCT	Bacteria	Proteobacteria	Betaproteobacteria	Rhodocyclales	Rhodocyclaceae	NA	NA	932	0.0123089
TGCTGCCTCCCGTAGGAGTCTGGGCCGTGTCTCAGTCCCAGTGTGGCCGGTCACCCTCTCAGGCCGGCTACCCGTCGTCGCCTTGGTGAGCCGTTACCTCACCAACTAGCTGATAGGCCGCGAGTCCATCCTTGACCGAAGTTCTTTCCAGCTAGTGACCATGCGGTCCTAGCTCGTATCCGGTATTAGACGTCGTTTCCAACGCTTATCCCAGAGTCAAGGGCAGGTTACTCACGTGTTACTCACCCGTCCGCCACT	Bacteria	Actinobacteria	Actinobacteria	Micrococcales	Microbacteriaceae	NA	NA	1021	0.0134844
TGCTGCCTCCCGTAGGAGTCTGGGCCGTGTCTCAGTCCCAGTGTGGCGGATCATCCTCTCAGACCCGCTACAGATCGTCGCCTTGGTAGGCCTTTACCCCACCAACTAGCTAATCCGACTTAGGCTCATCTATTAGCGCAAGGTCATTACTGATCCCCTGCTTTCTCCCGTAGGACGTATGCGGTATTAGCATCCCTTTCGAAATGTTGTCCCCCACTAATAGCCAGATTCCTAAGTATTACTCACCCGTCCGCCACT	Bacteria	Proteobacteria	Gammaproteobacteria	Pseudomonadales	Moraxellaceae	Acinetobacter	NA	999	0.0131938
TGCTGCCTCCCGTAGGAGTCTGGGCCGTGTCTCAGTCCCAGTGTGGCCGGTCACCCTCTCAGGCCGGCTACGCATCGTCGCCTTGGTGAGCCGTTACCTCACCAACTAGCTAATGCGCCGCGGGCCCATCCGTAAGTGGCAGCCGAAGCCGCCTTTCAACCAAAGACCATGCGGTCTTCGGTGTTATCCGGTATTAGCTCCGGTTTCCCGGAGTTATCCCGGTCTTACGGGCAGGTTACCCACGTGTTACTCACCCGTCCGCCACT	Bacteria	Firmicutes	Bacilli	Bacillales	Bacillaceae	Geobacillus	NA	742	0.0097996
TGCTGCCTCCCGTAGGAGTCTGGGCCGTGTCTCAGTCCCAGTGTGGCGGATCATCCTCTCAGACCCGCTACAGATCGTCGCCTTGGTAGGCCTTTACCCCACCAACTAGCTAATCCGACTTAGGCTCATCTATTAGCGCAAGGTCCGAAGATCCCCTGCTTTCTCCCGTAGGACGTATGCGGTATTAGCATTCCTTTCGAAATGTTGTCCCCCACTAATAGGCAGATTCCTAAGCATTACTCACCCGTGCGCCGCT	Bacteria	Proteobacteria	Gammaproteobacteria	Pseudomonadales	Moraxellaceae	Acinetobacter	NA	993	0.0131146
TGCTGCCTCCCGTAGGAGTTCGGGCCGTGTCTCAGTCCCGATGTGGCTGATCATCCTCTCAGACCAGCTACGGATCGTGGCCTTGGTGAGCCGTTACCTCACCAACTAGCTAATCCGACATAGGCTCATCCCATAACGGGAGCCGGAGCCCCCTTTCTCCCGTAGGACGTATGCGGTATTAGCCTGGGTTTCCCCAGGTTATCCCCCACTATCGGGCAGATTCCTATGCATTACTCACCCGTCCGCCGCT	Bacteria	Proteobacteria	Gammaproteobacteria	Oceanospirillales	Halomonadaceae	Halomonas	NA	934	0.0123354
TGCTGCCTCCCGTAGGAGTCTGGGCCGTGTCTCAGTCCCAGTGTGGCTGGTCGTCCTCTCAAACCAGCTACGGATCGTCGCCTTGGTAGGCCTTTACCCCACCAACTAGCTAATCCGATATCGGCCGCTCCAATAGTGAGAGGTCTTGCGAGCCCCCTCTTTCACCCGTAGGCATATGCGGCATTAGCAACTCTTTCGAGCCGTTATTCCCCGCTACTGGGTACGTTCCGATACTTTACTCACCCGTGCGCCGCT	Bacteria	Proteobacteria	Betaproteobacteria	Burkholderiales	Alcaligenaceae	NA	NA	1011	0.0133523
TGCTGCCTCCCGTAGGAGTTTGGGCCGTGTCTCAGTCCCAATGTGGCTGATCATCCTCTCAGACCAGCTATGGATCGTCGCCTTGGTAGGCCTTTACCCCACCAACTAGCTAATCCAACGCGGGCTCATCATACCCCGATAAATCTTTCCCCCATAGGGCGTATACGGTATTAGCACACGTTTCCATGCGTTATTCCGTAGGGTACGGTAGATTCCCACGCGTTACTCACCCGTACGCCACTCTGTCTCT	Bacteria	Proteobacteria	Alphaproteobacteria	Rhizobiales	Rhizobiaceae	Rhizobium	NA	1011	0.0133523
TGCTGCCTCCCGTAGGAGTGGAGCCCGTGTCTCAGTGCTCCTGTGGCTGGTCGTCCTCTCAGACCAGCTACGCGTCGTCGCCTTGGTAGGCCATTACCCCACCAACTAGCTGATGCGCCGCGGGCTCATCCCAAAGCGATAAATCTTTAGAGACTTCACAGGAGAAGCCTCACCATCCGGGATTAGCTAAGGTTTCCCCTAGTTGTCCCAGACTTTGGGGTAGATCACCCACGTGTTACTCACCCGTACGCCACT	Bacteria	Deinococcus-Thermus	Deinococci	Thermales	Thermaceae	Meiothermus	NA	724	0.00956188
TGCTGCCTCCCGTAGGAGTCTGGGCCGTGTCTCAGTCCCAGTGTGGCGGATCATCCTCTCAGACCCGCTACAGATCGTCGCCTTGGTAGGCCTTTACCCCACCAACTAGCTAATCCGACTTAGGCTCATCTATTAGCGCAAGGTCCGAAGATCCCCTGCTTTCTCCCGTAGGACGTATGCGGTATTAGCATTCCTTTCGAAATGTTGTCCCCCACTAATAGGCAGATTCCTAAGCATTACTCACCCGTTCGCCACT	Bacteria	Proteobacteria	Gammaproteobacteria	Pseudomonadales	Moraxellaceae	Acinetobacter	NA	1010	0.0133391
TGCTGCCTCCCGTAGGAGTCTGGACCGTGTCTCAGTTCCAGTGTGACTGATCATCCTCTCAGACCAGTTACGGATCGTCGCCTAGGTGAGCCATTACCTCACCTACTAGCTAATCCGACCTAGGCTCATCTGATAGCGCAAGGCCCGAAGGTCCCCTGCTTTCTCCCGTAGGACGTATGCGGTATTAGCGTTCCTTTCGAAACGTTGTCCCCCACTACCAGGCAGATTCCTAGGCATTACTCACCCGTACGCCACT	Bacteria	Proteobacteria	Gammaproteobacteria	Pseudomonadales	Pseudomonadaceae	Pseudomonas	NA	1009	0.0133259
TGCTGCCTCCCGTAGGAGTTCGGGCCGTGTCTCAGTCCCGATGTGGCTGATCATCCTCTCAGACCAGCTACGGATCGTCGCCTTGGTGAGCCTTTACCTCACCAACCAGCTAATCCGACATAGGCTCATCCGATAGCGGGAGCCGGAGCCCCCTTTCTCCCGTAGGACGTATGCGGTATTAGCCTGGGTTTCCCCAGGTTATCCCCCACTATCGGGCAGATTCCTATGCATTACTCACCCGTCCGCCGCT	Bacteria	Proteobacteria	Gammaproteobacteria	Oceanospirillales	Halomonadaceae	Halomonas	hamiltonii/stevensii/venusta	524	0.00692048
TGCTGCCTCCCGTAGGAGTCTGGACCGTGTCTCAGTTCCAGTGTGACTGATCATCCTCTCAGACCAGTTACGGATCGTCGCCTTGGTGAGCCATTACCTCACCAACTAGCTAATCCGACCTAGGCTCATCTATTAGCGCAAGGCCCGAAGGTCCCCTGCTTTCTCCCGTAGGACGTATGCGGTATTAGCGTTCCTTTCGAAACGTTGTCCCCCACTAATAGGCAGATTCCTAGGCATTACTCACCCGTTCGCCACT	Bacteria	Proteobacteria	Gammaproteobacteria	Pseudomonadales	Pseudomonadaceae	Pseudomonas	NA	933	0.0123221
TGCTGCCTCCCGTAGGAGTCTGGGCCGTGTCTCAGTCCCAGTGTGGCCGGTCACCCTCTCAGGCCGGCTACCCGTCGTCGCCTTGGTGAGCCATTACCTCACCAACAAGCTGATAGGCCGCGAGTCCATCCCCCACCGATAAATCTTTCCACCCCGCACCATGCGGTGCGAGGTCATATCCGGTATTAGACCCAGTTTCCCGGGCTTATCCCAGAGTCGGGGGCAGGTTACTCACGTGTTACTCACCCGTCCGCCACT	Bacteria	Actinobacteria	Actinobacteria	Micrococcales	Micrococcaceae	Glutamicibacter	NA	1006	0.0132863
TGCTGCCTCCCGTAGGAGTCTGGGCCGTATCTCAGTCCCAATGTGGCCGTACACCCTCTCAGGCCGGCTACCCGTCGACGCCTTGGTAGGCCATTACCCCACCAACAAGCTGATAGGCCGCGAGCTCATCCCACACCGAAAAAACTTTCCACAATGGCATCCAAACCATCGTCCTATCCGGTATTAGACCCAGTTTCCCAGGCTTATCCCGAAGTGCAGGGCAGATCACCCACGTGTTACTCACCCGTCCGCCACT	Bacteria	Actinobacteria	Actinobacteria	Corynebacteriales	Corynebacteriaceae	Corynebacterium_1	NA	1006	0.0132863
TGCTGCCTCCCGTAGGAGTTCGGGCCGTGTCTCAGTCCCGATGTGGCTGATCATCCTCTCAGACCAGCTACGGATCGTCGCCTTGGTGAGCCATTACCTCACCAACAAGCTAATCCGACATAGACTCATCCGATAGCGCAAGGTCCGAAGATCCCCTGCTTTCTCCCGTAGGACGTATGCGGTATTAGCCTGGGTTTCCCCAGGTTATCCCCCACTACCGGGCAGATTTCTATGCATTACTCACCCGTACGCCGCT	Bacteria	Proteobacteria	Gammaproteobacteria	Oceanospirillales	Halomonadaceae	Halomonas	NA	581	0.00767328
TGCTGCCTCCCGTAGGAGTCTGGACCGTGTCTCAGTTCCAGTGTGGCTGGTCATCCTCTCAGACCAGCTAGGGATCGTCGCCTAGGTGAGCCATTACCCCACCTACTAGCTAATCCCATCTGGGCACATCCGATGGTGTGAGGCCCGAAGGTCCCCCACTTTGGTCCGAAGACGTTATGCGGTATTAGCTACCGTTTCCAGTAGTTATCCCCCTCCATCAGGCAGTTTCCCAGACATTACTCACCCGTCCGCCACT	Bacteria	Proteobacteria	Gammaproteobacteria	Enterobacteriales	Enterobacteriaceae	NA	NA	1006	0.0132863
TGCTGCCTCCCGTAGGAGTCTGGACCGTGTCTCAGTTCCAGTGTGGCTGGTCATCCTCTCAGACCAGCTAGGGATCGTCGCCTAGGTGAGCCGTTACCCCACCTACTAGCTAATCCCATCTGGGCACATCCGATGGTGTGAGGCCCGAAGGTCCCCCACTTTGGTCCGAAGACGTTATGCGGTATTAGCTACCGTTTCCAGTAGTTATCCCCCTCCATCGGGCAGTTTCCCAGACATTACTCACCCGTGCGCCGCT	Bacteria	Proteobacteria	Gammaproteobacteria	Enterobacteriales	Enterobacteriaceae	NA	NA	1005	0.013273
TGCTGCCTCCCGTAGGAGTCTGGGCCGTGTCTCAGTCCCAGTGTGGCTGATCATCCTCTCAGACCAGCTAGGGATCGTCGCCTTGGTGAGCCATTACCTCACCAACTAGCTAATCCCATATGGGTTCATCCGATAGCGCAAGGACCGAAGTTCCCCTGCTTTGCTCCTGAGAGATTATGCGGTATTAGCTACCGTTTCCAGTAGTTATCCCCCTCTATCGGGCAGATCCCCATACATTACTCACCCGTGCGCCACT	Bacteria	Proteobacteria	Gammaproteobacteria	Enterobacteriales	Enterobacteriaceae	Providencia	NA	736	0.00972036
TGCTGCCTCCCGTAGGAGTTTGGGCCGTGTCTCAGTCCCAATGTGGCTGATCATCCTCTCAGACCAGCTATGGATCGTCGCCTTGGTAGGCCTTTACCCCACCAACTAGCTAATCCAACGCGGGCCGATCCTTTACCGATAAATCTTTCCCCCGAAGGGCACATACGGTATTAGCACAAGTTTCCCTGAGTTATTCCGTAGTAAAGGGTACGTTCCCACGCGTTACTCACCCGTACGCCACTCTGTCTCT	Bacteria	Proteobacteria	Alphaproteobacteria	Rhizobiales	Rhizobiaceae	Shinella	NA	1002	0.0132334
TGCTGCCTCCCGTAGGAGTCTGGGCCGTGTCTCAGTCCCAGTGTGGCCGATCACCCTCTCAGGTCGGCTACGCATCGTCGCCTTGGTGAGCCGTTACCTCACCAACTAGCTAATGCGCCGCGGGTCCATCTGTAAGTGGTAGCCGAAGCCACCTTTTATGTCTGAACCATGCGGTTCAAACAACCATCCGGTATTAGCCCCGGTTTCCCGGAGTTATCCCAGTCTTACAGGCAGGTTACCCACGTGTTACTCACCCGTTCGCCACT	Bacteria	Firmicutes	Bacilli	Bacillales	Bacillaceae	Bacillus	NA	998	0.0131806
TGCTGCCTCCCGTAGGAGTCTGGACCGTGTCTCAGTTCCAGTGTGGCTGATCATCCTCTCAGACCAGCTAGGGATCGTCGCCTTGGTGAGCCCTTACCTCACCAACTAGCTAATCCCACCTGGGCATATCCGGTAGCGCAAGGCCCGAAGGTCCCCTGCTTTGCTCTTGCGAGGTTATGCGGTATTAGCCATCGTTTCCAATGGTTATCCCCCTCTACCGGGCAATTTCCCAGGCATTACTCACCCGTTCGCCGCT	Bacteria	Proteobacteria	Gammaproteobacteria	Vibrionales	Vibrionaceae	Vibrio	NA	998	0.0131806
TGCTGCCTCCCGTAGGAGTCTGGACCGTGTCTCAGTTCCAGTGTGGCCGATCACCCTCTCAGGTCGGCTACGCATCGTTGCCTTGGTAAGCCGTTACCTTACCAACTAGCTAATGCGGCGCGGATCCATCTATAAGTGACAGCAAAACCGTCTTTCACTATTGAACCATGCGGTTCAATATATTATCCGGTATTAGCTCCGGTTTCCCGAAGTTATCCCAGTCTTATAGGTAGGTTATCCACGTGTTACTCACCCGTGCGCCGCT	Bacteria	Firmicutes	Bacilli	Bacillales	Staphylococcaceae	Staphylococcus	NA	997	0.0131674
TGCTGCCTCCCGTAGGAGTCTGGACCGTGTCTCAGTTCCAGTGTGGCTGGTCATCCTCTCAGACCAGCTAGAGATCGTCGCCTAGGTGAGCCATTACCCCACCTACTAGCTAATCCCATATGGGTTCATCAAATGGTACGTGGCCCGAAAGTCCCACGCTTTGGTCTTACGACATTATGCGGTATTAGCAGTCGTTTCCAACTGTTGTCCCCCTCCATTCGGCAGATCCCCATACATTACTCACCCGTGCGCCGCT	Bacteria	Proteobacteria	Gammaproteobacteria	Orbales	Orbaceae	Orbus	NA	996	0.0131542
TGCTGCCTCCCGTAGGAGTCTGGGCCGTGTCTCAGTCCCAGTGTGGCTGGTCGTCCTCTCAGACCAGCTACAGATCGTTGGCTTGGTGAGCCTTTACCCCACCAACTACCTAATCTGACATCGGCCGCTCCAATCGCGCGAGGCCTTACGGTCCCCCGCTTTCATCCATAGATCGTATGCGGTATTAGCGCAGCTTTCGCTGCGTTATCCCCCACGACTGGGCACGTTCCGATGCATTACTCACCCGTACGCCACT	Bacteria	Proteobacteria	Betaproteobacteria	Burkholderiales	Comamonadaceae	Hydrogenophaga	NA	994	0.0131278
TGCTGCCTCCCGTAGGAGTCTGGACCGTGTCTCAGTTCCAGTGTGGCTGGTCATCCTCTCAGACCAGCTAGAGATCGTCGCCTTGGTGAGCCGTTACCTCACCAACTAGCTAATCCCACCTGGGTGCATCCAATCGCGGTAGGTCCGAAGATCCCCACCTTTCCCCCTCAGGGCGTATGCGGTATTAGCAGTCGTTTCCAACTGGTATCCCCCTCGATTGGGCAGCTCCCCAGGCATTACTCACCCGTCCGCCACT	Bacteria	Proteobacteria	Gammaproteobacteria	Aeromonadales	Aeromonadaceae	Tolumonas	NA	993	0.0131146
TGCTGCCTCCCGTAGGAGTCTGGGCCGTGTCTCAGTCCCAGTGTGGCTGGTCGTCCTCTCAAACCAGCTACGGATCGTCGCCTTGGTGAGCCGTTACCCCACCAACTAGCTAATCCGATATCGGCCGCTCTAATAGTGCAAGGTCTTACGATCCCCTGCTTTCCCCCGTAGGGCGTATGCGGTATTAGCTACGCTTTCGCGTAGTTATCCCCCGCTACTAGGCACGTTCCGATACATTACTCACCCGTGCGCCGCT	Bacteria	Proteobacteria	Betaproteobacteria	Burkholderiales	Alcaligenaceae	Achromobacter	NA	991	0.0130882
TGCTGCCTCCCGTAGGAGTCTGGACCGTGTCTCAGTTCCAGTGTGGCTGGTCATCCTCTCAGACCAGCTAGGGATCGTCGCCTAGGTGAGCCGTTACCCCACCTACTAGCTAATCCCATCTGGGTTCATCCGATGGTGTGAGGCCCGAAGGTCCCCCACTTTGGTCTTGCGACGTTATGCGGTATTAGCTACCGTTTCCAGTAGTTATCCCCCTCCATCGGGCAGATCCCCAGACATTACTCACCCGTGCGCCACT	Bacteria	Proteobacteria	Gammaproteobacteria	Enterobacteriales	Enterobacteriaceae	Sodalis	NA	872	0.0115165
TGCTGCCTCCCGTAGGAGTCTGGACCGTGTCTCAGTTCCAGTGTGGCTGATCATCCTCTCAAACCAGCTAGGGATCGTCGCCTTGGTGAGCCATTACCTCACCAACTAGCTAATCCCACGTAGGCGCATCCGATAGCATGTGGCCCGAAGGTCCCACACTTTGGTCCGTAGACATTATGCGGTATTAACAGTCGTTTCCAACTGGTATCCCCCTCTATCGGGTAGCTTCCTACGCATTACTCACCCGTCCGCCACT	Bacteria	Proteobacteria	Gammaproteobacteria	Chromatiales	Chromatiaceae	Rheinheimera	NA	957	0.0126391
TGCTGCCTCCCGTAGGAGTCTGAGCCGTGTCTCAGTCCCAGTGTGGCCGATCACCCTCTCAGGTCGGCTACGCATCGTCGCCTTGGTGAGCCGTTACCTCACCAACTAGCTAATGCGCCGCGGGCCCATCCTGTAGCGACAGCTTGCGCCGTCTTTCAACGAAACGTCATGCGACATTTCGTGTTATCCGGTATTAGCACCGATTTCTCGGTGTTATCCCCGTCTACAGGGCAGGTTGCCCACGTGTTACTCACCCGTACGCCACT	Bacteria	Firmicutes	Bacilli	Bacillales	Bacillaceae	Anoxybacillus	NA	705	0.00931095
TGCTGCCTCCCGTAGGAGTCTGGGCCGTGTCTCAGTCCCAGTGTGGCTGGTCGTCCTCTCAGACCAGCTACAGATCGTCGGCTTGGTAGGCCTTTACCCCACCAACTACCTAATCTGACATCGGCCGCTCCAATAGCGAGAGGTCTTGCGATCCCCCCCTTTCACCCGTAGGTCGTATGCGGTATTAATCCGGCTTTCGCCGGGCTATCCCCCACTACTGGGCACGTTCCGATGCGTTACTCACCCGTACGCCACT	Bacteria	Proteobacteria	Betaproteobacteria	Burkholderiales	Comamonadaceae	Ideonella	NA	984	0.0129957
TGCTGCCTCCCGTAGGAGTCTGGACCGTGTCTCAGTTCCAGTGTGGCTGGTCATCCTCTCAGACCAGCTAGGGATCGTCGCCTAGGTGGGCCGTTACCCCGCCTACAAGCTAATCCCATCTGGGCACATCCGATGGTGTGAGGCCCGGAGGTCCCCCACTTTGGTCTTGCGACGTTATGCGGTATTAGCTACCGTTTCCAGTAGTTATCCCCCTCCATCGGGCAGTTTCCCAGACATTACTCACCCGTCCGCCACT	Bacteria	Proteobacteria	Gammaproteobacteria	Enterobacteriales	Enterobacteriaceae	Pantoea	stewartii	926	0.0122297
TGCTGCCTCCCGTAGGAGTCTGGGCCGTGTCTCAGTCCCAGTGTGGCGGATCATCCTCTCAAACCCGCTACAGATCGTCGCCTTGGTAGGCCTTTACCCCACCAACTAGCTAATCCGACTTAGGCTCATCTATTAGCGCAAGGTCCGAAGATCCCCTGCTTTCCCCCGTAGGGCGTATGCGGTATTAGCGCTCCTTTCGGAACGTTGTCCCCCACTAATAGGCAGATTCCTAAGTATTACTCACCCGTGCGCCACT	Bacteria	Proteobacteria	Gammaproteobacteria	Pseudomonadales	Moraxellaceae	Acinetobacter	NA	947	0.012507
TGCTGCCTCCCGTAGGAGTCTGGGCCGTGTCTCAGTCCCAGTGTGGCTGGTCGTCCTCTCAGACCAGCTACAGATCGTCGGCTTGGTAGGCCTTTACCCCACCAACTACCTAATCTGACATCGGCCGCTCCAATAGCGAGAGGTCTTGCGATCCCCCCCTTTCACCCGTAGGTCGTATGCGGTATTAATCCGGCTTTCGCCGGGCTATCCCCCACTACTGGGCACGTTCCGATGCATTACTCACCCGTTCGCCACT	Bacteria	Proteobacteria	Betaproteobacteria	Burkholderiales	Comamonadaceae	Ideonella	sakaiensis	978	0.0129165
TGCTGCCTCCCGTAGGAGTCTGGACCGTGTCTCAGTTCCAGTGTGGCTGGTCATCCTCTCAGACCAGCTAGGGATCGTCGCCTAGGTGAGCCGTTACCCCACCTACTAGCTAATCCCATCTGGGCACATCTGATGGCAAGAGGCCCGAAGGTCCCCCTCTTTGGTCTTGCGACATTATGCGGTATTAGCTACCGTTTCCAGTAGTTATCCCCCTCCATCAGGCAGTTTCCCAGACATTACTCACCCGTGCGCCGCT	Bacteria	Proteobacteria	Gammaproteobacteria	Enterobacteriales	Enterobacteriaceae	NA	NA	977	0.0129033
TGCTGCCTCCCGTAGGAGTCTGGGCCGTGTCTCAGTCCCAGTGTGGCTGGTCGTCCTCTCAGACCAGCTACAGATCGTCGGCTTGGTAGGCCTTTACCCCACCAACTACCTAATCTGATATCGGCCGCTCCAATCGCGCGAGGTCCGAAGATCCCCCGCTTTCACCCTCAGGTCGTATGCGGTATTAGCTGCTCTTTCGAGCAGTTATCCCCCACGACTGGGCACGTTCCGATATATTACTCACCCGTCCGCCACT	Bacteria	Proteobacteria	Betaproteobacteria	Burkholderiales	Comamonadaceae	Roseateles	NA	651	0.00859777
TGCTGCCTCCCGTAGGAGTCTGGGCCGTGTCTCAGTCCCAGTGTGGCTGATCATCCTCTCAGACCAGCTATGGATCGTTGCCTTGGTGAGCCATTACCTCACCAACCAGCTAATCCAACATGGGCTCATCCGATAGCGAAAGGTCCGAAGATCCCCTCCTTTCTCCCGTAGGACGTATGCGGTATTAGCGTGCGTTTCCACACGTTATCCCCCACTATCGGGCAGATTCCCATGCATTACTCACCCGTGCGCCGCT	Bacteria	Proteobacteria	Gammaproteobacteria	Oceanospirillales	Halomonadaceae	Zymobacter	NA	971	0.012824
TGCTGCCTCCCGTAGGAGTCTGGACCGTGTCTCAGTTCCAGTGTGACTGATCATCCTCTCAGACCAGTTACGGATCGTCGCCTTGGTAGGCCTTTACCCTACCAACTAGCTAATCCGACCTAGGCTCATCTAATAGCGTGAGGTCCGAAGATCCCCCACTTTCTCCCGTAGGACGTATGCGGTATTAGCGTTCCTTTCGAAACGTTGTCCCCCACTACTAGGCAGATTCCTAGGCATTACTCACCCGTGCGCCGCT	Bacteria	Proteobacteria	Gammaproteobacteria	Pseudomonadales	Pseudomonadaceae	NA	NA	969	0.0127976
TGCTGCCTCCCGTAGGAGTCTGGGCCGTGTCTCAGTCCCAGTGTGGCGGATCATCCTCTCAGACCCGCTACAGATCGTCGCCTTGGTGAGCCTTTACCCCACCAACTAGCTAATCTGACTTAGGCTCATCTATTAGCACAAGGTCCTAAGATCCCCTGCTTTCCCCCGTAAGGCGTATGCGGTATTAGCGTCCCTTTCGAAACGTTGTCCCCCACTAATAGGCAGATTCCTAAGCTTTACTCACCCGTCCGCCGCT	Bacteria	Proteobacteria	Gammaproteobacteria	Pseudomonadales	Moraxellaceae	Acinetobacter	NA	969	0.0127976
TGCTGCCTCCCGTAGGAGTCTGGGCCGTGTCTCAGTCCCAGTGTGGCCGATCACCCTCTCAGGTCGGCTACGCATCGTCGCCTTGGTGAGCCGTTACCTCACCAACTAGCTAATGCGCCGCGGGCCCATCCGTAAGTGACAGCTTGCGCCGCCTTTCAACCAAAGACCATGCGGTCTTCGGTGTTATCCGGTATTAGCTCCGGTTTCCCGAAGTTATCCCGGTCTTACGGGCAGGTTGCCCACGTGTTACTCACCCGTCCGCCACT	Bacteria	Firmicutes	Bacilli	Bacillales	Bacillaceae	Anoxybacillus	NA	626	0.00826759
TGCTGCCTCCCGTAGGAGTCTGGTCCGTGTCTCAGTACCAGTGTGGGGGATCACCCTCTCAGGCCCCCTAAAGATCGTAGACTTGGTGAGCCGTTACCTCACCAACTATCTAATCTTGCGCGTGCCCATCTCTATCCACCGGAGTTTTCAATTTCTAATGATGCCATCAAAAATATTATGGGGTATTAATCTTCCTTTCGAAAGGCTATCCCCCTGATAAAGGCAGGTTGCACACGTGTTACTCACCCGTCCGCCGCT	Bacteria	Bacteroidetes	Flavobacteriia	Flavobacteriales	Flavobacteriaceae	Chryseobacterium	NA	968	0.0127844
TGCTGCCTCCCGTAGGAGTTTGGGCCGTGTCTCAGTCCCAATGTGGCCGGTCAGTCTCTCAACTCGGCTATGCATCATCGTCTTGGTGAGCCTTTACCTCACCAACTAACTAATGCACCGCGAATCCATCTTAAAGCGCTGCAAACGCAGCTTTTAACCTTAGTGCATGTGCACTTGGGTTTTATCCGGTATTAGTCACTGTTTCCAATGGTTATCCCAGACTTTGAGGTAGGTTATTCACGTGTTACTCACCCGTACGCCACT	Bacteria	Firmicutes	Bacilli	Lactobacillales	Leuconostocaceae	Fructobacillus	NA	968	0.0127844
TGCTGCCTCCCGTAGGAGTCTGGGCCGTGTCTCAGTCCCAGTGTGGCTGATCATCCTCTCAAACCAGCTATCGATCATCGCCTTGGTAGGCCTTTACCCCACCAACTAACTAATCGAACGCAGGCTCCTCCACAGGCGACTTGCGCCTTTGACCCTCAGGTATCATGCGGTATTAGCACCAGTTTCCCAGTGTTGTCCCCCACCCGTGGATAGATCCCTACGCGTTACTCACCCGTCCGCCACTCTGTCT	Bacteria	Proteobacteria	Alphaproteobacteria	Rhodospirillales	Acetobacteraceae	Swaminathania	NA	967	0.0127712
TGCTGCCTCCCGTAGGAGTTTGGGCCGTGTCTCAGTCCCAATGTGGCCGATCACCCTCTCAGGTCGGCTATGCATCGTTGCCTTGGTAGGCCGTTACCCCACCAACTAGCTAATGCACCGCGGGCCCATCCTACAGTGACGCCGAAGCGCCTTTCAACTTCAAAACATGTGATTCGAAGGATTATCCGGTATTAGCCCAGGTTTCCCTGAGTTATCCCGATCTGTAGGGCAGGTTGCCCACGTGTTACTCACCCGTCCGCCGCT	Bacteria	Firmicutes	Bacilli	Bacillales	Planococcaceae	Kurthia	gibsonii	964	0.0127316
TGCTGCCTCCCGTAGGAGTCTGGGCCGTGTCTCAGTCCCAGTGTGGCTGATCATCCTCTCAAACCAGCTATCGATCATCGCCTTGGTAGGCCTTTACCCCACCAACTAACTAATCGAACGCAGGCTCCTCCACAGGCGACTTGCGCCTTTGACCCTCAGGTATCATGCGGTATTAGCACCAGTTTCCCAGTGTTGTCCCCCACCCGTGGATAGATCCCTACGCGTTACTCACCCGTCCGCCGCTCTGTCT	Bacteria	Proteobacteria	Alphaproteobacteria	Rhodospirillales	Acetobacteraceae	Swaminathania	NA	963	0.0127184
TGCTGCCTCCCGTAGGAGTCTGGGCCGTGTCTCAGTCCCAGTGTGGCCGATCACCCTCTCAGGTCGGCTACGCATCGTTGCCTTGGTGAGCCACTACCTCACCAACTAGCTAATGCGCCGCGGGTCCATCTGTAAGTGATAGCAGAACCATCTTTCAACTTCGAATCATGCGATCCGAGGTGTTATCCGGTATTAGCCCCGGTTTCCCGGAGTTATCCCAGTCTTACAGGCAGGTTACCCACGTGTTACTCACCCGTTCGCCGCT	Bacteria	Firmicutes	Bacilli	Bacillales	Bacillaceae	NA	NA	646	0.00853173
TGCTGCCTCCCGTAGGAGTTTGGGCCGTGTCTCAGTCCCAATGTGGCCGGTCAGTCTCTCAACTCGGCTATGCATCATCGTCTTGGTGAGCCTTTACCTCACCAACTAACTAATGCACCGCGAATCCATCTTAAAGCGCTGCAAACGCAGCTTTTAACCTTAGTGCATGTGCACTTGGGTTTTATCCGGTATTAGTCACTGTTTCCAATGGTTATCCCAGACTTTGAGGTAGGTTATTCACGTGTTACTCACCCGTTCGCCACT	Bacteria	Firmicutes	Bacilli	Lactobacillales	Leuconostocaceae	Fructobacillus	NA	957	0.0126391
TGCTGCCTCCCGTAGGAGTCTGGACCGTGTCTCAGTTCCAGTGTGGCTGGTCATCCTCTCAGACCAGCTAGGGATCGTCGCCTAGGTGGGCCGTTACCCCGCCTACAAGCTAATCCCATCTGGGCACATCCGATGGTGTGAGGCCCGAAGGTCCCCCACTTTGGTCTTGCGACGTTATGCGGTATTAGCTACCGTTTCCAGTAGTTATCCCCCTCCATCGGGCAGTTTCCCAGACATTACTCACCCGTGCGCCGCT	Bacteria	Proteobacteria	Gammaproteobacteria	Enterobacteriales	Enterobacteriaceae	NA	NA	955	0.0126127
TGCTGCCTCCCGTAGGAGTCTGGGCCGTGTCTCAGTCCCAGTGTGGCTGATCATCCTCTCAGACCAGCTATGGATCGTCGCCTTGGTGGGCCTTTACCCCACCAACTAGCTAATCCAACGCGGGCTCATCCTTTGCCGATAAATCTTTCCCCCGAAGGGCACATACGGTATTAGCACAAGTTTCCCTGAGTTATTCCGTAGCAAAAGGTAGATTCCCACGCGTTACTCACCCGTACGCCACTCTGTCTCT	Bacteria	Proteobacteria	Alphaproteobacteria	Rhizobiales	Brucellaceae	NA	NA	954	0.0125995
TGCTGCCTCCCGTAGGAGTCTGGACCGTGTCTCAGTTCCAGTGTGGCTGGTCATCCTCTCAGACCAGCTAGGGATCGTCGCCTAGGTGGGCCGTTACCCCGCCTACAAGCTAATCCCATCTGGGCACATCCGATGGTGTGAGGCCCGAAGGTCCCCCACTTTGGTCTTGCGACGTTATGCGGTATTAGCTACCGTTTCCAGTAGTTATCCCCCTCCATCGGGCAGTTTCCCAGACATTACTCACCCGTTCGCCGCT	Bacteria	Proteobacteria	Gammaproteobacteria	Enterobacteriales	Enterobacteriaceae	NA	NA	953	0.0125863
TGCTGCCTCCCGTAGGAGTCTGGGCCGTGTCTCAGTCCCAGTGTGGCTGGTCATCCTCTCAGACCAGCTACGGATCATCGCCTTGGTAGGCCTTTACCCCACCAACTAGCTAATCCGATGTAGGCTCATCTTAAGGCGCGAGGCCTTTCGGTCCCCCGCTTTCTCATCTCTGACTTACGCGGTATTAGCTTGAGTTTCCCCAAGTTATCCCCCTCCTCAAGGCAGATTCCTACATATTACTCACCCGTCCGCCACT	Bacteria	Proteobacteria	Gammaproteobacteria	HTA4	NA	NA	NA	953	0.0125863
TGCTGCCTCCCGTAGGAGTCTGGGCCGTGTCTCAGTCCCAGTGTGGCCGATCACCCTCTCAGGTCGGCTACGCATCGTCGCCTTGGTGAGCCGTTACCTCACCAACTAGCTAATGCGCCGCGGGCCCATCCTGTAGCGACAGCTTGCGCCGCCTTTCAACGAAACGTCATGCGACATTCCGTGTTATCCGGTATTAGCACCGATTTCTCGGTGTTATCCCCGTCTACAGGGCAGGTTGCCCACGTGTTACTCACCCGTCCGCCACT	Bacteria	Firmicutes	Bacilli	Bacillales	Bacillaceae	Anoxybacillus	NA	950	0.0125467
TGCTGCCTCCCGTAGGAGTCTGGACCGTGTCTCAGTTCCAGTGTGGCTGGTCATCCTCTCAGACCAGCTAGGGATCGTCGCCTAGGTGAGCCATTACCCCACCTACTAGCTAATCCCATCTGGGCACATCCGATGGTGTGAGGCCCGAAGGTCCCCCACTTTGGTCTCGCGACGTTATGCGGTATTAGCTACCGTTTCCAGTAGTTATCCCCCTCCATCGGGCAGTTTCCCAGACATTACTCACCCGTCCGCCGCT	Bacteria	Proteobacteria	Gammaproteobacteria	Enterobacteriales	Enterobacteriaceae	NA	NA	950	0.0125467
TGCTGCCTCCCGTAGGAGTCTGGGCCGTGTCTCAGTCCCAGTGTGGCTGATCATCCTCTCGGACCAGCTACTGATCATCGCCTTGGTAAGCTATTGCCTCACCAACTAGCTAATCAGACGCGAGCCCCTCCTCGGGCGGATTCCTCCTTTTGCTCCTCAGCCTACGGGGTATTAGCAGCCGTTTCCAGCTGTTGTTCCCCTCCCAAGGGCAGGTTCTTACGCGTTACTCACCCGTTCGCCACTCTGTCTC	Bacteria	Cyanobacteria	Chloroplast	NA	NA	NA	NA	844	0.0111467
TGCTGCCTCCCGTAGGAGTCTGGGCCGTGTCTCAGTCCCAGTGTGGCCGATCACCCTCTCAGGTCGGCTACGCATCGTCGCCTTGGTGAGCCGTTACCTCACCAACTAGCTAATGCGCCGCAGGTCCATCCATGAGCGACAGCCGAAGCCGCCTTTCAATCTAAAAACATGAGTTTCTAGATGTTATACGGTATTAGCACCGATTTCTCGATGTTATCCCCTTCTCATGGGCAGGTTACCTACGTGTTACTCACCCGTCCGCCGCT	Bacteria	Firmicutes	Bacilli	NA	NA	NA	NA	909	0.0120052
TGCTGCCTCCCGTAGGAGTCTGGGCCGTGTCTCAGTCCCAGTGTGGCTGATCATCCTCTCAAACCAGCTATGGATCGTCGGCTTGGTAGGCCATTACCCCACCAACTACCTAATCCAACGCGGGCCGATCCTTTTCCGATAAATCTTTCCCCCAAAGGGCGTATACGGTATTACTCTCAGTTTCCCGAGGCTATTCCGTAGAAAAGGGCACGTTCCCACGCGTTACTCACCCGTCCGCCACTCTGTCTCT	Bacteria	Proteobacteria	Alphaproteobacteria	Rhodobacterales	Rhodobacteraceae	NA	NA	947	0.012507
TGCTGCCTCCCGTAGGAGTCTGGGCCGTGTCTCAGTCCCAGTGTGGCTGATCATCCTCTCAGACCAGCTAGGGATCGTCGCCTTGGTGAGCCATTACCTCACCAACTAGCTAATCCCATATGGGTTCATCCGATAGCGCAAGGACCGAAGTTCCCCTGCTTTGCTCCTGAGAGATTATGCGGTATTAGCTACCGTTTCCAGTAGTTATCCCCCTCTATCGGGCAGATCCCCATACATTACTCACCCGTACGCCGCT	Bacteria	Proteobacteria	Gammaproteobacteria	Enterobacteriales	Enterobacteriaceae	Providencia	NA	703	0.00928453
TGCTGCCTCCCGTAGGAGTCTGGACCGTGTCTCAGTTCCAGTGTGACTGATCATCCTCTCAGACCAGTTACGGATCGTCGCCTTGGTGAGCCATTACCTCACCAACTAGCTAATCCGACCTAGGCTCATCTGATAGCGCAAGGCCCGAAGGTCCCCTGCTTTCTCCCGTAGGACGTATGCGGTATTAGCGTCCGTTTCCGAACGTTATCCCCCACTACCAGGCAGATTCCTAGGCATTACTCACCCGTCCGCCACT	Bacteria	Proteobacteria	Gammaproteobacteria	Pseudomonadales	Pseudomonadaceae	Pseudomonas	NA	729	0.00962791
TGCTGCCTCCCGTAGGAGTCTGGACCGTGTCTCAGTTCCAGTGTGGCTGGTCATCCTCTCAGACCAGCTAGGGATCGTCGCCTAGGTGAGCCATTACCCCACCTACTAGCTAATCCCATCTGGGCACATCCGATGGTGTGAGGCCCTAAGGTCCCCCACTTTGGTCCGTAGACGTTATGCGGTATTAGCTACCGTTTCCAGTAGTTATCCCCCTCCATCGGGCAGTTTCCCAGACATTACTCACCCGTGCGCCGCT	Bacteria	Proteobacteria	Gammaproteobacteria	Enterobacteriales	Enterobacteriaceae	Gibbsiella	NA	944	0.0124674
TGCTGCCTCCCGTAGGAGTCTGGGCCGTGTCTCAGTCCCAGTGTGGCCGATCACCCTCTCAGGTCGGCTACGCATCGTCGCCTTGGTGAGCCGTTACCTCACCAACTAGCTAATGCGCCGCGGGTCCATCTGTAAGTGGTAGCCGAAGCCACCTTTTATGTCTGAACCATGCGGTTCAAACAACCATCCGGTATTAGCCCCGGTTTCCCGGAGTTATCCCAGTCTTACAGGCAGGTTACCCACGTGTTACTCACCCGTGCGCCACT	Bacteria	Firmicutes	Bacilli	Bacillales	Bacillaceae	Bacillus	NA	943	0.0124542
TGCTGCCTCCCGTAGGAGTCTGGGCCGTGTCTCAGTCCCAGTGTGGCCGTTCATCCTCTCAGACCGGCTACTGATCGTCGCCTTGGTGAGCCGTTACCTCACCAACCAGCTAATCAGACGCAGACCCATCTTCTAGCGATAGCATATGCAGAGGCCATCTTTGCTGTCTAGTCCATGCGGACTTGACAGGACATTCGGTATTAGCGTCCCTTTCGGAACGTTGTCCCCATCTAGAAGGCAGGTTGTCTACGCGTTACTCACCCGTACGCCACT	Bacteria	Firmicutes	Negativicutes	Selenomonadales	Veillonellaceae	NA	NA	831	0.010975
TGCTGCCTCCCGTAGGAGTCTGGACCGTGTCTCAGTTCCAGTGTGACTGATCATCCTCTCAGACCAGTTACGGATCGTCGCCTTGGTGAGCCTTTACCCCACCAACTAGCTAATCCGACATGGGCTCATCTGATAGCGAGAGGTCCGAAGATCCCCCCCTTTCCCCCGTAGGGCGTATGCGGTATTAGCGTCCCTTTCGAGACGTTGTCCCCCACTACCAGGCAGATTCCCATGCATTACTCACCCGTCCGCCACT	Bacteria	Proteobacteria	Gammaproteobacteria	Cellvibrionales	Cellvibrionaceae	Cellvibrio	NA	926	0.0122297
TGCTGCCTCCCGTAGGAGTCTGGACCGTGTCTCAGTTCCAGTGTGGCTGGTCATCCTCTCAGACCAGCTAGGGATCGTCGCCTAGGTGAGCCATTACCCCACCTACTAGCTAATCCCATCTGGGCACATCCGATGGCAAGAGGCCCGAAGGTCCCCCTCTTTGGTCTTGCGACATTATGCGGTATTAGCTACCGTTTCCAGTAGTTATCCCCCTCCATCAGGCAGTTTCCCAGACATTACTCACCCGTCCGCCACT	Bacteria	Proteobacteria	Gammaproteobacteria	Enterobacteriales	Enterobacteriaceae	NA	NA	938	0.0123882
TGCTGCCTCCCGTAGGAGTCTGGTCCGTGTCTCAGTACCAGTGTGGGGGATCACCCTCTCAGGCCCCCTAAAGATCGTAGACTTGGTGAGCCGTTACCTCACCAACTATCTAATCTTGCGCGTGCCCATCTCTATCCACCGGAGTTTTCAATTTCTAATGATGCCATCAAAAATATTATGGGGTATTAATCTTCCTTTCGAAAGGCTATCCCCCTGATAAAGGCAGGTTGCACACGTGTTACTCACCCGTACGCCACT	Bacteria	Bacteroidetes	Flavobacteriia	Flavobacteriales	Flavobacteriaceae	Chryseobacterium	NA	936	0.0123618
TGCTGCCTCCCGTAGGAGTTTGGGCCGTGTCTCAGTCCCAATGTGGCCGATCAGTCTCTCAACTCGGCTATGCATCATCGCCTTGGTAGGCCGTTACCCTACCAACTAGCTAATGCACCGCAGGTCCATCCAAGAGTGATAGCAGAACCATCTTTTAAACAGTTGATAGGCATCATCTGTTGTTATCCGGTATTAGCATCTGTTTCCAGGTGTTATCCCGATCTCTTGGGCAGGTTACCCACGTGTTACTCACCCGTACGCCGCT	Bacteria	Firmicutes	Bacilli	Lactobacillales	Lactobacillaceae	Lactobacillus	NA	744	0.00982602
TGCTGCCTCCCGTAGGAGTCTGGGCCGTGTCTCAGTCCCAGTGTGGCCGGTCACCCTCTCAGGCCGGCTACCCGTCGACGCCTTGGTGAGCCATTACCTCACCAACAAGCTGATAGGCCGCGAGCTCATCCCTGACCGAAAAATCTTTCCAACCGTTGAAGATGCCTTCACGGCTCGTATCCAGTATTAGACGCCGTTTCCAGCGCTTATCCCAGAGTCAGGGGCAGATTGCTCACGTGTTACTCACCCGTCCGCCACT	Bacteria	Actinobacteria	Actinobacteria	Micrococcales	Microbacteriaceae	Microbacterium	NA	901	0.0118995
TGCTGCCTCCCGTAGGAGTCTGGGCCGTGTCTCAGTCCCAGTGTGGCTGATCATCCTCTCAGACCAGCTACTGATCGTCGCCTTGGTAGGCCGTTACCCCACCAACTAGCTAATCAGACGCGGGCCGATCTTCCGGCAGTAAACCTTTCCCCAAAAGGGCGTATCCGGTATTAGCCCTAGTTTCCCAGGGTTATTCCGAACCAGAAGGCACGTTCCCACGCGTTACTCACCCGTCCGCCACTCTGTCTCT	Bacteria	Proteobacteria	Alphaproteobacteria	Rhizobiales	Methylobacteriaceae	Methylobacterium	NA	935	0.0123486
TGCTGCCTCCCGTAGGAGTCTGGGCCGTGTCTCAGTCCCAGTGTGGCTGGTCGTCCTCTCAGACCAACTACAGATCGTTGCCTTGGTAGGCCTTTACCCCACCAACTAGCTAATCTGATATCGGCCGCTCCAATAGCGCGAGGTCTTGCGATCCCCCGCTTTCACCCTCAGGTCTCATGCGGTATTAATCCGGCTTTCGCCGGGCTATCCCCCACTACTGGGCACGTTCCGATATATTACTCACCCGTCCGCCACT	Bacteria	Proteobacteria	Betaproteobacteria	Burkholderiales	Comamonadaceae	Aquabacterium	NA	934	0.0123354
TGCTGCCTCCCGTAGGAGTCTGGGCCGTGTCTCAGTCCCAGTGTGGCGGATCATCCTCTCAGACCCGCTACAGATCGTCGCCTTGGTAGGCCTTTACCCCACCAACTAGCTAATCCGACTTAGGCTCATCTATTAGCGCAAGGTCCGAAGATCCCCTGCTTTCCCCCGTAGGGCGTATGCGGTATTAGCGTTCCTTTCGGAACGTTGTCCCCCACTAATAGGCAGATTCCTAAGCATTACTCACCCGTCCGCCACT	Bacteria	Proteobacteria	Gammaproteobacteria	Pseudomonadales	Moraxellaceae	Acinetobacter	NA	934	0.0123354
TGCTGCCTCCCGTAGGAGTCTGGGCCGTGTCTCAGTCCCAGTGTGGCTGGTCGTCCTCTCAGACCAGCTACAGATCGTTGGCTTGGTGAGCCTTTACCCCACCAACTACCTAATCTGACATCGGCCGCTCCAATCGCGCGAGGCCTTACGGTCCCCCGCTTTCATCCATAGATCGTATGCGGTATTAGCGCAGCTTTCGCTGCGTTATCCCCCACGACTGGGCACGTTCCGATGCATTACTCACCCGTTCGCCACT	Bacteria	Proteobacteria	Betaproteobacteria	Burkholderiales	Comamonadaceae	Hydrogenophaga	atypica/defluvii/palleronii/taeniospiralis	934	0.0123354
TGCTGCCTCCCGTAGGAGTCTGGACCGTGTCTCAGTTCCAGTGTGGCCGATCACCCTCTCAGGTCGGCTACGTATCGTTGCCTTGGTAAGCCGTTACCTTACCAACTAGCTAATACGGCGCAGGTCCATCTATAAGTGATAGCAGAGCCATCTTTCACTATCGAACCATGCGGTTCGAAATATTATCCGGTATTAGCTCCGGTTTCCCGAAGTTATCCCAGTCTTATAGGTAGGTTACCCACGTGTTACTCACCCGTCCGCCACT	Bacteria	Firmicutes	Bacilli	Bacillales	Staphylococcaceae	Staphylococcus	NA	576	0.00760724
TGCTGCCTCCCGTAGGAGTCTGGACCGTGTCTCAGTTCCAGTGTGGCTGGTCATCCTCTCAGACCAGCTAGGGATCGTCGCCTAGGTGAGCCGTTACCCCACCTACTAGCTAATCCCATCTGGGTTCATCCGATGGTGTGAGGCCCGAAGGTCCCCCACTTTGGTCTTGCGACGTTATGCGGTATTAGCCACCGTTTCCAGTGGTTATCCCCCTCCATCGGGCAGATCCCCAGACATTACTCACCCGTTCGCCGCT	Bacteria	Proteobacteria	Gammaproteobacteria	Enterobacteriales	Enterobacteriaceae	Pantoea	NA	806	0.0106449
TGCTGCCTCCCGTAGGAGTCTGGACCGTATCTCAGTTCCAGTGTGGCTGATCGTCCTCTCAGACCAGCTACTGATCATCGCCTTGGTAGGCCATTACCCTACCAACTAGCTAATCAGACGCAAGCTTTTCCCTAGGCAAATTTCTTTTTTCACTTTTTCAAGCATATAGAGTTTTAGCAAATATTTCTAAATGTTATCCTCTTCCATAGGGGCAAATTCTTACGCGTTACTCACCCGTCCGCCGCTCTGT	Bacteria	Cyanobacteria	Chloroplast	NA	NA	NA	NA	855	0.011292
TGCTGCCTCCCGTAGGAGTCTGGGCCGTGTCTCAGTCCCAGTGTGGCCGGTCACCCTCTCAGGCCGGCTACGCATCGTCGCCTTGGTGAGCCGTTATCTCACCAACCAGCTAATGCGCCGCAGGCCCATCTGTAAGCGGTAGCCTTGCGGCCACCTTTCAACCAACGGTCATGCGACCGAAGGTCCTATCCGGTATTAGCCCCGGTTTCCCGGGGTTATCCCGGTCTTACAGGCAGGTTGCCTACGTGTTACTCACCCGTACGCCACT	Bacteria	Firmicutes	Bacilli	Bacillales	Bacillaceae	Caldalkalibacillus	NA	633	0.00836004
TGCTGCCTCCCGTAGGAGTCTGGGCCGTGTCTCAGTCCCAGTGTGGCTGATCATCCTCTCAGACCAGCTACTGATCGTCGCCTTGGTGAGCCGTTACCTCACCAACTAGCTAATCAGACGCGGGCCGATCCTCCGGCAGCAAGCCTTTCCCCAAAAGGGCGTATCCGGTATTAGCTCAAGTTTCCCTGAGTTATTCCGAACCAGAGGGCACGTTCCCACGCGTTACTCACCCGTTCGCCACTCTGTCTCT	Bacteria	Proteobacteria	Alphaproteobacteria	Rhizobiales	Methylobacteriaceae	Methylobacterium	NA	744	0.00982602
TGCTGCCTCCCGTAGGAGTCTGGGCCGTGTCTCAGTCCCAGTGTGGCCGATCACCCTCTCAGGTCGGCTACGCATCGTCGCCTTGGTGAGCCGTTACCTCACCAACTAGCTAATGCGCCGCGGGCCCATCTGTAAGTGATAGCCGAAACCATCTTTCAAAAAAGAACCATGCAGTTCTTTTTATTATCCGGTATTAGCACCGATTTCTCGATGTTATCCCAGTCTTACAGGCAGGTTGCCCACGTGTTACTCACCCGTACGCCGCT	Bacteria	Firmicutes	Bacilli	Bacillales	Bacillaceae	Bacillus	NA	723	0.00954867
TGCTGCCTCCCGTAGGAGTCTGGGCCGTGTCTCAGTCCCAGTGTGGCGGATCATCCTCTCAGACCCGCTACAGATCGTCGCCTTGGTAGGCCTTTACCCCACCAACTAGCTAATCCGACTTAGGCTCATCTATTAGCGCAAGGTCATAAAGATCCCCTGCTTTCTCCCGTAGGACGTATGCGGTATTAGCATCCCTTTCGAGATGTTGTCCCCCACTAATAGGCAGATTCCTAAGCATTACTCACCCGTTCGCCACT	Bacteria	Proteobacteria	Gammaproteobacteria	Pseudomonadales	Moraxellaceae	Acinetobacter	NA	928	0.0122561
TGCTGCCTCCCGTAGGAGTTTGGGCCGTGTCTCAGTCCCAATGTGGCCGGTCAGTCTCTCAACTCGGCTATGCATCATCGTCTTGGTGAGCCTTTACCTCACCAACTAACTAATGCACCGCGAATCCATCTTAAAGCGCTGCAAACGCAGCTTTTAACCTTAGTGCATGTGCACTTGGGTTTTATCCGGTATTAGTCACTGTTTCCAATGGTTATCCCAGACTTTGAGGTAGGTTATTCACGTGTTACTCACCCGTGCGCCACT	Bacteria	Firmicutes	Bacilli	Lactobacillales	Leuconostocaceae	Fructobacillus	NA	928	0.0122561
TGCTGCCTCCCGTAGGAGTTTGGGCCGTGTCTCAGTCCCAATGTGGCCGATCACCCTCTCAGGTCGGCTACGCATCGTTGCCTTGGTGGGCCGTTACCCCGCCAACTAGCTAATGCGCCGCGGGCCCATCTGTAAGTGGCAGCCGAAGCCGCCTTTCCTTTTTCCTCCATGCGGAGGAAAAAACGATCCGGTATTAGCCCCGGTTTCCCGGCGTTATCCCAGTCTTACAGGCAGGTTGCCCACGTGTTACTCACCCGTCCGCCGCT	Bacteria	Firmicutes	Bacilli	Bacillales	Bacillaceae	Bacillus	coagulans	925	0.0122165
TGCTGCCTCCCGTAGGAGTTTGGGCCGTGTCTCAGTCCCAATGTGGCTGATCATCCTCTCAGACCAGCTATGGATCGTCGCCTTGGTAGGCCTTTACCCCACCAACTAGCTAATCCAACGCGGGCCAATCCTTCCCCGATAAATCTTTCCCCCGTAGGGCGTATACGGTATTAATTCCAGTTTCCCAGAGCTATTCCGTAGAAAAGGGTATGTTCCCACGCGTTACTCACCCGTCCGCCGCTCTGTCTCT	Bacteria	Proteobacteria	Alphaproteobacteria	Rhizobiales	Rhizobiaceae	Rhizobium	NA	923	0.0121901
TGCTGCCTCCCGTAGGAGTTTGGGCCGTGTCTCAGTCCCAATGTGGCCGATCAGTCTCTCAACTCGGCTATGCATCATCGCCTTGGTAGGCCGTTACCCTACCAACTAGCTAATGCACCGCAGGTCCATCCAAGAGTGATAGCAGAACCATCTTTTAAACAGTTGATAGGCATCATCTGTTGTTATCCGGTATTAGCATCTGTTTCCAGGTGTTATCCCGATCTCTTGGGCAGGTTACCCACGTGTTACTCACCCGTTCGCCACT	Bacteria	Firmicutes	Bacilli	Lactobacillales	Lactobacillaceae	Lactobacillus	NA	813	0.0107373
TGCTGCCTCCCGTAGGAGTAAGGGCCGTGTCTCAGTCCCCTTGTGGCCGTTCACCCTCTCAGGCCGGCTACCCATCATCGCCTTGGTGAGCCGTTACCTCTCCAACTAGCTAATGGGACGCAAAGCTCTCTCACAGCGCATATAGCTTTCATAATCTTAGGATGCCCTAAAATCATAATATCAGGTATTAGCATTCGTTTCCAAATGTTGTCCCTAACTGTGAGGCAAGTTCTTTACGCGTTACTCACCCGTCCGCCACT	Bacteria	Fusobacteria	Fusobacteriia	Fusobacteriales	Fusobacteriaceae	Fusobacterium	NA	922	0.0121769
TGCTGCCTCCCGTAGGAGTCTGGACCGTGTCTCAGTTCCAGTGTGGCTGGTCATCCTCTCAGACCAGCTAGGGATCGTCGCCTAGGTGAGCCGTTACCCCACCTACTAGCTAATCCCATCTGGGCACATCCGATGGCGTGAGGCCCGAAGGTCCCCCACTTTGGTCCGAAGACGTTATGCGGTATTAGCTACCGTTTCCAGTAGTTATCCCCCTCCATCGGGCAGTTTCCCAGACATTACTCACCCGTACGCCGCT	Bacteria	Proteobacteria	Gammaproteobacteria	Enterobacteriales	Enterobacteriaceae	NA	NA	922	0.0121769
TGCTGCCTCCCGTAGGAGTCTGGGCCGTGTCTCAGTCCCAGTGTGGCTGATCATCCTCTCAGACCAGCTAGGGATCGTCGCCTAGGTGAGCCATTACCTCACCTACTAGCTAATCCCATATGGGTTCATCCGATAGCGCAAGGACCGAAGTTCCCCTGCTTTGCTCCTAAGAGATTATGCGGTATTAGCTACCGTTTCCAGTAGTTATCCCCCTCTATCGGGCAGATCCCCATACATTACTCACCCGTCCGCCACT	Bacteria	Proteobacteria	Gammaproteobacteria	Enterobacteriales	Enterobacteriaceae	Providencia	NA	918	0.012124
TGCTGCCTCCCGTAGGAGTCTGGGCCGTGTCTCAGTCCCAGTGTGGCCGGTCACCCTCTCAGGTCGGCTACGCATCGTCGCCTTGGTAGGCCGTTACCCCACCAACTAGCTAATGCGCCGCAGGCCCATCTCTCAGTGACAGCCAAAAGCCGCCTTTCCTTTCCGGATCATGCGATCCGAAAACCTATCCGGTATTAGCATAAGTTTCCCTATGTTATCCCAGTCTGAGAGGCAGGTTGCCTACGTGTTACTCACCCGTCCGCCACT	Bacteria	Firmicutes	Bacilli	Bacillales	Paenibacillaceae	Brevibacillus	NA	723	0.00954867
TGCTGCCTCCCGTAGGAGTCTGGACCGTGTCTCAGTTCCAGTGTGGCCGATCACCCTCTCAGGTCGGCTACGTATCGTTGCCTTGGTAAGCCGTTACCTTACCAACTAGCTAATACGGCGCGGGTCCATCTATAAGTGATAGCAAAACCATCTTTTACTTTAGAACCATGCGGTTCTAAATGTTATCCGGTATTAGCTCCGGTTTCCCGAAGTTATCCCAGTCTTATAGGTAGGTTACCCACGTGTTACTCACCCGTTCGCCACT	Bacteria	Firmicutes	Bacilli	Bacillales	Staphylococcaceae	Staphylococcus	NA	908	0.011992
TGCTGCCTCCCGTAGGAGTCTGGTCCGTGTCTCAGTACCAGTGTGGGGGATCACCCTCTCAGGCCCCCTAAAGATCGTTGACTTGGTGAGCCGTTACCTCACCAACTATCTAATCTTGCGCGTGCCCATCTCTATCCACCGGAGTTTTCAATATCAAATGATGCCATTCAATATATTATGGGGTATTAATCTTCCTTTCGAAAGGCTATCCCCCTGATAAAGGCAGGTTGCACACGTGTTACTCACCCGTACGCCGCT	Bacteria	Bacteroidetes	Flavobacteriia	Flavobacteriales	Flavobacteriaceae	Chryseobacterium	NA	908	0.011992
TGCTGCCTCCCGTAGGAGTCTGGGCCGTGTCTCAGTCCCAGTGTGGCCGATCACCCTCTCAGGTCGGCTACGCATCGTCGCCTTGGTGAGCCGTTACCTCACCAACTAGCTAATGCGCCGCGGGTCCATCTGTAAGTGGTAGCCGAAGCCACCTTTTATGTCTGAACCATGCGGTTCAAACAACCATCCGGTATTAGCCCCGGTTTCCCGGAGTTATCCCAGTCTTACAGGCAGGTTACCCACGTGTTACTCACCCGTACGCCGCT	Bacteria	Firmicutes	Bacilli	Bacillales	Bacillaceae	Bacillus	NA	907	0.0119788
TGCTGCCTCCCGTAGGAGTCTGGGCCGTGTCTCAGTCCCAGTGTGGCCGATCACCCTCTCAGGTCGGCTACGCATCGTTGCCTTGGTGAGCCACTACCTCACCAACTAGCTAATGCGCCGCGGGTCCATCTGTAAGTGATAGCAGAACCATCTTTCAACTTCGAATCATGCGATCCGAGGTGTTATCCGGTATTAGCCCCGGTTTCCCGGAGTTATCCCAGTCTTACAGGCAGGTTACCCACGTGTTACTCACCCGTGCGCCGCT	Bacteria	Firmicutes	Bacilli	Bacillales	Bacillaceae	NA	NA	818	0.0108033
TGCTGCCTCCCGTAGGAGTCTGGGCCGTGTCTCAGTCCCAGTGTGGCCGATCACCCTCTCAGGTCGGCTATGTATCGTCGCCTTGGTGAGCCGTTACCCCACCAACTAGCTAATACAACGCAGGTCCATCTGGTAGTGATGCAATTGCACCTTTTAAGCAAATGTCATGCAACATCTACTATTATGCGGTATTAGCTATCGTTTCCAATAGTTATCCCCCGCTACCAGGCAGGTTACCTACGCGTTACTCACCCGTCCGCCACT	Bacteria	Firmicutes	Bacilli	Lactobacillales	Streptococcaceae	Streptococcus	NA	904	0.0119391
TGCTGCCTCCCGTAGGAGTCTGGGCCGTGTCTCAGTCCCAGTGTGGCTGATCATCCTCTCAGACCAGCTATCGATCATCGCCTTGGTAGGCCTTTACCCCACCAACAAGCTAATCGAACGCAGGCTCCTCCACAGGCGACTTACGCCTTTGACCCTCAGGTATCATGCGGTATTAGCACCAGTTTCCCGGTGTTATCCCCCACCCGTGGATAGATCCCTACGCGTTACTCACCCGTTCGCCGCTCTGTCT	Bacteria	Proteobacteria	Alphaproteobacteria	Rhodospirillales	Acetobacteraceae	Swaminathania	NA	904	0.0119391
TGCTGCCTCCCGTAGGAGTCTGGGCCGTGTCTCAGTCCCAGTGTGGCCGATCACCCTCTCAGGTCGGCTACGCATCGTCGCCTTGGTGAGCCGTTACCTCACCAACTAGCTAATGCGCCGCGGGCCCATCTGTAAGTGATAGCCGAAGCCATCTTTCAACCAAGGACCATGAGGTCCTCGGTGTTATCCGGTATTAGCTCCGGTTTCCCGAAGTTATCCCAGTCTTACAGGCAGGTTGCCCACGTGTTACTCACCCGTGCGCCGCT	Bacteria	Firmicutes	Bacilli	Bacillales	Bacillaceae	NA	NA	716	0.00945622
TGCTGCCTCCCGTAGGAGTCTGGACCGTGTCTCAGTTCCAGTGTGGCCGATCACCCTCTCAGGTCGGCTACGTATCGTTGCCTTGGTAAGCCGTTACCTTACCAACTAGCTAATACGGCGCGGGTCCATCTATAAGTGATAGCAAAACCATCTTTCACTTTAGAACCATGCGGTTCTAAATGTTATCCGGCATTAGCCCCGGTTTCCCGGAGTTATTCCAGTCTTATAGGTAGGTTACCCACGTGTTACTCACCCGTGCGCCGCT	Bacteria	Firmicutes	Bacilli	Bacillales	Staphylococcaceae	Staphylococcus	NA	813	0.0107373
TGCTGCCTCCCGTAGGAGTCTGGGCCGTGTCTCAGTCCCAGTGTGGCTGGTCGTCCTCTCAGACCAGCTACTGATCGTCGCCTTGGTGGGCCTTTACCCCACCAACTAGCTAATCAGCCATCGGCCAACCCTATAGCGCGAGGCCCGAAGGTCCCCCGCTTTCATCCGTAGATCGTATGCGGTATTAATCCGGCTTTCGCCGGGCTATCCCCCACTACAGGACATGTTCCGATGTATTACTCACCCGTCCGCCACT	Bacteria	Proteobacteria	Betaproteobacteria	Burkholderiales	Burkholderiaceae	Burkholderia-Paraburkholderia	NA	902	0.0119127
TGCTGCCTCCCGTAGGAGTTTGGGCCGTGTCTCAGTCCCAATGTGGCCGATCACCCTCTCAGGTCGGCTACGCATCGTTGCCTTGGTGGGCCGTTACCCCGCCAACTAGCTAATGCGCCGCGGGCCCATCTGTAAGTGGCAGCCGAAGCCGCCTTTCCTTTTTCCTCCATGCGGAGGAAAAAACGATCCGGTATTAGCCCCGGTTTCCCGGCGTTATCCCGGTCTTACAGGCAGGTTGCCCACGTGTTACTCACCCGTCCGCCGCT	Bacteria	Firmicutes	Bacilli	Bacillales	Bacillaceae	Bacillus	NA	638	0.00842608
TGCTGCCTCCCGTAGGAGTCTGGGCCGTGTCTCAGTCCCAGTGTGGCTGATCATCCTCTCAAACCAGCTATGGATCGTCGGCTTGGTAGGCCATTACCCCACCAACTACCTAATCCAACGCGGGCTAATCCTTCGCCGATAAATCTTTCCCCCAAAGGGCGTATACGGTATTACCCCCAGTTTCCCAGGACTATTCCGTAGCAAAGGGCATATTCCCACGCGTTACTCACCCGTCCGCCACTCTGTCTCT	Bacteria	Proteobacteria	Alphaproteobacteria	Rhodobacterales	Rhodobacteraceae	Paracoccus	NA	896	0.0118335
TGCTGCCTCCCGTAGGAGTCTGGGCCGTGTCTCAGTCCCAGTGTGGCCGATCACCCTCTCAGGTCGGCTACGCATCGTCGCCTTGGTGAGCCGTTACCTCACCAACTAGCTAATGCGCCGCGGGCCCATCTGTAAGTGATAGCCGAAGCCATCTTTCAACCAAGGACCATGAGGTCCTCGGTGTTATCCGGTATTAGCTCCGGTTTCCCGAAGTTATCCCAGTCTTACAGGCAGGTTGCCCACGTGTTACTCACCCGTTCGCCGCT	Bacteria	Firmicutes	Bacilli	Bacillales	Bacillaceae	NA	NA	852	0.0112524
TGCTGCCTCCCGTAGGAGTCTGGACCGTGTCTCAGTTCCAGTGTGGCTGGTCATCCTCTCAGACCAGCTAGGGATCGTCGCCTAGGTGAGCCGTTACCCCACCTACTAGCTAATCCCATCTGGGTTCATCTGATGGCAAGAGGCCCGAAGGTCCCCCTCTTTGGTCTTGCGACGTTATGCGGTATTAGCTACCGTTTCCAGTAGTTATCCCCCTCCATCAGGCAGATCCCCAGACATTACTCACCCGTTCGCCGCT	Bacteria	Proteobacteria	Gammaproteobacteria	Enterobacteriales	Enterobacteriaceae	Cedecea	NA	896	0.0118335
TGCTGCCTCCCGTAGGAGTCTGGGCCGTGTCTCAGTCCCAGTGTGGCCGGTCGCCCTCTCAGGCCGGCTACCCGTCGTCGCCTTGGTAGGCCATCACCCCACCAACAAGCTGATAGGCCGCGGGCTCATCCTGCACCGCCGGAGCTTTCCACACACAGACCATGCGGCCGTATGTCATATCCGGTATTAGACCCCGTTTCCAGGGCTTGTCCCAGAGTGCAGGGCAGATTGCCCACGTGTTACTCACCCGTCCGCCGCT	Bacteria	Actinobacteria	Actinobacteria	Streptomycetales	Streptomycetaceae	Streptomyces	NA	896	0.0118335
TGCTGCCTCCCGTAGGAGTCTGGGCCGTGTCTCAGTCCCAGTGTGGCGGATCATCCTCTCAGACCCGCTACAGATCGTCGCCTTGGTAGGCCTTTACCCCACCAACTAGCTAATCCGACTTAGGCTCATCTATTAGCGCAAGGCCCGAAGGTCCCCTGCTTTCTCCCGTAGGACGTATGCGGTATTAGCATCCCTTTCGAGATGTTGTCCCCCACTAATAGGCAGATTCCTAAGCATTACTCACCCGTCCGCCGCT	Bacteria	Proteobacteria	Gammaproteobacteria	Pseudomonadales	Moraxellaceae	Acinetobacter	beijerinckii/lwoffii	895	0.0118203
TGCTGCCTCCCGTAGGAGTCTGGGCCGTGTCTCAGTCCCAGTGTGGCCGATCACCCTCTCAGGTCGGCTACGCATCGTCGCCTTGGTGAGCCGTTACCTCACCAACTAGCTAATGCGCCGCGGGCCCATCTGTAAGTGACAGCCGAAACCGTCTTTTAGCTTTTCCTCATGCGAGGAAAAGATTGATCCGGTATTAGCTCCGGTTTCCCGAAGTTATCCCAGTCTTACAGGCAGGTTGCCCACGTGTTACTCACCCGTACGCCACT	Bacteria	Firmicutes	Bacilli	Bacillales	Bacillaceae	Bacillus	NA	831	0.010975
TGCTGCCTCCCGTAGGAGTTCGGGCCGTGTCTCAGTCCCGATGTGGCTGATCATCCTCTCAGACCAGCTACGGATCGTCGCCTTGGTGAGCCATTACCTCACCAACAAGCTAATCCGACATAGACTCATCCGATAGCGCAAGGTCCGAAGATCCCCTGCTTTCTCCCGTAGGACGTATGCGGTATTAGCCTGGGTTTCCCCAGGTTATCCCCCACTACCGGGCAGATTTCTATGCATTACTCACCCGTTCGCCACT	Bacteria	Proteobacteria	Gammaproteobacteria	Oceanospirillales	Halomonadaceae	Halomonas	NA	658	0.00869022
TGCTGCCTCCCGTAGGAGTCTGGGCCGTGTCTCAGTCCCAGTGTGGCGGATCATCCTCTCAGACCCGCTACAGATCGTCGCCTTGGTGAGCCTTTACCCCACCAACTAGCTAATCTGACTTAGGCTCATCTATTAGCACAAGGTCCTAAGATCCCCTGCTTTCCCCCGTAAGGCGTATGCGGTATTAGCGTCCCTTTCGAAACGTTGTCCCCCACTAATAGGCAGATTCCTAAGCTTTACTCACCCGTACGCCACT	Bacteria	Proteobacteria	Gammaproteobacteria	Pseudomonadales	Moraxellaceae	Acinetobacter	NA	891	0.0117674
TGCTGCCTCCCGTAGGAGTCTGGGCCGTGTCTCAGTCCCAGTGTGGCGGATCGTCCTCTCAGACCCGCTACCGATCGTCGCCTTGGTGGGCCTTTACCCCACCAACTAGCCTAATCGGACATCGGCCGCTCCGAGAGCGCGAGGCCCGAAGGTCCCCCGCTTTGCTCTTCCGAGTTCATGCGGTATTAGCCAGCCTTTCGGCCGGTTATCCCCCTCTCCCGGGTACGTTCCGATGCATTACTCACCCGTGCGCCACT	Bacteria	Proteobacteria	Betaproteobacteria	Hydrogenophilales	Hydrogenophilaceae	Tepidiphilus	NA	782	0.0103279
TGCTGCCTCCCGTAGGAGTCTGGACCGTGTCTCAGTTCCAGTGTGGCTGGTCATCCTCTCAGACCAGCTAGGGATCGTCGCCTTGGTGAGCCGTTACCCCACCAACAAGCTAATCCCATCTGGGCACATCCGATGGCAAGAGGCCCGAAGGTCCCCCTCTTTGGTCTTGCGACGTTATGCGGTATTAGCTACCGTTTCCAGTAGTTATCCCCCTCCATCAGGCAGTTTCCCAGACATTACTCACCCGTTCGCCGCT	Bacteria	Proteobacteria	Gammaproteobacteria	Enterobacteriales	Enterobacteriaceae	NA	NA	890	0.0117542
TGCTGCCTCCCGTAGGAGTCTGGTCCGTGTCTCAGTACCAGTGTGGGGGATCACCCTCTCAGGCCCCCTAAAGATCGTTGACTTGGTGAGCCGTTACCTCACCAACTATCTAATCTTGCGCGTGCCCATCTCTATCCACCGGAGTTTTCAATATCAAATGATGCCATTCAATATATTATGGGGTATTAATCTTCCTTTCGAAAGGCTATCCCCCTGATAAAGGCAGGTTGCACACGTGTTACTCACCCGTGCGCCGCT	Bacteria	Bacteroidetes	Flavobacteriia	Flavobacteriales	Flavobacteriaceae	Chryseobacterium	NA	890	0.0117542
TGCTGCCTCCCGTAGGAGTCTGGGCCGTGTCTCAGTCCCAGTGTGGCCGATCACCCTCTCAGGTCGGCTATGTATCGTCGCCTTGGTGAGCCATTACCTCACCAACTAGCTAATACACCGCGGGCCCATCTGTAAGCGATGGCAGAACCATCTTTTACCCTTGCATCATGCGATGCAAAAGATTACCCGGTATTAGCCCCGGTTTCCCGAAGTTATCCCCGTCTTACAGGCAGGTTGCCCACGTGTTACTCACCCGTACGCCACT	Bacteria	Firmicutes	Bacilli	Bacillales	Sporolactobacillaceae	NA	NA	374	0.00493942
TGCTGCCTCCCGTAGGAGTCTGGACCGTGTCTCAGTTCCAGTGTGGCTGATCATCCTCTCAGACCAGCTACCCGTCGTTGCCTTGGTAGGCCATTACCCTACCAACTAGCTGATGGGCCGCGGACCCATCCCAGAGCGCGAGCATGTAAACAGAAGCCCGCTTTGACCTCACGATCGAAACCGCGTGGTCTCATGCTGTATTAGCCCACCTTTCGGCAGGTTATCCACCACTCCAGGGCAGGTAATCCACGTGTTACTCACCCGTCCGCCGCT	Bacteria	Proteobacteria	Deltaproteobacteria	Myxococcales	mle1-27	NA	NA	889	0.011741
TGCTGCCTCCCGTAGGAGTCTGGACCGTGTCTCAGTTCCAGTGTGGCTGGTCATCCTCTCAGACCAGCTAGGGATCGTCGCCTAGGTGAGCCATTACCCCACCTACTAGCTAATCCCATCTGGGCACATCCGATGGTGTGAGGCCCGAAGGTCCCCCACTTTGGTCTCGCGACGTTATGCGGTATTAGCTACCGTTTCCAGTAGTTATCCCCCTCCATCGGGCAGTTTCCCAGACATTACTCACCCGTACGCCACT	Bacteria	Proteobacteria	Gammaproteobacteria	Enterobacteriales	Enterobacteriaceae	NA	NA	889	0.011741
TGCTGCCTCCCGTAGGAGTCTGGGCCGTGTCTCAGTCCCAGTGTGGCTGATCATCCTCTCAGACCAGCTATCGATCATCGCCTTGGTAGGCCTTTACCCCACCAACAAGCTAATCGAACGCAGGTTCCTCCACAGGCGACTTGCGCCTTTGACCCTCAGGTATCATGCGGTATTAGCATCAGTTTCCCGATGTTATCCCCCACCCGTGGATAGATCCCTACGCGTTACTCACCCGTCCGCCGCTCTGTCT	Bacteria	Proteobacteria	Alphaproteobacteria	Rhodospirillales	Acetobacteraceae	Asaia	NA	887	0.0117146
TGCTGCCTCCCGTAGGAGTTTGGGCCGTGTCTCAGTCCCAATGTGGCCGGTCAGTCTCTCAACTCGGCTATGCATCATCGTCTTGGTAGGCCATTACCCCACCAACTAACTAATGCACCGCGAATCCATCAAAAAGTGGTCCAAACGGACCTTTTAACGTTTTGTCATGCGACAGCACGTTTTATACGGTATTAGCATCTGTTTCCAAATGTTATCCCCTGCTTTTCGGTAGGTTATTCACGTGTTACTCACCCGTTCGCCACT	Bacteria	Firmicutes	Bacilli	Lactobacillales	Leuconostocaceae	Fructobacillus	NA	886	0.0117014
TGCTGCCTCCCGTAGGAGTCTGGGCCGTGTCTCAGTCCCAGTGTGGCTGATCATCCTCTCAGACCAGCTATGGATCGTTGCCTTGGTGAGCCATTACCTCACCAACCAGCTAATCCAACATGGGCTCATCCGATAGCGAAAGGTCCGAAGATCCCCTCCTTTCTCCCGTAGGACGTATGCGGTATTAGCGTGCGTTTCCACACGTTATCCCCCACTATCGGGCAGATTCCCATGCATTACTCACCCGTTCGCCGCT	Bacteria	Proteobacteria	Gammaproteobacteria	Oceanospirillales	Halomonadaceae	Zymobacter	NA	885	0.0116882
TGCTGCCTCCCGTAGGAGTCTGGGCCGTGTCTCAGTCCCAGTGTGGCCGGTCACCCTCTCAGGCCGGCTACCCGTCGTCGCCTTGGTGAGCCATTACCTCACCAACAAGCTGATAGGCCGTGAGCCCATCCAAGACCAGTAAACCCTTTCCACACACCACCATGCGGTGACATGTAGCATCCAGTATTAGACCCAGTTTCCCGGGCTTATCCCAGAGTCAAGGGCAGGTTACTCACGTATTACTCACCCGTACGCCACT	Bacteria	Actinobacteria	Actinobacteria	Micrococcales	Micrococcaceae	Kocuria	NA	884	0.011675
TGCTGCCTCCCGTAGGAGTCTGGGCCGTGTCTCAGTCCCAGTGTGGCTGATCATCCTCTCAGACCAGCTAGGGATCGTCGCCTTGGTGAGCCATTACCTCACCAACTAGCTAATCCCATATGGGTTCATCCGATAGCGCAAGGACCGAAGTTCCCCTGCTTTGCTCCTGAGAGATTATGCGGTATTAGCTACCGTTTCCAGTAGTTATCCCCCTCTATCGGGCAGATCCCCATACATTACTCACCCGTTCGCCGCT	Bacteria	Proteobacteria	Gammaproteobacteria	Enterobacteriales	Enterobacteriaceae	Providencia	NA	657	0.00867701
TGCTGCCTCCCGTAGGAGTCTGGGCCGTGTCTCAGTCCCAGTGTGGCTGATCATCCTCTCAGACCAGCTAGAGATCGTCGCCTTGGTGAGCCGTTACCTCACCAACTAGCTAATCTCATCTGGGTTCATCCTAATGCGTGAGGCCCGAAGGTCCCCCACTTTGGTCTTGCGACATTATGCGGTATTAGCCACCGTTTCCAGTGGTTATCCCCCTCATTAGGCCAGATCCCCAGACATTACTCACCCGTCCGCCACT	Bacteria	Proteobacteria	Gammaproteobacteria	Enterobacteriales	Enterobacteriaceae	Thorsellia	NA	881	0.0116354
TGCTGCCTCCCGTAGGAGTCTGGGCCGTGTCTCAGTCCCAGTGTGGCTGGTCGTCCTCTCAGACCAGCTACAGATCGTAGGCTTGGTAAGCTTTTACCCCACCAACTACCTAATCTGATATCGGCCGCTCCAATCGCGCGAGGTCTTGCGATCCCCCGCTTTCATCCATAGATCGTATGCGGTATTAGCGCAGCTTTCGCTGCGTTATCCCCCACGACTGGGCACGTTCCGATACATTACTCACCCGTCCGCCACT	Bacteria	Proteobacteria	Betaproteobacteria	Burkholderiales	Comamonadaceae	NA	NA	830	0.0109618
TGCTGCCTCCCGTAGGAGTCTGGGCCGTGTCTCAGTCCCAGTGTGGCTGATCATCCTCTCGGACCAGCTACTGATCATCGCCTTGGTAAGCTATTGCCTCACCAACTAGCTAATCAGACGCGAGCCCCTCCTCGGGCGGATTCCTCCTTTTGCTCCTCAGCCTACGGGGTATTAGCAGCCGTTTCCAGCTGTTGTTCCCCTCCCAAGGGCAGGTTCTTACGCGTTACTCACCCGTACGCCGCTCTGTCTC	Bacteria	Cyanobacteria	Chloroplast	NA	NA	NA	NA	875	0.0115561
TGCTGCCTCCCGTAGGAGTACCACCTTCCGTTTTCATCTTATAGTAAAAATACAGTTATTTTTTGGAGATGTTATAATGATGCGCGATGCGATCGTTTTTGCGCCGCGCGTCTGCTAAAATCACTACCAATTACAAAAAACCCATTTCAAACATTGCTCATATAAATTCATACGAAACGTAATACCCGTGGTTAAATCAAACTCAAGCTAAATTCAATGCGCAATTGCCCCTAGGGGGGGAAATTGAAAGAAGGATGTGGCGTTCACTTTCCTCTCCACTCTTGCTTCTCCATTTAAAAGGATGTGTTTTATAACTTATCGTAGCATTTTACAGTTTTTTTACTTTGTTTTTTTTTACAAATATTTTCCTCGCAAAATACGCCACCATTACTCACCCGT…	NA	NA	NA	NA	NA	NA	NA	874	0.0115429
TGCTGCCTCCCGTAGGAGTTCGGGCCGTGTCTCAGTCCCGATGTGGCTGATCATCCTCTCAGACCAGCTACGGATCGTCGCCTTGGTGAGCCATTACCTCACCAACAAGCTAATCCGACATAGACTCATCCGATAGCGCAAGGTCCGAAGATCCCCTGCTTTCTCCCGTAGGACGTATGCGGTATTAGCCTGGGTTTCCCCAGGTTATCCCCCACTACCGGGCAGATTTCTATGCATTACTCACCCGTGCGCCACT	Bacteria	Proteobacteria	Gammaproteobacteria	Oceanospirillales	Halomonadaceae	Halomonas	NA	604	0.00797704
TGCTGCCTCCCGTAGGAGTCTGGGCCGTGTCTCAGTCCCAGTGTGGCTGATCGTCCTCTCAGACCAGCTACTGATCGTCGCCTTGGTAGGCCTTTACCCCACCAACTAGCTAATCAGACATCGGCCGCTCCTATTGCGCGAGGCCTTGCGGTCCCCCGCTTTCACCCTCAGGTCGTATGCGGTATTAGCTAATCTTTCGACTAGTTATCCCCCACAACAGGGCACGTTCCGATGTATTACTCACCCGTCCGCCACT	Bacteria	Proteobacteria	Betaproteobacteria	Burkholderiales	Burkholderiaceae	Cupriavidus	NA	753	0.00994488
TGCTGCCTCCCGTAGGAGTCTGGGCCGTGTCTCAGTCCCAGTGTGGCTGATCATCCTCTCAGACCAGCTATCGATCATCGCCTTGGTAGGCCTTTACCCCACCAACAAGCTAATCGAACGCAGGTTCCTCCACAGGCGACTTGCGCCTTTGACCCTCAGGTATCATGCGGTATTAGCATCAGTTTCCCGATGTTATCCCCCACCCGTGGATAGATCCCTACGCGTTACTCACCCGTACGCCACTCTGTCT	Bacteria	Proteobacteria	Alphaproteobacteria	Rhodospirillales	Acetobacteraceae	Asaia	NA	872	0.0115165
TGCTGCCTCCCGTAGGAGTCTGGACCGTGTCTCAGTTCCAGTGTGGCTGGTCATCCTCTCAGACCAGCTAGGGATCGTCGCCTAGGTGAGCCGTTACCCCACCTACTAGCTAATCCCATCTGGGCACATCCGATGGCGTGAGGCCCGAAGGTCCCCCACTTTGGTCCGAAGACGTTATGCGGTATTAGCTACCGTTTCCAGTAGTTATCCCCCTCCATCGGGCAGTTTCCCAGACATTACTCACCCGTGCGCCACT	Bacteria	Proteobacteria	Gammaproteobacteria	Enterobacteriales	Enterobacteriaceae	NA	NA	869	0.0114769
TGCTGCCTCCCGTAGGAGTCTGGGCCGTGTCTCAGTCCCAGTGTGGCGGATCATCCTCTCAGACCCGCTACAGATCGTCGCCTTGGTAGGCCTTTACCCCACCAACTAGCTAATCCGACTTAGGCTCATCTATTAGCGCAAGGTCATAAAGATCCCCTGCTTTCTCCCGTAGGACGTATGCGGTATTAGCATCCCTTTCGAGATGTTGTCCCCCACTAATAGGCAGATTCCTAAGCATTACTCACCCGTACGCCGCT	Bacteria	Proteobacteria	Gammaproteobacteria	Pseudomonadales	Moraxellaceae	Acinetobacter	NA	865	0.0114241
TGCTGCCTCCCGTAGGAGTGACTATCCTGCTATGGGGGGAAATCAATTAGTCACTGAAAGCCAAGCCCATAAGTGGTACAGGCAGGCCTTGACCGACAACGGTTGTTGAGCCAAAGAAGAAGAGAAGAAGAGAAAATAATTTATATAAGTTTTCCTCGAATTTCTATAAATCGATCCATTATACTATTAAACATTCGTTCTGGGTACTCTACACCAAGCCAAACAAGAATATTCTAATATCCTTCGGTAAATCATTTCAACAACGATTGGTGCCAGGCCTCATTTAGAATTTCAGCCATTCTTTACACCCCATTACTCACCCGTCCGCCACT	NA	NA	NA	NA	NA	NA	NA	864	0.0114109
TGCTGCCTCCCGTAGGAGTCTGGGCCGTGTCTCAGTCCCAGTGTGGCCGGTCACCCTCTCAGGCCGGCTACCCGTCGTCGCCTTGGTGGGCCGTTACCCCACCAACTAGCTGATAGGCCGCGAGCCCATCCTTCTCCGCCGGAGCTTTCCACCTTCGATCATGCGAAAGAAGGTCGTATTCGGCATTAGACGTCGTTTCCAACGCTTATTCCAAAGAGAAGGGCAGGTTGCTCACGTGTTACTCACCCGTTCGCCGCT	Bacteria	Actinobacteria	Actinobacteria	Propionibacteriales	Nocardioidaceae	Aeromicrobium	NA	848	0.0111995
TGCTGCCTCCCGTAGGAGTCTGGGCCGTGTCTCAGTCCCAGTGTGGCGGATCATCCTCTCAGACCCGCTACAGATCGTCGCCTTGGTAGGCCTTTACCCCACCAACTAGCTAATCCGACTTAGGCTCATCTATTAGCGCAAGGTCATAAAGATCCCCTGCTTTCTCCCGTAGGACGTATGCGGTATTAGCATCCCTTTCGAGATGTTGTCCCCCACTAATAGGCAGATTCCTAAGCATTACTCACCCGTGCGCCACT	Bacteria	Proteobacteria	Gammaproteobacteria	Pseudomonadales	Moraxellaceae	Acinetobacter	NA	861	0.0113712
TGCTGCCTCCCGTAGGAGTCTGGACCGTGTCTCAGTTCCAGTGTGACTGATCATCCTCTCAGACCAGTTACGGATCGTCGCCTTGGTGAGCCATTACCTCACCAACAAGCTAATCCGACCTAGGCTCATCTATTAGCGCAAGGCCCTAAGGTCCCCTGCTTTCTCCCGTAGGACGTATGCGGTATTAGCGCTCCTTTCGAAACGTTGTCCCCCACTAATAGGCAGATTCCTAGGCATTACTCACCCGTCCGCCACT	Bacteria	Proteobacteria	Gammaproteobacteria	Pseudomonadales	Pseudomonadaceae	Pseudomonas	NA	758	0.0100109
TGCTGCCTCCCGTAGGAGTCTGGGCCGTGTCTCAGTCCCAGTGTGGCTGATCGTCCTCTCAGACCAGCTACTGATCGTCGCCTTGGTGGGCTTTTACCCCACCAACTAGCTAATCAGGCATCGGCCGCTCTAATCGCGCGAGGTCTTGCGATCCCCCGCTTTCCCCCTCAGGGCGTATGCGGTATTAGCACAGCTTTCGCTGCGTTATCCCCCACGATAAGGTACGTTCCGATGTATTACTCACCCGTCCGCCGCT	Bacteria	Proteobacteria	Betaproteobacteria	Burkholderiales	Burkholderiaceae	Polynucleobacter	NA	859	0.0113448
[truncated: 20,432 more rows]
