# Supplementary material for: Relative contributions of various endogenous and exogenous factors to the mosquito microbiota
Source: Parasit Vectors. 2020 Dec 10;13:619. doi: 10.1186/s13071-020-04491-7 (PMC7726613; doi:10.1186/s13071-020-04491-7)
Supplement: Supplementary file 9 — Additional file 9: Figure S6: Distribution of L1014F mutation (kdr-w) in mosquitoes grouped by Anopheles species. Numbers above each bar represent the total number of mosquitoes that kdr-w genotype is identified, per site. RR Homozygous resistant, SS homozygous sensitive, R/S heterozygous. [file 13071_2020_4491_MOESM9_ESM.xls]

## Sheet: Additional file 8 Table S3
Pairwise-Comparison	Cox1 Mean Nucleotide Difference	Cox1 Range	S200X.6 Mean Nucleotide Difference	S200X.6 Range
An. arabiensis vs An. coluzzii	5.167	1-8	267	267
An. arabiensis vs An. gambiae	5.57	2-10	34	34
An. arabiensis vs An. melas	12.67	2-35	37	37
An. arabiensis vs An. nili	6.67	5-8	NA	NA
An. coluzzii vs An. gambiae	1.71	0-4	233.67	233-234
An. coluzzii vs An. melas	13.17	1-37	289.57	239-241
An. coluzzii vs An. nili	5.5	5-6	NA	NA
An. gambiae vs An. melas	13.81	1-37	10	10
An. gambiae vs An. nili	5.86	4-9	NA	NA
An. melas vs An. nili	16.57	6-37	NA	NA
