# Supplementary material for: Relative contributions of various endogenous and exogenous factors to the mosquito microbiota
Source: Parasit Vectors. 2020 Dec 10;13:619. doi: 10.1186/s13071-020-04491-7 (PMC7726613; doi:10.1186/s13071-020-04491-7)
Supplement: Supplementary file 11 — Additional file 11: Table S5: Summary of host blood-meal composition. Table shows, the number of mosquitoes carrying mammalian DNA, the percent match of sequence to the NCBI database, and average count of reads per mammal. [file 13071_2020_4491_MOESM11_ESM.xls]

## Sheet: Additional file 10 Table S4 
Sample	Site	Primer
		KDR					S200X6
		kdr_w reads	WT reads	Total reads	Seq2/(Seq1+Seq2)	Sequences	An. gambiae s.s.	An. coluzzii	An. melas	An. arabiensis	An. nili	Total reads	Sequences
DNA_Plate_1_A10	Kissidougou_Aout_CAH_17	618		1000	0.00961538	AAAATTTGACAAAAGCAAGGCTAAGAAAAGGTTAAGCACCTGCAAAACAATGTCATGTAAAAACGATCTTGGTCCATGTTAATTTGCATTACTTACGACAAAATTTCCTATCACTACAGTGGCCAAGAAAAATGGTATGCAGGATACATCACCGACAAGCATACAATCCCACATTGATTCAATCCATTCTCCGCATAGCACACGGAACACAATCATGAAGGAATGCATGAAATCTGTAAAATTCCATCTTGGCAGAT	x					1237	ATTTTGCTCCACTCAGAATTTAATGCATTGTTCACGCTGAACAATAGCGGTTAGCTGGGAATAATAAGGAACTGCATTTAATTCATTATTTTAGGATGTCTAATAGTCTCAATAGTTAAAAAATTGAATTTCATGTATTTTGGTGGTAGCAATATTCCGATTAATATTCAATTAAATGTAGCGAACGTACAACATTTCACGTTCACTT
DNA_Plate_1_A11	Kankan_Pyrethre_17	897		1477	0.00554324	AAAATTTGACAAAAGCAAGGCTAAGAAAAGGTTAAGCACCTGCAAAACAATGTCATGTAAAAACGATCTTGGTCCATGTTAATTTGCATTACTTACGACAAAATTTCCTATCACTACAGTGGCCAAGAAAAATGGTATGCAGGATACATCACCGACAAGCATACAATCCCACATTGATTCAATCCATTCTCCGCATAGCACACGGAACACAATCATGAAGGAATGCATGAAATCTGTAAAATTCCATCTTGGCAGAT	x					1602	ATTTTGCTCCACTCAGAATTTAATGCATTGTTCACGCTGAACAATAGCGGTTAGCTGGGAATAATAAGGAACTGCATTTAATTCATTATTTTAGGATGTCTAATAGTCTCAATAGTTAAAAAATTGAATTTCATGTATTTTGGTGGTAGCAATATTCCGATTAATATTCAATTAAATGTAGCGAACGTACAACATTTCACGTTCACTT
DNA_Plate_1_A12	Dabola_Aout_CAH_17	800		1347	0.00744417	AAAATTTGACAAAAGCAAGGCTAAGAAAAGGTTAAGCACCTGCAAAACAATGTCATGTAAAAACGATCTTGGTCCATGTTAATTTGCATTACTTACGACAAAATTTCCTATCACTACAGTGGCCAAGAAAAATGGTATGCAGGATACATCACCGACAAGCATACAATCCCACATTGATTCAATCCATTCTCCGCATAGCACACGGAACACAATCATGAAGGAATGCATGAAATCTGTAAAATTCCATCTTGGCAGAT	x					1405	ATTTTGCTCCACTCAGAATTTAATGCATTGTTCACGCTGAACAATAGCGGTTAGCTGGGAATAATAAGGAACTGCATTTAATTCATTATTTTAGGATGTCTAATAGTCTCAATAGTTAAAAAATTGAATTTCATGTATTTTGGTGGTAGCAATATTCCGATTAATATTCAATTAAATGTAGCGAACGTACAACATTTCACGTTCACTT
DNA_Plate_1_A1	Kankan_Pyrethre_17	1450		2271	0.00548697	AAAATTTGACAAAAGCAAGGCTAAGAAAAGGTTAAGCACCTGCAAAACAATGTCATGTAAAAACGATCTTGGTCCATGTTAATTTGCATTACTTACGACAAAATTTCCTATCACTACAGTGGCCAAGAAAAATGGTATGCAGGATACATCACCGACAAGCATACAATCCCACATTGATTCAATCCATTCTCCGCATAGCACACGGAACACAATCATGAAGGAATGCATGAAATCTGTAAAATTCCATCTTGGCAGAT	x					2430	ATTTTGCTCCACTCAGAATTTAATGCATTGTTCACGCTGAACAATAGCGGTTAGCTGGGAATAATAAGGAACTGCATTTAATTCATTATTTTAGGATGTCTAATAGTCTCAATAGTTAAAAAATTGAATTTCATGTATTTTGGTGGTAGCAATATTCCGATTAATATTCAATTAAATGTAGCGAACGTACAACATTTCACGTTCACTT
DNA_Plate_1_A2	Kankan_Pyrethre_17	736		1148	0.00942127	AAAATTTGACAAAAGCAAGGCTAAGAAAAGGTTAAGCACCTGCAAAACAATGTCATGTAAAAACGATCTTGGTCCATGTTAATTTGCATTACTTACGACAAAATTTCCTATCACTACAGTGGCCAAGAAAAATGGTATGCAGGATACATCACCGACAAGCATACAATCCCACATTGATTCAATCCATTCTCCGCATAGCACACGGAACACAATCATGAAGGAATGCATGAAATCTGTAAAATTCCATCTTGGCAGAT	x					1279	ATTTTGCTCCACTCAGAATTTAATGCATTGTTCACGCTGAACAATAGCGGTTAGCTGGGAATAATAAGGAACTGCATTTAATTCATTATTTTAGGATGTCTAATAGTCTCAATAGTTAAAAAATTGAATTTCATGTATTTTGGTGGTAGCAATATTCCGATTAATATTCAATTAAATGTAGCGAACGTACAACATTTCACGTTCACTT
DNA_Plate_1_A3	Dabola_Aout_CAH_17	1515		2503	0.00655738	AAAATTTGACAAAAGCAAGGCTAAGAAAAGGTTAAGCACCTGCAAAACAATGTCATGTAAAAACGATCTTGGTCCATGTTAATTTGCATTACTTACGACAAAATTTCCTATCACTACAGTGGCCAAGAAAAATGGTATGCAGGATACATCACCGACAAGCATACAATCCCACATTGATTCAATCCATTCTCCGCATAGCACACGGAACACAATCATGAAGGAATGCATGAAATCTGTAAAATTCCATCTTGGCAGAT	x					2619	ATTTTGCTCCACTCAGAATTTAATGCATTGTTCACGCTGAACAATAGCGGTTAGCTGGGAATAATAAGGAACTGCATTTAATTCATTATTTTAGGATGTCTAATAGTCTCAATAGTTAAAAAATTGAATTTCATGTATTTTGGTGGTAGCAATATTCCGATTAATATTCAATTAAATGTAGCGAACGTACAACATTTCACGTTCACTT
DNA_Plate_1_A4	Dabola_Aout_CAH_17	221		413	0.0595745	AAAATTTGACAAAAGCAAGGCTAAGAAAAGGTTAAGCACCTGCAAAACAATGTCATGTAAAAACGATCTTGGTCCATGTTAATTTGCATTACTTACGACAAAATTTCCTATCACTACAGTGGCCAAGAAAAATGGTATGCAGGATACATCACCGACAAGCATACAATCCCACATTGATTCAATCCATTCTCCGCATAGCACACGGAACACAATCATGAAGGAATGCATGAAATCTGTAAAATTCCATCTTGGCAGAT
DNA_Plate_1_A5	Dabola_Aout_CAH_17	915		1531	0.00759219	AAAATTTGACAAAAGCAAGGCTAAGAAAAGGTTAAGCACCTGCAAAACAATGTCATGTAAAAACGATCTTGGTCCATGTTAATTTGCATTACTTACGACAAAATTTCCTATCACTACAGTGGCCAAGAAAAATGGTATGCAGGATACATCACCGACAAGCATACAATCCCACATTGATTCAATCCATTCTCCGCATAGCACACGGAACACAATCATGAAGGAATGCATGAAATCTGTAAAATTCCATCTTGGCAGAT	x					1705	ATTTTGCTCCACTCAGAATTTAATGCATTGTTCACGCTGAACAATAGCGGTTAGCTGGGAATAATAAGGAACTGCATTTAATTCATTATTTTAGGATGTCTAATAGTCTCAATAGTTAAAAAATTGAATTTCATGTATTTTGGTGGTAGCAATATTCCGATTAATATTCAATTAAATGTAGCGAACGTACAACATTTCACGTTCACTT
DNA_Plate_1_A6	H2O
DNA_Plate_1_A7	Kissidougou_Aout_CAH_17	460		806	0.0107527	AAAATTTGACAAAAGCAAGGCTAAGAAAAGGTTAAGCACCTGCAAAACAATGTCATGTAAAAACGATCTTGGTCCATGTTAATTTGCATTACTTACGACAAAATTTCCTATCACTACAGTGGCCAAGAAAAATGGTATGCAGGATACATCACCGACAAGCATACAATCCCACATTGATTCAATCCATTCTCCGCATAGCACACGGAACACAATCATGAAGGAATGCATGAAATCTGTAAAATTCCATCTTGGCAGAT	x					933	ATTTTGCTCCACTCAGAATTTAATGCATTGTTCACGCTGAACAATAGCGGTTAGCTGGGAATAATAAGGAACTGCATTTAATTCATTATTTTAGGATGTCTAATAGTCTCAATAGTTAAAAAATTGAATTTCATGTATTTTGGTGGTAGCAATATTCCGATTAATATTCAATTAAATGTAGCGAACGTACAACATTTCACGTTCACTT
DNA_Plate_1_A8	Dabola_Aout_CAH_17	586		944	0.00846024	AAAATTTGACAAAAGCAAGGCTAAGAAAAGGTTAAGCACCTGCAAAACAATGTCATGTAAAAACGATCTTGGTCCATGTTAATTTGCATTACTTACGACAAAATTTCCTATCACTACAGTGGCCAAGAAAAATGGTATGCAGGATACATCACCGACAAGCATACAATCCCACATTGATTCAATCCATTCTCCGCATAGCACACGGAACACAATCATGAAGGAATGCATGAAATCTGTAAAATTCCATCTTGGCAGAT	x					915	ATTTTGCTCCACTCAGAATTTAATGCATTGTTCACGCTGAACAATAGCGGTTAGCTGGGAATAATAAGGAACTGCATTTAATTCATTATTTTAGGATGTCTAATAGTCTCAATAGTTAAAAAATTGAATTTCATGTATTTTGGTGGTAGCAATATTCCGATTAATATTCAATTAAATGTAGCGAACGTACAACATTTCACGTTCACTT
DNA_Plate_1_A9	Dabola_Aout_CAH_17	456		728	0.010846	AAAATTTGACAAAAGCAAGGCTAAGAAAAGGTTAAGCACCTGCAAAACAATGTCATGTAAAAACGATCTTGGTCCATGTTAATTTGCATTACTTACGACAAAATTTCCTATCACTACAGTGGCCAAGAAAAATGGTATGCAGGATACATCACCGACAAGCATACAATCCCACATTGATTCAATCCATTCTCCGCATAGCACACGGAACACAATCATGAAGGAATGCATGAAATCTGTAAAATTCCATCTTGGCAGAT	x					871	ATTTTGCTCCACTCAGAATTTAATGCATTGTTCACGCTGAACAATAGCGGTTAGCTGGGAATAATAAGGAACTGCATTTAATTCATTATTTTAGGATGTCTAATAGTCTCAATAGTTAAAAAATTGAATTTCATGTATTTTGGTGGTAGCAATATTCCGATTAATATTCAATTAAATGTAGCGAACGTACAACATTTCACGTTCACTT
DNA_Plate_1_B10	Kankan_Pyrethre_17	229		374	0.012931	AAAATTTGACAAAAGCAAGGCTAAGAAAAGGTTAAGCACCTGCAAAACAATGTCATGTAAAAACGATCTTGGTCCATGTTAATTTGCATTACTTACGACAAAATTTCCTATCACTACAGTGGCCAAGAAAAATGGTATGCAGGATACATCACCGACAAGCATACAATCCCACATTGATTCAATCCATTCTCCGCATAGCACACGGAACACAATCATGAAGGAATGCATGAAATCTGTAAAATTCCATCTTGGCAGAT	x					417	ATTTTGCTCCACTCAGAATTTAATGCATTGTTCACGCTGAACAATAGCGGTTAGCTGGGAATAATAAGGAACTGCATTTAATTCATTATTTTAGGATGTCTAATAGTCTCAATAGTTAAAAAATTGAATTTCATGTATTTTGGTGGTAGCAATATTCCGATTAATATTCAATTAAATGTAGCGAACGTACAACATTTCACGTTCACTT
DNA_Plate_1_B11	Kankan_Aout_CAH_17	1128		1914	0.00791557	AAAATTTGACAAAAGCAAGGCTAAGAAAAGGTTAAGCACCTGCAAAACAATGTCATGTAAAAACGATCTTGGTCCATGTTAATTTGCATTACTTACGACAAAATTTCCTATCACTACAGTGGCCAAGAAAAATGGTATGCAGGATACATCACCGACAAGCATACAATCCCACATTGATTCAATCCATTCTCCGCATAGCACACGGAACACAATCATGAAGGAATGCATGAAATCTGTAAAATTCCATCTTGGCAGAT	x					1754	ATTTTGCTCCACTCAGAATTTAATGCATTGTTCACGCTGAACAATAGCGGTTAGCTGGGAATAATAAGGAACTGCATTTAATTCATTATTTTAGGATGTCTAATAGTCTCAATAGTTAAAAAATTGAATTTCATGTATTTTGGTGGTAGCAATATTCCGATTAATATTCAATTAAATGTAGCGAACGTACAACATTTCACGTTCACTT
DNA_Plate_1_B12	Dabola_Aout_CAH_17	931		1705	0.00957447	AAAATTTGACAAAAGCAAGGCTAAGAAAAGGTTAAGCACCTGCAAAACAATGTCATGTAAAAACGATCTTGGTCCATGTTAATTTGCATTACTTACGACAAAATTTCCTATCACTACAGTGGCCAAGAAAAATGGTATGCAGGATACATCACCGACAAGCATACAATCCCACATTGATTCAATCCATTCTCCGCATAGCACACGGAACACAATCATGAAGGAATGCATGAAATCTGTAAAATTCCATCTTGGCAGAT	x					1593	ATTTTGCTCCACTCAGAATTTAATGCATTGTTCACGCTGAACAATAGCGGTTAGCTGGGAATAATAAGGAACTGCATTTAATTCATTATTTTAGGATGTCTAATAGTCTCAATAGTTAAAAAATTGAATTTCATGTATTTTGGTGGTAGCAATATTCCGATTAATATTCAATTAAATGTAGCGAACGTACAACATTTCACGTTCACTT
DNA_Plate_1_B1	Dabola_Aout_CAH_17	1146		2023	0.00693241	AAAATTTGACAAAAGCAAGGCTAAGAAAAGGTTAAGCACCTGCAAAACAATGTCATGTAAAAACGATCTTGGTCCATGTTAATTTGCATTACTTACGACAAAATTTCCTATCACTACAGTGGCCAAGAAAAATGGTATGCAGGATACATCACCGACAAGCATACAATCCCACATTGATTCAATCCATTCTCCGCATAGCACACGGAACACAATCATGAAGGAATGCATGAAATCTGTAAAATTCCATCTTGGCAGAT	x					1957	ATTTTGCTCCACTCAGAATTTAATGCATTGTTCACGCTGAACAATAGCGGTTAGCTGGGAATAATAAGGAACTGCATTTAATTCATTATTTTAGGATGTCTAATAGTCTCAATAGTTAAAAAATTGAATTTCATGTATTTTGGTGGTAGCAATATTCCGATTAATATTCAATTAAATGTAGCGAACGTACAACATTTCACGTTCACTT
DNA_Plate_1_B2	Kissidougou_CAH_17	760		1331	0.00912647	AAAATTTGACAAAAGCAAGGCTAAGAAAAGGTTAAGCACCTGCAAAACAATGTCATGTAAAAACGATCTTGGTCCATGTTAATTTGCATTACTTACGACAAAATTTCCTATCACTACAGTGGCCAAGAAAAATGGTATGCAGGATACATCACCGACAAGCATACAATCCCACATTGATTCAATCCATTCTCCGCATAGCACACGGAACACAATCATGAAGGAATGCATGAAATCTGTAAAATTCCATCTTGGCAGAT	x					1267	ATTTTGCTCCACTCAGAATTTAATGCATTGTTCACGCTGAACAATAGCGGTTAGCTGGGAATAATAAGGAACTGCATTTAATTCATTATTTTAGGATGTCTAATAGTCTCAATAGTTAAAAAATTGAATTTCATGTATTTTGGTGGTAGCAATATTCCGATTAATATTCAATTAAATGTAGCGAACGTACAACATTTCACGTTCACTT
DNA_Plate_1_B3	Faranah_CAH_16	1066		1954	0.00837209	AAAATTTGACAAAAGCAAGGCTAAGAAAAGGTTAAGCACCTGCAAAACAATGTCATGTAAAAACGATCTTGGTCCATGTTAATTTGCATTACTTACGACAAAATTTCCTATCACTACAGTGGCCAAGAAAAATGGTATGCAGGATACATCACCGACAAGCATACAATCCCACATTGATTCAATCCATTCTCCGCATAGCACACGGAACACAATCATGAAGGAATGCATGAAATCTGTAAAATTCCATCTTGGCAGAT	x					1896	ATTTTGCTCCACTCAGAATTTAATGCATTGTTCACGCTGAACAATAGCGGTTAGCTGGGAATAATAAGGAACTGCATTTAATTCATTATTTTAGGATGTCTAATAGTCTCAATAGTTAAAAAATTGAATTTCATGTATTTTGGTGGTAGCAATATTCCGATTAATATTCAATTAAATGTAGCGAACGTACAACATTTCACGTTCACTT
DNA_Plate_1_B4	H2O						x					134	ATTTTGCTCCACTCAGAATTTAATGCATTGTTCACGCTGAACAATAGCGGTTAGCTGGGAATAATAAGGAACTGCATTTAATTCATTATTTTAGGATGTCTAATAGTCTCAATAGTTAAAAAATTGAATTTCATGTATTTTGGTGGTAGCAATATTCCGATTAATATTCAATTAAATGTAGCGAACGTACAACATTTCACGTTCACTT
DNA_Plate_1_B5	Kankan_Pyrethre_17	985		1645	0.00805639	AAAATTTGACAAAAGCAAGGCTAAGAAAAGGTTAAGCACCTGCAAAACAATGTCATGTAAAAACGATCTTGGTCCATGTTAATTTGCATTACTTACGACAAAATTTCCTATCACTACAGTGGCCAAGAAAAATGGTATGCAGGATACATCACCGACAAGCATACAATCCCACATTGATTCAATCCATTCTCCGCATAGCACACGGAACACAATCATGAAGGAATGCATGAAATCTGTAAAATTCCATCTTGGCAGAT	x					1457	ATTTTGCTCCACTCAGAATTTAATGCATTGTTCACGCTGAACAATAGCGGTTAGCTGGGAATAATAAGGAACTGCATTTAATTCATTATTTTAGGATGTCTAATAGTCTCAATAGTTAAAAAATTGAATTTCATGTATTTTGGTGGTAGCAATATTCCGATTAATATTCAATTAAATGTAGCGAACGTACAACATTTCACGTTCACTT
DNA_Plate_1_B6	Dabola_Aout_CAH_17	719		1270	0.00690608	AAAATTTGACAAAAGCAAGGCTAAGAAAAGGTTAAGCACCTGCAAAACAATGTCATGTAAAAACGATCTTGGTCCATGTTAATTTGCATTACTTACGACAAAATTTCCTATCACTACAGTGGCCAAGAAAAATGGTATGCAGGATACATCACCGACAAGCATACAATCCCACATTGATTCAATCCATTCTCCGCATAGCACACGGAACACAATCATGAAGGAATGCATGAAATCTGTAAAATTCCATCTTGGCAGAT	x					1413	ATTTTGCTCCACTCAGAATTTAATGCATTGTTCACGCTGAACAATAGCGGTTAGCTGGGAATAATAAGGAACTGCATTTAATTCATTATTTTAGGATGTCTAATAGTCTCAATAGTTAAAAAATTGAATTTCATGTATTTTGGTGGTAGCAATATTCCGATTAATATTCAATTAAATGTAGCGAACGTACAACATTTCACGTTCACTT
DNA_Plate_1_B7	Kankan_Pyrethre_17	369		667	0.016	AAAATTTGACAAAAGCAAGGCTAAGAAAAGGTTAAGCACCTGCAAAACAATGTCATGTAAAAACGATCTTGGTCCATGTTAATTTGCATTACTTACGACAAAATTTCCTATCACTACAGTGGCCAAGAAAAATGGTATGCAGGATACATCACCGACAAGCATACAATCCCACATTGATTCAATCCATTCTCCGCATAGCACACGGAACACAATCATGAAGGAATGCATGAAATCTGTAAAATTCCATCTTGGCAGAT	x					817	ATTTTGCTCCACTCAGAATTTAATGCATTGTTCACGCTGAACAATAGCGGTTAGCTGGGAATAATAAGGAACTGCATTTAATTCATTATTTTAGGATGTCTAATAGTCTCAATAGTTAAAAAATTGAATTTCATGTATTTTGGTGGTAGCAATATTCCGATTAATATTCAATTAAATGTAGCGAACGTACAACATTTCACGTTCACTT
DNA_Plate_1_B8	Kankan_Aout_CAH_17	736		1368	0.00808625	AAAATTTGACAAAAGCAAGGCTAAGAAAAGGTTAAGCACCTGCAAAACAATGTCATGTAAAAACGATCTTGGTCCATGTTAATTTGCATTACTTACGACAAAATTTCCTATCACTACAGTGGCCAAGAAAAATGGTATGCAGGATACATCACCGACAAGCATACAATCCCACATTGATTCAATCCATTCTCCGCATAGCACACGGAACACAATCATGAAGGAATGCATGAAATCTGTAAAATTCCATCTTGGCAGAT	x					1236	ATTTTGCTCCACTCAGAATTTAATGCATTGTTCACGCTGAACAATAGCGGTTAGCTGGGAATAATAAGGAACTGCATTTAATTCATTATTTTAGGATGTCTAATAGTCTCAATAGTTAAAAAATTGAATTTCATGTATTTTGGTGGTAGCAATATTCCGATTAATATTCAATTAAATGTAGCGAACGTACAACATTTCACGTTCACTT
DNA_Plate_1_B9	H2O						x					527	ATTTTGCTCCACTCAGAATTTAATGCATTGTTCACGCTGAACAATAGCGGTTAGCTGGGAATAATAAGGAACTGCATTTAATTCATTATTTTAGGATGTCTAATAGTCTCAATAGTTAAAAAATTGAATTTCATGTATTTTGGTGGTAGCAATATTCCGATTAATATTCAATTAAATGTAGCGAACGTACAACATTTCACGTTCACTT
DNA_Plate_1_C10	Boffa_CAH_17	822		1274	0.00724638	AAAATTTGACAAAAGCAAGGCTAAGAAAAGGTTAAGCACCTGCAAAACAATGTCATGTAAAAACGATCTTGCTCCATGTTCATTTGCATTACTTACGACTAAATTTCCTATCACTACAGTGGCCAAGAAAAATGGTATGCAGGATACATCACCGACAAGCATACAATCCCACATTGATTCAATCCATTCTCCGCATAGCACACGGAACACAATCATGAAGGAATGCATGAAATCTGTAAAATTCCATCTTGGCAGAT			x			1215	ATTTCGCTCCACTCAGAATTTAATGCATTGTTCACGCTGAACAATAGCGGTCACCTGGGAATGAGAAGGAACTGCATTTAATTCATTATTTTAGTATGTTTAATAGTCTCAATAGTTGAAAAATTGAATTTCATGTATTTTGGTGGTAGCAATATTCCAATTAATATTCAATGAAATGTAGTGAACTTACAAAATTTCACGTTCACTT
DNA_Plate_1_C11	Kissidougou_Aout_CAH_17	1615		2558	0.00554187	AAAATTTGACAAAAGCAAGGCTAAGAAAAGGTTAAGCACCTGCAAAACAATGTCATGTAAAAACGATCTTGGTCCATGTTAATTTGCATTACTTACGACAAAATTTCCTATCACTACAGTGGCCAAGAAAAATGGTATGCAGGATACATCACCGACAAGCATACAATCCCACATTGATTCAATCCATTCTCCGCATAGCACACGGAACACAATCATGAAGGAATGCATGAAATCTGTAAAATTCCATCTTGGCAGAT	x					2983	ATTTTGCTCCACTCAGAATTTAATGCATTGTTCACGCTGAACAATAGCGGTTAGCTGGGAATAATAAGGAACTGCATTTAATTCATTATTTTAGGATGTCTAATAGTCTCAATAGTTAAAAAATTGAATTTCATGTATTTTGGTGGTAGCAATATTCCGATTAATATTCAATTAAATGTAGCGAACGTACAACATTTCACGTTCACTT
DNA_Plate_1_C12	Dabola_Aout_CAH_17	1244		1871	0.00638978	AAAATTTGACAAAAGCAAGGCTAAGAAAAGGTTAAGCACCTGCAAAACAATGTCATGTAAAAACGATCTTGGTCCATGTTAATTTGCATTACTTACGACAAAATTTCCTATCACTACAGTGGCCAAGAAAAATGGTATGCAGGATACATCACCGACAAGCATACAATCCCACATTGATTCAATCCATTCTCCGCATAGCACACGGAACACAATCATGAAGGAATGCATGAAATCTGTAAAATTCCATCTTGGCAGAT	x					1953	ATTTTGCTCCACTCAGAATTTAATGCATTGTTCACGCTGAACAATAGCGGTTAGCTGGGAATAATAAGGAACTGCATTTAATTCATTATTTTAGGATGTCTAATAGTCTCAATAGTTAAAAAATTGAATTTCATGTATTTTGGTGGTAGCAATATTCCGATTAATATTCAATTAAATGTAGCGAACGTACAACATTTCACGTTCACTT
DNA_Plate_1_C1	Boffa_CAH_17	2206		3484	0.00451264	AAAATTTGACAAAAGCAAGGCTAAGAAAAGGTTAAGCACCTGCAAAACAATGTCATGTAAAAACGATCTTGCTCCATGTTCATTTGCATTACTTACGACTAAATTTCCTATCACTACAGTGGCCAAGAAAAATGGTATGCAGGATACATCACCGACAAGCATACAATCCCACATTGATTCAATCCATTCTCCGCATAGCACACGGAACACAATCATGAAGGAATGCATGAAATCTGTAAAATTCCATCTTGGCAGAT			x			3855	ATTTCGCTCCACTCAGAATTTAATGCATTGTTCACGCTGAACAATAGCGGTCACCTGGGAATGAGAAGGAACTGCATTTAATTCATTATTTTAGTATGTTTAATAGTCTCAATAGTTGAAAAATTGAATTTCATGTATTTTGGTGGTAGCAATATTCCAATTAATATTCAATGAAATGTAGTGAACTTACAAAATTTCACGTTCACTT
DNA_Plate_1_C2	Kankan_Pyrethre_17	755		1162	0.00527009	AAAATTTGACAAAAGCAAGGCTAAGAAAAGGTTAAGCACCTGCAAAACAATGTCATGTAAAAACGATCTTGGTCCATGTTAATTTGCATTACTTACGACAAAATTTCCTATCACTACAGTGGCCAAGAAAAATGGTATGCAGGATACATCACCGACAAGCATACAATCCCACATTGATTCAATCCATTCTCCGCATAGCACACGGAACACAATCATGAAGGAATGCATGAAATCTGTAAAATTCCATCTTGGCAGAT	x					1263	ATTTTGCTCCACTCAGAATTTAATGCATTGTTCACGCTGAACAATAGCGGTTAGCTGGGAATAATAAGGAACTGCATTTAATTCATTATTTTAGGATGTCTAATAGTCTCAATAGTTAAAAAATTGAATTTCATGTATTTTGGTGGTAGCAATATTCCGATTAATATTCAATTAAATGTAGCGAACGTACAACATTTCACGTTCACTT
DNA_Plate_1_C3	Boffa_CAH_17	968	883	2930	0.477039	AAAATTTGACAAAAGCAAGGCTAAGAAAAGGTTAAGCACCTGCAAAACAATGTCATGTAAAAACGATCTTGGTCCATGTTAATTTGCATTACTTACGACAAAATTTCCTATCACTACAGTGGCCAAGAAAAATGGTATGCAGGATACATCACCGACAAGCATACAATCCCACATTGATTCAATCCATTCTCCGCATAGCACACGGAACACAATCATGAAGGAATGCATGAAATCTGTAAAATTCCATCTTGGCAGAT/ AAAATTTGACAAAAGCAAGGCTAAGAAAAGGTTAAGCACCTGCAAAACAATGTCATGTAAAAACGATCTTGGTCCATGTTAATTTGCATTACTTACGACTAAATTTCCTATCACTACAGTGGCCAAGAAAAATGGTATGC…		x				966	ATTTTACTCCACTCAGAATTTAATGCATTGTTCACGCTGAACAATAGCGGTTAGCTGAGAATAATAAGGAACTGCATTTAATTCATTATTTTAGGATGTTTAATAGTCTCAAGTCTCAAAATGGGCCGGTCTCGTAGTACAGTCGTCTACTCGTACGACTTAACAACAGGCCTGTCATGGGTTCAATCCCCAAATAGACCGCGCCGCCATACGTAGGACTGACTATCCTGCTATGGGGGGGAATCAATTAGTCACTGAAAGCCAAGCCCACAAGTGGTTACAGACAGGCCTTGACCGACATCGGTTGTTGAGCCAAAAGAAGAAGAAGAAGAATAGTCTAAATAGTTAAAAAATTGAATTTCATGTATTTTGGTGGTAGCAATATTCCGATTAATATTC…
DNA_Plate_1_C4	Kissidougou_Aout_CAH_17	634		1022	0.0109204	AAAATTTGACAAAAGCAAGGCTAAGAAAAGGTTAAGCACCTGCAAAACAATGTCATGTAAAAACGATCTTGGTCCATGTTAATTTGCATTACTTACGACAAAATTTCCTATCACTACAGTGGCCAAGAAAAATGGTATGCAGGATACATCACCGACAAGCATACAATCCCACATTGATTCAATCCATTCTCCGCATAGCACACGGAACACAATCATGAAGGAATGCATGAAATCTGTAAAATTCCATCTTGGCAGAT	x					519	ATTTTGCTCCACTCAGAATTTAATGCATTGTTCACGCTGAACAATAGCGGTTAGCTGGGAATAATAAGGAACTGCATTTAATTCATTATTTTAGGATGTCTAATAGTCTCAATAGTTAAAAAATTGAATTTCATGTATTTTGGTGGTAGCAATATTCCGATTAATATTCAATTAAATGTAGCGAACGTACAACATTTCACGTTCACTT
DNA_Plate_1_C5	Faranah_CAH_16											656	GTGAGCAATTCCAGAAGATAAAGGAGGATAAACAGTTCATCCAGTTCCTGCTCCATTTTCTACTATACTTCTAGAAATTAATAAAGTTAATGAAGGAGGTAATATTCAAAATCTTATATTATTTATTCGAGGGAATGCTATATCGGGGGCTCCTAATATAAGAGGTACTAATCAATTTCCAAATCCTCCAATTATAATAGGTATTA
DNA_Plate_1_C6	Faranah_CAH_16	1432		2278	0.00624566	AAAATTTGACAAAAGCAAGGCTAAGAAAAGGTTAAGCACCTGCAAAACAATGTCATGTAAAAACGATCTTGGTCCATGTTAATTTGCATTACTTACGACAAAATTTCCTATCACTACAGTGGCCAAGAAAAATGGTATGCAGGATACATCACCGACAAGCATACAATCCCACATTGATTCAATCCATTCTCCGCATAGCACACGGAACACAATCATGAAGGAATGCATGAAATCTGTAAAATTCCATCTTGGCAGAT	x					744	ATTTTGCTCCACTCAGAATTTAATGCATTGTTCACGCTGAACAATAGCGGTTAGCTGGGAATAATAAGGAACTGCATTTAATTCATTATTTTAGGATGTCTAATAGTCTCAATAGTTAAAAAATTGAATTTCATGTATTTTGGTGGTAGCAATATTCCGATTAATATTCAATTAAATGTAGCGAACGTACAACATTTCACGTTCACTT
DNA_Plate_1_C7	H2O
DNA_Plate_1_C8	Boffa_CAH_17	1117		1707	0.00711111	AAAATTTGACAAAAGCAAGGCTAAGAAAAGGTTAAGCACCTGCAAAACAATGTCATGTAAAAACGATCTTGGTCCATGTTAATTTGCATTACTTACGACTAAATTTCCTATCACTACAGTGGCCAAGAAAAATGGTATGCAGGATACATCACCGACAAGCATACAATCCCACATTGATTCAATCCATTCTCCGCATAGCACACGGAACACAATCATGAAGGAATGCATGAAATCTGTAAAATTCCATCTTGGCAGAT		x				519	ATTTTACTCCACTCAGAATTTAATGCATTGTTCACGCTGAACAATAGCGGTTAGCTGAGAATAATAAGGAACTGCATTTAATTCATTATTTTAGGATGTTTAATAGTCTCAAGTCTCAAAATGGGCCGGTCTCGTAGTACAGTCGTCTACTCGTACGACTTAACAACAGGCCTGTCATGGGTTCAATCCCCAAATAGACCGCGCCGCCATACGTAGGACTGACTATCCTGCTATGGGGGGGAATCAATTAGTCACTGAAAGCCAAGCCCACAAGTGGTTACAGACAGGCCTTGACCGACATCGGTTGTTGAGCCAAAAGAAGAAGAAGAAGAATAGTCTAAATAGTTAAAAAATTGAATTTCATGTATTTTGGTGGTAGCAATATTCCGATTAATATTC…
DNA_Plate_1_C9	Dabola_Aout_CAH_17	1362		2100	0.00511322	AAAATTTGACAAAAGCAAGGCTAAGAAAAGGTTAAGCACCTGCAAAACAATGTCATGTAAAAACGATCTTGGTCCATGTTAATTTGCATTACTTACGACTAAATTTCCTATCACTACAGTGGCCAAGAAAAATGGTATGCAGGATACATCACCGACAAGCATACAATCCCACATTGATTCAATCCATTCTCCGCATAGCACACGGAACACAATCATGAAGGAATGCATGAAATCTGTAAAATTCCATCTTGGCAGAT				x		759	ATTTCGCTCCACTAAGAATTTTATGCATTGTTCACGCTGAACAATAGCGGTTAGCTGGGAATGATAAGGATGTCTAATAGTCTCAATAGATGAAAAATTGAATTTCATGTATTTTGGTGGTAGCAATATTCCGATTAATATTCAATGAAATGTAGCGAATGTACAACATTTCACGTTCACTT
DNA_Plate_1_D10	Boffa_CAH_17	905		1530	0.00658617	AAAATTTGACAAAAGCAAGGCTAAGAAAAGGTTAAGCACCTGCAAAACAATGTCATGTAAAAACGATCTTGCTCCATGTTCATTTGCATTACTTACGACTAAATTTCCTATCACTACAGTGGCCAAGAAAAATGGTATGCAGGATACATCACCGACAAGCATACAATCCCACATTGATTCAATCCATTCTCCGCATAGCACACGGAACACAATCATGAAGGAATGCATGAAATCTGTAAAATTCCATCTTGGCAGAT			x			617	ATTTCGCTCCACTCAGAATTTAATGCATTGTTCACGCTGAACAATAGCGGTCACCTGGGAATGAGAAGGAACTGCATTTAATTCATTATTTTAGTATGTTTAATAGTCTCAATAGTTGAAAAATTGAATTTCATGTATTTTGGTGGTAGCAATATTCCAATTAATATTCAATGAAATGTAGTGAACTTACAAAATTTCACGTTCACTT
DNA_Plate_1_D11	Boffa_CAH_17	1559		2583	0.00700637	AAAATTTGACAAAAGCAAGGCTAAGAAAAGGTTAAGCACCTGCAAAACAATGTCATGTAAAAACGATCTTGCTCCATGTTCATTTGCATTACTTACGACTAAATTTCCTATCACTACAGTGGCCAAGAAAAATGGTATGCAGGATACATCACCGACAAGCATACAATCCCACATTGATTCAATCCATTCTCCGCATAGCACACGGAACACAATCATGAAGGAATGCATGAAATCTGTAAAATTCCATCTTGGCAGAT			x			767	ATTTCGCTCCACTCAGAATTTAATGCATTGTTCACGCTGAACAATAGCGGTCACCTGGGAATGAGAAGGAACTGCATTTAATTCATTATTTTAGTATGTTTAATAGTCTCAATAGTTGAAAAATTGAATTTCATGTATTTTGGTGGTAGCAATATTCCAATTAATATTCAATGAAATGTAGTGAACTTACAAAATTTCACGTTCACTT
DNA_Plate_1_D12	Kankan_Aout_CAH_17	1187		2153	0.00752508	AAAATTTGACAAAAGCAAGGCTAAGAAAAGGTTAAGCACCTGCAAAACAATGTCATGTAAAAACGATCTTGGTCCATGTTAATTTGCATTACTTACGACAAAATTTCCTATCACTACAGTGGCCAAGAAAAATGGTATGCAGGATACATCACCGACAAGCATACAATCCCACATTGATTCAATCCATTCTCCGCATAGCACACGGAACACAATCATGAAGGAATGCATGAAATCTGTAAAATTCCATCTTGGCAGAT	x					461	ATTTTGCTCCACTCAGAATTTAATGCATTGTTCACGCTGAACAATAGCGGTTAGCTGGGAATAATAAGGAACTGCATTTAATTCATTATTTTAGGATGTCTAATAGTCTCAATAGTTAAAAAATTGAATTTCATGTATTTTGGTGGTAGCAATATTCCGATTAATATTCAATTAAATGTAGCGAACGTACAACATTTCACGTTCACTT
DNA_Plate_1_D1	Kankan_Pyrethre_17	1926		3099	0.00670449	AAAATTTGACAAAAGCAAGGCTAAGAAAAGGTTAAGCACCTGCAAAACAATGTCATGTAAAAACGATCTTGGTCCATGTTAATTTGCATTACTTACGACAAAATTTCCTATCACTACAGTGGCCAAGAAAAATGGTATGCAGGATACATCACCGACAAGCATACAATCCCACATTGATTCAATCCATTCTCCGCATAGCACACGGAACACAATCATGAAGGAATGCATGAAATCTGTAAAATTCCATCTTGGCAGAT	x					427	ATTTTGCTCCACTCAGAATTTAATGCATTGTTCACGCTGAACAATAGCGGTTAGCTGGGAATAATAAGGAACTGCATTTAATTCATTATTTTAGGATGTCTAATAGTCTCAATAGTTAAAAAATTGAATTTCATGTATTTTGGTGGTAGCAATATTCCGATTAATATTCAATTAAATGTAGCGAACGTACAACATTTCACGTTCACTT
DNA_Plate_1_D3	H2O
DNA_Plate_1_D4	Kankan_Pyrethre_17	617		1041	0.00803859	AAAATTTGACAAAAGCAAGGCTAAGAAAAGGTTAAGCACCTGCAAAACAATGTCATGTAAAAACGATCTTGGTCCATGTTAATTTGCATTACTTACGACAAAATTTCCTATCACTACAGTGGCCAAGAAAAATGGTATGCAGGATACATCACCGACAAGCATACAATCCCACATTGATTCAATCCATTCTCCGCATAGCACACGGAACACAATCATGAAGGAATGCATGAAATCTGTAAAATTCCATCTTGGCAGAT	x					405	ATTTTGCTCCACTCAGAATTTAATGCATTGTTCACGCTGAACAATAGCGGTTAGCTGGGAATAATAAGGAACTGCATTTAATTCATTATTTTAGGATGTCTAATAGTCTCAATAGTTAAAAAATTGAATTTCATGTATTTTGGTGGTAGCAATATTCCGATTAATATTCAATTAAATGTAGCGAACGTACAACATTTCACGTTCACTT
DNA_Plate_1_D5	Kissidougou_Aout_CAH_17	1449		2509	0.00753425	AAAATTTGACAAAAGCAAGGCTAAGAAAAGGTTAAGCACCTGCAAAACAATGTCATGTAAAAACGATCTTGGTCCATGTTAATTTGCATTACTTACGACAAAATTTCCTATCACTACAGTGGCCAAGAAAAATGGTATGCAGGATACATCACCGACAAGCATACAATCCCACATTGATTCAATCCATTCTCCGCATAGCACACGGAACACAATCATGAAGGAATGCATGAAATCTGTAAAATTCCATCTTGGCAGAT	x					754	ATTTTGCTCCACTCAGAATTTAATGCATTGTTCACGCTGAACAATAGCGGTTAGCTGGGAATAATAAGGAACTGCATTTAATTCATTATTTTAGGATGTCTAATAGTCTCAATAGTTAAAAAATTGAATTTCATGTATTTTGGTGGTAGCAATATTCCGATTAATATTCAATTAAATGTAGCGAACGTACAACATTTCACGTTCACTT
DNA_Plate_1_D6	Kankan_Pyrethre_17	113		343	0.306748	AAAATTTGACAAAAGCAAGGCTAAGAAAAGGTTAAGCACCTGCAAAACAATGTCATGTAAAAACGATCTTGGTCCATGTTAATTTGCATTACTTACGACAAAATTTCCTATCACTACAGTGGCCAAGAAAAATGGTATGCAGGATACATCACCGACAAGCATACAATCCCACATTGATTCAATCCATTCTCCGCATAGCACACGGAACACAATCATGAAGGAATGCATGAAATCTGTAAAATTCCATCTTGGCAGAT/ AATTTTGCAACAGAATAGCGAGCGATTCTGCAAAATGGGAGAAGAAATTTCCAGCTGTTTTCCACGGTAAAGGTTTATGCACAAAAACCACTCAAACGCTGCCTGAGGAA	x					721	ATTTTGCTCCACTCAGAATTTAATGCATTGTTCACGCTGAACAATAGCGGTTAGCTGGGAATAATAAGGAACTGCATTTAATTCATTATTTTAGGATGTCTAATAGTCTCAATAGTTAAAAAATTGAATTTCATGTATTTTGGTGGTAGCAATATTCCGATTAATATTCAATTAAATGTAGCGAACGTACAACATTTCACGTTCACTT
DNA_Plate_1_D7	Kankan_Pyrethre_17	631		1079	0.00786164	AAAATTTGACAAAAGCAAGGCTAAGAAAAGGTTAAGCACCTGCAAAACAATGTCATGTAAAAACGATCTTGGTCCATGTTAATTTGCATTACTTACGACAAAATTTCCTATCACTACAGTGGCCAAGAAAAATGGTATGCAGGATACATCACCGACAAGCATACAATCCCACATTGATTCAATCCATTCTCCGCATAGCACACGGAACACAATCATGAAGGAATGCATGAAATCTGTAAAATTCCATCTTGGCAGAT	x					662	ATTTTGCTCCACTCAGAATTTAATGCATTGTTCACGCTGAACAATAGCGGTTAGCTGGGAATAATAAGGAACTGCATTTAATTCATTATTTTAGGATGTCTAATAGTCTCAATAGTTAAAAAATTGAATTTCATGTATTTTGGTGGTAGCAATATTCCGATTAATATTCAATTAAATGTAGCGAACGTACAACATTTCACGTTCACTT
DNA_Plate_1_D8	Boffa_CAH_17	789		1324	0.0259259	AAAATTTGACAAAAGCAAGGCTAAGAAAAGGTTAAGCACCTGCAAAACAATGTCATGTAAAAACGATCTTGCTCCATGTTCATTTGCATTACTTACGACTAAATTTCCTATCACTACAGTGGCCAAGAAAAATGGTATGCAGGATACATCACCGACAAGCATACAATCCCACATTGATTCAATCCATTCTCCGCATAGCACACGGAACACAATCATGAAGGAATGCATGAAATCTGTAAAATTCCATCTTGGCAGAT			x			505	ATTTCGCTCCACTCAGAATTTAATGCATTGTTCACGCTGAACAATAGCGGTCACCTGGGAATGAGAAGGAACTGCATTTAATTCATTATTTTAGTATGTTTAATAGTCTCAATAGTTGAAAAATTGAATTTCATGTATTTTGGTGGTAGCAATATTCCAATTAATATTCAATGAAATGTAGTGAACTTACAAAATTTCACGTTCACTT
DNA_Plate_1_D9	Dabola_Aout_CAH_17	1185		1945	0.00753769	AAAATTTGACAAAAGCAAGGCTAAGAAAAGGTTAAGCACCTGCAAAACAATGTCATGTAAAAACGATCTTGGTCCATGTTAATTTGCATTACTTACGACAAAATTTCCTATCACTACAGTGGCCAAGAAAAATGGTATGCAGGATACATCACCGACAAGCATACAATCCCACATTGATTCAATCCATTCTCCGCATAGCACACGGAACACAATCATGAAGGAATGCATGAAATCTGTAAAATTCCATCTTGGCAGAT	x					1118	ATTTTGCTCCACTCAGAATTTAATGCATTGTTCACGCTGAACAATAGCGGTTAGCTGGGAATAATAAGGAACTGCATTTAATTCATTATTTTAGGATGTCTAATAGTCTCAATAGTTAAAAAATTGAATTTCATGTATTTTGGTGGTAGCAATATTCCGATTAATATTCAATTAAATGTAGCGAACGTACAACATTTCACGTTCACTT
DNA_Plate_1_E10	Kissidougou_CAH_17	1010		1710	0.00688299	AAAATTTGACAAAAGCAAGGCTAAGAAAAGGTTAAGCACCTGCAAAACAATGTCATGTAAAAACGATCTTGGTCCATGTTAATTTGCATTACTTACGACAAAATTTCCTATCACTACAGTGGCCAAGAAAAATGGTATGCAGGATACATCACCGACAAGCATACAATCCCACATTGATTCAATCCATTCTCCGCATAGCACACGGAACACAATCATGAAGGAATGCATGAAATCTGTAAAATTCCATCTTGGCAGAT	x					458	ATTTTGCTCCACTCAGAATTTAATGCATTGTTCACGCTGAACAATAGCGGTTAGCTGGGAATAATAAGGAACTGCATTTAATTCATTATTTTAGGATGTCTAATAGTCTCAATAGTTAAAAAATTGAATTTCATGTATTTTGGTGGTAGCAATATTCCGATTAATATTCAATTAAATGTAGCGAACGTACAACATTTCACGTTCACTT
DNA_Plate_1_E11	Boffa_CAH_17	1341		2283	0.00666667	AAAATTTGACAAAAGCAAGGCTAAGAAAAGGTTAAGCACCTGCAAAACAATGTCATGTAAAAACGATCTTGGTCCATGTTAATTTGCATTACTTACGACAAAATTTCCTATCACTACAGTGGCCAAGAAAAATGGTATGCAGGATACATCACCGACAAGCATACAATCCCACATTGATTCAATCCATTCTCCGCATAGCACACGGAACACAATCATGAAGGAATGCATGAAATCTGTAAAATTCCATCTTGGCAGAT		x				680	ATTTTACTCCACTCAGAATTTAATGCATTGTTCACGCTGAACAATAGCGGTTAGCTGAGAATAATAAGGAACTGCATTTAATTCATTATTTTAGGATGTTTAATAGTCTCAAGTCTCAAAATGGGCCGGTCTCGTAGTACAGTCGTCTACTCGTACGACTTAACAACAGGCCTGTCATGGGTTCAATCCCCAAATAGACCGCGCCGCCATACGTAGGACTGACTATCCTGCTATGGGGGGGAATCAATTAGTCACTGAAAGCCAAGCCCACAAGTGGTTACAGACAGGCCTTGACCGACATCGGTTGTTGAGCCAAAAGAAGAAGAAGAAGAATAGTCTAAATAGTTAAAAAATTGAATTTCATGTATTTTGGTGGTAGCAATATTCCGATTAATATTC…
DNA_Plate_1_E12	Kankan_Aout_CAH_17	1047		1821	0.00664137	AAAATTTGACAAAAGCAAGGCTAAGAAAAGGTTAAGCACCTGCAAAACAATGTCATGTAAAAACGATCTTGGTCCATGTTAATTTGCATTACTTACGACAAAATTTCCTATCACTACAGTGGCCAAGAAAAATGGTATGCAGGATACATCACCGACAAGCATACAATCCCACATTGATTCAATCCATTCTCCGCATAGCACACGGAACACAATCATGAAGGAATGCATGAAATCTGTAAAATTCCATCTTGGCAGAT	x					1032	ATTTTGCTCCACTCAGAATTTAATGCATTGTTCACGCTGAACAATAGCGGTTAGCTGGGAATAATAAGGAACTGCATTTAATTCATTATTTTAGGATGTCTAATAGTCTCAATAGTTAAAAAATTGAATTTCATGTATTTTGGTGGTAGCAATATTCCGATTAATATTCAATTAAATGTAGCGAACGTACAACATTTCACGTTCACTT
DNA_Plate_1_E1	Boffa_CAH_17	1593		2580	0.00747664	AAAATTTGACAAAAGCAAGGCTAAGAAAAGGTTAAGCACCTGCAAAACAATGTCATGTAAAAACGATCTTGCTCCATGTTCATTTGCATTACTTACGACTAAATTTCCTATCACTACAGTGGCCAAGAAAAATGGTATGCAGGATACATCACCGACAAGCATACAATCCCACATTGATTCAATCCATTCTCCGCATAGCACACGGAACACAATCATGAAGGAATGCATGAAATCTGTAAAATTCCATCTTGGCAGAT			x			2549	ATTTCGCTCCACTCAGAATTTAATGCATTGTTCACGCTGAACAATAGCGGTCACCTGGGAATGAGAAGGAACTGCATTTAATTCATTATTTTAGTATGTTTAATAGTCTCAATAGTTGAAAAATTGAATTTCATGTATTTTGGTGGTAGCAATATTCCAATTAATATTCAATGAAATGTAGTGAACTTACAAAATTTCACGTTCACTT
DNA_Plate_1_E2	Kissidougou_Aout_CAH_17	1221		2024	0.00731707	AAAATTTGACAAAAGCAAGGCTAAGAAAAGGTTAAGCACCTGCAAAACAATGTCATGTAAAAACGATCTTGGTCCATGTTAATTTGCATTACTTACGACAAAATTTCCTATCACTACAGTGGCCAAGAAAAATGGTATGCAGGATACATCACCGACAAGCATACAATCCCACATTGATTCAATCCATTCTCCGCATAGCACACGGAACACAATCATGAAGGAATGCATGAAATCTGTAAAATTCCATCTTGGCAGAT	x					2175	ATTTTGCTCCACTCAGAATTTAATGCATTGTTCACGCTGAACAATAGCGGTTAGCTGGGAATAATAAGGAACTGCATTTAATTCATTATTTTAGGATGTCTAATAGTCTCAATAGTTAAAAAATTGAATTTCATGTATTTTGGTGGTAGCAATATTCCGATTAATATTCAATTAAATGTAGCGAACGTACAACATTTCACGTTCACTT
DNA_Plate_1_E3	Kankan_Aout_CAH_17	1200		1927	0.0057995	AAAATTTGACAAAAGCAAGGCTAAGAAAAGGTTAAGCACCTGCAAAACAATGTCATGTAAAAACGATCTTGGTCCATGTTAATTTGCATTACTTACGACAAAATTTCCTATCACTACAGTGGCCAAGAAAAATGGTATGCAGGATACATCACCGACAAGCATACAATCCCACATTGATTCAATCCATTCTCCGCATAGCACACGGAACACAATCATGAAGGAATGCATGAAATCTGTAAAATTCCATCTTGGCAGAT	x					1892	ATTTTGCTCCACTCAGAATTTAATGCATTGTTCACGCTGAACAATAGCGGTTAGCTGGGAATAATAAGGAACTGCATTTAATTCATTATTTTAGGATGTCTAATAGTCTCAATAGTTAAAAAATTGAATTTCATGTATTTTGGTGGTAGCAATATTCCGATTAATATTCAATTAAATGTAGCGAACGTACAACATTTCACGTTCACTT
DNA_Plate_1_E4	Kissidougou_Aout_CAH_17	920		1516	0.00862069	AAAATTTGACAAAAGCAAGGCTAAGAAAAGGTTAAGCACCTGCAAAACAATGTCATGTAAAAACGATCTTGGTCCATGTTAATTTGCATTACTTACGACAAAATTTCCTATCACTACAGTGGCCAAGAAAAATGGTATGCAGGATACATCACCGACAAGCATACAATCCCACATTGATTCAATCCATTCTCCGCATAGCACACGGAACACAATCATGAAGGAATGCATGAAATCTGTAAAATTCCATCTTGGCAGAT	x					1707	ATTTTGCTCCACTCAGAATTTAATGCATTGTTCACGCTGAACAATAGCGGTTAGCTGGGAATAATAAGGAACTGCATTTAATTCATTATTTTAGGATGTCTAATAGTCTCAATAGTTAAAAAATTGAATTTCATGTATTTTGGTGGTAGCAATATTCCGATTAATATTCAATTAAATGTAGCGAACGTACAACATTTCACGTTCACTT
DNA_Plate_1_E5	Faranah_CAH_16	1071		1820	0.00741427	AAAATTTGACAAAAGCAAGGCTAAGAAAAGGTTAAGCACCTGCAAAACAATGTCATGTAAAAACGATCTTGGTCCATGTTAATTTGCATTACTTACGACAAAATTTCCTATCACTACAGTGGCCAAGAAAAATGGTATGCAGGATACATCACCGACAAGCATACAATCCCACATTGATTCAATCCATTCTCCGCATAGCACACGGAACACAATCATGAAGGAATGCATGAAATCTGTAAAATTCCATCTTGGCAGAT	x					1733	ATTTTGCTCCACTCAGAATTTAATGCATTGTTCACGCTGAACAATAGCGGTTAGCTGGGAATAATAAGGAACTGCATTTAATTCATTATTTTAGGATGTCTAATAGTCTCAATAGTTAAAAAATTGAATTTCATGTATTTTGGTGGTAGCAATATTCCGATTAATATTCAATTAAATGTAGCGAACGTACAACATTTCACGTTCACTT
DNA_Plate_1_E6	Kissidougou_Aout_CAH_17	1052		1685	0.00661001	AAAATTTGACAAAAGCAAGGCTAAGAAAAGGTTAAGCACCTGCAAAACAATGTCATGTAAAAACGATCTTGGTCCATGTTAATTTGCATTACTTACGACAAAATTTCCTATCACTACAGTGGCCAAGAAAAATGGTATGCAGGATACATCACCGACAAGCATACAATCCCACATTGATTCAATCCATTCTCCGCATAGCACACGGAACACAATCATGAAGGAATGCATGAAATCTGTAAAATTCCATCTTGGCAGAT	x					1713	ATTTTGCTCCACTCAGAATTTAATGCATTGTTCACGCTGAACAATAGCGGTTAGCTGGGAATAATAAGGAACTGCATTTAATTCATTATTTTAGGATGTCTAATAGTCTCAATAGTTAAAAAATTGAATTTCATGTATTTTGGTGGTAGCAATATTCCGATTAATATTCAATTAAATGTAGCGAACGTACAACATTTCACGTTCACTT
DNA_Plate_1_E7	Kankan_Aout_CAH_17	373		657	0.0132275	AAAATTTGACAAAAGCAAGGCTAAGAAAAGGTTAAGCACCTGCAAAACAATGTCATGTAAAAACGATCTTGGTCCATGTTAATTTGCATTACTTACGACAAAATTTCCTATCACTACAGTGGCCAAGAAAAATGGTATGCAGGATACATCACCGACAAGCATACAATCCCACATTGATTCAATCCATTCTCCGCATAGCACACGGAACACAATCATGAAGGAATGCATGAAATCTGTAAAATTCCATCTTGGCAGAT	x					776	ATTTTGCTCCACTCAGAATTTAATGCATTGTTCACGCTGAACAATAGCGGTTAGCTGGGAATAATAAGGAACTGCATTTAATTCATTATTTTAGGATGTCTAATAGTCTCAATAGTTAAAAAATTGAATTTCATGTATTTTGGTGGTAGCAATATTCCGATTAATATTCAATTAAATGTAGCGAACGTACAACATTTCACGTTCACTT
DNA_Plate_1_E8	H2O	395	145	1039	0.268519	AAAATTTGACAAAAGCAAGGCTAAGAAAAGGTTAAGCACCTGCAAAACAATGTCATGTAAAAACGATCTTGGTCCATGTTAATTTGCATTACTTACGACAAAATTTCCTATCACTACAGTGGCCAAGAAAAATGGTATGCAGGATACATCACCGACAAGCATACAATCCCACATTGATTCAATCCATTCTCCGCATAGCACACGGAACACAATCATGAAGGAATGCATGAAATCTGTAAAATTCCATCTTGGCAGAT/ AAAATTTGACAAAAGCAAGGCTAAGAAAAGGTTAAGCACCTGCAAAACAATGTCATGTAAAAACGATCTTGCTCCATGTTCATTTGCATTACTTACGACTAAATTTCCTATCACTACAGTGGCCAAGAAAAATGGTATGC…	x					1259	ATTTTGCTCCACTCAGAATTTAATGCATTGTTCACGCTGAACAATAGCGGTTAGCTGGGAATAATAAGGAACTGCATTTAATTCATTATTTTAGGATGTCTAATAGTCTCAATAGTTAAAAAATTGAATTTCATGTATTTTGGTGGTAGCAATATTCCGATTAATATTCAATTAAATGTAGCGAACGTACAACATTTCACGTTCACTT
DNA_Plate_1_E9	Kissidougou_Aout_CAH_17	1045		1756	0.00665399	AAAATTTGACAAAAGCAAGGCTAAGAAAAGGTTAAGCACCTGCAAAACAATGTCATGTAAAAACGATCTTGGTCCATGTTAATTTGCATTACTTACGACAAAATTTCCTATCACTACAGTGGCCAAGAAAAATGGTATGCAGGATACATCACCGACAAGCATACAATCCCACATTGATTCAATCCATTCTCCGCATAGCACACGGAACACAATCATGAAGGAATGCATGAAATCTGTAAAATTCCATCTTGGCAGAT	x					2047	ATTTTGCTCCACTCAGAATTTAATGCATTGTTCACGCTGAACAATAGCGGTTAGCTGGGAATAATAAGGAACTGCATTTAATTCATTATTTTAGGATGTCTAATAGTCTCAATAGTTAAAAAATTGAATTTCATGTATTTTGGTGGTAGCAATATTCCGATTAATATTCAATTAAATGTAGCGAACGTACAACATTTCACGTTCACTT
DNA_Plate_1_F10	Kankan_Pyrethre_17	259		472	0.0226415	AAAATTTGACAAAAGCAAGGCTAAGAAAAGGTTAAGCACCTGCAAAACAATGTCATGTAAAAACGATCTTGGTCCATGTTAATTTGCATTACTTACGACAAAATTTCCTATCACTACAGTGGCCAAGAAAAATGGTATGCAGGATACATCACCGACAAGCATACAATCCCACATTGATTCAATCCATTCTCCGCATAGCACACGGAACACAATCATGAAGGAATGCATGAAATCTGTAAAATTCCATCTTGGCAGAT	x					680	ATTTTGCTCCACTCAGAATTTAATGCATTGTTCACGCTGAACAATAGCGGTTAGCTGGGAATAATAAGGAACTGCATTTAATTCATTATTTTAGGATGTCTAATAGTCTCAATAGTTAAAAAATTGAATTTCATGTATTTTGGTGGTAGCAATATTCCGATTAATATTCAATTAAATGTAGCGAACGTACAACATTTCACGTTCACTT
DNA_Plate_1_F11	Faranah_CAH_16	582		886	0.00851789	AAAATTTGACAAAAGCAAGGCTAAGAAAAGGTTAAGCACCTGCAAAACAATGTCATGTAAAAACGATCTTGGTCCATGTTAATTTGCATTACTTACGACAAAATTTCCTATCACTACAGTGGCCAAGAAAAATGGTATGCAGGATACATCACCGACAAGCATACAATCCCACATTGATTCAATCCATTCTCCGCATAGCACACGGAACACAATCATGAAGGAATGCATGAAATCTGTAAAATTCCATCTTGGCAGAT	x					914	ATTTTGCTCCACTCAGAATTTAATGCATTGTTCACGCTGAACAATAGCGGTTAGCTGGGAATAATAAGGAACTGCATTTAATTCATTATTTTAGGATGTCTAATAGTCTCAATAGTTAAAAAATTGAATTTCATGTATTTTGGTGGTAGCAATATTCCGATTAATATTCAATTAAATGTAGCGAACGTACAACATTTCACGTTCACTT
DNA_Plate_1_F12	Dabola_Aout_CAH_17	799		1282	0.00745342	AAAATTTGACAAAAGCAAGGCTAAGAAAAGGTTAAGCACCTGCAAAACAATGTCATGTAAAAACGATCTTGGTCCATGTTAATTTGCATTACTTACGACAAAATTTCCTATCACTACAGTGGCCAAGAAAAATGGTATGCAGGATACATCACCGACAAGCATACAATCCCACATTGATTCAATCCATTCTCCGCATAGCACACGGAACACAATCATGAAGGAATGCATGAAATCTGTAAAATTCCATCTTGGCAGAT	x					1417	ATTTTGCTCCACTCAGAATTTAATGCATTGTTCACGCTGAACAATAGCGGTTAGCTGGGAATAATAAGGAACTGCATTTAATTCATTATTTTAGGATGTCTAATAGTCTCAATAGTTAAAAAATTGAATTTCATGTATTTTGGTGGTAGCAATATTCCGATTAATATTCAATTAAATGTAGCGAACGTACAACATTTCACGTTCACTT
DNA_Plate_1_F1	H2O	592		983	0.0133333	AAAATTTGACAAAAGCAAGGCTAAGAAAAGGTTAAGCACCTGCAAAACAATGTCATGTAAAAACGATCTTGGTCCATGTTAATTTGCATTACTTACGACAAAATTTCCTATCACTACAGTGGCCAAGAAAAATGGTATGCAGGATACATCACCGACAAGCATACAATCCCACATTGATTCAATCCATTCTCCGCATAGCACACGGAACACAATCATGAAGGAATGCATGAAATCTGTAAAATTCCATCTTGGCAGAT	x					1637	ATTTTGCTCCACTCAGAATTTAATGCATTGTTCACGCTGAACAATAGCGGTTAGCTGGGAATAATAAGGAACTGCATTTAATTCATTATTTTAGGATGTCTAATAGTCTCAATAGTTAAAAAATTGAATTTCATGTATTTTGGTGGTAGCAATATTCCGATTAATATTCAATTAAATGTAGCGAACGTACAACATTTCACGTTCACTT
DNA_Plate_1_F2	Kankan_Aout_CAH_17	1343		2269	0.00739098	AAAATTTGACAAAAGCAAGGCTAAGAAAAGGTTAAGCACCTGCAAAACAATGTCATGTAAAAACGATCTTGGTCCATGTTAATTTGCATTACTTACGACTAAATTTCCTATCACTACAGTGGCCAAGAAAAATGGTATGCAGGATACATCACCGACAAGCATACAATCCCACATTGATTCAATCCATTCTCCGCATAGCACACGGAACACAATCATGAAGGAATGCATGAAATCTGTAAAATTCCATCTTGGCAGAT		x				744	ATTTTACTCCACTCAGAATTTAATGCATTGTTCACGCTGAACAATAGCGGTTAGCTGAGAATAATAAGGAACTGCATTTAATTCATTATTTTAGGATGTTTAATAGTCTCAAGTCTCAAAATGGGCCGGTCTCGTAGTACAGTCGTCTACTCGTACGACTTAACAACAGGCCTGTCATGGGTTCAATCCCCAAATAGACCGCGCCGCCATACGTAGGACTGACTATCCTGCTATGGGGGGGAATCAATTAGTCACTGAAAGCCAAGCCCACAAGTGGTTACAGACAGGCCTTGACCGACATCGGTTGTTGAGCCAAAAGAAGAAGAAGAAGAATAGTCTAAATAGTTAAAAAATTGAATTTCATGTATTTTGGTGGTAGCAATATTCCGATTAATATTC…
DNA_Plate_1_F3	Kankan_Aout_CAH_17	774	740	2520	0.488771	AAAATTTGACAAAAGCAAGGCTAAGAAAAGGTTAAGCACCTGCAAAACAATGTCATGTAAAAACGATCTTGGTCCATGTTAATTTGCATTACTTACGACTAAATTTCCTATCACTACAGTGGCCAAGAAAAATGGTATGCAGGATACATCACCGACAAGCATACAATCCCACATTGATTCAATCCATTCTCCGCATAGCACACGGAACACAATCATGAAGGAATGCATGAAATCTGTAAAATTCCATCTTGGCAGAT/ AAAATTTGACAAAAGCAAGGCTAAGAAAAGGTTAAGCACCTGCAAAACAATGTCATGTAAAAACGATCTTGGTCCATGTTAATTTGCATTACTTACGACAAAATTTCCTATCACTACAGTGGCCAAGAAAAATGGTATGC…		x				887	ATTTTACTCCACTCAGAATTTAATGCATTGTTCACGCTGAACAATAGCGGTTAGCTGAGAATAATAAGGAACTGCATTTAATTCATTATTTTAGGATGTTTAATAGTCTCAAGTCTCAAAATGGGCCGGTCTCGTAGTACAGTCGTCTACTCGTACGACTTAACAACAGGCCTGTCATGGGTTCAATCCCCAAATAGACCGCGCCGCCATACGTAGGACTGACTATCCTGCTATGGGGGGGAATCAATTAGTCACTGAAAGCCAAGCCCACAAGTGGTTACAGACAGGCCTTGACCGACATCGGTTGTTGAGCCAAAAGAAGAAGAAGAAGAATAGTCTAAATAGTTAAAAAATTGAATTTCATGTATTTTGGTGGTAGCAATATTCCGATTAATATTC…
DNA_Plate_1_F4	Mamou_CAH_16	768		1301	0.00646831	AAAATTTGACAAAAGCAAGGCTAAGAAAAGGTTAAGCACCTGCAAAACAATGTCATGTAAAAACGATCTTGGTCCATGTTAATTTGCATTACTTACGACAAAATTTCCTATCACTACAGTGGCCAAGAAAAATGGTATGCAGGATACATCACCGACAAGCATACAATCCCACATTGATTCAATCCATTCTCCGCATAGCACACGGAACACAATCATGAAGGAATGCATGAAATCTGTAAAATTCCATCTTGGCAGAT	x					1630	ATTTTGCTCCACTCAGAATTTAATGCATTGTTCACGCTGAACAATAGCGGTTAGCTGGGAATAATAAGGAACTGCATTTAATTCATTATTTTAGGATGTCTAATAGTCTCAATAGTTAAAAAATTGAATTTCATGTATTTTGGTGGTAGCAATATTCCGATTAATATTCAATTAAATGTAGCGAACGTACAACATTTCACGTTCACTT
DNA_Plate_1_F5	H2O	91		152	0.0215054	AAAATTTGACAAAAGCAAGGCTAAGAAAAGGTTAAGCACCTGCAAAACAATGTCATGTAAAAACGATCTTGGTCCATGTTAATTTGCATTACTTACGACAAAATTTCCTATCACTACAGTGGCCAAGAAAAATGGTATGCAGGATACATCACCGACAAGCATACAATCCCACATTGATTCAATCCATTCTCCGCATAGCACACGGAACACAATCATGAAGGAATGCATGAAATCTGTAAAATTCCATCTTGGCAGAT	x					678	ATTTTGCTCCACTCAGAATTTAATGCATTGTTCACGCTGAACAATAGCGGTTAGCTGGGAATAATAAGGAACTGCATTTAATTCATTATTTTAGGATGTCTAATAGTCTCAATAGTTAAAAAATTGAATTTCATGTATTTTGGTGGTAGCAATATTCCGATTAATATTCAATTAAATGTAGCGAACGTACAACATTTCACGTTCACTT
DNA_Plate_1_F6	Kissidougou_CAH_17	1165		1888	0.0076661	AAAATTTGACAAAAGCAAGGCTAAGAAAAGGTTAAGCACCTGCAAAACAATGTCATGTAAAAACGATCTTGGTCCATGTTAATTTGCATTACTTACGACAAAATTTCCTATCACTACAGTGGCCAAGAAAAATGGTATGCAGGATACATCACCGACAAGCATACAATCCCACATTGATTCAATCCATTCTCCGCATAGCACACGGAACACAATCATGAAGGAATGCATGAAATCTGTAAAATTCCATCTTGGCAGAT	x					2172	ATTTTGCTCCACTCAGAATTTAATGCATTGTTCACGCTGAACAATAGCGGTTAGCTGGGAATAATAAGGAACTGCATTTAATTCATTATTTTAGGATGTCTAATAGTCTCAATAGTTAAAAAATTGAATTTCATGTATTTTGGTGGTAGCAATATTCCGATTAATATTCAATTAAATGTAGCGAACGTACAACATTTCACGTTCACTT
DNA_Plate_1_F7	Boffa_CAH_17	432	423	1444	0.494737	AAAATTTGACAAAAGCAAGGCTAAGAAAAGGTTAAGCACCTGCAAAACAATGTCATGTAAAAACGATCTTGGTCCATGTTAATTTGCATTACTTACGACTAAATTTCCTATCACTACAGTGGCCAAGAAAAATGGTATGCAGGATACATCACCGACAAGCATACAATCCCACATTGATTCAATCCATTCTCCGCATAGCACACGGAACACAATCATGAAGGAATGCATGAAATCTGTAAAATTCCATCTTGGCAGAT/ AAAATTTGACAAAAGCAAGGCTAAGAAAAGGTTAAGCACCTGCAAAACAATGTCATGTAAAAACGATCTTGGTCCATGTTAATTTGCATTACTTACGACAAAATTTCCTATCACTACAGTGGCCAAGAAAAATGGTATGC…		x				587	ATTTTACTCCACTCAGAATTTAATGCATTGTTCACGCTGAACAATAGCGGTTAGCTGAGAATAATAAGGAACTGCATTTAATTCATTATTTTAGGATGTTTAATAGTCTCAAGTCTCAAAATGGGCCGGTCTCGTAGTACAGTCGTCTACTCGTACGACTTAACAACAGGCCTGTCATGGGTTCAATCCCCAAATAGACCGCGCCGCCATACGTAGGACTGACTATCCTGCTATGGGGGGGAATCAATTAGTCACTGAAAGCCAAGCCCACAAGTGGTTACAGACAGGCCTTGACCGACATCGGTTGTTGAGCCAAAAGAAGAAGAAGAAGAATAGTCTAAATAGTTAAAAAATTGAATTTCATGTATTTTGGTGGTAGCAATATTCCGATTAATATTC…
DNA_Plate_1_F8	Dabola_Aout_CAH_17	1185		2006	0.0083682	AAAATTTGACAAAAGCAAGGCTAAGAAAAGGTTAAGCACCTGCAAAACAATGTCATGTAAAAACGATCTTGGTCCATGTTAATTTGCATTACTTACGACAAAATTTCCTATCACTACAGTGGCCAAGAAAAATGGTATGCAGGATACATCACCGACAAGCATACAATCCCACATTGATTCAATCCATTCTCCGCATAGCACACGGAACACAATCATGAAGGAATGCATGAAATCTGTAAAATTCCATCTTGGCAGAT	x					2180	ATTTTGCTCCACTCAGAATTTAATGCATTGTTCACGCTGAACAATAGCGGTTAGCTGGGAATAATAAGGAACTGCATTTAATTCATTATTTTAGGATGTCTAATAGTCTCAATAGTTAAAAAATTGAATTTCATGTATTTTGGTGGTAGCAATATTCCGATTAATATTCAATTAAATGTAGCGAACGTACAACATTTCACGTTCACTT
DNA_Plate_1_F9	Faranah_CAH_16	1263		2029	0.00785546	AAAATTTGACAAAAGCAAGGCTAAGAAAAGGTTAAGCACCTGCAAAACAATGTCATGTAAAAACGATCTTGGTCCATGTTAATTTGCATTACTTACGACAAAATTTCCTATCACTACAGTGGCCAAGAAAAATGGTATGCAGGATACATCACCGACAAGCATACAATCCCACATTGATTCAATCCATTCTCCGCATAGCACACGGAACACAATCATGAAGGAATGCATGAAATCTGTAAAATTCCATCTTGGCAGAT	x					2446	ATTTTGCTCCACTCAGAATTTAATGCATTGTTCACGCTGAACAATAGCGGTTAGCTGGGAATAATAAGGAACTGCATTTAATTCATTATTTTAGGATGTCTAATAGTCTCAATAGTTAAAAAATTGAATTTCATGTATTTTGGTGGTAGCAATATTCCGATTAATATTCAATTAAATGTAGCGAACGTACAACATTTCACGTTCACTT
DNA_Plate_1_G10	Kissidougou_Aout_CAH_17	1995		3323	0.00597907	AAAATTTGACAAAAGCAAGGCTAAGAAAAGGTTAAGCACCTGCAAAACAATGTCATGTAAAAACGATCTTGGTCCATGTTAATTTGCATTACTTACGACAAAATTTCCTATCACTACAGTGGCCAAGAAAAATGGTATGCAGGATACATCACCGACAAGCATACAATCCCACATTGATTCAATCCATTCTCCGCATAGCACACGGAACACAATCATGAAGGAATGCATGAAATCTGTAAAATTCCATCTTGGCAGAT	x					3649	ATTTTGCTCCACTCAGAATTTAATGCATTGTTCACGCTGAACAATAGCGGTTAGCTGGGAATAATAAGGAACTGCATTTAATTCATTATTTTAGGATGTCTAATAGTCTCAATAGTTAAAAAATTGAATTTCATGTATTTTGGTGGTAGCAATATTCCGATTAATATTCAATTAAATGTAGCGAACGTACAACATTTCACGTTCACTT
DNA_Plate_1_G11	H2O	83		157	0.045977	AAAATTTGACAAAAGCAAGGCTAAGAAAAGGTTAAGCACCTGCAAAACAATGTCATGTAAAAACGATCTTGGTCCATGTTAATTTGCATTACTTACGACAAAATTTCCTATCACTACAGTGGCCAAGAAAAATGGTATGCAGGATACATCACCGACAAGCATACAATCCCACATTGATTCAATCCATTCTCCGCATAGCACACGGAACACAATCATGAAGGAATGCATGAAATCTGTAAAATTCCATCTTGGCAGAT
DNA_Plate_1_G12	Kankan_Pyrethre_17	497	487	1810	0.494919	AAAATTTGACAAAAGCAAGGCTAAGAAAAGGTTAAGCACCTGCAAAACAATGTCATGTAAAAACGATCTTGGTCCATGTTAATTTGCATTACTTACGACTAAATTTCCTATCACTACAGTGGCCAAGAAAAATGGTATGCAGGATACATCACCGACAAGCATACAATCCCACATTGATTCAATCCATTCTCCGCATAGCACACGGAACACAATCATGAAGGAATGCATGAAATCTGTAAAATTCCATCTTGGCAGAT/ AAAATTTGACAAAAGCAAGGCTAAGAAAAGGTTAAGCACCTGCAAAACAATGTCATGTAAAAACGATCTTGGTCCATGTTAATTTGCATTACTTACGACAAAATTTCCTATCACTACAGTGGCCAAGAAAAATGGTATGC…		x				292	ATTTTACTCCACTCAGAATTTAATGCATTGTTCACGCTGAACAATAGCGGTTAGCTGAGAATAATAAGGAACTGCATTTAATTCATTATTTTAGGATGTTTAATAGTCTCAAGTCTCAAAATGGGCCGGTCTCGTAGTACAGTCGTCTACTCGTACGACTTAACAACAGGCCTGTCATGGGTTCAATCCCCAAATAGACCGCGCCGCCATACGTAGGACTGACTATCCTGCTATGGGGGGGAATCAATTAGTCACTGAAAGCCAAGCCCACAAGTGGTTACAGACAGGCCTTGACCGACATCGGTTGTTGAGCCAAAAGAAGAAGAAGAAGAATAGTCTAAATAGTTAAAAAATTGAATTTCATGTATTTTGGTGGTAGCAATATTCCGATTAATATTC…
DNA_Plate_1_G1	Kankan_Pyrethre_17	2445		3964	0.00447883	AAAATTTGACAAAAGCAAGGCTAAGAAAAGGTTAAGCACCTGCAAAACAATGTCATGTAAAAACGATCTTGGTCCATGTTAATTTGCATTACTTACGACAAAATTTCCTATCACTACAGTGGCCAAGAAAAATGGTATGCAGGATACATCACCGACAAGCATACAATCCCACATTGATTCAATCCATTCTCCGCATAGCACACGGAACACAATCATGAAGGAATGCATGAAATCTGTAAAATTCCATCTTGGCAGAT	x					4107	ATTTTGCTCCACTCAGAATTTAATGCATTGTTCACGCTGAACAATAGCGGTTAGCTGGGAATAATAAGGAACTGCATTTAATTCATTATTTTAGGATGTCTAATAGTCTCAATAGTTAAAAAATTGAATTTCATGTATTTTGGTGGTAGCAATATTCCGATTAATATTCAATTAAATGTAGCGAACGTACAACATTTCACGTTCACTT
DNA_Plate_1_G2	Kissidougou_CAH_17	2371		3836	0.00628667	AAAATTTGACAAAAGCAAGGCTAAGAAAAGGTTAAGCACCTGCAAAACAATGTCATGTAAAAACGATCTTGGTCCATGTTAATTTGCATTACTTACGACAAAATTTCCTATCACTACAGTGGCCAAGAAAAATGGTATGCAGGATACATCACCGACAAGCATACAATCCCACATTGATTCAATCCATTCTCCGCATAGCACACGGAACACAATCATGAAGGAATGCATGAAATCTGTAAAATTCCATCTTGGCAGAT	x					4110	ATTTTGCTCCACTCAGAATTTAATGCATTGTTCACGCTGAACAATAGCGGTTAGCTGGGAATAATAAGGAACTGCATTTAATTCATTATTTTAGGATGTCTAATAGTCTCAATAGTTAAAAAATTGAATTTCATGTATTTTGGTGGTAGCAATATTCCGATTAATATTCAATTAAATGTAGCGAACGTACAACATTTCACGTTCACTT
DNA_Plate_1_G3	Kankan_Pyrethre_17	2666		4602	0.0144177	AAAATTTGACAAAAGCAAGGCTAAGAAAAGGTTAAGCACCTGCAAAACAATGTCATGTAAAAACGATCTTGGTCCATGTTAATTTGCATTACTTACGACAAAATTTCCTATCACTACAGTGGCCAAGAAAAATGGTATGCAGGATACATCACCGACAAGCATACAATCCCACATTGATTCAATCCATTCTCCGCATAGCACACGGAACACAATCATGAAGGAATGCATGAAATCTGTAAAATTCCATCTTGGCAGAT	x					4320	ATTTTGCTCCACTCAGAATTTAATGCATTGTTCACGCTGAACAATAGCGGTTAGCTGGGAATAATAAGGAACTGCATTTAATTCATTATTTTAGGATGTCTAATAGTCTCAATAGTTAAAAAATTGAATTTCATGTATTTTGGTGGTAGCAATATTCCGATTAATATTCAATTAAATGTAGCGAACGTACAACATTTCACGTTCACTT
DNA_Plate_1_G4	Dabola_Aout_CAH_17											377	GTGAGCAATTCCAGAAGATAAAGGAGGATAAACAGTTCATCCAGTTCCTGCTCCATTTTCTACTATACTTCTAGAAATTAATAAAGTTAATGAAGGAGGTAATATTCAAAATCTTATATTATTTATTCGAGGGAATGCTATATCGGGGGCTCCTAATATAAGAGGTACTAATCAATTTCCAAATCCTCCAATTATAATAGGTATTA
DNA_Plate_1_G5	Boffa_CAH_17	1849		2989	0.00537924	AAAATTTGACAAAAGCAAGGCTAAGAAAAGGTTAAGCACCTGCAAAACAATGTCATGTAAAAACGATCTTGCTCCATGTTCATTTGCATTACTTACGACTAAATTTCCTATCACTACAGTGGCCAAGAAAAATGGTATGCAGGATACATCACCGACAAGCATACAATCCCACATTGATTCAATCCATTCTCCGCATAGCACACGGAACACAATCATGAAGGAATGCATGAAATCTGTAAAATTCCATCTTGGCAGAT			x			3303	ATTTCGCTCCACTCAGAATTTAATGCATTGTTCACGCTGAACAATAGCGGTCACCTGGGAATGAGAAGGAACTGCATTTAATTCATTATTTTAGTATGTTTAATAGTCTCAATAGTTGAAAAATTGAATTTCATGTATTTTGGTGGTAGCAATATTCCAATTAATATTCAATGAAATGTAGTGAACTTACAAAATTTCACGTTCACTT
DNA_Plate_1_G6	Boffa_CAH_17	544		861	0.00729927	AAAATTTGACAAAAGCAAGGCTAAGAAAAGGTTAAGCACCTGCAAAACAATGTCATGTAAAAACGATCTTGCTCCATGTTCATTTGCATTACTTACGACTAAATTTCCTATCACTACAGTGGCCAAGAAAAATGGTATGCAGGATACATCACCGACAAGCATACAATCCCACATTGATTCAATCCATTCTCCGCATAGCACACGGAACACAATCATGAAGGAATGCATGAAATCTGTAAAATTCCATCTTGGCAGAT			x			1177	ATTTCGCTCCACTCAGAATTTAATGCATTGTTCACGCTGAACAATAGCGGTCACCTGGGAATGAGAAGGAACTGCATTTAATTCATTATTTTAGTATGTTTAATAGTCTCAATAGTTGAAAAATTGAATTTCATGTATTTTGGTGGTAGCAATATTCCAATTAATATTCAATGAAATGTAGTGAACTTACAAAATTTCACGTTCACTT
DNA_Plate_1_G7	Boffa_CAH_17	1890		3216	0.0222452	AAAATTTGACAAAAGCAAGGCTAAGAAAAGGTTAAGCACCTGCAAAACAATGTCATGTAAAAACGATCTTGCTCCATGTTCATTTGCATTACTTACGACTAAATTTCCTATCACTACAGTGGCCAAGAAAAATGGTATGCAGGATACATCACCGACAAGCATACAATCCCACATTGATTCAATCCATTCTCCGCATAGCACACGGAACACAATCATGAAGGAATGCATGAAATCTGTAAAATTCCATCTTGGCAGAT			x			3163	ATTTCGCTCCACTCAGAATTTAATGCATTGTTCACGCTGAACAATAGCGGTCACCTGGGAATGAGAAGGAACTGCATTTAATTCATTATTTTAGTATGTTTAATAGTCTCAATAGTTGAAAAATTGAATTTCATGTATTTTGGTGGTAGCAATATTCCAATTAATATTCAATGAAATGTAGTGAACTTACAAAATTTCACGTTCACTT
DNA_Plate_1_G8	Kissidougou_CAH_17	2181		3701	0.00456413	AAAATTTGACAAAAGCAAGGCTAAGAAAAGGTTAAGCACCTGCAAAACAATGTCATGTAAAAACGATCTTGGTCCATGTTAATTTGCATTACTTACGACAAAATTTCCTATCACTACAGTGGCCAAGAAAAATGGTATGCAGGATACATCACCGACAAGCATACAATCCCACATTGATTCAATCCATTCTCCGCATAGCACACGGAACACAATCATGAAGGAATGCATGAAATCTGTAAAATTCCATCTTGGCAGAT	x					3638	ATTTTGCTCCACTCAGAATTTAATGCATTGTTCACGCTGAACAATAGCGGTTAGCTGGGAATAATAAGGAACTGCATTTAATTCATTATTTTAGGATGTCTAATAGTCTCAATAGTTAAAAAATTGAATTTCATGTATTTTGGTGGTAGCAATATTCCGATTAATATTCAATTAAATGTAGCGAACGTACAACATTTCACGTTCACTT
DNA_Plate_1_G9	Boffa_CAH_17	2698		4367	0.00516224	AAAATTTGACAAAAGCAAGGCTAAGAAAAGGTTAAGCACCTGCAAAACAATGTCATGTAAAAACGATCTTGCTCCATGTTCATTTGCATTACTTACGACTAAATTTCCTATCACTACAGTGGCCAAGAAAAATGGTATGCAGGATACATCACCGACAAGCATACAATCCCACATTGATTCAATCCATTCTCCGCATAGCACACGGAACACAATCATGAAGGAATGCATGAAATCTGTAAAATTCCATCTTGGCAGAT			x			4586	ATTTCGCTCCACTCAGAATTTAATGCATTGTTCACGCTGAACAATAGCGGTCACCTGGGAATGAGAAGGAACTGCATTTAATTCATTATTTTAGTATGTTTAATAGTCTCAATAGTTGAAAAATTGAATTTCATGTATTTTGGTGGTAGCAATATTCCAATTAATATTCAATGAAATGTAGTGAACTTACAAAATTTCACGTTCACTT
DNA_Plate_1_H10	Dabola_Aout_CAH_17	1748		2819	0.00568828	AAAATTTGACAAAAGCAAGGCTAAGAAAAGGTTAAGCACCTGCAAAACAATGTCATGTAAAAACGATCTTGGTCCATGTTAATTTGCATTACTTACGACAAAATTTCCTATCACTACAGTGGCCAAGAAAAATGGTATGCAGGATACATCACCGACAAGCATACAATCCCACATTGATTCAATCCATTCTCCGCATAGCACACGGAACACAATCATGAAGGAATGCATGAAATCTGTAAAATTCCATCTTGGCAGAT	x					2947	ATTTTGCTCCACTCAGAATTTAATGCATTGTTCACGCTGAACAATAGCGGTTAGCTGGGAATAATAAGGAACTGCATTTAATTCATTATTTTAGGATGTCTAATAGTCTCAATAGTTAAAAAATTGAATTTCATGTATTTTGGTGGTAGCAATATTCCGATTAATATTCAATTAAATGTAGCGAACGTACAACATTTCACGTTCACTT
DNA_Plate_1_H11	Faranah_CAH_16	1972		3134	0.00554715	AAAATTTGACAAAAGCAAGGCTAAGAAAAGGTTAAGCACCTGCAAAACAATGTCATGTAAAAACGATCTTGGTCCATGTTAATTTGCATTACTTACGACAAAATTTCCTATCACTACAGTGGCCAAGAAAAATGGTATGCAGGATACATCACCGACAAGCATACAATCCCACATTGATTCAATCCATTCTCCGCATAGCACACGGAACACAATCATGAAGGAATGCATGAAATCTGTAAAATTCCATCTTGGCAGAT	x					2920	ATTTTGCTCCACTCAGAATTTAATGCATTGTTCACGCTGAACAATAGCGGTTAGCTGGGAATAATAAGGAACTGCATTTAATTCATTATTTTAGGATGTCTAATAGTCTCAATAGTTAAAAAATTGAATTTCATGTATTTTGGTGGTAGCAATATTCCGATTAATATTCAATTAAATGTAGCGAACGTACAACATTTCACGTTCACTT
DNA_Plate_1_H12	Boffa_CAH_17	1392		2248	0.00713267	AAAATTTGACAAAAGCAAGGCTAAGAAAAGGTTAAGCACCTGCAAAACAATGTCATGTAAAAACGATCTTGCTCCATGTTCATTTGCATTACTTACGACTAAATTTCCTATCACTACAGTGGCCAAGAAAAATGGTATGCAGGATACATCACCGACAAGCATACAATCCCACATTGATTCAATCCATTCTCCGCATAGCACACGGAACACAATCATGAAGGAATGCATGAAATCTGTAAAATTCCATCTTGGCAGAT			x			1712	ATTTCGCTCCACTCAGAATTTAATGCATTGTTCACGCTGAACAATAGCGGTCACCTGGGAATGAGAAGGAACTGCATTTAATTCATTATTTTAGTATGTTTAATAGTCTCAATAGTTGAAAAATTGAATTTCATGTATTTTGGTGGTAGCAATATTCCAATTAATATTCAATGAAATGTAGTGAACTTACAAAATTTCACGTTCACTT
DNA_Plate_1_H1	H2O	63		109	0.0597015	AAAATTTGACAAAAGCAAGGCTAAGAAAAGGTTAAGCACCTGCAAAACAATGTCATGTAAAAACGATCTTGGTCCATGTTAATTTGCATTACTTACGACAAAATTTCCTATCACTACAGTGGCCAAGAAAAATGGTATGCAGGATACATCACCGACAAGCATACAATCCCACATTGATTCAATCCATTCTCCGCATAGCACACGGAACACAATCATGAAGGAATGCATGAAATCTGTAAAATTCCATCTTGGCAGAT	x					187	ATTTTGCTCCACTCAGAATTTAATGCATTGTTCACGCTGAACAATAGCGGTTAGCTGGGAATAATAAGGAACTGCATTTAATTCATTATTTTAGGATGTCTAATAGTCTCAATAGTTAAAAAATTGAATTTCATGTATTTTGGTGGTAGCAATATTCCGATTAATATTCAATTAAATGTAGCGAACGTACAACATTTCACGTTCACTT
DNA_Plate_1_H2	Boffa_CAH_17	2882		4465	0.0044905	AAAATTTGACAAAAGCAAGGCTAAGAAAAGGTTAAGCACCTGCAAAACAATGTCATGTAAAAACGATCTTGCTCCATGTTCATTTGCATTACTTACGACTAAATTTCCTATCACTACAGTGGCCAAGAAAAATGGTATGCAGGATACATCACCGACAAGCATACAATCCCACATTGATTCAATCCATTCTCCGCATAGCACACGGAACACAATCATGAAGGAATGCATGAAATCTGTAAAATTCCATCTTGGCAGAT			x			4442	ATTTCGCTCCACTCAGAATTTAATGCATTGTTCACGCTGAACAATAGCGGTCACCTGGGAATGAGAAGGAACTGCATTTAATTCATTATTTTAGTATGTTTAATAGTCTCAATAGTTGAAAAATTGAATTTCATGTATTTTGGTGGTAGCAATATTCCAATTAATATTCAATGAAATGTAGTGAACTTACAAAATTTCACGTTCACTT
DNA_Plate_1_H3	Kankan_Aout_CAH_17	2613		4297	0.00570776	AAAATTTGACAAAAGCAAGGCTAAGAAAAGGTTAAGCACCTGCAAAACAATGTCATGTAAAAACGATCTTGGTCCATGTTAATTTGCATTACTTACGACAAAATTTCCTATCACTACAGTGGCCAAGAAAAATGGTATGCAGGATACATCACCGACAAGCATACAATCCCACATTGATTCAATCCATTCTCCGCATAGCACACGGAACACAATCATGAAGGAATGCATGAAATCTGTAAAATTCCATCTTGGCAGAT	x					4118	ATTTTGCTCCACTCAGAATTTAATGCATTGTTCACGCTGAACAATAGCGGTTAGCTGGGAATAATAAGGAACTGCATTTAATTCATTATTTTAGGATGTCTAATAGTCTCAATAGTTAAAAAATTGAATTTCATGTATTTTGGTGGTAGCAATATTCCGATTAATATTCAATTAAATGTAGCGAACGTACAACATTTCACGTTCACTT
DNA_Plate_1_H4	Dabola_Aout_CAH_17
DNA_Plate_1_H5	Boffa_CAH_17	2287		3683	0.00565217	AAAATTTGACAAAAGCAAGGCTAAGAAAAGGTTAAGCACCTGCAAAACAATGTCATGTAAAAACGATCTTGCTCCATGTTCATTTGCATTACTTACGACTAAATTTCCTATCACTACAGTGGCCAAGAAAAATGGTATGCAGGATACATCACCGACAAGCATACAATCCCACATTGATTCAATCCATTCTCCGCATAGCACACGGAACACAATCATGAAGGAATGCATGAAATCTGTAAAATTCCATCTTGGCAGAT			x			3440	ATTTCGCTCCACTCAGAATTTAATGCATTGTTCACGCTGAACAATAGCGGTCACCTGGGAATGAGAAGGAACTGCATTTAATTCATTATTTTAGTATGTTTAATAGTCTCAATAGTTGAAAAATTGAATTTCATGTATTTTGGTGGTAGCAATATTCCAATTAATATTCAATGAAATGTAGTGAACTTACAAAATTTCACGTTCACTT
DNA_Plate_1_H6	H2O
DNA_Plate_1_H7	Faranah_CAH_16	2125		3611	0.00608045	AAAATTTGACAAAAGCAAGGCTAAGAAAAGGTTAAGCACCTGCAAAACAATGTCATGTAAAAACGATCTTGGTCCATGTTAATTTGCATTACTTACGACAAAATTTCCTATCACTACAGTGGCCAAGAAAAATGGTATGCAGGATACATCACCGACAAGCATACAATCCCACATTGATTCAATCCATTCTCCGCATAGCACACGGAACACAATCATGAAGGAATGCATGAAATCTGTAAAATTCCATCTTGGCAGAT	x					4154	ATTTTGCTCCACTCAGAATTTAATGCATTGTTCACGCTGAACAATAGCGGTTAGCTGGGAATAATAAGGAACTGCATTTAATTCATTATTTTAGGATGTCTAATAGTCTCAATAGTTAAAAAATTGAATTTCATGTATTTTGGTGGTAGCAATATTCCGATTAATATTCAATTAAATGTAGCGAACGTACAACATTTCACGTTCACTT
DNA_Plate_1_H8	Kissidougou_Aout_CAH_17	2304		3828	0.00732443	AAAATTTGACAAAAGCAAGGCTAAGAAAAGGTTAAGCACCTGCAAAACAATGTCATGTAAAAACGATCTTGGTCCATGTTAATTTGCATTACTTACGACAAAATTTCCTATCACTACAGTGGCCAAGAAAAATGGTATGCAGGATACATCACCGACAAGCATACAATCCCACATTGATTCAATCCATTCTCCGCATAGCACACGGAACACAATCATGAAGGAATGCATGAAATCTGTAAAATTCCATCTTGGCAGAT	x					3711	ATTTTGCTCCACTCAGAATTTAATGCATTGTTCACGCTGAACAATAGCGGTTAGCTGGGAATAATAAGGAACTGCATTTAATTCATTATTTTAGGATGTCTAATAGTCTCAATAGTTAAAAAATTGAATTTCATGTATTTTGGTGGTAGCAATATTCCGATTAATATTCAATTAAATGTAGCGAACGTACAACATTTCACGTTCACTT
DNA_Plate_1_H9	Kissidougou_Aout_CAH_17	2559		4034	0.00582751	AAAATTTGACAAAAGCAAGGCTAAGAAAAGGTTAAGCACCTGCAAAACAATGTCATGTAAAAACGATCTTGGTCCATGTTAATTTGCATTACTTACGACAAAATTTCCTATCACTACAGTGGCCAAGAAAAATGGTATGCAGGATACATCACCGACAAGCATACAATCCCACATTGATTCAATCCATTCTCCGCATAGCACACGGAACACAATCATGAAGGAATGCATGAAATCTGTAAAATTCCATCTTGGCAGAT	x					4426	ATTTTGCTCCACTCAGAATTTAATGCATTGTTCACGCTGAACAATAGCGGTTAGCTGGGAATAATAAGGAACTGCATTTAATTCATTATTTTAGGATGTCTAATAGTCTCAATAGTTAAAAAATTGAATTTCATGTATTTTGGTGGTAGCAATATTCCGATTAATATTCAATTAAATGTAGCGAACGTACAACATTTCACGTTCACTT
DNA_Plate_2_A10	Boffa_CAH_17	972		1632	0.00613497	AAAATTTGACAAAAGCAAGGCTAAGAAAAGGTTAAGCACCTGCAAAACAATGTCATGTAAAAACGATCTTGCTCCATGTTCATTTGCATTACTTACGACTAAATTTCCTATCACTACAGTGGCCAAGAAAAATGGTATGCAGGATACATCACCGACAAGCATACAATCCCACATTGATTCAATCCATTCTCCGCATAGCACACGGAACACAATCATGAAGGAATGCATGAAATCTGTAAAATTCCATCTTGGCAGAT			x			1617	ATTTCGCTCCACTCAGAATTTAATGCATTGTTCACGCTGAACAATAGCGGTCACCTGGGAATGAGAAGGAACTGCATTTAATTCATTATTTTAGTATGTTTAATAGTCTCAATAGTTGAAAAATTGAATTTCATGTATTTTGGTGGTAGCAATATTCCAATTAATATTCAATGAAATGTAGTGAACTTACAAAATTTCACGTTCACTT
DNA_Plate_2_A11	Kankan_Pyrethre_17	747		1228	0.00664894	AAAATTTGACAAAAGCAAGGCTAAGAAAAGGTTAAGCACCTGCAAAACAATGTCATGTAAAAACGATCTTGGTCCATGTTAATTTGCATTACTTACGACAAAATTTCCTATCACTACAGTGGCCAAGAAAAATGGTATGCAGGATACATCACCGACAAGCATACAATCCCACATTGATTCAATCCATTCTCCGCATAGCACACGGAACACAATCATGAAGGAATGCATGAAATCTGTAAAATTCCATCTTGGCAGAT	x					1189	ATTTTGCTCCACTCAGAATTTAATGCATTGTTCACGCTGAACAATAGCGGTTAGCTGGGAATAATAAGGAACTGCATTTAATTCATTATTTTAGGATGTCTAATAGTCTCAATAGTTAAAAAATTGAATTTCATGTATTTTGGTGGTAGCAATATTCCGATTAATATTCAATTAAATGTAGCGAACGTACAACATTTCACGTTCACTT
DNA_Plate_2_A12	H2O	246		439	0.0428016	AAAATTTGACAAAAGCAAGGCTAAGAAAAGGTTAAGCACCTGCAAAACAATGTCATGTAAAAACGATCTTGGTCCATGTTAATTTGCATTACTTACGACAAAATTTCCTATCACTACAGTGGCCAAGAAAAATGGTATGCAGGATACATCACCGACAAGCATACAATCCCACATTGATTCAATCCATTCTCCGCATAGCACACGGAACACAATCATGAAGGAATGCATGAAATCTGTAAAATTCCATCTTGGCAGAT	x					448	ATTTTGCTCCACTCAGAATTTAATGCATTGTTCACGCTGAACAATAGCGGTTAGCTGGGAATAATAAGGAACTGCATTTAATTCATTATTTTAGGATGTCTAATAGTCTCAATAGTTAAAAAATTGAATTTCATGTATTTTGGTGGTAGCAATATTCCGATTAATATTCAATTAAATGTAGCGAACGTACAACATTTCACGTTCACTT
DNA_Plate_2_A1	Kissidougou_CAH_17	624		1032	0.00952381	AAAATTTGACAAAAGCAAGGCTAAGAAAAGGTTAAGCACCTGCAAAACAATGTCATGTAAAAACGATCTTGGTCCATGTTAATTTGCATTACTTACGACAAAATTTCCTATCACTACAGTGGCCAAGAAAAATGGTATGCAGGATACATCACCGACAAGCATACAATCCCACATTGATTCAATCCATTCTCCGCATAGCACACGGAACACAATCATGAAGGAATGCATGAAATCTGTAAAATTCCATCTTGGCAGAT	x					1065	ATTTTGCTCCACTCAGAATTTAATGCATTGTTCACGCTGAACAATAGCGGTTAGCTGGGAATAATAAGGAACTGCATTTAATTCATTATTTTAGGATGTCTAATAGTCTCAATAGTTAAAAAATTGAATTTCATGTATTTTGGTGGTAGCAATATTCCGATTAATATTCAATTAAATGTAGCGAACGTACAACATTTCACGTTCACTT
DNA_Plate_2_A2	Faranah_CAH_16	1424		2503	0.0104239	AAAATTTGACAAAAGCAAGGCTAAGAAAAGGTTAAGCACCTGCAAAACAATGTCATGTAAAAACGATCTTGGTCCATGTTAATTTGCATTACTTACGACAAAATTTCCTATCACTACAGTGGCCAAGAAAAATGGTATGCAGGATACATCACCGACAAGCATACAATCCCACATTGATTCAATCCATTCTCCGCATAGCACACGGAACACAATCATGAAGGAATGCATGAAATCTGTAAAATTCCATCTTGGCAGAT	x					2720	ATTTTGCTCCACTCAGAATTTAATGCATTGTTCACGCTGAACAATAGCGGTTAGCTGGGAATAATAAGGAACTGCATTTAATTCATTATTTTAGGATGTCTAATAGTCTCAATAGTTAAAAAATTGAATTTCATGTATTTTGGTGGTAGCAATATTCCGATTAATATTCAATTAAATGTAGCGAACGTACAACATTTCACGTTCACTT
DNA_Plate_2_A3	Mamou_CAH_16	804		1301	0.0218978	AAAATTTGACAAAAGCAAGGCTAAGAAAAGGTTAAGCACCTGCAAAACAATGTCATGTAAAAACGATCTTGGTCCATGTTAATTTGCATTACTTACGACAAAATTTCCTATCACTACAGTGGCCAAGAAAAATGGTATGCAGGATACATCACCGACAAGCATACAATCCCACATTGATTCAATCCATTCTCCGCATAGCACACGGAACACAATCATGAAGGAATGCATGAAATCTGTAAAATTCCATCTTGGCAGAT	x					1490	ATTTTGCTCCACTCAGAATTTAATGCATTGTTCACGCTGAACAATAGCGGTTAGCTGGGAATAATAAGGAACTGCATTTAATTCATTATTTTAGGATGTCTAATAGTCTCAATAGTTAAAAAATTGAATTTCATGTATTTTGGTGGTAGCAATATTCCGATTAATATTCAATTAAATGTAGCGAACGTACAACATTTCACGTTCACTT
DNA_Plate_2_A4	Boffa_CAH_17	835		1398	0.00831354	AAAATTTGACAAAAGCAAGGCTAAGAAAAGGTTAAGCACCTGCAAAACAATGTCATGTAAAAACGATCTTGCTCCATGTTCATTTGCATTACTTACGACTAAATTTCCTATCACTACAGTGGCCAAGAAAAATGGTATGCAGGATACATCACCGACAAGCATACAATCCCACATTGATTCAATCCATTCTCCGCATAGCACACGGAACACAATCATGAAGGAATGCATGAAATCTGTAAAATTCCATCTTGGCAGAT			x			1561	ATTTCGCTCCACTCAGAATTTAATGCATTGTTCACGCTGAACAATAGCGGTCACCTGGGAATGAGAAGGAACTGCATTTAATTCATTATTTTAGTATGTTTAATAGTCTCAATAGTTGAAAAATTGAATTTCATGTATTTTGGTGGTAGCAATATTCCAATTAATATTCAATGAAATGTAGTGAACTTACAAAATTTCACGTTCACTT
DNA_Plate_2_A5	Boffa_CAH_17	841		1385	0.00825472	AAAATTTGACAAAAGCAAGGCTAAGAAAAGGTTAAGCACCTGCAAAACAATGTCATGTAAAAACGATCTTGCTCCATGTTCATTTGCATTACTTACGACTAAATTTCCTATCACTACAGTGGCCAAGAAAAATGGTATGCAGGATACATCACCGACAAGCATACAATCCCACATTGATTCAATCCATTCTCCGCATAGCACACGGAACACAATCATGAAGGAATGCATGAAATCTGTAAAATTCCATCTTGGCAGAT			x			1459	ATTTCGCTCCACTCAGAATTTAATGCATTGTTCACGCTGAACAATAGCGGTCACCTGGGAATGAGAAGGAACTGCATTTAATTCATTATTTTAGTATGTTTAATAGTCTCAATAGTTGAAAAATTGAATTTCATGTATTTTGGTGGTAGCAATATTCCAATTAATATTCAATGAAATGTAGTGAACTTACAAAATTTCACGTTCACTT
DNA_Plate_2_A6	H2O
DNA_Plate_2_A7	Mamou_CAH_16	555		951	0.0124555	AAAATTTGACAAAAGCAAGGCTAAGAAAAGGTTAAGCACCTGCAAAACAATGTCATGTAAAAACGATCTTGGTCCATGTTAATTTGCATTACTTACGACAAAATTTCCTATCACTACAGTGGCCAAGAAAAATGGTATGCAGGATACATCACCGACAAGCATACAATCCCACATTGATTCAATCCATTCTCCGCATAGCACACGGAACACAATCATGAAGGAATGCATGAAATCTGTAAAATTCCATCTTGGCAGAT	x					1255	ATTTTGCTCCACTCAGAATTTAATGCATTGTTCACGCTGAACAATAGCGGTTAGCTGGGAATAATAAGGAACTGCATTTAATTCATTATTTTAGGATGTCTAATAGTCTCAATAGTTAAAAAATTGAATTTCATGTATTTTGGTGGTAGCAATATTCCGATTAATATTCAATTAAATGTAGCGAACGTACAACATTTCACGTTCACTT
DNA_Plate_2_A8	Kissidougou_CAH_17	544		902	0.00910747	AAAATTTGACAAAAGCAAGGCTAAGAAAAGGTTAAGCACCTGCAAAACAATGTCATGTAAAAACGATCTTGGTCCATGTTAATTTGCATTACTTACGACAAAATTTCCTATCACTACAGTGGCCAAGAAAAATGGTATGCAGGATACATCACCGACAAGCATACAATCCCACATTGATTCAATCCATTCTCCGCATAGCACACGGAACACAATCATGAAGGAATGCATGAAATCTGTAAAATTCCATCTTGGCAGAT	x					1097	ATTTTGCTCCACTCAGAATTTAATGCATTGTTCACGCTGAACAATAGCGGTTAGCTGGGAATAATAAGGAACTGCATTTAATTCATTATTTTAGGATGTCTAATAGTCTCAATAGTTAAAAAATTGAATTTCATGTATTTTGGTGGTAGCAATATTCCGATTAATATTCAATTAAATGTAGCGAACGTACAACATTTCACGTTCACTT
DNA_Plate_2_A9	Boffa_CAH_17	606		1010	0.0272873	AAAATTTGACAAAAGCAAGGCTAAGAAAAGGTTAAGCACCTGCAAAACAATGTCATGTAAAAACGATCTTGCTCCATGTTCATTTGCATTACTTACGACTAAATTTCCTATCACTACAGTGGCCAAGAAAAATGGTATGCAGGATACATCACCGACAAGCATACAATCCCACATTGATTCAATCCATTCTCCGCATAGCACACGGAACACAATCATGAAGGAATGCATGAAATCTGTAAAATTCCATCTTGGCAGAT			x			985	ATTTCGCTCCACTCAGAATTTAATGCATTGTTCACGCTGAACAATAGCGGTCACCTGGGAATGAGAAGGAACTGCATTTAATTCATTATTTTAGTATGTTTAATAGTCTCAATAGTTGAAAAATTGAATTTCATGTATTTTGGTGGTAGCAATATTCCAATTAATATTCAATGAAATGTAGTGAACTTACAAAATTTCACGTTCACTT
DNA_Plate_2_B10	H2O
DNA_Plate_2_B11	Dabola_Aout_CAH_17	842		1487	0.00824499	AAAATTTGACAAAAGCAAGGCTAAGAAAAGGTTAAGCACCTGCAAAACAATGTCATGTAAAAACGATCTTGGTCCATGTTAATTTGCATTACTTACGACAAAATTTCCTATCACTACAGTGGCCAAGAAAAATGGTATGCAGGATACATCACCGACAAGCATACAATCCCACATTGATTCAATCCATTCTCCGCATAGCACACGGAACACAATCATGAAGGAATGCATGAAATCTGTAAAATTCCATCTTGGCAGAT	x					1419	ATTTTGCTCCACTCAGAATTTAATGCATTGTTCACGCTGAACAATAGCGGTTAGCTGGGAATAATAAGGAACTGCATTTAATTCATTATTTTAGGATGTCTAATAGTCTCAATAGTTAAAAAATTGAATTTCATGTATTTTGGTGGTAGCAATATTCCGATTAATATTCAATTAAATGTAGCGAACGTACAACATTTCACGTTCACTT
DNA_Plate_2_B12	Kissidougou_Aout_CAH_17	429		713	0.0115207	AAAATTTGACAAAAGCAAGGCTAAGAAAAGGTTAAGCACCTGCAAAACAATGTCATGTAAAAACGATCTTGGTCCATGTTAATTTGCATTACTTACGACAAAATTTCCTATCACTACAGTGGCCAAGAAAAATGGTATGCAGGATACATCACCGACAAGCATACAATCCCACATTGATTCAATCCATTCTCCGCATAGCACACGGAACACAATCATGAAGGAATGCATGAAATCTGTAAAATTCCATCTTGGCAGAT	x					534	ATTTTGCTCCACTCAGAATTTAATGCATTGTTCACGCTGAACAATAGCGGTTAGCTGGGAATAATAAGGAACTGCATTTAATTCATTATTTTAGGATGTCTAATAGTCTCAATAGTTAAAAAATTGAATTTCATGTATTTTGGTGGTAGCAATATTCCGATTAATATTCAATTAAATGTAGCGAACGTACAACATTTCACGTTCACTT
DNA_Plate_2_B2	Dabola_Aout_CAH_17	948		1606	0.00732984	AAAATTTGACAAAAGCAAGGCTAAGAAAAGGTTAAGCACCTGCAAAACAATGTCATGTAAAAACGATCTTGGTCCATGTTAATTTGCATTACTTACGACAAAATTTCCTATCACTACAGTGGCCAAGAAAAATGGTATGCAGGATACATCACCGACAAGCATACAATCCCACATTGATTCAATCCATTCTCCGCATAGCACACGGAACACAATCATGAAGGAATGCATGAAATCTGTAAAATTCCATCTTGGCAGAT	x					1560	ATTTTGCTCCACTCAGAATTTAATGCATTGTTCACGCTGAACAATAGCGGTTAGCTGGGAATAATAAGGAACTGCATTTAATTCATTATTTTAGGATGTCTAATAGTCTCAATAGTTAAAAAATTGAATTTCATGTATTTTGGTGGTAGCAATATTCCGATTAATATTCAATTAAATGTAGCGAACGTACAACATTTCACGTTCACTT
DNA_Plate_2_B3	Boffa_CAH_17	740		1318	0.00671141	AAAATTTGACAAAAGCAAGGCTAAGAAAAGGTTAAGCACCTGCAAAACAATGTCATGTAAAAACGATCTTGCTCCATGTTCATTTGCATTACTTACGACTAAATTTCCTATCACTACAGTGGCCAAGAAAAATGGTATGCAGGATACATCACCGACAAGCATACAATCCCACATTGATTCAATCCATTCTCCGCATAGCACACGGAACACAATCATGAAGGAATGCATGAAATCTGTAAAATTCCATCTTGGCAGAT			x			1281	ATTTCGCTCCACTCAGAATTTAATGCATTGTTCACGCTGAACAATAGCGGTCACCTGGGAATGAGAAGGAACTGCATTTAATTCATTATTTTAGTATGTTTAATAGTCTCAATAGTTGAAAAATTGAATTTCATGTATTTTGGTGGTAGCAATATTCCAATTAATATTCAATGAAATGTAGTGAACTTACAAAATTTCACGTTCACTT
DNA_Plate_2_B4	Boffa_CAH_17	574		1077	0.0103448	AAAATTTGACAAAAGCAAGGCTAAGAAAAGGTTAAGCACCTGCAAAACAATGTCATGTAAAAACGATCTTGCTCCATGTTCATTTGCATTACTTACGACTAAATTTCCTATCACTACAGTGGCCAAGAAAAATGGTATGCAGGATACATCACCGACAAGCATACAATCCCACATTGATTCAATCCATTCTCCGCATAGCACACGGAACACAATCATGAAGGAATGCATGAAATCTGTAAAATTCCATCTTGGCAGAT			x			1048	ATTTCGCTCCACTCAGAATTTAATGCATTGTTCACGCTGAACAATAGCGGTCACCTGGGAATGAGAAGGAACTGCATTTAATTCATTATTTTAGTATGTTTAATAGTCTCAATAGTTGAAAAATTGAATTTCATGTATTTTGGTGGTAGCAATATTCCAATTAATATTCAATGAAATGTAGTGAACTTACAAAATTTCACGTTCACTT
DNA_Plate_2_B5	Kankan_Aout_CAH_17	687		1202	0.0100865	AAAATTTGACAAAAGCAAGGCTAAGAAAAGGTTAAGCACCTGCAAAACAATGTCATGTAAAAACGATCTTGGTCCATGTTAATTTGCATTACTTACGACAAAATTTCCTATCACTACAGTGGCCAAGAAAAATGGTATGCAGGATACATCACCGACAAGCATACAATCCCACATTGATTCAATCCATTCTCCGCATAGCACACGGAACACAATCATGAAGGAATGCATGAAATCTGTAAAATTCCATCTTGGCAGAT	x					1056	ATTTTGCTCCACTCAGAATTTAATGCATTGTTCACGCTGAACAATAGCGGTTAGCTGGGAATAATAAGGAACTGCATTTAATTCATTATTTTAGGATGTCTAATAGTCTCAATAGTTAAAAAATTGAATTTCATGTATTTTGGTGGTAGCAATATTCCGATTAATATTCAATTAAATGTAGCGAACGTACAACATTTCACGTTCACTT
DNA_Plate_2_B6	Mamou_CAH_16	224		441	0.0132159	AAAATTTGACAAAAGCAAGGCTAAGAAAAGGTTAAGCACCTGCAAAACAATGTCATGTAAAAACGATCTTGGTCCATGTTAATTTGCATTACTTACGACAAAATTTCCTATCACTACAGTGGCCAAGAAAAATGGTATGCAGGATACATCACCGACAAGCATACAATCCCACATTGATTCAATCCATTCTCCGCATAGCACACGGAACACAATCATGAAGGAATGCATGAAATCTGTAAAATTCCATCTTGGCAGAT	x					722	ATTTTGCTCCACTCAGAATTTAATGCATTGTTCACGCTGAACAATAGCGGTTAGCTGGGAATAATAAGGAACTGCATTTAATTCATTATTTTAGGATGTCTAATAGTCTCAATAGTTAAAAAATTGAATTTCATGTATTTTGGTGGTAGCAATATTCCGATTAATATTCAATTAAATGTAGCGAACGTACAACATTTCACGTTCACTT
DNA_Plate_2_B7	Kankan_Aout_CAH_17	216		368	0.0136986	AAAATTTGACAAAAGCAAGGCTAAGAAAAGGTTAAGCACCTGCAAAACAATGTCATGTAAAAACGATCTTGGTCCATGTTAATTTGCATTACTTACGACAAAATTTCCTATCACTACAGTGGCCAAGAAAAATGGTATGCAGGATACATCACCGACAAGCATACAATCCCACATTGATTCAATCCATTCTCCGCATAGCACACGGAACACAATCATGAAGGAATGCATGAAATCTGTAAAATTCCATCTTGGCAGAT	x					472	ATTTTGCTCCACTCAGAATTTAATGCATTGTTCACGCTGAACAATAGCGGTTAGCTGGGAATAATAAGGAACTGCATTTAATTCATTATTTTAGGATGTCTAATAGTCTCAATAGTTAAAAAATTGAATTTCATGTATTTTGGTGGTAGCAATATTCCGATTAATATTCAATTAAATGTAGCGAACGTACAACATTTCACGTTCACTT
DNA_Plate_2_B8	Kankan_Pyrethre_17	478		870	0.014433	AAAATTTGACAAAAGCAAGGCTAAGAAAAGGTTAAGCACCTGCAAAACAATGTCATGTAAAAACGATCTTGGTCCATGTTAATTTGCATTACTTACGACAAAATTTCCTATCACTACAGTGGCCAAGAAAAATGGTATGCAGGATACATCACCGACAAGCATACAATCCCACATTGATTCAATCCATTCTCCGCATAGCACACGGAACACAATCATGAAGGAATGCATGAAATCTGTAAAATTCCATCTTGGCAGAT	x					859	ATTTTGCTCCACTCAGAATTTAATGCATTGTTCACGCTGAACAATAGCGGTTAGCTGGGAATAATAAGGAACTGCATTTAATTCATTATTTTAGGATGTCTAATAGTCTCAATAGTTAAAAAATTGAATTTCATGTATTTTGGTGGTAGCAATATTCCGATTAATATTCAATTAAATGTAGCGAACGTACAACATTTCACGTTCACTT
DNA_Plate_2_B9	Kissidougou_Aout_CAH_17	649		1080	0.00764526	AAAATTTGACAAAAGCAAGGCTAAGAAAAGGTTAAGCACCTGCAAAACAATGTCATGTAAAAACGATCTTGGTCCATGTTAATTTGCATTACTTACGACAAAATTTCCTATCACTACAGTGGCCAAGAAAAATGGTATGCAGGATACATCACCGACAAGCATACAATCCCACATTGATTCAATCCATTCTCCGCATAGCACACGGAACACAATCATGAAGGAATGCATGAAATCTGTAAAATTCCATCTTGGCAGAT	x					1011	ATTTTGCTCCACTCAGAATTTAATGCATTGTTCACGCTGAACAATAGCGGTTAGCTGGGAATAATAAGGAACTGCATTTAATTCATTATTTTAGGATGTCTAATAGTCTCAATAGTTAAAAAATTGAATTTCATGTATTTTGGTGGTAGCAATATTCCGATTAATATTCAATTAAATGTAGCGAACGTACAACATTTCACGTTCACTT
DNA_Plate_2_C10	Kankan_Aout_CAH_17	983		1471	0.00606673	AAAATTTGACAAAAGCAAGGCTAAGAAAAGGTTAAGCACCTGCAAAACAATGTCATGTAAAAACGATCTTGGTCCATGTTAATTTGCATTACTTACGACAAAATTTCCTATCACTACAGTGGCCAAGAAAAATGGTATGCAGGATACATCACCGACAAGCATACAATCCCACATTGATTCAATCCATTCTCCGCATAGCACACGGAACACAATCATGAAGGAATGCATGAAATCTGTAAAATTCCATCTTGGCAGAT	x					1676	ATTTTGCTCCACTCAGAATTTAATGCATTGTTCACGCTGAACAATAGCGGTTAGCTGGGAATAATAAGGAACTGCATTTAATTCATTATTTTAGGATGTCTAATAGTCTCAATAGTTAAAAAATTGAATTTCATGTATTTTGGTGGTAGCAATATTCCGATTAATATTCAATTAAATGTAGCGAACGTACAACATTTCACGTTCACTT
DNA_Plate_2_C11	Kissidougou_Aout_CAH_17	1253		1914	0.00634417	AAAATTTGACAAAAGCAAGGCTAAGAAAAGGTTAAGCACCTGCAAAACAATGTCATGTAAAAACGATCTTGGTCCATGTTAATTTGCATTACTTACGACAAAATTTCCTATCACTACAGTGGCCAAGAAAAATGGTATGCAGGATACATCACCGACAAGCATACAATCCCACATTGATTCAATCCATTCTCCGCATAGCACACGGAACACAATCATGAAGGAATGCATGAAATCTGTAAAATTCCATCTTGGCAGAT	x					2008	ATTTTGCTCCACTCAGAATTTAATGCATTGTTCACGCTGAACAATAGCGGTTAGCTGGGAATAATAAGGAACTGCATTTAATTCATTATTTTAGGATGTCTAATAGTCTCAATAGTTAAAAAATTGAATTTCATGTATTTTGGTGGTAGCAATATTCCGATTAATATTCAATTAAATGTAGCGAACGTACAACATTTCACGTTCACTT
DNA_Plate_2_C12	Kankan_Pyrethre_17	826		1291	0.00721154	AAAATTTGACAAAAGCAAGGCTAAGAAAAGGTTAAGCACCTGCAAAACAATGTCATGTAAAAACGATCTTGGTCCATGTTAATTTGCATTACTTACGACAAAATTTCCTATCACTACAGTGGCCAAGAAAAATGGTATGCAGGATACATCACCGACAAGCATACAATCCCACATTGATTCAATCCATTCTCCGCATAGCACACGGAACACAATCATGAAGGAATGCATGAAATCTGTAAAATTCCATCTTGGCAGAT	x					1216	ATTTTGCTCCACTCAGAATTTAATGCATTGTTCACGCTGAACAATAGCGGTTAGCTGGGAATAATAAGGAACTGCATTTAATTCATTATTTTAGGATGTCTAATAGTCTCAATAGTTAAAAAATTGAATTTCATGTATTTTGGTGGTAGCAATATTCCGATTAATATTCAATTAAATGTAGCGAACGTACAACATTTCACGTTCACTT
DNA_Plate_2_C1	Faranah_CAH_16	1683		2704	0.00531915	AAAATTTGACAAAAGCAAGGCTAAGAAAAGGTTAAGCACCTGCAAAACAATGTCATGTAAAAACGATCTTGGTCCATGTTAATTTGCATTACTTACGACAAAATTTCCTATCACTACAGTGGCCAAGAAAAATGGTATGCAGGATACATCACCGACAAGCATACAATCCCACATTGATTCAATCCATTCTCCGCATAGCACACGGAACACAATCATGAAGGAATGCATGAAATCTGTAAAATTCCATCTTGGCAGAT	x					3253	ATTTTGCTCCACTCAGAATTTAATGCATTGTTCACGCTGAACAATAGCGGTTAGCTGGGAATAATAAGGAACTGCATTTAATTCATTATTTTAGGATGTCTAATAGTCTCAATAGTTAAAAAATTGAATTTCATGTATTTTGGTGGTAGCAATATTCCGATTAATATTCAATTAAATGTAGCGAACGTACAACATTTCACGTTCACTT
DNA_Plate_2_C2	Kissidougou_Aout_CAH_17	2007		3166	0.00495786	AAAATTTGACAAAAGCAAGGCTAAGAAAAGGTTAAGCACCTGCAAAACAATGTCATGTAAAAACGATCTTGGTCCATGTTAATTTGCATTACTTACGACAAAATTTCCTATCACTACAGTGGCCAAGAAAAATGGTATGCAGGATACATCACCGACAAGCATACAATCCCACATTGATTCAATCCATTCTCCGCATAGCACACGGAACACAATCATGAAGGAATGCATGAAATCTGTAAAATTCCATCTTGGCAGAT	x					3226	ATTTTGCTCCACTCAGAATTTAATGCATTGTTCACGCTGAACAATAGCGGTTAGCTGGGAATAATAAGGAACTGCATTTAATTCATTATTTTAGGATGTCTAATAGTCTCAATAGTTAAAAAATTGAATTTCATGTATTTTGGTGGTAGCAATATTCCGATTAATATTCAATTAAATGTAGCGAACGTACAACATTTCACGTTCACTT
DNA_Plate_2_C3	Dabola_Aout_CAH_17	1617		2539	0.00675676	AAAATTTGACAAAAGCAAGGCTAAGAAAAGGTTAAGCACCTGCAAAACAATGTCATGTAAAAACGATCTTGGTCCATGTTAATTTGCATTACTTACGACAAAATTTCCTATCACTACAGTGGCCAAGAAAAATGGTATGCAGGATACATCACCGACAAGCATACAATCCCACATTGATTCAATCCATTCTCCGCATAGCACACGGAACACAATCATGAAGGAATGCATGAAATCTGTAAAATTCCATCTTGGCAGAT	x					2883	ATTTTGCTCCACTCAGAATTTAATGCATTGTTCACGCTGAACAATAGCGGTTAGCTGGGAATAATAAGGAACTGCATTTAATTCATTATTTTAGGATGTCTAATAGTCTCAATAGTTAAAAAATTGAATTTCATGTATTTTGGTGGTAGCAATATTCCGATTAATATTCAATTAAATGTAGCGAACGTACAACATTTCACGTTCACTT
DNA_Plate_2_C4	Kissidougou_Aout_CAH_17	1349		2159	0.00662739	AAAATTTGACAAAAGCAAGGCTAAGAAAAGGTTAAGCACCTGCAAAACAATGTCATGTAAAAACGATCTTGGTCCATGTTAATTTGCATTACTTACGACAAAATTTCCTATCACTACAGTGGCCAAGAAAAATGGTATGCAGGATACATCACCGACAAGCATACAATCCCACATTGATTCAATCCATTCTCCGCATAGCACACGGAACACAATCATGAAGGAATGCATGAAATCTGTAAAATTCCATCTTGGCAGAT		x				759	ATTTTACTCCACTCAGAATTTAATGCATTGTTCACGCTGAACAATAGCGGTTAGCTGAGAATAATAAGGAACTGCATTTAATTCATTATTTTAGGATGTTTAATAGTCTCAAGTCTCAAAATGGGCCGGTCTCGTAGTACAGTCGTCTACTCGTACGACTTAACAACAGGCCTGTCATGGGTTCAATCCCCAAATAGACCGCGCCGCCATACGTAGGACTGACTATCCTGCTATGGGGGGGAATCAATTAGTCACTGAAAGCCAAGCCCACAAGTGGTTACAGACAGGCCTTGACCGACATCGGTTGTTGAGCCAAAAGAAGAAGAAGAAGAATAGTCTAAATAGTTAAAAAATTGAATTTCATGTATTTTGGTGGTAGCAATATTCCGATTAATATTC…
DNA_Plate_2_C5	Dabola_Aout_CAH_17	1280		2032	0.00698216	AAAATTTGACAAAAGCAAGGCTAAGAAAAGGTTAAGCACCTGCAAAACAATGTCATGTAAAAACGATCTTGGTCCATGTTAATTTGCATTACTTACGACAAAATTTCCTATCACTACAGTGGCCAAGAAAAATGGTATGCAGGATACATCACCGACAAGCATACAATCCCACATTGATTCAATCCATTCTCCGCATAGCACACGGAACACAATCATGAAGGAATGCATGAAATCTGTAAAATTCCATCTTGGCAGAT	x					2319	ATTTTGCTCCACTCAGAATTTAATGCATTGTTCACGCTGAACAATAGCGGTTAGCTGGGAATAATAAGGAACTGCATTTAATTCATTATTTTAGGATGTCTAATAGTCTCAATAGTTAAAAAATTGAATTTCATGTATTTTGGTGGTAGCAATATTCCGATTAATATTCAATTAAATGTAGCGAACGTACAACATTTCACGTTCACTT
DNA_Plate_2_C6	Kissidougou_Aout_CAH_17	1350		2183	0.00735294	AAAATTTGACAAAAGCAAGGCTAAGAAAAGGTTAAGCACCTGCAAAACAATGTCATGTAAAAACGATCTTGGTCCATGTTAATTTGCATTACTTACGACAAAATTTCCTATCACTACAGTGGCCAAGAAAAATGGTATGCAGGATACATCACCGACAAGCATACAATCCCACATTGATTCAATCCATTCTCCGCATAGCACACGGAACACAATCATGAAGGAATGCATGAAATCTGTAAAATTCCATCTTGGCAGAT	x					2906	ATTTTGCTCCACTCAGAATTTAATGCATTGTTCACGCTGAACAATAGCGGTTAGCTGGGAATAATAAGGAACTGCATTTAATTCATTATTTTAGGATGTCTAATAGTCTCAATAGTTAAAAAATTGAATTTCATGTATTTTGGTGGTAGCAATATTCCGATTAATATTCAATTAAATGTAGCGAACGTACAACATTTCACGTTCACTT
DNA_Plate_2_C7	Kankan_Aout_CAH_17	1235		1941	0.00643604	AAAATTTGACAAAAGCAAGGCTAAGAAAAGGTTAAGCACCTGCAAAACAATGTCATGTAAAAACGATCTTGGTCCATGTTAATTTGCATTACTTACGACAAAATTTCCTATCACTACAGTGGCCAAGAAAAATGGTATGCAGGATACATCACCGACAAGCATACAATCCCACATTGATTCAATCCATTCTCCGCATAGCACACGGAACACAATCATGAAGGAATGCATGAAATCTGTAAAATTCCATCTTGGCAGAT	x					2390	ATTTTGCTCCACTCAGAATTTAATGCATTGTTCACGCTGAACAATAGCGGTTAGCTGGGAATAATAAGGAACTGCATTTAATTCATTATTTTAGGATGTCTAATAGTCTCAATAGTTAAAAAATTGAATTTCATGTATTTTGGTGGTAGCAATATTCCGATTAATATTCAATTAAATGTAGCGAACGTACAACATTTCACGTTCACTT
DNA_Plate_2_C8	Dabola_Aout_CAH_17	719		1188	0.00690608	AAAATTTGACAAAAGCAAGGCTAAGAAAAGGTTAAGCACCTGCAAAACAATGTCATGTAAAAACGATCTTGGTCCATGTTAATTTGCATTACTTACGACAAAATTTCCTATCACTACAGTGGCCAAGAAAAATGGTATGCAGGATACATCACCGACAAGCATACAATCCCACATTGATTCAATCCATTCTCCGCATAGCACACGGAACACAATCATGAAGGAATGCATGAAATCTGTAAAATTCCATCTTGGCAGAT	x					1558	ATTTTGCTCCACTCAGAATTTAATGCATTGTTCACGCTGAACAATAGCGGTTAGCTGGGAATAATAAGGAACTGCATTTAATTCATTATTTTAGGATGTCTAATAGTCTCAATAGTTAAAAAATTGAATTTCATGTATTTTGGTGGTAGCAATATTCCGATTAATATTCAATTAAATGTAGCGAACGTACAACATTTCACGTTCACTT
DNA_Plate_2_C9	Kankan_Aout_CAH_17	1223		1995	0.00730519	AAAATTTGACAAAAGCAAGGCTAAGAAAAGGTTAAGCACCTGCAAAACAATGTCATGTAAAAACGATCTTGGTCCATGTTAATTTGCATTACTTACGACAAAATTTCCTATCACTACAGTGGCCAAGAAAAATGGTATGCAGGATACATCACCGACAAGCATACAATCCCACATTGATTCAATCCATTCTCCGCATAGCACACGGAACACAATCATGAAGGAATGCATGAAATCTGTAAAATTCCATCTTGGCAGAT		x				617	ATTTTACTCCACTCAGAATTTAATGCATTGTTCACGCTGAACAATAGCGGTTAGCTGAGAATAATAAGGAACTGCATTTAATTCATTATTTTAGGATGTTTAATAGTCTCAAGTCTCAAAATGGGCCGGTCTCGTAGTACAGTCGTCTACTCGTACGACTTAACAACAGGCCTGTCATGGGTTCAATCCCCAAATAGACCGCGCCGCCATACGTAGGACTGACTATCCTGCTATGGGGGGGAATCAATTAGTCACTGAAAGCCAAGCCCACAAGTGGTTACAGACAGGCCTTGACCGACATCGGTTGTTGAGCCAAAAGAAGAAGAAGAAGAATAGTCTAAATAGTTAAAAAATTGAATTTCATGTATTTTGGTGGTAGCAATATTCCGATTAATATTC…
DNA_Plate_2_D10	Boffa_CAH_17	685		1127	0.00868307	AAAATTTGACAAAAGCAAGGCTAAGAAAAGGTTAAGCACCTGCAAAACAATGTCATGTAAAAACGATCTTGCTCCATGTTCATTTGCATTACTTACGACTAAATTTCCTATCACTACAGTGGCCAAGAAAAATGGTATGCAGGATACATCACCGACAAGCATACAATCCCACATTGATTCAATCCATTCTCCGCATAGCACACGGAACACAATCATGAAGGAATGCATGAAATCTGTAAAATTCCATCTTGGCAGAT			x			1187	ATTTCGCTCCACTCAGAATTTAATGCATTGTTCACGCTGAACAATAGCGGTCACCTGGGAATGAGAAGGAACTGCATTTAATTCATTATTTTAGTATGTTTAATAGTCTCAATAGTTGAAAAATTGAATTTCATGTATTTTGGTGGTAGCAATATTCCAATTAATATTCAATGAAATGTAGTGAACTTACAAAATTTCACGTTCACTT
DNA_Plate_2_D11	H2O
DNA_Plate_2_D12	Kankan_Aout_CAH_17	1408		2287	0.00635145	AAAATTTGACAAAAGCAAGGCTAAGAAAAGGTTAAGCACCTGCAAAACAATGTCATGTAAAAACGATCTTGGTCCATGTTAATTTGCATTACTTACGACAAAATTTCCTATCACTACAGTGGCCAAGAAAAATGGTATGCAGGATACATCACCGACAAGCATACAATCCCACATTGATTCAATCCATTCTCCGCATAGCACACGGAACACAATCATGAAGGAATGCATGAAATCTGTAAAATTCCATCTTGGCAGAT	x					2216	ATTTTGCTCCACTCAGAATTTAATGCATTGTTCACGCTGAACAATAGCGGTTAGCTGGGAATAATAAGGAACTGCATTTAATTCATTATTTTAGGATGTCTAATAGTCTCAATAGTTAAAAAATTGAATTTCATGTATTTTGGTGGTAGCAATATTCCGATTAATATTCAATTAAATGTAGCGAACGTACAACATTTCACGTTCACTT
DNA_Plate_2_D1	Kissidougou_Aout_CAH_17	1444		2435	0.00550964	AAAATTTGACAAAAGCAAGGCTAAGAAAAGGTTAAGCACCTGCAAAACAATGTCATGTAAAAACGATCTTGGTCCATGTTAATTTGCATTACTTACGACAAAATTTCCTATCACTACAGTGGCCAAGAAAAATGGTATGCAGGATACATCACCGACAAGCATACAATCCCACATTGATTCAATCCATTCTCCGCATAGCACACGGAACACAATCATGAAGGAATGCATGAAATCTGTAAAATTCCATCTTGGCAGAT	x					2609	ATTTTGCTCCACTCAGAATTTAATGCATTGTTCACGCTGAACAATAGCGGTTAGCTGGGAATAATAAGGAACTGCATTTAATTCATTATTTTAGGATGTCTAATAGTCTCAATAGTTAAAAAATTGAATTTCATGTATTTTGGTGGTAGCAATATTCCGATTAATATTCAATTAAATGTAGCGAACGTACAACATTTCACGTTCACTT
DNA_Plate_2_D2	Boffa_CAH_17	1484		2521	0.00735786	AAAATTTGACAAAAGCAAGGCTAAGAAAAGGTTAAGCACCTGCAAAACAATGTCATGTAAAAACGATCTTGGTCCATGTTAATTTGCATTACTTACGACAAAATTTCCTATCACTACAGTGGCCAAGAAAAATGGTATGCAGGATACATCACCGACAAGCATACAATCCCACATTGATTCAATCCATTCTCCGCATAGCACACGGAACACAATCATGAAGGAATGCATGAAATCTGTAAAATTCCATCTTGGCAGAT		x				767	ATTTTACTCCACTCAGAATTTAATGCATTGTTCACGCTGAACAATAGCGGTTAGCTGAGAATAATAAGGAACTGCATTTAATTCATTATTTTAGGATGTTTAATAGTCTCAAGTCTCAAAATGGGCCGGTCTCGTAGTACAGTCGTCTACTCGTACGACTTAACAACAGGCCTGTCATGGGTTCAATCCCCAAATAGACCGCGCCGCCATACGTAGGACTGACTATCCTGCTATGGGGGGGAATCAATTAGTCACTGAAAGCCAAGCCCACAAGTGGTTACAGACAGGCCTTGACCGACATCGGTTGTTGAGCCAAAAGAAGAAGAAGAAGAATAGTCTAAATAGTTAAAAAATTGAATTTCATGTATTTTGGTGGTAGCAATATTCCGATTAATATTC…
DNA_Plate_2_D3	Kankan_Aout_CAH_17	1288		2148	0.00693909	AAAATTTGACAAAAGCAAGGCTAAGAAAAGGTTAAGCACCTGCAAAACAATGTCATGTAAAAACGATCTTGGTCCATGTTAATTTGCATTACTTACGACAAAATTTCCTATCACTACAGTGGCCAAGAAAAATGGTATGCAGGATACATCACCGACAAGCATACAATCCCACATTGATTCAATCCATTCTCCGCATAGCACACGGAACACAATCATGAAGGAATGCATGAAATCTGTAAAATTCCATCTTGGCAGAT	x					2284	ATTTTGCTCCACTCAGAATTTAATGCATTGTTCACGCTGAACAATAGCGGTTAGCTGGGAATAATAAGGAACTGCATTTAATTCATTATTTTAGGATGTCTAATAGTCTCAATAGTTAAAAAATTGAATTTCATGTATTTTGGTGGTAGCAATATTCCGATTAATATTCAATTAAATGTAGCGAACGTACAACATTTCACGTTCACTT
DNA_Plate_2_D4	Kankan_Pyrethre_17	1249		2101	0.00557325	AAAATTTGACAAAAGCAAGGCTAAGAAAAGGTTAAGCACCTGCAAAACAATGTCATGTAAAAACGATCTTGGTCCATGTTAATTTGCATTACTTACGACAAAATTTCCTATCACTACAGTGGCCAAGAAAAATGGTATGCAGGATACATCACCGACAAGCATACAATCCCACATTGATTCAATCCATTCTCCGCATAGCACACGGAACACAATCATGAAGGAATGCATGAAATCTGTAAAATTCCATCTTGGCAGAT	x					2119	ATTTTGCTCCACTCAGAATTTAATGCATTGTTCACGCTGAACAATAGCGGTTAGCTGGGAATAATAAGGAACTGCATTTAATTCATTATTTTAGGATGTCTAATAGTCTCAATAGTTAAAAAATTGAATTTCATGTATTTTGGTGGTAGCAATATTCCGATTAATATTCAATTAAATGTAGCGAACGTACAACATTTCACGTTCACTT
DNA_Plate_2_D5	Kissidougou_CAH_17	1083		1811	0.00550964	AAAATTTGACAAAAGCAAGGCTAAGAAAAGGTTAAGCACCTGCAAAACAATGTCATGTAAAAACGATCTTGGTCCATGTTAATTTGCATTACTTACGACAAAATTTCCTATCACTACAGTGGCCAAGAAAAATGGTATGCAGGATACATCACCGACAAGCATACAATCCCACATTGATTCAATCCATTCTCCGCATAGCACACGGAACACAATCATGAAGGAATGCATGAAATCTGTAAAATTCCATCTTGGCAGAT	x					1823	ATTTTGCTCCACTCAGAATTTAATGCATTGTTCACGCTGAACAATAGCGGTTAGCTGGGAATAATAAGGAACTGCATTTAATTCATTATTTTAGGATGTCTAATAGTCTCAATAGTTAAAAAATTGAATTTCATGTATTTTGGTGGTAGCAATATTCCGATTAATATTCAATTAAATGTAGCGAACGTACAACATTTCACGTTCACTT
DNA_Plate_2_D6	Dabola_Aout_CAH_17	932		1587	0.00851064	AAAATTTGACAAAAGCAAGGCTAAGAAAAGGTTAAGCACCTGCAAAACAATGTCATGTAAAAACGATCTTGGTCCATGTTAATTTGCATTACTTACGACAAAATTTCCTATCACTACAGTGGCCAAGAAAAATGGTATGCAGGATACATCACCGACAAGCATACAATCCCACATTGATTCAATCCATTCTCCGCATAGCACACGGAACACAATCATGAAGGAATGCATGAAATCTGTAAAATTCCATCTTGGCAGAT	x					1864	ATTTTGCTCCACTCAGAATTTAATGCATTGTTCACGCTGAACAATAGCGGTTAGCTGGGAATAATAAGGAACTGCATTTAATTCATTATTTTAGGATGTCTAATAGTCTCAATAGTTAAAAAATTGAATTTCATGTATTTTGGTGGTAGCAATATTCCGATTAATATTCAATTAAATGTAGCGAACGTACAACATTTCACGTTCACTT
DNA_Plate_2_D7	Dabola_Aout_CAH_17	775		1242	0.00641026	AAAATTTGACAAAAGCAAGGCTAAGAAAAGGTTAAGCACCTGCAAAACAATGTCATGTAAAAACGATCTTGGTCCATGTTAATTTGCATTACTTACGACAAAATTTCCTATCACTACAGTGGCCAAGAAAAATGGTATGCAGGATACATCACCGACAAGCATACAATCCCACATTGATTCAATCCATTCTCCGCATAGCACACGGAACACAATCATGAAGGAATGCATGAAATCTGTAAAATTCCATCTTGGCAGAT	x					1629	ATTTTGCTCCACTCAGAATTTAATGCATTGTTCACGCTGAACAATAGCGGTTAGCTGGGAATAATAAGGAACTGCATTTAATTCATTATTTTAGGATGTCTAATAGTCTCAATAGTTAAAAAATTGAATTTCATGTATTTTGGTGGTAGCAATATTCCGATTAATATTCAATTAAATGTAGCGAACGTACAACATTTCACGTTCACTT
DNA_Plate_2_D8	Kissidougou_CAH_17	458		787	0.00865801	AAAATTTGACAAAAGCAAGGCTAAGAAAAGGTTAAGCACCTGCAAAACAATGTCATGTAAAAACGATCTTGGTCCATGTTAATTTGCATTACTTACGACAAAATTTCCTATCACTACAGTGGCCAAGAAAAATGGTATGCAGGATACATCACCGACAAGCATACAATCCCACATTGATTCAATCCATTCTCCGCATAGCACACGGAACACAATCATGAAGGAATGCATGAAATCTGTAAAATTCCATCTTGGCAGAT	x					1082	ATTTTGCTCCACTCAGAATTTAATGCATTGTTCACGCTGAACAATAGCGGTTAGCTGGGAATAATAAGGAACTGCATTTAATTCATTATTTTAGGATGTCTAATAGTCTCAATAGTTAAAAAATTGAATTTCATGTATTTTGGTGGTAGCAATATTCCGATTAATATTCAATTAAATGTAGCGAACGTACAACATTTCACGTTCACTT
DNA_Plate_2_D9	Faranah_CAH_16	1132		1891	0.00614574	AAAATTTGACAAAAGCAAGGCTAAGAAAAGGTTAAGCACCTGCAAAACAATGTCATGTAAAAACGATCTTGGTCCATGTTAATTTGCATTACTTACGACAAAATTTCCTATCACTACAGTGGCCAAGAAAAATGGTATGCAGGATACATCACCGACAAGCATACAATCCCACATTGATTCAATCCATTCTCCGCATAGCACACGGAACACAATCATGAAGGAATGCATGAAATCTGTAAAATTCCATCTTGGCAGAT	x					1855	ATTTTGCTCCACTCAGAATTTAATGCATTGTTCACGCTGAACAATAGCGGTTAGCTGGGAATAATAAGGAACTGCATTTAATTCATTATTTTAGGATGTCTAATAGTCTCAATAGTTAAAAAATTGAATTTCATGTATTTTGGTGGTAGCAATATTCCGATTAATATTCAATTAAATGTAGCGAACGTACAACATTTCACGTTCACTT
DNA_Plate_2_E10	Kankan_Aout_CAH_17	673		1060	0.00590842	AAAATTTGACAAAAGCAAGGCTAAGAAAAGGTTAAGCACCTGCAAAACAATGTCATGTAAAAACGATCTTGGTCCATGTTAATTTGCATTACTTACGACAAAATTTCCTATCACTACAGTGGCCAAGAAAAATGGTATGCAGGATACATCACCGACAAGCATACAATCCCACATTGATTCAATCCATTCTCCGCATAGCACACGGAACACAATCATGAAGGAATGCATGAAATCTGTAAAATTCCATCTTGGCAGAT	x					1099	ATTTTGCTCCACTCAGAATTTAATGCATTGTTCACGCTGAACAATAGCGGTTAGCTGGGAATAATAAGGAACTGCATTTAATTCATTATTTTAGGATGTCTAATAGTCTCAATAGTTAAAAAATTGAATTTCATGTATTTTGGTGGTAGCAATATTCCGATTAATATTCAATTAAATGTAGCGAACGTACAACATTTCACGTTCACTT
DNA_Plate_2_E11	Kankan_Aout_CAH_17	535		904	0.0110906	AAAATTTGACAAAAGCAAGGCTAAGAAAAGGTTAAGCACCTGCAAAACAATGTCATGTAAAAACGATCTTGGTCCATGTTAATTTGCATTACTTACGACAAAATTTCCTATCACTACAGTGGCCAAGAAAAATGGTATGCAGGATACATCACCGACAAGCATACAATCCCACATTGATTCAATCCATTCTCCGCATAGCACACGGAACACAATCATGAAGGAATGCATGAAATCTGTAAAATTCCATCTTGGCAGAT	x					1689	ATTTTGCTCCACTCAGAATTTAATGCATTGTTCACGCTGAACAATAGCGGTTAGCTGGGAATAATAAGGAACTGCATTTAATTCATTATTTTAGGATGTCTAATAGTCTCAATAGTTAAAAAATTGAATTTCATGTATTTTGGTGGTAGCAATATTCCGATTAATATTCAATTAAATGTAGCGAACGTACAACATTTCACGTTCACTT
DNA_Plate_2_E12	Faranah_CAH_16	1023		1620	0.00679612	AAAATTTGACAAAAGCAAGGCTAAGAAAAGGTTAAGCACCTGCAAAACAATGTCATGTAAAAACGATCTTGGTCCATGTTAATTTGCATTACTTACGACAAAATTTCCTATCACTACAGTGGCCAAGAAAAATGGTATGCAGGATACATCACCGACAAGCATACAATCCCACATTGATTCAATCCATTCTCCGCATAGCACACGGAACACAATCATGAAGGAATGCATGAAATCTGTAAAATTCCATCTTGGCAGAT	x					1641	ATTTTGCTCCACTCAGAATTTAATGCATTGTTCACGCTGAACAATAGCGGTTAGCTGGGAATAATAAGGAACTGCATTTAATTCATTATTTTAGGATGTCTAATAGTCTCAATAGTTAAAAAATTGAATTTCATGTATTTTGGTGGTAGCAATATTCCGATTAATATTCAATTAAATGTAGCGAACGTACAACATTTCACGTTCACTT
DNA_Plate_2_E1	Kankan_Pyrethre_17	1502		2525	0.00661376	AAAATTTGACAAAAGCAAGGCTAAGAAAAGGTTAAGCACCTGCAAAACAATGTCATGTAAAAACGATCTTGGTCCATGTTAATTTGCATTACTTACGACAAAATTTCCTATCACTACAGTGGCCAAGAAAAATGGTATGCAGGATACATCACCGACAAGCATACAATCCCACATTGATTCAATCCATTCTCCGCATAGCACACGGAACACAATCATGAAGGAATGCATGAAATCTGTAAAATTCCATCTTGGCAGAT	x					2746	ATTTTGCTCCACTCAGAATTTAATGCATTGTTCACGCTGAACAATAGCGGTTAGCTGGGAATAATAAGGAACTGCATTTAATTCATTATTTTAGGATGTCTAATAGTCTCAATAGTTAAAAAATTGAATTTCATGTATTTTGGTGGTAGCAATATTCCGATTAATATTCAATTAAATGTAGCGAACGTACAACATTTCACGTTCACTT
DNA_Plate_2_E2	Kissidougou_CAH_17	1108		1827	0.00716846	AAAATTTGACAAAAGCAAGGCTAAGAAAAGGTTAAGCACCTGCAAAACAATGTCATGTAAAAACGATCTTGGTCCATGTTAATTTGCATTACTTACGACAAAATTTCCTATCACTACAGTGGCCAAGAAAAATGGTATGCAGGATACATCACCGACAAGCATACAATCCCACATTGATTCAATCCATTCTCCGCATAGCACACGGAACACAATCATGAAGGAATGCATGAAATCTGTAAAATTCCATCTTGGCAGAT	x					1874	ATTTTGCTCCACTCAGAATTTAATGCATTGTTCACGCTGAACAATAGCGGTTAGCTGGGAATAATAAGGAACTGCATTTAATTCATTATTTTAGGATGTCTAATAGTCTCAATAGTTAAAAAATTGAATTTCATGTATTTTGGTGGTAGCAATATTCCGATTAATATTCAATTAAATGTAGCGAACGTACAACATTTCACGTTCACTT
DNA_Plate_2_E3	Kankan_Aout_CAH_17	1003		1754	0.0108481	AAAATTTGACAAAAGCAAGGCTAAGAAAAGGTTAAGCACCTGCAAAACAATGTCATGTAAAAACGATCTTGGTCCATGTTAATTTGCATTACTTACGACAAAATTTCCTATCACTACAGTGGCCAAGAAAAATGGTATGCAGGATACATCACCGACAAGCATACAATCCCACATTGATTCAATCCATTCTCCGCATAGCACACGGAACACAATCATGAAGGAATGCATGAAATCTGTAAAATTCCATCTTGGCAGAT	x					1934	ATTTTGCTCCACTCAGAATTTAATGCATTGTTCACGCTGAACAATAGCGGTTAGCTGGGAATAATAAGGAACTGCATTTAATTCATTATTTTAGGATGTCTAATAGTCTCAATAGTTAAAAAATTGAATTTCATGTATTTTGGTGGTAGCAATATTCCGATTAATATTCAATTAAATGTAGCGAACGTACAACATTTCACGTTCACTT
DNA_Plate_2_E4	Kissidougou_CAH_17	853		1424	0.00698487	AAAATTTGACAAAAGCAAGGCTAAGAAAAGGTTAAGCACCTGCAAAACAATGTCATGTAAAAACGATCTTGGTCCATGTTAATTTGCATTACTTACGACAAAATTTCCTATCACTACAGTGGCCAAGAAAAATGGTATGCAGGATACATCACCGACAAGCATACAATCCCACATTGATTCAATCCATTCTCCGCATAGCACACGGAACACAATCATGAAGGAATGCATGAAATCTGTAAAATTCCATCTTGGCAGAT	x					1525	ATTTTGCTCCACTCAGAATTTAATGCATTGTTCACGCTGAACAATAGCGGTTAGCTGGGAATAATAAGGAACTGCATTTAATTCATTATTTTAGGATGTCTAATAGTCTCAATAGTTAAAAAATTGAATTTCATGTATTTTGGTGGTAGCAATATTCCGATTAATATTCAATTAAATGTAGCGAACGTACAACATTTCACGTTCACTT
DNA_Plate_2_E5	Boffa_CAH_17	962		1559	0.00619835	AAAATTTGACAAAAGCAAGGCTAAGAAAAGGTTAAGCACCTGCAAAACAATGTCATGTAAAAACGATCTTGCTCCATGTTCATTTGCATTACTTACGACTAAATTTCCTATCACTACAGTGGCCAAGAAAAATGGTATGCAGGATACATCACCGACAAGCATACAATCCCACATTGATTCAATCCATTCTCCGCATAGCACACGGAACACAATCATGAAGGAATGCATGAAATCTGTAAAATTCCATCTTGGCAGAT			x			1602	ATTTCGCTCCACTCAGAATTTAATGCATTGTTCACGCTGAACAATAGCGGTCACCTGGGAATGAGAAGGAACTGCATTTAATTCATTATTTTAGTATGTTTAATAGTCTCAATAGTTGAAAAATTGAATTTCATGTATTTTGGTGGTAGCAATATTCCAATTAATATTCAATGAAATGTAGTGAACTTACAAAATTTCACGTTCACTT
DNA_Plate_2_E6	H2O
DNA_Plate_2_E7	Kankan_Aout_CAH_17	626		1078	0.0110585	AAAATTTGACAAAAGCAAGGCTAAGAAAAGGTTAAGCACCTGCAAAACAATGTCATGTAAAAACGATCTTGGTCCATGTTAATTTGCATTACTTACGACAAAATTTCCTATCACTACAGTGGCCAAGAAAAATGGTATGCAGGATACATCACCGACAAGCATACAATCCCACATTGATTCAATCCATTCTCCGCATAGCACACGGAACACAATCATGAAGGAATGCATGAAATCTGTAAAATTCCATCTTGGCAGAT	x					1283	ATTTTGCTCCACTCAGAATTTAATGCATTGTTCACGCTGAACAATAGCGGTTAGCTGGGAATAATAAGGAACTGCATTTAATTCATTATTTTAGGATGTCTAATAGTCTCAATAGTTAAAAAATTGAATTTCATGTATTTTGGTGGTAGCAATATTCCGATTAATATTCAATTAAATGTAGCGAACGTACAACATTTCACGTTCACTT
DNA_Plate_2_E8	Boffa_CAH_17	417	381	1311	0.477444	AAAATTTGACAAAAGCAAGGCTAAGAAAAGGTTAAGCACCTGCAAAACAATGTCATGTAAAAACGATCTTGGTCCATGTTAATTTGCATTACTTACGACTAAATTTCCTATCACTACAGTGGCCAAGAAAAATGGTATGCAGGATACATCACCGACAAGCATACAATCCCACATTGATTCAATCCATTCTCCGCATAGCACACGGAACACAATCATGAAGGAATGCATGAAATCTGTAAAATTCCATCTTGGCAGAT/ AAAATTTGACAAAAGCAAGGCTAAGAAAAGGTTAAGCACCTGCAAAACAATGTCATGTAAAAACGATCTTGGTCCATGTTAATTTGCATTACTTACGACAAAATTTCCTATCACTACAGTGGCCAAGAAAAATGGTATGC…		x				461	ATTTTACTCCACTCAGAATTTAATGCATTGTTCACGCTGAACAATAGCGGTTAGCTGAGAATAATAAGGAACTGCATTTAATTCATTATTTTAGGATGTTTAATAGTCTCAAGTCTCAAAATGGGCCGGTCTCGTAGTACAGTCGTCTACTCGTACGACTTAACAACAGGCCTGTCATGGGTTCAATCCCCAAATAGACCGCGCCGCCATACGTAGGACTGACTATCCTGCTATGGGGGGGAATCAATTAGTCACTGAAAGCCAAGCCCACAAGTGGTTACAGACAGGCCTTGACCGACATCGGTTGTTGAGCCAAAAGAAGAAGAAGAAGAATAGTCTAAATAGTTAAAAAATTGAATTTCATGTATTTTGGTGGTAGCAATATTCCGATTAATATTC…
DNA_Plate_2_E9	Kissidougou_Aout_CAH_17	908		1465	0.00765027	AAAATTTGACAAAAGCAAGGCTAAGAAAAGGTTAAGCACCTGCAAAACAATGTCATGTAAAAACGATCTTGGTCCATGTTAATTTGCATTACTTACGACAAAATTTCCTATCACTACAGTGGCCAAGAAAAATGGTATGCAGGATACATCACCGACAAGCATACAATCCCACATTGATTCAATCCATTCTCCGCATAGCACACGGAACACAATCATGAAGGAATGCATGAAATCTGTAAAATTCCATCTTGGCAGAT	x					1616	ATTTTGCTCCACTCAGAATTTAATGCATTGTTCACGCTGAACAATAGCGGTTAGCTGGGAATAATAAGGAACTGCATTTAATTCATTATTTTAGGATGTCTAATAGTCTCAATAGTTAAAAAATTGAATTTCATGTATTTTGGTGGTAGCAATATTCCGATTAATATTCAATTAAATGTAGCGAACGTACAACATTTCACGTTCACTT
DNA_Plate_2_F10	Mamou_CAH_16	682		1070	0.0101597	AAAATTTGACAAAAGCAAGGCTAAGAAAAGGTTAAGCACCTGCAAAACAATGTCATGTAAAAACGATCTTGGTCCATGTTAATTTGCATTACTTACGACAAAATTTCCTATCACTACAGTGGCCAAGAAAAATGGTATGCAGGATACATCACCGACAAGCATACAATCCCACATTGATTCAATCCATTCTCCGCATAGCACACGGAACACAATCATGAAGGAATGCATGAAATCTGTAAAATTCCATCTTGGCAGAT	x					1161	ATTTTGCTCCACTCAGAATTTAATGCATTGTTCACGCTGAACAATAGCGGTTAGCTGGGAATAATAAGGAACTGCATTTAATTCATTATTTTAGGATGTCTAATAGTCTCAATAGTTAAAAAATTGAATTTCATGTATTTTGGTGGTAGCAATATTCCGATTAATATTCAATTAAATGTAGCGAACGTACAACATTTCACGTTCACTT
DNA_Plate_2_F11	Faranah_CAH_16	884		1451	0.00674157	AAAATTTGACAAAAGCAAGGCTAAGAAAAGGTTAAGCACCTGCAAAACAATGTCATGTAAAAACGATCTTGGTCCATGTTAATTTGCATTACTTACGACAAAATTTCCTATCACTACAGTGGCCAAGAAAAATGGTATGCAGGATACATCACCGACAAGCATACAATCCCACATTGATTCAATCCATTCTCCGCATAGCACACGGAACACAATCATGAAGGAATGCATGAAATCTGTAAAATTCCATCTTGGCAGAT	x					1484	ATTTTGCTCCACTCAGAATTTAATGCATTGTTCACGCTGAACAATAGCGGTTAGCTGGGAATAATAAGGAACTGCATTTAATTCATTATTTTAGGATGTCTAATAGTCTCAATAGTTAAAAAATTGAATTTCATGTATTTTGGTGGTAGCAATATTCCGATTAATATTCAATTAAATGTAGCGAACGTACAACATTTCACGTTCACTT
DNA_Plate_2_F12	H2O						x					121	ATTTTGCTCCACTCAGAATTTAATGCATTGTTCACGCTGAACAATAGCGGTTAGCTGGGAATAATAAGGAACTGCATTTAATTCATTATTTTAGGATGTCTAATAGTCTCAATAGTTAAAAAATTGAATTTCATGTATTTTGGTGGTAGCAATATTCCGATTAATATTCAATTAAATGTAGCGAACGTACAACATTTCACGTTCACTT
DNA_Plate_2_F1	Kankan_Pyrethre_17	1189		1999	0.00585284	AAAATTTGACAAAAGCAAGGCTAAGAAAAGGTTAAGCACCTGCAAAACAATGTCATGTAAAAACGATCTTGGTCCATGTTAATTTGCATTACTTACGACAAAATTTCCTATCACTACAGTGGCCAAGAAAAATGGTATGCAGGATACATCACCGACAAGCATACAATCCCACATTGATTCAATCCATTCTCCGCATAGCACACGGAACACAATCATGAAGGAATGCATGAAATCTGTAAAATTCCATCTTGGCAGAT	x					2677	ATTTTGCTCCACTCAGAATTTAATGCATTGTTCACGCTGAACAATAGCGGTTAGCTGGGAATAATAAGGAACTGCATTTAATTCATTATTTTAGGATGTCTAATAGTCTCAATAGTTAAAAAATTGAATTTCATGTATTTTGGTGGTAGCAATATTCCGATTAATATTCAATTAAATGTAGCGAACGTACAACATTTCACGTTCACTT
DNA_Plate_2_F2	Dabola_Aout_CAH_17	1764		2811	0.00563698	AAAATTTGACAAAAGCAAGGCTAAGAAAAGGTTAAGCACCTGCAAAACAATGTCATGTAAAAACGATCTTGGTCCATGTTAATTTGCATTACTTACGACAAAATTTCCTATCACTACAGTGGCCAAGAAAAATGGTATGCAGGATACATCACCGACAAGCATACAATCCCACATTGATTCAATCCATTCTCCGCATAGCACACGGAACACAATCATGAAGGAATGCATGAAATCTGTAAAATTCCATCTTGGCAGAT	x					3245	ATTTTGCTCCACTCAGAATTTAATGCATTGTTCACGCTGAACAATAGCGGTTAGCTGGGAATAATAAGGAACTGCATTTAATTCATTATTTTAGGATGTCTAATAGTCTCAATAGTTAAAAAATTGAATTTCATGTATTTTGGTGGTAGCAATATTCCGATTAATATTCAATTAAATGTAGCGAACGTACAACATTTCACGTTCACTT
DNA_Plate_2_F3	Faranah_CAH_16											912	GTGAGCAATTCCAGAAGATAAAGGAGGATAAACAGTTCATCCAGTTCCTGCTCCATTTTCTACTATACTTCTAGAAATTAATAAAGTTAATGAAGGAGGTAATATTCAAAATCTTATATTATTTATTCGAGGGAATGCTATATCGGGGGCTCCTAATATAAGAGGTACTAATCAATTTCCAAATCCTCCAATTATAATAGGTATTA
DNA_Plate_2_F4	H2O						x					194	ATTTTGCTCCACTCAGAATTTAATGCATTGTTCACGCTGAACAATAGCGGTTAGCTGGGAATAATAAGGAACTGCATTTAATTCATTATTTTAGGATGTCTAATAGTCTCAATAGTTAAAAAATTGAATTTCATGTATTTTGGTGGTAGCAATATTCCGATTAATATTCAATTAAATGTAGCGAACGTACAACATTTCACGTTCACTT
DNA_Plate_2_F5	Kissidougou_Aout_CAH_17	1140		1816	0.00869565	AAAATTTGACAAAAGCAAGGCTAAGAAAAGGTTAAGCACCTGCAAAACAATGTCATGTAAAAACGATCTTGGTCCATGTTAATTTGCATTACTTACGACAAAATTTCCTATCACTACAGTGGCCAAGAAAAATGGTATGCAGGATACATCACCGACAAGCATACAATCCCACATTGATTCAATCCATTCTCCGCATAGCACACGGAACACAATCATGAAGGAATGCATGAAATCTGTAAAATTCCATCTTGGCAGAT	x					1794	ATTTTGCTCCACTCAGAATTTAATGCATTGTTCACGCTGAACAATAGCGGTTAGCTGGGAATAATAAGGAACTGCATTTAATTCATTATTTTAGGATGTCTAATAGTCTCAATAGTTAAAAAATTGAATTTCATGTATTTTGGTGGTAGCAATATTCCGATTAATATTCAATTAAATGTAGCGAACGTACAACATTTCACGTTCACTT
DNA_Plate_2_F6	Kankan_Aout_CAH_17	863		1401	0.00804598	AAAATTTGACAAAAGCAAGGCTAAGAAAAGGTTAAGCACCTGCAAAACAATGTCATGTAAAAACGATCTTGGTCCATGTTAATTTGCATTACTTACGACAAAATTTCCTATCACTACAGTGGCCAAGAAAAATGGTATGCAGGATACATCACCGACAAGCATACAATCCCACATTGATTCAATCCATTCTCCGCATAGCACACGGAACACAATCATGAAGGAATGCATGAAATCTGTAAAATTCCATCTTGGCAGAT	x					1797	ATTTTGCTCCACTCAGAATTTAATGCATTGTTCACGCTGAACAATAGCGGTTAGCTGGGAATAATAAGGAACTGCATTTAATTCATTATTTTAGGATGTCTAATAGTCTCAATAGTTAAAAAATTGAATTTCATGTATTTTGGTGGTAGCAATATTCCGATTAATATTCAATTAAATGTAGCGAACGTACAACATTTCACGTTCACTT
DNA_Plate_2_F7	Boffa_CAH_17	429		723	0.00923788	AAAATTTGACAAAAGCAAGGCTAAGAAAAGGTTAAGCACCTGCAAAACAATGTCATGTAAAAACGATCTTGGTCCATGTTAATTTGCATTACTTACGACAAAATTTCCTATCACTACAGTGGCCAAGAAAAATGGTATGCAGGATACATCACCGACAAGCATACAATCCCACATTGATTCAATCCATTCTCCGCATAGCACACGGAACACAATCATGAAGGAATGCATGAAATCTGTAAAATTCCATCTTGGCAGAT		x				427	ATTTTACTCCACTCAGAATTTAATGCATTGTTCACGCTGAACAATAGCGGTTAGCTGAGAATAATAAGGAACTGCATTTAATTCATTATTTTAGGATGTTTAATAGTCTCAAGTCTCAAAATGGGCCGGTCTCGTAGTACAGTCGTCTACTCGTACGACTTAACAACAGGCCTGTCATGGGTTCAATCCCCAAATAGACCGCGCCGCCATACGTAGGACTGACTATCCTGCTATGGGGGGGAATCAATTAGTCACTGAAAGCCAAGCCCACAAGTGGTTACAGACAGGCCTTGACCGACATCGGTTGTTGAGCCAAAAGAAGAAGAAGAAGAATAGTCTAAATAGTTAAAAAATTGAATTTCATGTATTTTGGTGGTAGCAATATTCCGATTAATATTC…
DNA_Plate_2_F8	Kissidougou_Aout_CAH_17	576		957	0.00860585	AAAATTTGACAAAAGCAAGGCTAAGAAAAGGTTAAGCACCTGCAAAACAATGTCATGTAAAAACGATCTTGGTCCATGTTAATTTGCATTACTTACGACAAAATTTCCTATCACTACAGTGGCCAAGAAAAATGGTATGCAGGATACATCACCGACAAGCATACAATCCCACATTGATTCAATCCATTCTCCGCATAGCACACGGAACACAATCATGAAGGAATGCATGAAATCTGTAAAATTCCATCTTGGCAGAT	x					1422	ATTTTGCTCCACTCAGAATTTAATGCATTGTTCACGCTGAACAATAGCGGTTAGCTGGGAATAATAAGGAACTGCATTTAATTCATTATTTTAGGATGTCTAATAGTCTCAATAGTTAAAAAATTGAATTTCATGTATTTTGGTGGTAGCAATATTCCGATTAATATTCAATTAAATGTAGCGAACGTACAACATTTCACGTTCACTT
DNA_Plate_2_F9	Faranah_CAH_16	669		1153	0.010355	AAAATTTGACAAAAGCAAGGCTAAGAAAAGGTTAAGCACCTGCAAAACAATGTCATGTAAAAACGATCTTGGTCCATGTTAATTTGCATTACTTACGACAAAATTTCCTATCACTACAGTGGCCAAGAAAAATGGTATGCAGGATACATCACCGACAAGCATACAATCCCACATTGATTCAATCCATTCTCCGCATAGCACACGGAACACAATCATGAAGGAATGCATGAAATCTGTAAAATTCCATCTTGGCAGAT	x					1205	ATTTTGCTCCACTCAGAATTTAATGCATTGTTCACGCTGAACAATAGCGGTTAGCTGGGAATAATAAGGAACTGCATTTAATTCATTATTTTAGGATGTCTAATAGTCTCAATAGTTAAAAAATTGAATTTCATGTATTTTGGTGGTAGCAATATTCCGATTAATATTCAATTAAATGTAGCGAACGTACAACATTTCACGTTCACTT
DNA_Plate_2_G10	H2O
DNA_Plate_2_G11	Faranah_CAH_16	1019		1646	0.00682261	AAAATTTGACAAAAGCAAGGCTAAGAAAAGGTTAAGCACCTGCAAAACAATGTCATGTAAAAACGATCTTGGTCCATGTTAATTTGCATTACTTACGACAAAATTTCCTATCACTACAGTGGCCAAGAAAAATGGTATGCAGGATACATCACCGACAAGCATACAATCCCACATTGATTCAATCCATTCTCCGCATAGCACACGGAACACAATCATGAAGGAATGCATGAAATCTGTAAAATTCCATCTTGGCAGAT	x					1397	ATTTTGCTCCACTCAGAATTTAATGCATTGTTCACGCTGAACAATAGCGGTTAGCTGGGAATAATAAGGAACTGCATTTAATTCATTATTTTAGGATGTCTAATAGTCTCAATAGTTAAAAAATTGAATTTCATGTATTTTGGTGGTAGCAATATTCCGATTAATATTCAATTAAATGTAGCGAACGTACAACATTTCACGTTCACTT
DNA_Plate_2_G12	Faranah_CAH_16	2280		3766	0.00696864	AAAATTTGACAAAAGCAAGGCTAAGAAAAGGTTAAGCACCTGCAAAACAATGTCATGTAAAAACGATCTTGGTCCATGTTAATTTGCATTACTTACGACAAAATTTCCTATCACTACAGTGGCCAAGAAAAATGGTATGCAGGATACATCACCGACAAGCATACAATCCCACATTGATTCAATCCATTCTCCGCATAGCACACGGAACACAATCATGAAGGAATGCATGAAATCTGTAAAATTCCATCTTGGCAGAT	x					3470	ATTTTGCTCCACTCAGAATTTAATGCATTGTTCACGCTGAACAATAGCGGTTAGCTGGGAATAATAAGGAACTGCATTTAATTCATTATTTTAGGATGTCTAATAGTCTCAATAGTTAAAAAATTGAATTTCATGTATTTTGGTGGTAGCAATATTCCGATTAATATTCAATTAAATGTAGCGAACGTACAACATTTCACGTTCACTT
DNA_Plate_2_G1	Kissidougou_CAH_17	2879		4538	0.00826731	AAAATTTGACAAAAGCAAGGCTAAGAAAAGGTTAAGCACCTGCAAAACAATGTCATGTAAAAACGATCTTGGTCCATGTTAATTTGCATTACTTACGACAAAATTTCCTATCACTACAGTGGCCAAGAAAAATGGTATGCAGGATACATCACCGACAAGCATACAATCCCACATTGATTCAATCCATTCTCCGCATAGCACACGGAACACAATCATGAAGGAATGCATGAAATCTGTAAAATTCCATCTTGGCAGAT	x					4680	ATTTTGCTCCACTCAGAATTTAATGCATTGTTCACGCTGAACAATAGCGGTTAGCTGGGAATAATAAGGAACTGCATTTAATTCATTATTTTAGGATGTCTAATAGTCTCAATAGTTAAAAAATTGAATTTCATGTATTTTGGTGGTAGCAATATTCCGATTAATATTCAATTAAATGTAGCGAACGTACAACATTTCACGTTCACTT
DNA_Plate_2_G2	Faranah_CAH_16	2678		4482	0.00483092	AAAATTTGACAAAAGCAAGGCTAAGAAAAGGTTAAGCACCTGCAAAACAATGTCATGTAAAAACGATCTTGGTCCATGTTAATTTGCATTACTTACGACAAAATTTCCTATCACTACAGTGGCCAAGAAAAATGGTATGCAGGATACATCACCGACAAGCATACAATCCCACATTGATTCAATCCATTCTCCGCATAGCACACGGAACACAATCATGAAGGAATGCATGAAATCTGTAAAATTCCATCTTGGCAGAT	x					4392	ATTTTGCTCCACTCAGAATTTAATGCATTGTTCACGCTGAACAATAGCGGTTAGCTGGGAATAATAAGGAACTGCATTTAATTCATTATTTTAGGATGTCTAATAGTCTCAATAGTTAAAAAATTGAATTTCATGTATTTTGGTGGTAGCAATATTCCGATTAATATTCAATTAAATGTAGCGAACGTACAACATTTCACGTTCACTT
DNA_Plate_2_G3	Mamou_CAH_16	1826		2867	0.00490463	AAAATTTGACAAAAGCAAGGCTAAGAAAAGGTTAAGCACCTGCAAAACAATGTCATGTAAAAACGATCTTGGTCCATGTTAATTTGCATTACTTACGACAAAATTTCCTATCACTACAGTGGCCAAGAAAAATGGTATGCAGGATACATCACCGACAAGCATACAATCCCACATTGATTCAATCCATTCTCCGCATAGCACACGGAACACAATCATGAAGGAATGCATGAAATCTGTAAAATTCCATCTTGGCAGAT	x					2623	ATTTTGCTCCACTCAGAATTTAATGCATTGTTCACGCTGAACAATAGCGGTTAGCTGGGAATAATAAGGAACTGCATTTAATTCATTATTTTAGGATGTCTAATAGTCTCAATAGTTAAAAAATTGAATTTCATGTATTTTGGTGGTAGCAATATTCCGATTAATATTCAATTAAATGTAGCGAACGTACAACATTTCACGTTCACTT
DNA_Plate_2_G4	Mamou_CAH_16	1572		2675	0.00632111	AAAATTTGACAAAAGCAAGGCTAAGAAAAGGTTAAGCACCTGCAAAACAATGTCATGTAAAAACGATCTTGGTCCATGTTAATTTGCATTACTTACGACAAAATTTCCTATCACTACAGTGGCCAAGAAAAATGGTATGCAGGATACATCACCGACAAGCATACAATCCCACATTGATTCAATCCATTCTCCGCATAGCACACGGAACACAATCATGAAGGAATGCATGAAATCTGTAAAATTCCATCTTGGCAGAT	x					2480	ATTTTGCTCCACTCAGAATTTAATGCATTGTTCACGCTGAACAATAGCGGTTAGCTGGGAATAATAAGGAACTGCATTTAATTCATTATTTTAGGATGTCTAATAGTCTCAATAGTTAAAAAATTGAATTTCATGTATTTTGGTGGTAGCAATATTCCGATTAATATTCAATTAAATGTAGCGAACGTACAACATTTCACGTTCACTT
DNA_Plate_2_G5	H2O
DNA_Plate_2_G6	Dabola_Aout_CAH_17
DNA_Plate_2_G7	H2O
DNA_Plate_2_G8	Faranah_CAH_16	809		1293	0.00614251	AAAATTTGACAAAAGCAAGGCTAAGAAAAGGTTAAGCACCTGCAAAACAATGTCATGTAAAAACGATCTTGGTCCATGTTAATTTGCATTACTTACGACAAAATTTCCTATCACTACAGTGGCCAAGAAAAATGGTATGCAGGATACATCACCGACAAGCATACAATCCCACATTGATTCAATCCATTCTCCGCATAGCACACGGAACACAATCATGAAGGAATGCATGAAATCTGTAAAATTCCATCTTGGCAGAT	x					1224	ATTTTGCTCCACTCAGAATTTAATGCATTGTTCACGCTGAACAATAGCGGTTAGCTGGGAATAATAAGGAACTGCATTTAATTCATTATTTTAGGATGTCTAATAGTCTCAATAGTTAAAAAATTGAATTTCATGTATTTTGGTGGTAGCAATATTCCGATTAATATTCAATTAAATGTAGCGAACGTACAACATTTCACGTTCACTT
DNA_Plate_2_G9	Kankan_Aout_CAH_17	2682		4346	0.00445434	AAAATTTGACAAAAGCAAGGCTAAGAAAAGGTTAAGCACCTGCAAAACAATGTCATGTAAAAACGATCTTGGTCCATGTTAATTTGCATTACTTACGACAAAATTTCCTATCACTACAGTGGCCAAGAAAAATGGTATGCAGGATACATCACCGACAAGCATACAATCCCACATTGATTCAATCCATTCTCCGCATAGCACACGGAACACAATCATGAAGGAATGCATGAAATCTGTAAAATTCCATCTTGGCAGAT	x					3980	ATTTTGCTCCACTCAGAATTTAATGCATTGTTCACGCTGAACAATAGCGGTTAGCTGGGAATAATAAGGAACTGCATTTAATTCATTATTTTAGGATGTCTAATAGTCTCAATAGTTAAAAAATTGAATTTCATGTATTTTGGTGGTAGCAATATTCCGATTAATATTCAATTAAATGTAGCGAACGTACAACATTTCACGTTCACTT
DNA_Plate_2_H10	Mamou_CAH_16	1625		2557	0.00793651	AAAATTTGACAAAAGCAAGGCTAAGAAAAGGTTAAGCACCTGCAAAACAATGTCATGTAAAAACGATCTTGGTCCATGTTAATTTGCATTACTTACGACAAAATTTCCTATCACTACAGTGGCCAAGAAAAATGGTATGCAGGATACATCACCGACAAGCATACAATCCCACATTGATTCAATCCATTCTCCGCATAGCACACGGAACACAATCATGAAGGAATGCATGAAATCTGTAAAATTCCATCTTGGCAGAT	x					2335	ATTTTGCTCCACTCAGAATTTAATGCATTGTTCACGCTGAACAATAGCGGTTAGCTGGGAATAATAAGGAACTGCATTTAATTCATTATTTTAGGATGTCTAATAGTCTCAATAGTTAAAAAATTGAATTTCATGTATTTTGGTGGTAGCAATATTCCGATTAATATTCAATTAAATGTAGCGAACGTACAACATTTCACGTTCACTT
DNA_Plate_2_H11	Boffa_CAH_17	698	695	2417	0.498923	AAAATTTGACAAAAGCAAGGCTAAGAAAAGGTTAAGCACCTGCAAAACAATGTCATGTAAAAACGATCTTGGTCCATGTTAATTTGCATTACTTACGACTAAATTTCCTATCACTACAGTGGCCAAGAAAAATGGTATGCAGGATACATCACCGACAAGCATACAATCCCACATTGATTCAATCCATTCTCCGCATAGCACACGGAACACAATCATGAAGGAATGCATGAAATCTGTAAAATTCCATCTTGGCAGAT/ AAAATTTGACAAAAGCAAGGCTAAGAAAAGGTTAAGCACCTGCAAAACAATGTCATGTAAAAACGATCTTGGTCCATGTTAATTTGCATTACTTACGACTAAATTTCCTATCACTACAGTGGCCAAGAAAAATGGTATGC…	x	x				945	ATTTTGCTCCACTCAGAATTTAATGCATTGTTCACGCTGAACAATAGCGGTTAGCTGGGAATAATAAGGAACTGCATTTAATTCATTATTTTAGGATGTCTAATAGTCTCAATAGTTAAAAAATTGAATTTCATGTATTTTGGTGGTAGCAATATTCCGATTAATATTCAATTAAATGTAGCGAACGTACAACATTTCACGTTCACTT/ATTTTACTCCACTCAGAATTTAATGCATTGTTCACGCTGAACAATAGCGGTTAGCTGAGAATAATAAGGAACTGCATTTAATTCATTATTTTAGGATGTTTAATAGTCTCAAGTCTCAAAATGGGCCGGTCTCGTAGTACAGTCGTCTACTCGTACGACTTAACAACAGGCCTGTCATGGGTTCAATCCC…
DNA_Plate_2_H12	Kissidougou_Aout_CAH_17	3324		5304	0.00449236	AAAATTTGACAAAAGCAAGGCTAAGAAAAGGTTAAGCACCTGCAAAACAATGTCATGTAAAAACGATCTTGGTCCATGTTAATTTGCATTACTTACGACAAAATTTCCTATCACTACAGTGGCCAAGAAAAATGGTATGCAGGATACATCACCGACAAGCATACAATCCCACATTGATTCAATCCATTCTCCGCATAGCACACGGAACACAATCATGAAGGAATGCATGAAATCTGTAAAATTCCATCTTGGCAGAT	x					5383	ATTTTGCTCCACTCAGAATTTAATGCATTGTTCACGCTGAACAATAGCGGTTAGCTGGGAATAATAAGGAACTGCATTTAATTCATTATTTTAGGATGTCTAATAGTCTCAATAGTTAAAAAATTGAATTTCATGTATTTTGGTGGTAGCAATATTCCGATTAATATTCAATTAAATGTAGCGAACGTACAACATTTCACGTTCACTT
DNA_Plate_2_H1	Kankan_Aout_CAH_17	2692		4477	0.00480591	AAAATTTGACAAAAGCAAGGCTAAGAAAAGGTTAAGCACCTGCAAAACAATGTCATGTAAAAACGATCTTGGTCCATGTTAATTTGCATTACTTACGACAAAATTTCCTATCACTACAGTGGCCAAGAAAAATGGTATGCAGGATACATCACCGACAAGCATACAATCCCACATTGATTCAATCCATTCTCCGCATAGCACACGGAACACAATCATGAAGGAATGCATGAAATCTGTAAAATTCCATCTTGGCAGAT	x					4761	ATTTTGCTCCACTCAGAATTTAATGCATTGTTCACGCTGAACAATAGCGGTTAGCTGGGAATAATAAGGAACTGCATTTAATTCATTATTTTAGGATGTCTAATAGTCTCAATAGTTAAAAAATTGAATTTCATGTATTTTGGTGGTAGCAATATTCCGATTAATATTCAATTAAATGTAGCGAACGTACAACATTTCACGTTCACTT
DNA_Plate_2_H2	Kissidougou_CAH_17	2710		4442	0.00550459	AAAATTTGACAAAAGCAAGGCTAAGAAAAGGTTAAGCACCTGCAAAACAATGTCATGTAAAAACGATCTTGGTCCATGTTAATTTGCATTACTTACGACAAAATTTCCTATCACTACAGTGGCCAAGAAAAATGGTATGCAGGATACATCACCGACAAGCATACAATCCCACATTGATTCAATCCATTCTCCGCATAGCACACGGAACACAATCATGAAGGAATGCATGAAATCTGTAAAATTCCATCTTGGCAGAT	x					4520	ATTTTGCTCCACTCAGAATTTAATGCATTGTTCACGCTGAACAATAGCGGTTAGCTGGGAATAATAAGGAACTGCATTTAATTCATTATTTTAGGATGTCTAATAGTCTCAATAGTTAAAAAATTGAATTTCATGTATTTTGGTGGTAGCAATATTCCGATTAATATTCAATTAAATGTAGCGAACGTACAACATTTCACGTTCACTT
DNA_Plate_2_H3	Kissidougou_Aout_CAH_17	2881		4577	0.00449205	AAAATTTGACAAAAGCAAGGCTAAGAAAAGGTTAAGCACCTGCAAAACAATGTCATGTAAAAACGATCTTGGTCCATGTTAATTTGCATTACTTACGACAAAATTTCCTATCACTACAGTGGCCAAGAAAAATGGTATGCAGGATACATCACCGACAAGCATACAATCCCACATTGATTCAATCCATTCTCCGCATAGCACACGGAACACAATCATGAAGGAATGCATGAAATCTGTAAAATTCCATCTTGGCAGAT	x					4938	ATTTTGCTCCACTCAGAATTTAATGCATTGTTCACGCTGAACAATAGCGGTTAGCTGGGAATAATAAGGAACTGCATTTAATTCATTATTTTAGGATGTCTAATAGTCTCAATAGTTAAAAAATTGAATTTCATGTATTTTGGTGGTAGCAATATTCCGATTAATATTCAATTAAATGTAGCGAACGTACAACATTTCACGTTCACTT
DNA_Plate_2_H4	Dabola_Aout_CAH_17	2436		3711	0.0044953	AAAATTTGACAAAAGCAAGGCTAAGAAAAGGTTAAGCACCTGCAAAACAATGTCATGTAAAAACGATCTTGGTCCATGTTAATTTGCATTACTTACGACAAAATTTCCTATCACTACAGTGGCCAAGAAAAATGGTATGCAGGATACATCACCGACAAGCATACAATCCCACATTGATTCAATCCATTCTCCGCATAGCACACGGAACACAATCATGAAGGAATGCATGAAATCTGTAAAATTCCATCTTGGCAGAT	x					4001	ATTTTGCTCCACTCAGAATTTAATGCATTGTTCACGCTGAACAATAGCGGTTAGCTGGGAATAATAAGGAACTGCATTTAATTCATTATTTTAGGATGTCTAATAGTCTCAATAGTTAAAAAATTGAATTTCATGTATTTTGGTGGTAGCAATATTCCGATTAATATTCAATTAAATGTAGCGAACGTACAACATTTCACGTTCACTT
DNA_Plate_2_H5	Dabola_Aout_CAH_17	2654		4232	0.00562008	AAAATTTGACAAAAGCAAGGCTAAGAAAAGGTTAAGCACCTGCAAAACAATGTCATGTAAAAACGATCTTGGTCCATGTTAATTTGCATTACTTACGACAAAATTTCCTATCACTACAGTGGCCAAGAAAAATGGTATGCAGGATACATCACCGACAAGCATACAATCCCACATTGATTCAATCCATTCTCCGCATAGCACACGGAACACAATCATGAAGGAATGCATGAAATCTGTAAAATTCCATCTTGGCAGAT	x					4329	ATTTTGCTCCACTCAGAATTTAATGCATTGTTCACGCTGAACAATAGCGGTTAGCTGGGAATAATAAGGAACTGCATTTAATTCATTATTTTAGGATGTCTAATAGTCTCAATAGTTAAAAAATTGAATTTCATGTATTTTGGTGGTAGCAATATTCCGATTAATATTCAATTAAATGTAGCGAACGTACAACATTTCACGTTCACTT
DNA_Plate_2_H6	H2O	334		623	0.0118343	AAAATTTGACAAAAGCAAGGCTAAGAAAAGGTTAAGCACCTGCAAAACAATGTCATGTAAAAACGATCTTGGTCCATGTTAATTTGCATTACTTACGACAAAATTTCCTATCACTACAGTGGCCAAGAAAAATGGTATGCAGGATACATCACCGACAAGCATACAATCCCACATTGATTCAATCCATTCTCCGCATAGCACACGGAACACAATCATGAAGGAATGCATGAAATCTGTAAAATTCCATCTTGGCAGAT	x					1703	ATTTTGCTCCACTCAGAATTTAATGCATTGTTCACGCTGAACAATAGCGGTTAGCTGGGAATAATAAGGAACTGCATTTAATTCATTATTTTAGGATGTCTAATAGTCTCAATAGTTAAAAAATTGAATTTCATGTATTTTGGTGGTAGCAATATTCCGATTAATATTCAATTAAATGTAGCGAACGTACAACATTTCACGTTCACTT
DNA_Plate_2_H7	Mamou_CAH_16	1311		2148	0.00832073	AAAATTTGACAAAAGCAAGGCTAAGAAAAGGTTAAGCACCTGCAAAACAATGTCATGTAAAAACGATCTTGGTCCATGTTAATTTGCATTACTTACGACAAAATTTCCTATCACTACAGTGGCCAAGAAAAATGGTATGCAGGATACATCACCGACAAGCATACAATCCCACATTGATTCAATCCATTCTCCGCATAGCACACGGAACACAATCATGAAGGAATGCATGAAATCTGTAAAATTCCATCTTGGCAGAT	x					2431	ATTTTGCTCCACTCAGAATTTAATGCATTGTTCACGCTGAACAATAGCGGTTAGCTGGGAATAATAAGGAACTGCATTTAATTCATTATTTTAGGATGTCTAATAGTCTCAATAGTTAAAAAATTGAATTTCATGTATTTTGGTGGTAGCAATATTCCGATTAATATTCAATTAAATGTAGCGAACGTACAACATTTCACGTTCACTT
DNA_Plate_2_H8	Boffa_CAH_17	915	900	3057	0.495868	AAAATTTGACAAAAGCAAGGCTAAGAAAAGGTTAAGCACCTGCAAAACAATGTCATGTAAAAACGATCTTGCTCCATGTTCATTTGCATTACTTACGACTAAATTTCCTATCACTACAGTGGCCAAGAAAAATGGTATGCAGGATACATCACCGACAAGCATACAATCCCACATTGATTCAATCCATTCTCCGCATAGCACACGGAACACAATCATGAAGGAATGCATGAAATCTGTAAAATTCCATCTTGGCAGAT/ AAAATTTGACAAAAGCAAGGCTAAGAAAAGGTTAAGCACCTGCAAAACAATGTCATGTAAAAACGATCTTGGTCCATGTTAATTTGCATTACTTACGACAAAATTTCCTATCACTACAGTGGCCAAGAAAAATGGTATGC…	x					3204	ATTTTGCTCCACTCAGAATTTAATGCATTGTTCACGCTGAACAATAGCGGTTAGCTGGGAATAATAAGGAACTGCATTTAATTCATTATTTTAGGATGTCTAATAGTCTCAATAGTTAAAAAATTGAATTTCATGTATTTTGGTGGTAGCAATATTCCGATTAATATTCAATTAAATGTAGCGAACGTACAACATTTCACGTTCACTT
DNA_Plate_2_H9	Kankan_Pyrethre_17	1366		2101	0.00582242	AAAATTTGACAAAAGCAAGGCTAAGAAAAGGTTAAGCACCTGCAAAACAATGTCATGTAAAAACGATCTTGGTCCATGTTAATTTGCATTACTTACGACAAAATTTCCTATCACTACAGTGGCCAAGAAAAATGGTATGCAGGATACATCACCGACAAGCATACAATCCCACATTGATTCAATCCATTCTCCGCATAGCACACGGAACACAATCATGAAGGAATGCATGAAATCTGTAAAATTCCATCTTGGCAGAT	x					1844	ATTTTGCTCCACTCAGAATTTAATGCATTGTTCACGCTGAACAATAGCGGTTAGCTGGGAATAATAAGGAACTGCATTTAATTCATTATTTTAGGATGTCTAATAGTCTCAATAGTTAAAAAATTGAATTTCATGTATTTTGGTGGTAGCAATATTCCGATTAATATTCAATTAAATGTAGCGAACGTACAACATTTCACGTTCACTT
DNA_Plate_3_A10	Mamou_CAH_16	1217		1875	0.00571895	AAAATTTGACAAAAGCAAGGCTAAGAAAAGGTTAAGCACCTGCAAAACAATGTCATGTAAAAACGATCTTGGTCCATGTTAATTTGCATTACTTACGACAAAATTTCCTATCACTACAGTGGCCAAGAAAAATGGTATGCAGGATACATCACCGACAAGCATACAATCCCACATTGATTCAATCCATTCTCCGCATAGCACACGGAACACAATCATGAAGGAATGCATGAAATCTGTAAAATTCCATCTTGGCAGAT	x					2155	ATTTTGCTCCACTCAGAATTTAATGCATTGTTCACGCTGAACAATAGCGGTTAGCTGGGAATAATAAGGAACTGCATTTAATTCATTATTTTAGGATGTCTAATAGTCTCAATAGTTAAAAAATTGAATTTCATGTATTTTGGTGGTAGCAATATTCCGATTAATATTCAATTAAATGTAGCGAACGTACAACATTTCACGTTCACTT
DNA_Plate_3_A11	Kankan_Pyrethre_17	268		419	0.0110701	AAAATTTGACAAAAGCAAGGCTAAGAAAAGGTTAAGCACCTGCAAAACAATGTCATGTAAAAACGATCTTGGTCCATGTTAATTTGCATTACTTACGACAAAATTTCCTATCACTACAGTGGCCAAGAAAAATGGTATGCAGGATACATCACCGACAAGCATACAATCCCACATTGATTCAATCCATTCTCCGCATAGCACACGGAACACAATCATGAAGGAATGCATGAAATCTGTAAAATTCCATCTTGGCAGAT	x					2359	ATTTTGCTCCACTCAGAATTTAATGCATTGTTCACGCTGAACAATAGCGGTTAGCTGGGAATAATAAGGAACTGCATTTAATTCATTATTTTAGGATGTCTAATAGTCTCAATAGTTAAAAAATTGAATTTCATGTATTTTGGTGGTAGCAATATTCCGATTAATATTCAATTAAATGTAGCGAACGTACAACATTTCACGTTCACTT
DNA_Plate_3_A12	Kankan_Pyrethre_17	911		1534	0.00762527	AAAATTTGACAAAAGCAAGGCTAAGAAAAGGTTAAGCACCTGCAAAACAATGTCATGTAAAAACGATCTTGGTCCATGTTAATTTGCATTACTTACGACAAAATTTCCTATCACTACAGTGGCCAAGAAAAATGGTATGCAGGATACATCACCGACAAGCATACAATCCCACATTGATTCAATCCATTCTCCGCATAGCACACGGAACACAATCATGAAGGAATGCATGAAATCTGTAAAATTCCATCTTGGCAGAT	x					1483	ATTTTGCTCCACTCAGAATTTAATGCATTGTTCACGCTGAACAATAGCGGTTAGCTGGGAATAATAAGGAACTGCATTTAATTCATTATTTTAGGATGTCTAATAGTCTCAATAGTTAAAAAATTGAATTTCATGTATTTTGGTGGTAGCAATATTCCGATTAATATTCAATTAAATGTAGCGAACGTACAACATTTCACGTTCACTT
DNA_Plate_3_A1	Kankan_Pyrethre_17	1785		2812	0.00612472	AAAATTTGACAAAAGCAAGGCTAAGAAAAGGTTAAGCACCTGCAAAACAATGTCATGTAAAAACGATCTTGGTCCATGTTAATTTGCATTACTTACGACAAAATTTCCTATCACTACAGTGGCCAAGAAAAATGGTATGCAGGATACATCACCGACAAGCATACAATCCCACATTGATTCAATCCATTCTCCGCATAGCACACGGAACACAATCATGAAGGAATGCATGAAATCTGTAAAATTCCATCTTGGCAGAT	x					3025	ATTTTGCTCCACTCAGAATTTAATGCATTGTTCACGCTGAACAATAGCGGTTAGCTGGGAATAATAAGGAACTGCATTTAATTCATTATTTTAGGATGTCTAATAGTCTCAATAGTTAAAAAATTGAATTTCATGTATTTTGGTGGTAGCAATATTCCGATTAATATTCAATTAAATGTAGCGAACGTACAACATTTCACGTTCACTT
DNA_Plate_3_A2	Kissidougou_Aout_CAH_17	2103		3467	0.00755073	AAAATTTGACAAAAGCAAGGCTAAGAAAAGGTTAAGCACCTGCAAAACAATGTCATGTAAAAACGATCTTGGTCCATGTTAATTTGCATTACTTACGACAAAATTTCCTATCACTACAGTGGCCAAGAAAAATGGTATGCAGGATACATCACCGACAAGCATACAATCCCACATTGATTCAATCCATTCTCCGCATAGCACACGGAACACAATCATGAAGGAATGCATGAAATCTGTAAAATTCCATCTTGGCAGAT	x					4032	ATTTTGCTCCACTCAGAATTTAATGCATTGTTCACGCTGAACAATAGCGGTTAGCTGGGAATAATAAGGAACTGCATTTAATTCATTATTTTAGGATGTCTAATAGTCTCAATAGTTAAAAAATTGAATTTCATGTATTTTGGTGGTAGCAATATTCCGATTAATATTCAATTAAATGTAGCGAACGTACAACATTTCACGTTCACTT
DNA_Plate_3_A3	Kankan_Aout_CAH_17	2584		4079	0.00538876	AAAATTTGACAAAAGCAAGGCTAAGAAAAGGTTAAGCACCTGCAAAACAATGTCATGTAAAAACGATCTTGGTCCATGTTAATTTGCATTACTTACGACTAAATTTCCTATCACTACAGTGGCCAAGAAAAATGGTATGCAGGATACATCACCGACAAGCATACAATCCCACATTGATTCAATCCATTCTCCGCATAGCACACGGAACACAATCATGAAGGAATGCATGAAATCTGTAAAATTCCATCTTGGCAGAT		x				1209	ATTTTACTCCACTCAGAATTTAATGCATTGTTCACGCTGAACAATAGCGGTTAGCTGAGAATAATAAGGAACTGCATTTAATTCATTATTTTAGGATGTTTAATAGTCTCAAGTCTCAAAATGGGCCGGTCTCGTAGTACAGTCGTCTACTCGTACGACTTAACAACAGGCCTGTCATGGGTTCAATCCCCAAATAGACCGCGCCGCCATACGTAGGACTGACTATCCTGCTATGGGGGGGAATCAATTAGTCACTGAAAGCCAAGCCCACAAGTGGTTACAGACAGGCCTTGACCGACATCGGTTGTTGAGCCAAAAGAAGAAGAAGAAGAATAGTCTAAATAGTTAAAAAATTGAATTTCATGTATTTTGGTGGTAGCAATATTCCGATTAATATTC…
DNA_Plate_3_A4	Faranah_CAH_16	1219		2030	0.00651997	AAAATTTGACAAAAGCAAGGCTAAGAAAAGGTTAAGCACCTGCAAAACAATGTCATGTAAAAACGATCTTGGTCCATGTTAATTTGCATTACTTACGACAAAATTTCCTATCACTACAGTGGCCAAGAAAAATGGTATGCAGGATACATCACCGACAAGCATACAATCCCACATTGATTCAATCCATTCTCCGCATAGCACACGGAACACAATCATGAAGGAATGCATGAAATCTGTAAAATTCCATCTTGGCAGAT	x					2408	ATTTTGCTCCACTCAGAATTTAATGCATTGTTCACGCTGAACAATAGCGGTTAGCTGGGAATAATAAGGAACTGCATTTAATTCATTATTTTAGGATGTCTAATAGTCTCAATAGTTAAAAAATTGAATTTCATGTATTTTGGTGGTAGCAATATTCCGATTAATATTCAATTAAATGTAGCGAACGTACAACATTTCACGTTCACTT
DNA_Plate_3_A5	Kankan_Aout_CAH_17	2236		3588	0.00578035	AAAATTTGACAAAAGCAAGGCTAAGAAAAGGTTAAGCACCTGCAAAACAATGTCATGTAAAAACGATCTTGGTCCATGTTAATTTGCATTACTTACGACAAAATTTCCTATCACTACAGTGGCCAAGAAAAATGGTATGCAGGATACATCACCGACAAGCATACAATCCCACATTGATTCAATCCATTCTCCGCATAGCACACGGAACACAATCATGAAGGAATGCATGAAATCTGTAAAATTCCATCTTGGCAGAT	x	x				1684	ATTTTGCTCCACTCAGAATTTAATGCATTGTTCACGCTGAACAATAGCGGTTAGCTGGGAATAATAAGGAACTGCATTTAATTCATTATTTTAGGATGTCTAATAGTCTCAATAGTTAAAAAATTGAATTTCATGTATTTTGGTGGTAGCAATATTCCGATTAATATTCAATTAAATGTAGCGAACGTACAACATTTCACGTTCACTT/ATTTTACTCCACTCAGAATTTAATGCATTGTTCACGCTGAACAATAGCGGTTAGCTGAGAATAATAAGGAACTGCATTTAATTCATTATTTTAGGATGTTTAATAGTCTCAAGTCTCAAAATGGGCCGGTCTCGTAGTACAGTCGTCTACTCGTACGACTTAACAACAGGCCTGTCATGGGTTCAATCCC…
DNA_Plate_3_A6	Kankan_Pyrethre_17	1012		1558	0.00589391	AAAATTTGACAAAAGCAAGGCTAAGAAAAGGTTAAGCACCTGCAAAACAATGTCATGTAAAAACGATCTTGGTCCATGTTAATTTGCATTACTTACGACAAAATTTCCTATCACTACAGTGGCCAAGAAAAATGGTATGCAGGATACATCACCGACAAGCATACAATCCCACATTGATTCAATCCATTCTCCGCATAGCACACGGAACACAATCATGAAGGAATGCATGAAATCTGTAAAATTCCATCTTGGCAGAT	x					1509	ATTTTGCTCCACTCAGAATTTAATGCATTGTTCACGCTGAACAATAGCGGTTAGCTGGGAATAATAAGGAACTGCATTTAATTCATTATTTTAGGATGTCTAATAGTCTCAATAGTTAAAAAATTGAATTTCATGTATTTTGGTGGTAGCAATATTCCGATTAATATTCAATTAAATGTAGCGAACGTACAACATTTCACGTTCACTT
DNA_Plate_3_A7	Faranah_CAH_16	1729		2840	0.00632184	AAAATTTGACAAAAGCAAGGCTAAGAAAAGGTTAAGCACCTGCAAAACAATGTCATGTAAAAACGATCTTGGTCCATGTTAATTTGCATTACTTACGACAAAATTTCCTATCACTACAGTGGCCAAGAAAAATGGTATGCAGGATACATCACCGACAAGCATACAATCCCACATTGATTCAATCCATTCTCCGCATAGCACACGGAACACAATCATGAAGGAATGCATGAAATCTGTAAAATTCCATCTTGGCAGAT	x					3153	ATTTTGCTCCACTCAGAATTTAATGCATTGTTCACGCTGAACAATAGCGGTTAGCTGGGAATAATAAGGAACTGCATTTAATTCATTATTTTAGGATGTCTAATAGTCTCAATAGTTAAAAAATTGAATTTCATGTATTTTGGTGGTAGCAATATTCCGATTAATATTCAATTAAATGTAGCGAACGTACAACATTTCACGTTCACTT
DNA_Plate_3_A8	Faranah_CAH_16	703		1113	0.00846262	AAAATTTGACAAAAGCAAGGCTAAGAAAAGGTTAAGCACCTGCAAAACAATGTCATGTAAAAACGATCTTGGTCCATGTTAATTTGCATTACTTACGACAAAATTTCCTATCACTACAGTGGCCAAGAAAAATGGTATGCAGGATACATCACCGACAAGCATACAATCCCACATTGATTCAATCCATTCTCCGCATAGCACACGGAACACAATCATGAAGGAATGCATGAAATCTGTAAAATTCCATCTTGGCAGAT	x					2931	ATTTTGCTCCACTCAGAATTTAATGCATTGTTCACGCTGAACAATAGCGGTTAGCTGGGAATAATAAGGAACTGCATTTAATTCATTATTTTAGGATGTCTAATAGTCTCAATAGTTAAAAAATTGAATTTCATGTATTTTGGTGGTAGCAATATTCCGATTAATATTCAATTAAATGTAGCGAACGTACAACATTTCACGTTCACTT
DNA_Plate_3_A9	Mamou_CAH_16	1421		2217	0.00559832	AAAATTTGACAAAAGCAAGGCTAAGAAAAGGTTAAGCACCTGCAAAACAATGTCATGTAAAAACGATCTTGGTCCATGTTAATTTGCATTACTTACGACAAAATTTCCTATCACTACAGTGGCCAAGAAAAATGGTATGCAGGATACATCACCGACAAGCATACAATCCCACATTGATTCAATCCATTCTCCGCATAGCACACGGAACACAATCATGAAGGAATGCATGAAATCTGTAAAATTCCATCTTGGCAGAT	x					2446	ATTTTGCTCCACTCAGAATTTAATGCATTGTTCACGCTGAACAATAGCGGTTAGCTGGGAATAATAAGGAACTGCATTTAATTCATTATTTTAGGATGTCTAATAGTCTCAATAGTTAAAAAATTGAATTTCATGTATTTTGGTGGTAGCAATATTCCGATTAATATTCAATTAAATGTAGCGAACGTACAACATTTCACGTTCACTT
DNA_Plate_3_B10	Kankan_Aout_CAH_17	317		538	0.009375	AAAATTTGACAAAAGCAAGGCTAAGAAAAGGTTAAGCACCTGCAAAACAATGTCATGTAAAAACGATCTTGGTCCATGTTAATTTGCATTACTTACGACAAAATTTCCTATCACTACAGTGGCCAAGAAAAATGGTATGCAGGATACATCACCGACAAGCATACAATCCCACATTGATTCAATCCATTCTCCGCATAGCACACGGAACACAATCATGAAGGAATGCATGAAATCTGTAAAATTCCATCTTGGCAGAT	x					792	ATTTTGCTCCACTCAGAATTTAATGCATTGTTCACGCTGAACAATAGCGGTTAGCTGGGAATAATAAGGAACTGCATTTAATTCATTATTTTAGGATGTCTAATAGTCTCAATAGTTAAAAAATTGAATTTCATGTATTTTGGTGGTAGCAATATTCCGATTAATATTCAATTAAATGTAGCGAACGTACAACATTTCACGTTCACTT
DNA_Plate_3_B11	Boffa_CAH_17	293	287	991	0.494828	AAAATTTGACAAAAGCAAGGCTAAGAAAAGGTTAAGCACCTGCAAAACAATGTCATGTAAAAACGATCTTGGTCCATGTTAATTTGCATTACTTACGACAAAATTTCCTATCACTACAGTGGCCAAGAAAAATGGTATGCAGGATACATCACCGACAAGCATACAATCCCACATTGATTCAATCCATTCTCCGCATAGCACACGGAACACAATCATGAAGGAATGCATGAAATCTGTAAAATTCCATCTTGGCAGAT/ AAAATTTGACAAAAGCAAGGCTAAGAAAAGGTTAAGCACCTGCAAAACAATGTCATGTAAAAACGATCTTGGTCCATGTTAATTTGCATTACTTACGACTAAATTTCCTATCACTACAGTGGCCAAGAAAAATGGTATGC…		x				288	ATTTTACTCCACTCAGAATTTAATGCATTGTTCACGCTGAACAATAGCGGTTAGCTGAGAATAATAAGGAACTGCATTTAATTCATTATTTTAGGATGTTTAATAGTCTCAAGTCTCAAAATGGGCCGGTCTCGTAGTACAGTCGTCTACTCGTACGACTTAACAACAGGCCTGTCATGGGTTCAATCCCCAAATAGACCGCGCCGCCATACGTAGGACTGACTATCCTGCTATGGGGGGGAATCAATTAGTCACTGAAAGCCAAGCCCACAAGTGGTTACAGACAGGCCTTGACCGACATCGGTTGTTGAGCCAAAAGAAGAAGAAGAAGAATAGTCTAAATAGTTAAAAAATTGAATTTCATGTATTTTGGTGGTAGCAATATTCCGATTAATATTC…
DNA_Plate_3_B12	Boffa_CAH_17	772		1446	0.00771208	AAAATTTGACAAAAGCAAGGCTAAGAAAAGGTTAAGCACCTGCAAAACAATGTCATGTAAAAACGATCTTGGTCCATGTTAATTTGCATTACTTACGACAAAATTTCCTATCACTACAGTGGCCAAGAAAAATGGTATGCAGGATACATCACCGACAAGCATACAATCCCACATTGATTCAATCCATTCTCCGCATAGCACACGGAACACAATCATGAAGGAATGCATGAAATCTGTAAAATTCCATCTTGGCAGAT	x	x				552	ATTTTGCTCCACTCAGAATTTAATGCATTGTTCACGCTGAACAATAGCGGTTAGCTGGGAATAATAAGGAACTGCATTTAATTCATTATTTTAGGATGTCTAATAGTCTCAATAGTTAAAAAATTGAATTTCATGTATTTTGGTGGTAGCAATATTCCGATTAATATTCAATTAAATGTAGCGAACGTACAACATTTCACGTTCACTT/ATTTTACTCCACTCAGAATTTAATGCATTGTTCACGCTGAACAATAGCGGTTAGCTGAGAATAATAAGGAACTGCATTTAATTCATTATTTTAGGATGTTTAATAGTCTCAAGTCTCAAAATGGGCCGGTCTCGTAGTACAGTCGTCTACTCGTACGACTTAACAACAGGCCTGTCATGGGTTCAATCCC…
DNA_Plate_3_B1	Faranah_CAH_16	1142		1873	0.00522648	AAAATTTGACAAAAGCAAGGCTAAGAAAAGGTTAAGCACCTGCAAAACAATGTCATGTAAAAACGATCTTGGTCCATGTTAATTTGCATTACTTACGACAAAATTTCCTATCACTACAGTGGCCAAGAAAAATGGTATGCAGGATACATCACCGACAAGCATACAATCCCACATTGATTCAATCCATTCTCCGCATAGCACACGGAACACAATCATGAAGGAATGCATGAAATCTGTAAAATTCCATCTTGGCAGAT	x					1654	ATTTTGCTCCACTCAGAATTTAATGCATTGTTCACGCTGAACAATAGCGGTTAGCTGGGAATAATAAGGAACTGCATTTAATTCATTATTTTAGGATGTCTAATAGTCTCAATAGTTAAAAAATTGAATTTCATGTATTTTGGTGGTAGCAATATTCCGATTAATATTCAATTAAATGTAGCGAACGTACAACATTTCACGTTCACTT
DNA_Plate_3_B2	H2O
DNA_Plate_3_B3	Boffa_CAH_17	735		1396	0.00809717	AAAATTTGACAAAAGCAAGGCTAAGAAAAGGTTAAGCACCTGCAAAACAATGTCATGTAAAAACGATCTTGCTCCATGTTCATTTGCATTACTTACGACTAAATTTCCTATCACTACAGTGGCCAAGAAAAATGGTATGCAGGATACATCACCGACAAGCATACAATCCCACATTGATTCAATCCATTCTCCGCATAGCACACGGAACACAATCATGAAGGAATGCATGAAATCTGTAAAATTCCATCTTGGCAGAT			x			1521	ATTTCGCTCCACTCAGAATTTAATGCATTGTTCACGCTGAACAATAGCGGTCACCTGGGAATGAGAAGGAACTGCATTTAATTCATTATTTTAGTATGTTTAATAGTCTCAATAGTTGAAAAATTGAATTTCATGTATTTTGGTGGTAGCAATATTCCAATTAATATTCAATGAAATGTAGTGAACTTACAAAATTTCACGTTCACTT
DNA_Plate_3_B4	Kankan_Pyrethre_17	331		588	0.00898204	AAAATTTGACAAAAGCAAGGCTAAGAAAAGGTTAAGCACCTGCAAAACAATGTCATGTAAAAACGATCTTGGTCCATGTTAATTTGCATTACTTACGACAAAATTTCCTATCACTACAGTGGCCAAGAAAAATGGTATGCAGGATACATCACCGACAAGCATACAATCCCACATTGATTCAATCCATTCTCCGCATAGCACACGGAACACAATCATGAAGGAATGCATGAAATCTGTAAAATTCCATCTTGGCAGAT	x					872	ATTTTGCTCCACTCAGAATTTAATGCATTGTTCACGCTGAACAATAGCGGTTAGCTGGGAATAATAAGGAACTGCATTTAATTCATTATTTTAGGATGTCTAATAGTCTCAATAGTTAAAAAATTGAATTTCATGTATTTTGGTGGTAGCAATATTCCGATTAATATTCAATTAAATGTAGCGAACGTACAACATTTCACGTTCACTT
DNA_Plate_3_B5	Faranah_CAH_16	727		1280	0.00818554	AAAATTTGACAAAAGCAAGGCTAAGAAAAGGTTAAGCACCTGCAAAACAATGTCATGTAAAAACGATCTTGGTCCATGTTAATTTGCATTACTTACGACAAAATTTCCTATCACTACAGTGGCCAAGAAAAATGGTATGCAGGATACATCACCGACAAGCATACAATCCCACATTGATTCAATCCATTCTCCGCATAGCACACGGAACACAATCATGAAGGAATGCATGAAATCTGTAAAATTCCATCTTGGCAGAT	x					1207	ATTTTGCTCCACTCAGAATTTAATGCATTGTTCACGCTGAACAATAGCGGTTAGCTGGGAATAATAAGGAACTGCATTTAATTCATTATTTTAGGATGTCTAATAGTCTCAATAGTTAAAAAATTGAATTTCATGTATTTTGGTGGTAGCAATATTCCGATTAATATTCAATTAAATGTAGCGAACGTACAACATTTCACGTTCACTT
DNA_Plate_3_B6	Kankan_Pyrethre_17	761		1359	0.0104031	AAAATTTGACAAAAGCAAGGCTAAGAAAAGGTTAAGCACCTGCAAAACAATGTCATGTAAAAACGATCTTGGTCCATGTTAATTTGCATTACTTACGACAAAATTTCCTATCACTACAGTGGCCAAGAAAAATGGTATGCAGGATACATCACCGACAAGCATACAATCCCACATTGATTCAATCCATTCTCCGCATAGCACACGGAACACAATCATGAAGGAATGCATGAAATCTGTAAAATTCCATCTTGGCAGAT	x					1409	ATTTTGCTCCACTCAGAATTTAATGCATTGTTCACGCTGAACAATAGCGGTTAGCTGGGAATAATAAGGAACTGCATTTAATTCATTATTTTAGGATGTCTAATAGTCTCAATAGTTAAAAAATTGAATTTCATGTATTTTGGTGGTAGCAATATTCCGATTAATATTCAATTAAATGTAGCGAACGTACAACATTTCACGTTCACTT
DNA_Plate_3_B7	H2O
DNA_Plate_3_B8	Boffa_CAH_17	478		880	0.010352	AAAATTTGACAAAAGCAAGGCTAAGAAAAGGTTAAGCACCTGCAAAACAATGTCATGTAAAAACGATCTTGCTCCATGTTCATTTGCATTACTTACGACTAAATTTCCTATCACTACAGTGGCCAAGAAAAATGGTATGCAGGATACATCACCGACAAGCATACAATCCCACATTGATTCAATCCATTCTCCGCATAGCACACGGAACACAATCATGAAGGAATGCATGAAATCTGTAAAATTCCATCTTGGCAGAT			x			870	ATTTCGCTCCACTCAGAATTTAATGCATTGTTCACGCTGAACAATAGCGGTCACCTGGGAATGAGAAGGAACTGCATTTAATTCATTATTTTAGTATGTTTAATAGTCTCAATAGTTGAAAAATTGAATTTCATGTATTTTGGTGGTAGCAATATTCCAATTAATATTCAATGAAATGTAGTGAACTTACAAAATTTCACGTTCACTT
DNA_Plate_3_B9	Kankan_Aout_CAH_17	804		1337	0.00740741	AAAATTTGACAAAAGCAAGGCTAAGAAAAGGTTAAGCACCTGCAAAACAATGTCATGTAAAAACGATCTTGGTCCATGTTAATTTGCATTACTTACGACAAAATTTCCTATCACTACAGTGGCCAAGAAAAATGGTATGCAGGATACATCACCGACAAGCATACAATCCCACATTGATTCAATCCATTCTCCGCATAGCACACGGAACACAATCATGAAGGAATGCATGAAATCTGTAAAATTCCATCTTGGCAGAT	x					1486	ATTTTGCTCCACTCAGAATTTAATGCATTGTTCACGCTGAACAATAGCGGTTAGCTGGGAATAATAAGGAACTGCATTTAATTCATTATTTTAGGATGTCTAATAGTCTCAATAGTTAAAAAATTGAATTTCATGTATTTTGGTGGTAGCAATATTCCGATTAATATTCAATTAAATGTAGCGAACGTACAACATTTCACGTTCACTT
DNA_Plate_3_C10	H2O
DNA_Plate_3_C11	H2O
DNA_Plate_3_C12	Kissidougou_CAH_17	758		1246	0.0078534	AAAATTTGACAAAAGCAAGGCTAAGAAAAGGTTAAGCACCTGCAAAACAATGTCATGTAAAAACGATCTTGGTCCATGTTAATTTGCATTACTTACGACAAAATTTCCTATCACTACAGTGGCCAAGAAAAATGGTATGCAGGATACATCACCGACAAGCATACAATCCCACATTGATTCAATCCATTCTCCGCATAGCACACGGAACACAATCATGAAGGAATGCATGAAATCTGTAAAATTCCATCTTGGCAGAT	x					1408	ATTTTGCTCCACTCAGAATTTAATGCATTGTTCACGCTGAACAATAGCGGTTAGCTGGGAATAATAAGGAACTGCATTTAATTCATTATTTTAGGATGTCTAATAGTCTCAATAGTTAAAAAATTGAATTTCATGTATTTTGGTGGTAGCAATATTCCGATTAATATTCAATTAAATGTAGCGAACGTACAACATTTCACGTTCACTT
DNA_Plate_3_C1	Faranah_CAH_16	1379		2332	0.00576784	AAAATTTGACAAAAGCAAGGCTAAGAAAAGGTTAAGCACCTGCAAAACAATGTCATGTAAAAACGATCTTGGTCCATGTTAATTTGCATTACTTACGACAAAATTTCCTATCACTACAGTGGCCAAGAAAAATGGTATGCAGGATACATCACCGACAAGCATACAATCCCACATTGATTCAATCCATTCTCCGCATAGCACACGGAACACAATCATGAAGGAATGCATGAAATCTGTAAAATTCCATCTTGGCAGAT	x					2558	ATTTTGCTCCACTCAGAATTTAATGCATTGTTCACGCTGAACAATAGCGGTTAGCTGGGAATAATAAGGAACTGCATTTAATTCATTATTTTAGGATGTCTAATAGTCTCAATAGTTAAAAAATTGAATTTCATGTATTTTGGTGGTAGCAATATTCCGATTAATATTCAATTAAATGTAGCGAACGTACAACATTTCACGTTCACTT
DNA_Plate_3_C2	H2O
DNA_Plate_3_C3	Boffa_CAH_17	836		1409	0.00712589	AAAATTTGACAAAAGCAAGGCTAAGAAAAGGTTAAGCACCTGCAAAACAATGTCATGTAAAAACGATCTTGCTCCATGTTCATTTGCATTACTTACGACTAAATTTCCTATCACTACAGTGGCCAAGAAAAATGGTATGCAGGATACATCACCGACAAGCATACAATCCCACATTGATTCAATCCATTCTCCGCATAGCACACGGAACACAATCATGAAGGAATGCATGAAATCTGTAAAATTCCATCTTGGCAGAT			x			2224	ATTTCGCTCCACTCAGAATTTAATGCATTGTTCACGCTGAACAATAGCGGTCACCTGGGAATGAGAAGGAACTGCATTTAATTCATTATTTTAGTATGTTTAATAGTCTCAATAGTTGAAAAATTGAATTTCATGTATTTTGGTGGTAGCAATATTCCAATTAATATTCAATGAAATGTAGTGAACTTACAAAATTTCACGTTCACTT
DNA_Plate_3_C4	Dabola_Aout_CAH_17	738		1306	0.00806452	AAAATTTGACAAAAGCAAGGCTAAGAAAAGGTTAAGCACCTGCAAAACAATGTCATGTAAAAACGATCTTGGTCCATGTTAATTTGCATTACTTACGACAAAATTTCCTATCACTACAGTGGCCAAGAAAAATGGTATGCAGGATACATCACCGACAAGCATACAATCCCACATTGATTCAATCCATTCTCCGCATAGCACACGGAACACAATCATGAAGGAATGCATGAAATCTGTAAAATTCCATCTTGGCAGAT	x					1522	ATTTTGCTCCACTCAGAATTTAATGCATTGTTCACGCTGAACAATAGCGGTTAGCTGGGAATAATAAGGAACTGCATTTAATTCATTATTTTAGGATGTCTAATAGTCTCAATAGTTAAAAAATTGAATTTCATGTATTTTGGTGGTAGCAATATTCCGATTAATATTCAATTAAATGTAGCGAACGTACAACATTTCACGTTCACTT
DNA_Plate_3_C5	H2O
DNA_Plate_3_C6	Boffa_CAH_17	902		1521	0.00987925	AAAATTTGACAAAAGCAAGGCTAAGAAAAGGTTAAGCACCTGCAAAACAATGTCATGTAAAAACGATCTTGCTCCATGTTCATTTGCATTACTTACGACTAAATTTCCTATCACTACAGTGGCCAAGAAAAATGGTATGCAGGATACATCACCGACAAGCATACAATCCCACATTGATTCAATCCATTCTCCGCATAGCACACGGAACACAATCATGAAGGAATGCATGAAATCTGTAAAATTCCATCTTGGCAGAT			x			1768	ATTTCGCTCCACTCAGAATTTAATGCATTGTTCACGCTGAACAATAGCGGTCACCTGGGAATGAGAAGGAACTGCATTTAATTCATTATTTTAGTATGTTTAATAGTCTCAATAGTTGAAAAATTGAATTTCATGTATTTTGGTGGTAGCAATATTCCAATTAATATTCAATGAAATGTAGTGAACTTACAAAATTTCACGTTCACTT
DNA_Plate_3_C7	Kissidougou_CAH_17	181		287	0.010929	AAAATTTGACAAAAGCAAGGCTAAGAAAAGGTTAAGCACCTGCAAAACAATGTCATGTAAAAACGATCTTGGTCCATGTTAATTTGCATTACTTACGACAAAATTTCCTATCACTACAGTGGCCAAGAAAAATGGTATGCAGGATACATCACCGACAAGCATACAATCCCACATTGATTCAATCCATTCTCCGCATAGCACACGGAACACAATCATGAAGGAATGCATGAAATCTGTAAAATTCCATCTTGGCAGAT	x					287	ATTTTGCTCCACTCAGAATTTAATGCATTGTTCACGCTGAACAATAGCGGTTAGCTGGGAATAATAAGGAACTGCATTTAATTCATTATTTTAGGATGTCTAATAGTCTCAATAGTTAAAAAATTGAATTTCATGTATTTTGGTGGTAGCAATATTCCGATTAATATTCAATTAAATGTAGCGAACGTACAACATTTCACGTTCACTT
DNA_Plate_3_C8	Kankan_Aout_CAH_17	730		1207	0.00680272	AAAATTTGACAAAAGCAAGGCTAAGAAAAGGTTAAGCACCTGCAAAACAATGTCATGTAAAAACGATCTTGGTCCATGTTAATTTGCATTACTTACGACTAAATTTCCTATCACTACAGTGGCCAAGAAAAATGGTATGCAGGATACATCACCGACAAGCATACAATCCCACATTGATTCAATCCATTCTCCGCATAGCACACGGAACACAATCATGAAGGAATGCATGAAATCTGTAAAATTCCATCTTGGCAGAT		x				405	ATTTTACTCCACTCAGAATTTAATGCATTGTTCACGCTGAACAATAGCGGTTAGCTGAGAATAATAAGGAACTGCATTTAATTCATTATTTTAGGATGTTTAATAGTCTCAAGTCTCAAAATGGGCCGGTCTCGTAGTACAGTCGTCTACTCGTACGACTTAACAACAGGCCTGTCATGGGTTCAATCCCCAAATAGACCGCGCCGCCATACGTAGGACTGACTATCCTGCTATGGGGGGGAATCAATTAGTCACTGAAAGCCAAGCCCACAAGTGGTTACAGACAGGCCTTGACCGACATCGGTTGTTGAGCCAAAAGAAGAAGAAGAAGAATAGTCTAAATAGTTAAAAAATTGAATTTCATGTATTTTGGTGGTAGCAATATTCCGATTAATATTC…
DNA_Plate_3_C9	Mamou_CAH_16	617		1015	0.00803859	AAAATTTGACAAAAGCAAGGCTAAGAAAAGGTTAAGCACCTGCAAAACAATGTCATGTAAAAACGATCTTGGTCCATGTTAATTTGCATTACTTACGACAAAATTTCCTATCACTACAGTGGCCAAGAAAAATGGTATGCAGGATACATCACCGACAAGCATACAATCCCACATTGATTCAATCCATTCTCCGCATAGCACACGGAACACAATCATGAAGGAATGCATGAAATCTGTAAAATTCCATCTTGGCAGAT	x					1249	ATTTTGCTCCACTCAGAATTTAATGCATTGTTCACGCTGAACAATAGCGGTTAGCTGGGAATAATAAGGAACTGCATTTAATTCATTATTTTAGGATGTCTAATAGTCTCAATAGTTAAAAAATTGAATTTCATGTATTTTGGTGGTAGCAATATTCCGATTAATATTCAATTAAATGTAGCGAACGTACAACATTTCACGTTCACTT
DNA_Plate_3_D10	Dabola_Aout_CAH_17	79		208	0.387597	AAAATTTGACAAAAGCAAGGCTAAGAAAAGGTTAAGCACCTGCAAAACAATGTCATGTAAAAACGATCTTGGTCCATGTTAATTTGCATTACTTACGACAAAATTTCCTATCACTACAGTGGCCAAGAAAAATGGTATGCAGGATACATCACCGACAAGCATACAATCCCACATTGATTCAATCCATTCTCCGCATAGCACACGGAACACAATCATGAAGGAATGCATGAAATCTGTAAAATTCCATCTTGGCAGAT/ GACATGGGCCGACATCGAGAGCACCTTTCTCAAAGAGGACGGCGAGTGTGTGGTTATTCGCAAACTGCAGACTATAGAGGACGCAAACAGCAAGCTCACTGCCGCGGAAGAGATCCGAAACGCTGAGAACCG						361	GTGAGCAATTCCAGAAGATAAAGGAGGATAAACAGTTCATCCAGTTCCTGCTCCATTTTCTACTATACTTCTAGAAATTAATAAAGTTAATGAAGGAGGTAATATTCAAAATCTTATATTATTTATTCGAGGGAATGCTATATCGGGGGCTCCTAATATAAGAGGTACTAATCAATTTCCAAATCCTCCAATTATAATAGGTATTA
DNA_Plate_3_D11	Kankan_Aout_CAH_17	1319		2120	0.00527903	AAAATTTGACAAAAGCAAGGCTAAGAAAAGGTTAAGCACCTGCAAAACAATGTCATGTAAAAACGATCTTGGTCCATGTTAATTTGCATTACTTACGACAAAATTTCCTATCACTACAGTGGCCAAGAAAAATGGTATGCAGGATACATCACCGACAAGCATACAATCCCACATTGATTCAATCCATTCTCCGCATAGCACACGGAACACAATCATGAAGGAATGCATGAAATCTGTAAAATTCCATCTTGGCAGAT	x					2366	ATTTTGCTCCACTCAGAATTTAATGCATTGTTCACGCTGAACAATAGCGGTTAGCTGGGAATAATAAGGAACTGCATTTAATTCATTATTTTAGGATGTCTAATAGTCTCAATAGTTAAAAAATTGAATTTCATGTATTTTGGTGGTAGCAATATTCCGATTAATATTCAATTAAATGTAGCGAACGTACAACATTTCACGTTCACTT
DNA_Plate_3_D12	Dabola_Aout_CAH_17	978		1594	0.0071066	AAAATTTGACAAAAGCAAGGCTAAGAAAAGGTTAAGCACCTGCAAAACAATGTCATGTAAAAACGATCTTGGTCCATGTTAATTTGCATTACTTACGACAAAATTTCCTATCACTACAGTGGCCAAGAAAAATGGTATGCAGGATACATCACCGACAAGCATACAATCCCACATTGATTCAATCCATTCTCCGCATAGCACACGGAACACAATCATGAAGGAATGCATGAAATCTGTAAAATTCCATCTTGGCAGAT	x					1558	ATTTTGCTCCACTCAGAATTTAATGCATTGTTCACGCTGAACAATAGCGGTTAGCTGGGAATAATAAGGAACTGCATTTAATTCATTATTTTAGGATGTCTAATAGTCTCAATAGTTAAAAAATTGAATTTCATGTATTTTGGTGGTAGCAATATTCCGATTAATATTCAATTAAATGTAGCGAACGTACAACATTTCACGTTCACTT
DNA_Plate_3_D1	Mamou_CAH_16	1320		2149	0.0060241	AAAATTTGACAAAAGCAAGGCTAAGAAAAGGTTAAGCACCTGCAAAACAATGTCATGTAAAAACGATCTTGGTCCATGTTAATTTGCATTACTTACGACAAAATTTCCTATCACTACAGTGGCCAAGAAAAATGGTATGCAGGATACATCACCGACAAGCATACAATCCCACATTGATTCAATCCATTCTCCGCATAGCACACGGAACACAATCATGAAGGAATGCATGAAATCTGTAAAATTCCATCTTGGCAGAT	x					2278	ATTTTGCTCCACTCAGAATTTAATGCATTGTTCACGCTGAACAATAGCGGTTAGCTGGGAATAATAAGGAACTGCATTTAATTCATTATTTTAGGATGTCTAATAGTCTCAATAGTTAAAAAATTGAATTTCATGTATTTTGGTGGTAGCAATATTCCGATTAATATTCAATTAAATGTAGCGAACGTACAACATTTCACGTTCACTT
DNA_Plate_3_D2	Kissidougou_Aout_CAH_17	1465		2437	0.00543109	AAAATTTGACAAAAGCAAGGCTAAGAAAAGGTTAAGCACCTGCAAAACAATGTCATGTAAAAACGATCTTGGTCCATGTTAATTTGCATTACTTACGACAAAATTTCCTATCACTACAGTGGCCAAGAAAAATGGTATGCAGGATACATCACCGACAAGCATACAATCCCACATTGATTCAATCCATTCTCCGCATAGCACACGGAACACAATCATGAAGGAATGCATGAAATCTGTAAAATTCCATCTTGGCAGAT	x					2802	ATTTTGCTCCACTCAGAATTTAATGCATTGTTCACGCTGAACAATAGCGGTTAGCTGGGAATAATAAGGAACTGCATTTAATTCATTATTTTAGGATGTCTAATAGTCTCAATAGTTAAAAAATTGAATTTCATGTATTTTGGTGGTAGCAATATTCCGATTAATATTCAATTAAATGTAGCGAACGTACAACATTTCACGTTCACTT
DNA_Plate_3_D3	Kankan_Pyrethre_17	690		1170	0.00862069	AAAATTTGACAAAAGCAAGGCTAAGAAAAGGTTAAGCACCTGCAAAACAATGTCATGTAAAAACGATCTTGGTCCATGTTAATTTGCATTACTTACGACAAAATTTCCTATCACTACAGTGGCCAAGAAAAATGGTATGCAGGATACATCACCGACAAGCATACAATCCCACATTGATTCAATCCATTCTCCGCATAGCACACGGAACACAATCATGAAGGAATGCATGAAATCTGTAAAATTCCATCTTGGCAGAT	x					1181	ATTTTGCTCCACTCAGAATTTAATGCATTGTTCACGCTGAACAATAGCGGTTAGCTGGGAATAATAAGGAACTGCATTTAATTCATTATTTTAGGATGTCTAATAGTCTCAATAGTTAAAAAATTGAATTTCATGTATTTTGGTGGTAGCAATATTCCGATTAATATTCAATTAAATGTAGCGAACGTACAACATTTCACGTTCACTT
DNA_Plate_3_D4	Faranah_CAH_16	1139		1911	0.0061082	AAAATTTGACAAAAGCAAGGCTAAGAAAAGGTTAAGCACCTGCAAAACAATGTCATGTAAAAACGATCTTGGTCCATGTTAATTTGCATTACTTACGACAAAATTTCCTATCACTACAGTGGCCAAGAAAAATGGTATGCAGGATACATCACCGACAAGCATACAATCCCACATTGATTCAATCCATTCTCCGCATAGCACACGGAACACAATCATGAAGGAATGCATGAAATCTGTAAAATTCCATCTTGGCAGAT		x				754	ATTTTACTCCACTCAGAATTTAATGCATTGTTCACGCTGAACAATAGCGGTTAGCTGAGAATAATAAGGAACTGCATTTAATTCATTATTTTAGGATGTTTAATAGTCTCAAGTCTCAAAATGGGCCGGTCTCGTAGTACAGTCGTCTACTCGTACGACTTAACAACAGGCCTGTCATGGGTTCAATCCCCAAATAGACCGCGCCGCCATACGTAGGACTGACTATCCTGCTATGGGGGGGAATCAATTAGTCACTGAAAGCCAAGCCCACAAGTGGTTACAGACAGGCCTTGACCGACATCGGTTGTTGAGCCAAAAGAAGAAGAAGAAGAATAGTCTAAATAGTTAAAAAATTGAATTTCATGTATTTTGGTGGTAGCAATATTCCGATTAATATTC…
DNA_Plate_3_D5	H2O
DNA_Plate_3_D6	Boffa_CAH_17	525	483	1807	0.479167	AAAATTTGACAAAAGCAAGGCTAAGAAAAGGTTAAGCACCTGCAAAACAATGTCTTGTAAAAACGATCTTGGTCCATGTTAATTTGCATTACTTACGACTAAATTTCCTATCACTACAGTGGCCAAGAAAAATGGTATGCAGGATACATCACCGACAAGCATACAATCCCACATTGATTCAATCCATTCTCCGCATAGCACACGGAACACAATCATGAAGGAATGCATGAAATCTGTAAAATTCCATCTTGGCAGAT/ AAAATTTGACAAAAGCAAGGCTAAGAAAAGGTTAAGCACCTGCAAAACAATGTCATGTAAAAACGATCTTGGTCCATGTTAATTTGCATTACTTACGACAAAATTTCCTATCACTACAGTGGCCAAGAAAAATGGTATGC…		x				721	ATTTTACTCCACTCAGAATTTAATGCATTGTTCACGCTGAACAATAGCGGTTAGCTGAGAATAATAAGGAACTGCATTTAATTCATTATTTTAGGATGTTTAATAGTCTCAAGTCTCAAAATGGGCCGGTCTCGTAGTACAGTCGTCTACTCGTACGACTTAACAACAGGCCTGTCATGGGTTCAATCCCCAAATAGACCGCGCCGCCATACGTAGGACTGACTATCCTGCTATGGGGGGGAATCAATTAGTCACTGAAAGCCAAGCCCACAAGTGGTTACAGACAGGCCTTGACCGACATCGGTTGTTGAGCCAAAAGAAGAAGAAGAAGAATAGTCTAAATAGTTAAAAAATTGAATTTCATGTATTTTGGTGGTAGCAATATTCCGATTAATATTC…
DNA_Plate_3_D7	Faranah_CAH_16	766		1320	0.00777202	AAAATTTGACAAAAGCAAGGCTAAGAAAAGGTTAAGCACCTGCAAAACAATGTCATGTAAAAACGATCTTGGTCCATGTTAATTTGCATTACTTACGACAAAATTTCCTATCACTACAGTGGCCAAGAAAAATGGTATGCAGGATACATCACCGACAAGCATACAATCCCACATTGATTCAATCCATTCTCCGCATAGCACACGGAACACAATCATGAAGGAATGCATGAAATCTGTAAAATTCCATCTTGGCAGAT	x					1785	ATTTTGCTCCACTCAGAATTTAATGCATTGTTCACGCTGAACAATAGCGGTTAGCTGGGAATAATAAGGAACTGCATTTAATTCATTATTTTAGGATGTCTAATAGTCTCAATAGTTAAAAAATTGAATTTCATGTATTTTGGTGGTAGCAATATTCCGATTAATATTCAATTAAATGTAGCGAACGTACAACATTTCACGTTCACTT
DNA_Plate_3_D8	Faranah_CAH_16	1082		1803	0.00733945	AAAATTTGACAAAAGCAAGGCTAAGAAAAGGTTAAGCACCTGCAAAACAATGTCATGTAAAAACGATCTTGGTCCATGTTAATTTGCATTACTTACGACAAAATTTCCTATCACTACAGTGGCCAAGAAAAATGGTATGCAGGATACATCACCGACAAGCATACAATCCCACATTGATTCAATCCATTCTCCGCATAGCACACGGAACACAATCATGAAGGAATGCATGAAATCTGTAAAATTCCATCTTGGCAGAT	x					2015	ATTTTGCTCCACTCAGAATTTAATGCATTGTTCACGCTGAACAATAGCGGTTAGCTGGGAATAATAAGGAACTGCATTTAATTCATTATTTTAGGATGTCTAATAGTCTCAATAGTTAAAAAATTGAATTTCATGTATTTTGGTGGTAGCAATATTCCGATTAATATTCAATTAAATGTAGCGAACGTACAACATTTCACGTTCACTT
DNA_Plate_3_D9	H2O	92		183	0.0707071	AAAATTTGACAAAAGCAAGGCTAAGAAAAGGTTAAGCACCTGCAAAACAATGTCATGTAAAAACGATCTTGGTCCATGTTAATTTGCATTACTTACGACAAAATTTCCTATCACTACAGTGGCCAAGAAAAATGGTATGCAGGATACATCACCGACAAGCATACAATCCCACATTGATTCAATCCATTCTCCGCATAGCACACGGAACACAATCATGAAGGAATGCATGAAATCTGTAAAATTCCATCTTGGCAGAT	x					333	ATTTTGCTCCACTCAGAATTTAATGCATTGTTCACGCTGAACAATAGCGGTTAGCTGGGAATAATAAGGAACTGCATTTAATTCATTATTTTAGGATGTCTAATAGTCTCAATAGTTAAAAAATTGAATTTCATGTATTTTGGTGGTAGCAATATTCCGATTAATATTCAATTAAATGTAGCGAACGTACAACATTTCACGTTCACTT
DNA_Plate_3_E10	Kissidougou_Aout_CAH_17	445		747	0.00890869	AAAATTTGACAAAAGCAAGGCTAAGAAAAGGTTAAGCACCTGCAAAACAATGTCATGTAAAAACGATCTTGGTCCATGTTAATTTGCATTACTTACGACAAAATTTCCTATCACTACAGTGGCCAAGAAAAATGGTATGCAGGATACATCACCGACAAGCATACAATCCCACATTGATTCAATCCATTCTCCGCATAGCACACGGAACACAATCATGAAGGAATGCATGAAATCTGTAAAATTCCATCTTGGCAGAT	x					957	ATTTTGCTCCACTCAGAATTTAATGCATTGTTCACGCTGAACAATAGCGGTTAGCTGGGAATAATAAGGAACTGCATTTAATTCATTATTTTAGGATGTCTAATAGTCTCAATAGTTAAAAAATTGAATTTCATGTATTTTGGTGGTAGCAATATTCCGATTAATATTCAATTAAATGTAGCGAACGTACAACATTTCACGTTCACTT
DNA_Plate_3_E11	Dabola_Aout_CAH_17	962		1566	0.00722394	AAAATTTGACAAAAGCAAGGCTAAGAAAAGGTTAAGCACCTGCAAAACAATGTCATGTAAAAACGATCTTGGTCCATGTTAATTTGCATTACTTACGACAAAATTTCCTATCACTACAGTGGCCAAGAAAAATGGTATGCAGGATACATCACCGACAAGCATACAATCCCACATTGATTCAATCCATTCTCCGCATAGCACACGGAACACAATCATGAAGGAATGCATGAAATCTGTAAAATTCCATCTTGGCAGAT	x					1628	ATTTTGCTCCACTCAGAATTTAATGCATTGTTCACGCTGAACAATAGCGGTTAGCTGGGAATAATAAGGAACTGCATTTAATTCATTATTTTAGGATGTCTAATAGTCTCAATAGTTAAAAAATTGAATTTCATGTATTTTGGTGGTAGCAATATTCCGATTAATATTCAATTAAATGTAGCGAACGTACAACATTTCACGTTCACTT
DNA_Plate_3_E12	Boffa_CAH_17	1123		1944	0.00795053	AAAATTTGACAAAAGCAAGGCTAAGAAAAGGTTAAGCACCTGCAAAACAATGTCATGTAAAAACGATCTTGCTCCATGTTCATTTGCATTACTTACGACTAAATTTCCTATCACTACAGTGGCCAAGAAAAATGGTATGCAGGATACATCACCGACAAGCATACAATCCCACATTGATTCAATCCATTCTCCGCATAGCACACGGAACACAATCATGAAGGAATGCATGAAATCTGTAAAATTCCATCTTGGCAGAT			x			2190	ATTTCGCTCCACTCAGAATTTAATGCATTGTTCACGCTGAACAATAGCGGTCACCTGGGAATGAGAAGGAACTGCATTTAATTCATTATTTTAGTATGTTTAATAGTCTCAATAGTTGAAAAATTGAATTTCATGTATTTTGGTGGTAGCAATATTCCAATTAATATTCAATGAAATGTAGTGAACTTACAAAATTTCACGTTCACTT
DNA_Plate_3_E1	Kissidougou_Aout_CAH_17	1535		2520	0.00839793	AAAATTTGACAAAAGCAAGGCTAAGAAAAGGTTAAGCACCTGCAAAACAATGTCATGTAAAAACGATCTTGGTCCATGTTAATTTGCATTACTTACGACAAAATTTCCTATCACTACAGTGGCCAAGAAAAATGGTATGCAGGATACATCACCGACAAGCATACAATCCCACATTGATTCAATCCATTCTCCGCATAGCACACGGAACACAATCATGAAGGAATGCATGAAATCTGTAAAATTCCATCTTGGCAGAT	x					2582	ATTTTGCTCCACTCAGAATTTAATGCATTGTTCACGCTGAACAATAGCGGTTAGCTGGGAATAATAAGGAACTGCATTTAATTCATTATTTTAGGATGTCTAATAGTCTCAATAGTTAAAAAATTGAATTTCATGTATTTTGGTGGTAGCAATATTCCGATTAATATTCAATTAAATGTAGCGAACGTACAACATTTCACGTTCACTT
DNA_Plate_3_E2	Boffa_CAH_17	968		1576	0.00819672	AAAATTTGACAAAAGCAAGGCTAAGAAAAGGTTAAGCACCTGCAAAACAATGTCATGTAAAAACGATCTTGCTCCATGTTCATTTGCATTACTTACGACTAAATTTCCTATCACTACAGTGGCCAAGAAAAATGGTATGCAGGATACATCACCGACAAGCATACAATCCCACATTGATTCAATCCATTCTCCGCATAGCACACGGAACACAATCATGAAGGAATGCATGAAATCTGTAAAATTCCATCTTGGCAGAT			x			1809	ATTTCGCTCCACTCAGAATTTAATGCATTGTTCACGCTGAACAATAGCGGTCACCTGGGAATGAGAAGGAACTGCATTTAATTCATTATTTTAGTATGTTTAATAGTCTCAATAGTTGAAAAATTGAATTTCATGTATTTTGGTGGTAGCAATATTCCAATTAATATTCAATGAAATGTAGTGAACTTACAAAATTTCACGTTCACTT
DNA_Plate_3_E3	H2O
DNA_Plate_3_E4	H2O
DNA_Plate_3_E5	Kankan_Aout_CAH_17	764		1258	0.00907912	AAAATTTGACAAAAGCAAGGCTAAGAAAAGGTTAAGCACCTGCAAAACAATGTCATGTAAAAACGATCTTGGTCCATGTTAATTTGCATTACTTACGACAAAATTTCCTATCACTACAGTGGCCAAGAAAAATGGTATGCAGGATACATCACCGACAAGCATACAATCCCACATTGATTCAATCCATTCTCCGCATAGCACACGGAACACAATCATGAAGGAATGCATGAAATCTGTAAAATTCCATCTTGGCAGAT	x					1312	ATTTTGCTCCACTCAGAATTTAATGCATTGTTCACGCTGAACAATAGCGGTTAGCTGGGAATAATAAGGAACTGCATTTAATTCATTATTTTAGGATGTCTAATAGTCTCAATAGTTAAAAAATTGAATTTCATGTATTTTGGTGGTAGCAATATTCCGATTAATATTCAATTAAATGTAGCGAACGTACAACATTTCACGTTCACTT
DNA_Plate_3_E6	Boffa_CAH_17	837		1310	0.00593824	AAAATTTGACAAAAGCAAGGCTAAGAAAAGGTTAAGCACCTGCAAAACAATGTCATGTAAAAACGATCTTGCTCCATGTTCATTTGCATTACTTACGACTAAATTTCCTATCACTACAGTGGCCAAGAAAAATGGTATGCAGGATACATCACCGACAAGCATACAATCCCACATTGATTCAATCCATTCTCCGCATAGCACACGGAACACAATCATGAAGGAATGCATGAAATCTGTAAAATTCCATCTTGGCAGAT			x			1456	ATTTCGCTCCACTCAGAATTTAATGCATTGTTCACGCTGAACAATAGCGGTCACCTGGGAATGAGAAGGAACTGCATTTAATTCATTATTTTAGTATGTTTAATAGTCTCAATAGTTGAAAAATTGAATTTCATGTATTTTGGTGGTAGCAATATTCCAATTAATATTCAATGAAATGTAGTGAACTTACAAAATTTCACGTTCACTT
DNA_Plate_3_E7	Kankan_Aout_CAH_17	182		321	0.0162162	AAAATTTGACAAAAGCAAGGCTAAGAAAAGGTTAAGCACCTGCAAAACAATGTCATGTAAAAACGATCTTGGTCCATGTTAATTTGCATTACTTACGACAAAATTTCCTATCACTACAGTGGCCAAGAAAAATGGTATGCAGGATACATCACCGACAAGCATACAATCCCACATTGATTCAATCCATTCTCCGCATAGCACACGGAACACAATCATGAAGGAATGCATGAAATCTGTAAAATTCCATCTTGGCAGAT	x					335	ATTTTGCTCCACTCAGAATTTAATGCATTGTTCACGCTGAACAATAGCGGTTAGCTGGGAATAATAAGGAACTGCATTTAATTCATTATTTTAGGATGTCTAATAGTCTCAATAGTTAAAAAATTGAATTTCATGTATTTTGGTGGTAGCAATATTCCGATTAATATTCAATTAAATGTAGCGAACGTACAACATTTCACGTTCACTT
DNA_Plate_3_E8	H2O
DNA_Plate_3_E9	Kankan_Pyrethre_17	715		1161	0.00832178	AAAATTTGACAAAAGCAAGGCTAAGAAAAGGTTAAGCACCTGCAAAACAATGTCATGTAAAAACGATCTTGGTCCATGTTAATTTGCATTACTTACGACAAAATTTCCTATCACTACAGTGGCCAAGAAAAATGGTATGCAGGATACATCACCGACAAGCATACAATCCCACATTGATTCAATCCATTCTCCGCATAGCACACGGAACACAATCATGAAGGAATGCATGAAATCTGTAAAATTCCATCTTGGCAGAT	x					1361	ATTTTGCTCCACTCAGAATTTAATGCATTGTTCACGCTGAACAATAGCGGTTAGCTGGGAATAATAAGGAACTGCATTTAATTCATTATTTTAGGATGTCTAATAGTCTCAATAGTTAAAAAATTGAATTTCATGTATTTTGGTGGTAGCAATATTCCGATTAATATTCAATTAAATGTAGCGAACGTACAACATTTCACGTTCACTT
DNA_Plate_3_F10	Faranah_CAH_16	497		864	0.00798403	AAAATTTGACAAAAGCAAGGCTAAGAAAAGGTTAAGCACCTGCAAAACAATGTCATGTAAAAACGATCTTGGTCCATGTTAATTTGCATTACTTACGACAAAATTTCCTATCACTACAGTGGCCAAGAAAAATGGTATGCAGGATACATCACCGACAAGCATACAATCCCACATTGATTCAATCCATTCTCCGCATAGCACACGGAACACAATCATGAAGGAATGCATGAAATCTGTAAAATTCCATCTTGGCAGAT	x					1154	ATTTTGCTCCACTCAGAATTTAATGCATTGTTCACGCTGAACAATAGCGGTTAGCTGGGAATAATAAGGAACTGCATTTAATTCATTATTTTAGGATGTCTAATAGTCTCAATAGTTAAAAAATTGAATTTCATGTATTTTGGTGGTAGCAATATTCCGATTAATATTCAATTAAATGTAGCGAACGTACAACATTTCACGTTCACTT
DNA_Plate_3_F11	Kissidougou_Aout_CAH_17	819		1248	0.00606796	AAAATTTGACAAAAGCAAGGCTAAGAAAAGGTTAAGCACCTGCAAAACAATGTCATGTAAAAACGATCTTGGTCCATGTTAATTTGCATTACTTACGACAAAATTTCCTATCACTACAGTGGCCAAGAAAAATGGTATGCAGGATACATCACCGACAAGCATACAATCCCACATTGATTCAATCCATTCTCCGCATAGCACACGGAACACAATCATGAAGGAATGCATGAAATCTGTAAAATTCCATCTTGGCAGAT	x					1401	ATTTTGCTCCACTCAGAATTTAATGCATTGTTCACGCTGAACAATAGCGGTTAGCTGGGAATAATAAGGAACTGCATTTAATTCATTATTTTAGGATGTCTAATAGTCTCAATAGTTAAAAAATTGAATTTCATGTATTTTGGTGGTAGCAATATTCCGATTAATATTCAATTAAATGTAGCGAACGTACAACATTTCACGTTCACTT
DNA_Plate_3_F12	Boffa_CAH_17	782		1373	0.00761421	AAAATTTGACAAAAGCAAGGCTAAGAAAAGGTTAAGCACCTGCAAAACAATGTCATGTAAAAACGATCTTGCTCCATGTTCATTTGCATTACTTACGACTAAATTTCCTATCACTACAGTGGCCAAGAAAAATGGTATGCAGGATACATCACCGACAAGCATACAATCCCACATTGATTCAATCCATTCTCCGCATAGCACACGGAACACAATCATGAAGGAATGCATGAAATCTGTAAAATTCCATCTTGGCAGAT			x			1566	ATTTCGCTCCACTCAGAATTTAATGCATTGTTCACGCTGAACAATAGCGGTCACCTGGGAATGAGAAGGAACTGCATTTAATTCATTATTTTAGTATGTTTAATAGTCTCAATAGTTGAAAAATTGAATTTCATGTATTTTGGTGGTAGCAATATTCCAATTAATATTCAATGAAATGTAGTGAACTTACAAAATTTCACGTTCACTT
DNA_Plate_3_F1	Kankan_Pyrethre_17	972		1524	0.00511771	AAAATTTGACAAAAGCAAGGCTAAGAAAAGGTTAAGCACCTGCAAAACAATGTCATGTAAAAACGATCTTGGTCCATGTTAATTTGCATTACTTACGACAAAATTTCCTATCACTACAGTGGCCAAGAAAAATGGTATGCAGGATACATCACCGACAAGCATACAATCCCACATTGATTCAATCCATTCTCCGCATAGCACACGGAACACAATCATGAAGGAATGCATGAAATCTGTAAAATTCCATCTTGGCAGAT	x					1636	ATTTTGCTCCACTCAGAATTTAATGCATTGTTCACGCTGAACAATAGCGGTTAGCTGGGAATAATAAGGAACTGCATTTAATTCATTATTTTAGGATGTCTAATAGTCTCAATAGTTAAAAAATTGAATTTCATGTATTTTGGTGGTAGCAATATTCCGATTAATATTCAATTAAATGTAGCGAACGTACAACATTTCACGTTCACTT
DNA_Plate_3_F2	Dabola_Aout_CAH_17	1380		2288	0.00719424	AAAATTTGACAAAAGCAAGGCTAAGAAAAGGTTAAGCACCTGCAAAACAATGTCATGTAAAAACGATCTTGGTCCATGTTAATTTGCATTACTTACGACAAAATTTCCTATCACTACAGTGGCCAAGAAAAATGGTATGCAGGATACATCACCGACAAGCATACAATCCCACATTGATTCAATCCATTCTCCGCATAGCACACGGAACACAATCATGAAGGAATGCATGAAATCTGTAAAATTCCATCTTGGCAGAT	x					2581	ATTTTGCTCCACTCAGAATTTAATGCATTGTTCACGCTGAACAATAGCGGTTAGCTGGGAATAATAAGGAACTGCATTTAATTCATTATTTTAGGATGTCTAATAGTCTCAATAGTTAAAAAATTGAATTTCATGTATTTTGGTGGTAGCAATATTCCGATTAATATTCAATTAAATGTAGCGAACGTACAACATTTCACGTTCACTT
DNA_Plate_3_F3	H2O
DNA_Plate_3_F4	Boffa_CAH_17	394		700	0.0100503	AAAATTTGACAAAAGCAAGGCTAAGAAAAGGTTAAGCACCTGCAAAACAATGTCATGTAAAAACGATCTTGCTCCATGTTCATTTGCATTACTTACGACTAAATTTCCTATCACTACAGTGGCCAAGAAAAATGGTATGCAGGATACATCACCGACAAGCATACAATCCCACATTGATTCAATCCATTCTCCGCATAGCACACGGAACACAATCATGAAGGAATGCATGAAATCTGTAAAATTCCATCTTGGCAGAT			x			925	ATTTCGCTCCACTCAGAATTTAATGCATTGTTCACGCTGAACAATAGCGGTCACCTGGGAATGAGAAGGAACTGCATTTAATTCATTATTTTAGTATGTTTAATAGTCTCAATAGTTGAAAAATTGAATTTCATGTATTTTGGTGGTAGCAATATTCCAATTAATATTCAATGAAATGTAGTGAACTTACAAAATTTCACGTTCACTT
DNA_Plate_3_F5	Kankan_Pyrethre_17	1194		1986	0.00582848	AAAATTTGACAAAAGCAAGGCTAAGAAAAGGTTAAGCACCTGCAAAACAATGTCATGTAAAAACGATCTTGGTCCATGTTAATTTGCATTACTTACGACAAAATTTCCTATCACTACAGTGGCCAAGAAAAATGGTATGCAGGATACATCACCGACAAGCATACAATCCCACATTGATTCAATCCATTCTCCGCATAGCACACGGAACACAATCATGAAGGAATGCATGAAATCTGTAAAATTCCATCTTGGCAGAT		x				662	ATTTTACTCCACTCAGAATTTAATGCATTGTTCACGCTGAACAATAGCGGTTAGCTGAGAATAATAAGGAACTGCATTTAATTCATTATTTTAGGATGTTTAATAGTCTCAAGTCTCAAAATGGGCCGGTCTCGTAGTACAGTCGTCTACTCGTACGACTTAACAACAGGCCTGTCATGGGTTCAATCCCCAAATAGACCGCGCCGCCATACGTAGGACTGACTATCCTGCTATGGGGGGGAATCAATTAGTCACTGAAAGCCAAGCCCACAAGTGGTTACAGACAGGCCTTGACCGACATCGGTTGTTGAGCCAAAAGAAGAAGAAGAAGAATAGTCTAAATAGTTAAAAAATTGAATTTCATGTATTTTGGTGGTAGCAATATTCCGATTAATATTC…
DNA_Plate_3_F6	Dabola_Aout_CAH_17	670		1153	0.00887574	AAAATTTGACAAAAGCAAGGCTAAGAAAAGGTTAAGCACCTGCAAAACAATGTCATGTAAAAACGATCTTGGTCCATGTTAATTTGCATTACTTACGACAAAATTTCCTATCACTACAGTGGCCAAGAAAAATGGTATGCAGGATACATCACCGACAAGCATACAATCCCACATTGATTCAATCCATTCTCCGCATAGCACACGGAACACAATCATGAAGGAATGCATGAAATCTGTAAAATTCCATCTTGGCAGAT	x					1986	ATTTTGCTCCACTCAGAATTTAATGCATTGTTCACGCTGAACAATAGCGGTTAGCTGGGAATAATAAGGAACTGCATTTAATTCATTATTTTAGGATGTCTAATAGTCTCAATAGTTAAAAAATTGAATTTCATGTATTTTGGTGGTAGCAATATTCCGATTAATATTCAATTAAATGTAGCGAACGTACAACATTTCACGTTCACTT
DNA_Plate_3_F7	Kankan_Pyrethre_17	145		251	0.0202703	AAAATTTGACAAAAGCAAGGCTAAGAAAAGGTTAAGCACCTGCAAAACAATGTCATGTAAAAACGATCTTGGTCCATGTTAATTTGCATTACTTACGACAAAATTTCCTATCACTACAGTGGCCAAGAAAAATGGTATGCAGGATACATCACCGACAAGCATACAATCCCACATTGATTCAATCCATTCTCCGCATAGCACACGGAACACAATCATGAAGGAATGCATGAAATCTGTAAAATTCCATCTTGGCAGAT	x					273	ATTTTGCTCCACTCAGAATTTAATGCATTGTTCACGCTGAACAATAGCGGTTAGCTGGGAATAATAAGGAACTGCATTTAATTCATTATTTTAGGATGTCTAATAGTCTCAATAGTTAAAAAATTGAATTTCATGTATTTTGGTGGTAGCAATATTCCGATTAATATTCAATTAAATGTAGCGAACGTACAACATTTCACGTTCACTT
DNA_Plate_3_F8	Faranah_CAH_16	475		817	0.00835073	AAAATTTGACAAAAGCAAGGCTAAGAAAAGGTTAAGCACCTGCAAAACAATGTCATGTAAAAACGATCTTGGTCCATGTTAATTTGCATTACTTACGACAAAATTTCCTATCACTACAGTGGCCAAGAAAAATGGTATGCAGGATACATCACCGACAAGCATACAATCCCACATTGATTCAATCCATTCTCCGCATAGCACACGGAACACAATCATGAAGGAATGCATGAAATCTGTAAAATTCCATCTTGGCAGAT	x					1025	ATTTTGCTCCACTCAGAATTTAATGCATTGTTCACGCTGAACAATAGCGGTTAGCTGGGAATAATAAGGAACTGCATTTAATTCATTATTTTAGGATGTCTAATAGTCTCAATAGTTAAAAAATTGAATTTCATGTATTTTGGTGGTAGCAATATTCCGATTAATATTCAATTAAATGTAGCGAACGTACAACATTTCACGTTCACTT
DNA_Plate_3_F9	Kankan_Aout_CAH_17	499	457	1586	0.478033	AAAATTTGACAAAAGCAAGGCTAAGAAAAGGTTAAGCACCTGCAAAACAATGTCATGTAAAAACGATCTTGGTCCATGTTAATTTGCATTACTTACGACTAAATTTCCTATCACTACAGTGGCCAAGAAAAATGGTATGCAGGATACATCACCGACAAGCATACAATCCCACATTGATTCAATCCATTCTCCGCATAGCACACGGAACACAATCATGAAGGAATGCATGAAATCTGTAAAATTCCATCTTGGCAGAT/ AAAATTTGACAAAAGCAAGGCTAAGAAAAGGTTAAGCACCTGCAAAACAATGTCATGTAAAAACGATCTTGGTCCATGTTAATTTGCATTACTTACGACAAAATTTCCTATCACTACAGTGGCCAAGAAAAATGGTATGC…		x				505	ATTTTACTCCACTCAGAATTTAATGCATTGTTCACGCTGAACAATAGCGGTTAGCTGAGAATAATAAGGAACTGCATTTAATTCATTATTTTAGGATGTTTAATAGTCTCAAGTCTCAAAATGGGCCGGTCTCGTAGTACAGTCGTCTACTCGTACGACTTAACAACAGGCCTGTCATGGGTTCAATCCCCAAATAGACCGCGCCGCCATACGTAGGACTGACTATCCTGCTATGGGGGGGAATCAATTAGTCACTGAAAGCCAAGCCCACAAGTGGTTACAGACAGGCCTTGACCGACATCGGTTGTTGAGCCAAAAGAAGAAGAAGAAGAATAGTCTAAATAGTTAAAAAATTGAATTTCATGTATTTTGGTGGTAGCAATATTCCGATTAATATTC…
DNA_Plate_3_G10	Boffa_CAH_17	837		1403	0.00475624	AAAATTTGACAAAAGCAAGGCTAAGAAAAGGTTAAGCACCTGCAAAACAATGTCATGTAAAAACGATCTTGCTCCATGTTCATTTGCATTACTTACGACTAAATTTCCTATCACTACAGTGGCCAAGAAAAATGGTATGCAGGATACATCACCGACAAGCATACAATCCCACATTGATTCAATCCATTCTCCGCATAGCACACGGAACACAATCATGAAGGAATGCATGAAATCTGTAAAATTCCATCTTGGCAGAT			x			1506	ATTTCGCTCCACTCAGAATTTAATGCATTGTTCACGCTGAACAATAGCGGTCACCTGGGAATGAGAAGGAACTGCATTTAATTCATTATTTTAGTATGTTTAATAGTCTCAATAGTTGAAAAATTGAATTTCATGTATTTTGGTGGTAGCAATATTCCAATTAATATTCAATGAAATGTAGTGAACTTACAAAATTTCACGTTCACTT
DNA_Plate_3_G11	Boffa_CAH_17	857		1485	0.00695249	AAAATTTGACAAAAGCAAGGCTAAGAAAAGGTTAAGCACCTGCAAAACAATGTCATGTAAAAACGATCTTGCTCCATGTTCATTTGCATTACTTACGACTAAATTTCCTATCACTACAGTGGCCAAGAAAAATGGTATGCAGGATACATCACCGACAAGCATACAATCCCACATTGATTCAATCCATTCTCCGCATAGCACACGGAACACAATCATGAAGGAATGCATGAAATCTGTAAAATTCCATCTTGGCAGAT			x			1318	ATTTCGCTCCACTCAGAATTTAATGCATTGTTCACGCTGAACAATAGCGGTCACCTGGGAATGAGAAGGAACTGCATTTAATTCATTATTTTAGTATGTTTAATAGTCTCAATAGTTGAAAAATTGAATTTCATGTATTTTGGTGGTAGCAATATTCCAATTAATATTCAATGAAATGTAGTGAACTTACAAAATTTCACGTTCACTT
DNA_Plate_3_G12	H2O	95	35	233	0.269231	AAAATTTGACAAAAGCAAGGCTAAGAAAAGGTTAAGCACCTGCAAAACAATGTCATGTAAAAACGATCTTGCTCCATGTTCATTTGCATTACTTACGACTAAATTTCCTATCACTACAGTGGCCAAGAAAAATGGTATGCAGGATACATCACCGACAAGCATACAATCCCACATTGATTCAATCCATTCTCCGCATAGCACACGGAACACAATCATGAAGGAATGCATGAAATCTGTAAAATTCCATCTTGGCAGAT/ AAAATTTGACAAAAGCAAGGCTAAGAAAAGGTTAAGCACCTGCAAAACAATGTCATGTAAAAACGATCTTGGTCCATGTTAATTTGCATTACTTACGACAAAATTTCCTATCACTACAGTGGCCAAGAAAAATGGTATGC…			x			168	ATTTCGCTCCACTCAGAATTTAATGCATTGTTCACGCTGAACAATAGCGGTCACCTGGGAATGAGAAGGAACTGCATTTAATTCATTATTTTAGTATGTTTAATAGTCTCAATAGTTGAAAAATTGAATTTCATGTATTTTGGTGGTAGCAATATTCCAATTAATATTCAATGAAATGTAGTGAACTTACAAAATTTCACGTTCACTT
DNA_Plate_3_G1	Dabola_Aout_CAH_17	2439		4143	0.0057073	AAAATTTGACAAAAGCAAGGCTAAGAAAAGGTTAAGCACCTGCAAAACAATGTCATGTAAAAACGATCTTGGTCCATGTTAATTTGCATTACTTACGACAAAATTTCCTATCACTACAGTGGCCAAGAAAAATGGTATGCAGGATACATCACCGACAAGCATACAATCCCACATTGATTCAATCCATTCTCCGCATAGCACACGGAACACAATCATGAAGGAATGCATGAAATCTGTAAAATTCCATCTTGGCAGAT	x					4079	ATTTTGCTCCACTCAGAATTTAATGCATTGTTCACGCTGAACAATAGCGGTTAGCTGGGAATAATAAGGAACTGCATTTAATTCATTATTTTAGGATGTCTAATAGTCTCAATAGTTAAAAAATTGAATTTCATGTATTTTGGTGGTAGCAATATTCCGATTAATATTCAATTAAATGTAGCGAACGTACAACATTTCACGTTCACTT
DNA_Plate_3_G3	Kissidougou_Aout_CAH_17	2091		3452	0.00475964	AAAATTTGACAAAAGCAAGGCTAAGAAAAGGTTAAGCACCTGCAAAACAATGTCATGTAAAAACGATCTTGGTCCATGTTAATTTGCATTACTTACGACAAAATTTCCTATCACTACAGTGGCCAAGAAAAATGGTATGCAGGATACATCACCGACAAGCATACAATCCCACATTGATTCAATCCATTCTCCGCATAGCACACGGAACACAATCATGAAGGAATGCATGAAATCTGTAAAATTCCATCTTGGCAGAT	x					3310	ATTTTGCTCCACTCAGAATTTAATGCATTGTTCACGCTGAACAATAGCGGTTAGCTGGGAATAATAAGGAACTGCATTTAATTCATTATTTTAGGATGTCTAATAGTCTCAATAGTTAAAAAATTGAATTTCATGTATTTTGGTGGTAGCAATATTCCGATTAATATTCAATTAAATGTAGCGAACGTACAACATTTCACGTTCACTT
DNA_Plate_3_G4	Faranah_CAH_16
DNA_Plate_3_G5	Faranah_CAH_16	935		1568	0.00848356	AAAATTTGACAAAAGCAAGGCTAAGAAAAGGTTAAGCACCTGCAAAACAATGTCATGTAAAAACGATCTTGGTCCATGTTAATTTGCATTACTTACGACAAAATTTCCTATCACTACAGTGGCCAAGAAAAATGGTATGCAGGATACATCACCGACAAGCATACAATCCCACATTGATTCAATCCATTCTCCGCATAGCACACGGAACACAATCATGAAGGAATGCATGAAATCTGTAAAATTCCATCTTGGCAGAT	x					1366	ATTTTGCTCCACTCAGAATTTAATGCATTGTTCACGCTGAACAATAGCGGTTAGCTGGGAATAATAAGGAACTGCATTTAATTCATTATTTTAGGATGTCTAATAGTCTCAATAGTTAAAAAATTGAATTTCATGTATTTTGGTGGTAGCAATATTCCGATTAATATTCAATTAAATGTAGCGAACGTACAACATTTCACGTTCACTT
DNA_Plate_3_G6	Kankan_Aout_CAH_17	1603		2688	0.00681537	AAAATTTGACAAAAGCAAGGCTAAGAAAAGGTTAAGCACCTGCAAAACAATGTCATGTAAAAACGATCTTGGTCCATGTTAATTTGCATTACTTACGACAAAATTTCCTATCACTACAGTGGCCAAGAAAAATGGTATGCAGGATACATCACCGACAAGCATACAATCCCACATTGATTCAATCCATTCTCCGCATAGCACACGGAACACAATCATGAAGGAATGCATGAAATCTGTAAAATTCCATCTTGGCAGAT	x					2943	ATTTTGCTCCACTCAGAATTTAATGCATTGTTCACGCTGAACAATAGCGGTTAGCTGGGAATAATAAGGAACTGCATTTAATTCATTATTTTAGGATGTCTAATAGTCTCAATAGTTAAAAAATTGAATTTCATGTATTTTGGTGGTAGCAATATTCCGATTAATATTCAATTAAATGTAGCGAACGTACAACATTTCACGTTCACTT
DNA_Plate_3_G7	Faranah_CAH_16	774		1353	0.0102302	AAAATTTGACAAAAGCAAGGCTAAGAAAAGGTTAAGCACCTGCAAAACAATGTCATGTAAAAACGATCTTGGTCCATGTTAATTTGCATTACTTACGACAAAATTTCCTATCACTACAGTGGCCAAGAAAAATGGTATGCAGGATACATCACCGACAAGCATACAATCCCACATTGATTCAATCCATTCTCCGCATAGCACACGGAACACAATCATGAAGGAATGCATGAAATCTGTAAAATTCCATCTTGGCAGAT	x					1854	ATTTTGCTCCACTCAGAATTTAATGCATTGTTCACGCTGAACAATAGCGGTTAGCTGGGAATAATAAGGAACTGCATTTAATTCATTATTTTAGGATGTCTAATAGTCTCAATAGTTAAAAAATTGAATTTCATGTATTTTGGTGGTAGCAATATTCCGATTAATATTCAATTAAATGTAGCGAACGTACAACATTTCACGTTCACTT
DNA_Plate_3_G8	Mamou_CAH_16	1175		1941	0.00592217	AAAATTTGACAAAAGCAAGGCTAAGAAAAGGTTAAGCACCTGCAAAACAATGTCATGTAAAAACGATCTTGGTCCATGTTAATTTGCATTACTTACGACAAAATTTCCTATCACTACAGTGGCCAAGAAAAATGGTATGCAGGATACATCACCGACAAGCATACAATCCCACATTGATTCAATCCATTCTCCGCATAGCACACGGAACACAATCATGAAGGAATGCATGAAATCTGTAAAATTCCATCTTGGCAGAT	x					1866	ATTTTGCTCCACTCAGAATTTAATGCATTGTTCACGCTGAACAATAGCGGTTAGCTGGGAATAATAAGGAACTGCATTTAATTCATTATTTTAGGATGTCTAATAGTCTCAATAGTTAAAAAATTGAATTTCATGTATTTTGGTGGTAGCAATATTCCGATTAATATTCAATTAAATGTAGCGAACGTACAACATTTCACGTTCACTT
DNA_Plate_3_G9	Boffa_CAH_17	1519		2437	0.00589005	AAAATTTGACAAAAGCAAGGCTAAGAAAAGGTTAAGCACCTGCAAAACAATGTCATGTAAAAACGATCTTGCTCCATGTTCATTTGCATTACTTACGACTAAATTTCCTATCACTACAGTGGCCAAGAAAAATGGTATGCAGGATACATCACCGACAAGCATACAATCCCACATTGATTCAATCCATTCTCCGCATAGCACACGGAACACAATCATGAAGGAATGCATGAAATCTGTAAAATTCCATCTTGGCAGAT			x			2493	ATTTCGCTCCACTCAGAATTTAATGCATTGTTCACGCTGAACAATAGCGGTCACCTGGGAATGAGAAGGAACTGCATTTAATTCATTATTTTAGTATGTTTAATAGTCTCAATAGTTGAAAAATTGAATTTCATGTATTTTGGTGGCAGCAATATTCCAATTAATATTCAATGAAATGTAGTGAACTTACAAAATTTCACGTTCACTT
DNA_Plate_3_H10	Mamou_CAH_16	1737		2824	0.0057241	AAAATTTGACAAAAGCAAGGCTAAGAAAAGGTTAAGCACCTGCAAAACAATGTCATGTAAAAACGATCTTGGTCCATGTTAATTTGCATTACTTACGACAAAATTTCCTATCACTACAGTGGCCAAGAAAAATGGTATGCAGGATACATCACCGACAAGCATACAATCCCACATTGATTCAATCCATTCTCCGCATAGCACACGGAACACAATCATGAAGGAATGCATGAAATCTGTAAAATTCCATCTTGGCAGAT	x					3080	ATTTTGCTCTACTCAGAATTTAATGCATTGTTCACGCTGAACAATAGCGGTTAGCTGGGAATAATAAGGAACTGCATTTAATTCATTATTTTAGGATGTCTAATAGTCTCAATAGTTAAAAAATTGAATTTCATGTATTTTGGTGGTAGCAATATTCCGATTAATATTCAATTAAATGTAGCGAACGTACAACATTTCACGTTCACTT
DNA_Plate_3_H11	Kankan_Aout_CAH_17	1871		3002	0.021955	AAAATTTGACAAAAGCAAGGCTAAGAAAAGGTTAAGCACCTGCAAAACAATGTCATGTAAAAACGATCTTGGTCCATGTTAATTTGCATTACTTACGACAAAATTTCCTATCACTACAGTGGCCAAGAAAAATGGTATGCAGGATACATCACCGACAAGCATACAATCCCACATTGATTCAATCCATTCTCCGCATAGCACACGGAACACAATCATGAAGGAATGCATGAAATCTGTAAAATTCCATCTTGGCAGAT	x					3975	ATTTTGCTCCACTCAGAATTTAATGCATTGTTCACGCTGAACAATAGCGGTTAGCTGGGAATAATAAGGAACTGCATTTAATTCATTATTTTAGGATGTCTAATAGTCTCAATAGTTAAAAAATTGAATTTCATGTATTTTGGTGGTAGCAATATTCCGATTAATATTCAATTAAATGTAGCGAACGTACAACATTTCACGTTCACTT
DNA_Plate_3_H12	Mamou_CAH_16
DNA_Plate_3_H1	Kankan_Aout_CAH_17	2223		3697	0.00581395	AAAATTTGACAAAAGCAAGGCTAAGAAAAGGTTAAGCACCTGCAAAACAATGTCATGTAAAAACGATCTTGGTCCATGTTAATTTGCATTACTTACGACAAAATTTCCTATCACTACAGTGGCCAAGAAAAATGGTATGCAGGATACATCACCGACAAGCATACAATCCCACATTGATTCAATCCATTCTCCGCATAGCACACGGAACACAATCATGAAGGAATGCATGAAATCTGTAAAATTCCATCTTGGCAGAT	x					4332	ATTTTGCTCCACTCAGAATTTAATGCATTGTTCACGCTGAACAATAGCGGTTAGCTGGGAATAATAAGGAACTGCATTTAATTCATTATTTTAGGATGTCTAATAGTCTCAATAGTTAAAAAATTGAATTTCATGTATTTTGGTGGTAGCAATATTCCGATTAATATTCAATTAAATGTAGCGAACGTACAACATTTCACGTTCACTT
DNA_Plate_3_H2	H2O
DNA_Plate_3_H3	Kankan_Aout_CAH_17	3241		5344	0.00460688	AAAATTTGACAAAAGCAAGGCTAAGAAAAGGTTAAGCACCTGCAAAACAATGTCATGTAAAAACGATCTTGGTCCATGTTAATTTGCATTACTTACGACAAAATTTCCTATCACTACAGTGGCCAAGAAAAATGGTATGCAGGATACATCACCGACAAGCATACAATCCCACATTGATTCAATCCATTCTCCGCATAGCACACGGAACACAATCATGAAGGAATGCATGAAATCTGTAAAATTCCATCTTGGCAGAT	x					5345	ATTTTGCTCCACTCAGAATTTAATGCATTGTTCACGCTGAACAATAGCGGTTAGCTGGGAATAATAAGGAACTGCATTTAATTCATTATTTTAGGATGTCTAATAGTCTCAATAGTTAAAAAATTGAATTTCATGTATTTTGGTGGTAGCAATATTCCGATTAATATTCAATTAAATGTAGCGAACGTACAACATTTCACGTTCACTT
DNA_Plate_3_H4	Kankan_Pyrethre_17	433		721	0.0114155	AAAATTTGACAAAAGCAAGGCTAAGAAAAGGTTAAGCACCTGCAAAACAATGTCATGTAAAAACGATCTTGGTCCATGTTAATTTGCATTACTTACGACAAAATTTCCTATCACTACAGTGGCCAAGAAAAATGGTATGCAGGATACATCACCGACAAGCATACAATCCCACATTGATTCAATCCATTCTCCGCATAGCACACGGAACACAATCATGAAGGAATGCATGAAATCTGTAAAATTCCATCTTGGCAGAT	x					746	ATTTTGCTCCACTCAGAATTTAATGCATTGTTCACGCTGAACAATAGCGGTTAGCTGGGAATAATAAGGAACTGCATTTAATTCATTATTTTAGGATGTCTAATAGTCTCAATAGTTAAAAAATTGAATTTCATGTATTTTGGTGGTAGCAATATTCCGATTAATATTCAATTAAATGTAGCGAACGTACAACATTTCACGTTCACTT
DNA_Plate_3_H5	Kissidougou_Aout_CAH_17	1637		3143	0.0102781	AAAATTTGACAAAAGCAAGGCTAAGAAAAGGTTAAGCACCTGCAAAACAATGTCATGTAAAAACGATCTTGGTCCATGTTAATTTGCATTACTTACGACAAAATTTCCTATCACTACAGTGGCCAAGAAAAATGGTATGCAGGATACATCACCGACAAGCATACAATCCCACATTGATTCAATCCATTCTCCGCATAGCACACGGAACACAATCATGAAGGAATGCATGAAATCTGTAAAATTCCATCTTGGCAGAT	x					3018	ATTTTGCTCCACTCAGAATTTAATGCATTGTTCACGCTGAACAATAGCGGTTAGCTGGGAATAATAAGGAACTGCATTTAATTCATTATTTTAGGATGTCTAATAGTCTCAATAGTTAAAAAATTGAATTTCATGTATTTTGGTGGTAGCAATATTCCGATTAATATTCAATTAAATGTAGCGAACGTACAACATTTCACGTTCACTT
DNA_Plate_3_H6	Kankan_Aout_CAH_17	3011		4783	0.00528576	AAAATTTGACAAAAGCAAGGCTAAGAAAAGGTTAAGCACCTGCAAAACAATGTCATGTAAAAACGATCTTGGTCCATGTTAATTTGCATTACTTACGACAAAATTTCCTATCACTACAGTGGCCAAGAAAAATGGTATGCAGGATACATCACCGACAAGCATACAATCCCACATTGATTCAATCCATTCTCCGCATAGCACACGGAACACAATCATGAAGGAATGCATGAAATCTGTAAAATTCCATCTTGGCAGAT	x					4865	ATTTTGCTCCACTCAGAATTTAATGCATTGTTCACGCTGAACAATAGCGGTTAGCTGGGAATAATAAGGAACTGCATTTAATTCATTATTTTAGGATGTCTAATAGTCTCAATAGTTAAAAAATTGAATTTCATGTATTTTGGTGGTAGCAATATTCCGATTAATATTCAATTAAATGTAGCGAACGTACAACATTTCACGTTCACTT
DNA_Plate_3_H7	Kissidougou_Aout_CAH_17	2167		3556	0.00459348	AAAATTTGACAAAAGCAAGGCTAAGAAAAGGTTAAGCACCTGCAAAACAATGTCATGTAAAAACGATCTTGGTCCATGTTAATTTGCATTACTTACGACAAAATTTCCTATCACTACAGTGGCCAAGAAAAATGGTATGCAGGATACATCACCGACAAGCATACAATCCCACATTGATTCAATCCATTCTCCGCATAGCACACGGAACACAATCATGAAGGAATGCATGAAATCTGTAAAATTCCATCTTGGCAGAT	x					4170	ATTTTGCTCCACTCAGAATTTAATGCATTGTTCACGCTGAACAATAGCGGTTAGCTGGGAATAATAAGGAACTGCATTTAATTCATTATTTTAGGATGTCTAATAGTCTCAATAGTTAAAAAATTGAATTTCATGTATTTTGGTGGTAGCAATATTCCGATTAATATTCAATTAAATGTAGCGAACGTACAACATTTCACGTTCACTT
DNA_Plate_3_H8	Faranah_CAH_16	2683		4363	0.00592812	AAAATTTGACAAAAGCAAGGCTAAGAAAAGGTTAAGCACCTGCAAAACAATGTCATGTAAAAACGATCTTGGTCCATGTTAATTTGCATTACTTACGACAAAATTTCCTATCACTACAGTGGCCAAGAAAAATGGTATGCAGGATACATCACCGACAAGCATACAATCCCACATTGATTCAATCCATTCTCCGCATAGCACACGGAACACAATCATGAAGGAATGCATGAAATCTGTAAAATTCCATCTTGGCAGAT	x					4486	ATTTTGCTCCACTCAGAATTTAATGCATTGTTCACGCTGAACAATAGCGGTTAGCTGGGAATAATAAGGAACTGCATTTAATTCATTATTTTAGGATGTCTAATAGTCTCAATAGTTAAAAAATTGAATTTCATGTATTTTGGTGGTAGCAATATTCCGATTAATATTCAATTAAATGTAGCGAACGTACAACATTTCACGTTCACTT
DNA_Plate_3_H9	Dabola_Aout_CAH_17	3180		5034	0.00469484	AAAATTTGACAAAAGCAAGGCTAAGAAAAGGTTAAGCACCTGCAAAACAATGTCATGTAAAAACGATCTTGGTCCATGTTAATTTGCATTACTTACGACAAAATTTCCTATCACTACAGTGGCCAAGAAAAATGGTATGCAGGATACATCACCGACAAGCATACAATCCCACATTGATTCAATCCATTCTCCGCATAGCACACGGAACACAATCATGAAGGAATGCATGAAATCTGTAAAATTCCATCTTGGCAGAT	x					5637	ATTTTGCTCCACTCAGAATTTAATGCATTGTTCACGCTGAACAATAGCGGTTAGCTGGGAATAATAAGGAACTGCATTTAATTCATTATTTTAGGATGTCTAATAGTCTCAATAGTTAAAAAATTGAATTTCATGTATTTTGGTGGTAGCAATATTCCGATTAATATTCAATTAAATGTAGCGAACGTACAACATTTCACGTTCACTT
DNA_Plate_4_A10	H2O	238		436	0.048	AAAATTTGACAAAAGCAAGGCTAAGAAAAGGTTAAGCACCTGCAAAACAATGTCATGTAAAAACGATCTTGCTCCATGTTCATTTGCATTACTTACGACTAAATTTCCTATCACTACAGTGGCCAAGAAAAATGGTATGCAGGATACATCACCGACAAGCATACAATCCCACATTGATTCAATCCATTCTCCGCATAGCACACGGAACACAATCATGAAGGAATGCATGAAATCTGTAAAATTCCATCTTGGCAGAT			x			645	ATTTCGCTCCACTCAGAATTTAATGCATTGTTCACGCTGAACAATAGCGGTCACCTGGGAATGAGAAGGAACTGCATTTAATTCATTATTTTAGTATGTTTAATAGTCTCAATAGTTGAAAAATTGAATTTCATGTATTTTGGTGGTAGCAATATTCCAATTAATATTCAATGAAATGTAGTGAACTTACAAAATTTCACGTTCACTT
DNA_Plate_4_A11	Kissidougou_Aout_CAH_17	2360		3618	0.00421941	AAAATTTGACAAAAGCAAGGCTAAGAAAAGGTTAAGCACCTGCAAAACAATGTCATGTAAAAACGATCTTGGTCCATGTTAATTTGCATTACTTACGACAAAATTTCCTATCACTACAGTGGCCAAGAAAAATGGTATGCAGGATACATCACCGACAAGCATACAATCCCACATTGATTCAATCCATTCTCCGCATAGCACACGGAACACAATCATGAAGGAATGCATGAAATCTGTAAAATTCCATCTTGGCAGAT	x					3567	ATTTTGCTCCACTCAGAATTTAATGCATTGTTCACGCTGAACAATAGCGGTTAGCTGGGAATAATAAGGAACTGCATTTAATTCATTATTTTAGGATGTCTAATAGTCTCAATAGTTAAAAAATTGAATTTCATGTATTTTGGTGGTAGCAATATTCCGATTAATATTCAATTAAATGTAGCGAACGTACAACATTTCACGTTCACTT
DNA_Plate_4_A12	Kissidougou_Aout_CAH_17	1665		2473	0.00478183	AAAATTTGACAAAAGCAAGGCTAAGAAAAGGTTAAGCACCTGCAAAACAATGTCATGTAAAAACGATCTTGGTCCATGTTAATTTGCATTACTTACGACAAAATTTCCTATCACTACAGTGGCCAAGAAAAATGGTATGCAGGATACATCACCGACAAGCATACAATCCCACATTGATTCAATCCATTCTCCGCATAGCACACGGAACACAATCATGAAGGAATGCATGAAATCTGTAAAATTCCATCTTGGCAGAT	x					355	ATTTTGCTCCACTCAGAATTTAATGCATTGTTCACGCTGAACAATAGCGGTTAGCTGGGAATAATAAGGAACTGCATTTAATTCATTATTTTAGGATGTCTAATAGTCTCAATAGTTAAAAAATTGAATTTCATGTATTTTGGTGGTAGCAATATTCCGATTAATATTCAATTAAATGTAGCGAACGTACAACATTTCACGTTCACTT
DNA_Plate_4_A1	Boffa_CAH_17	2171		3542	0.00412844	AAAATTTGACAAAAGCAAGGCTAAGAAAAGGTTAAGCACCTGCAAAACAATGTCATGTAAAAACGATCTTGGTCCATGTTAATTTGCATTACTTACGACAAAATTTCCTATCACTACAGTGGCCAAGAAAAATGGTATGCAGGATACATCACCGACAAGCATACAATCCCACATTGATTCAATCCATTCTCCGCATAGCACACGGAACACAATCATGAAGGAATGCATGAAATCTGTAAAATTCCATCTTGGCAGAT		x				1118	ATTTTACTCCACTCAGAATTTAATGCATTGTTCACGCTGAACAATAGCGGTTAGCTGAGAATAATAAGGAACTGCATTTAATTCATTATTTTAGGATGTTTAATAGTCTCAAGTCTCAAAATGGGCCGGTCTCGTAGTACAGTCGTCTACTCGTACGACTTAACAACAGGCCTGTCATGGGTTCAATCCCCAAATAGACCGCGCCGCCATACGTAGGACTGACTATCCTGCTATGGGGGGGAATCAATTAGTCACTGAAAGCCAAGCCCACAAGTGGTTACAGACAGGCCTTGACCGACATCGGTTGTTGAGCCAAAAGAAGAAGAAGAAGAATAGTCTAAATAGTTAAAAAATTGAATTTCATGTATTTTGGTGGTAGCAATATTCCGATTAATATTC…
DNA_Plate_4_A2	Faranah_CAH_16	2349		3736	0.00592467	AAAATTTGACAAAAGCAAGGCTAAGAAAAGGTTAAGCACCTGCAAAACAATGTCATGTAAAAACGATCTTGGTCCATGTTAATTTGCATTACTTACGACAAAATTTCCTATCACTACAGTGGCCAAGAAAAATGGTATGCAGGATACATCACCGACAAGCATACAATCCCACATTGATTCAATCCATTCTCCGCATAGCACACGGAACACAATCATGAAGGAATGCATGAAATCTGTAAAATTCCATCTTGGCAGAT	x					4016	ATTTTGCTCCACTCAGAATTTAATGCATTGTTCACGCTGAACAATAGCGGTTAGCTGGGAATAATAAGGAACTGCATTTAATTCATTATTTTAGGATGTCTAATAGTCTCAATAGTTAAAAAATTGAATTTCATGTATTTTGGTGGTAGCAATATTCCGATTAATATTCAATTAAATGTAGCGAACGTACAACATTTCACGTTCACTT
DNA_Plate_4_A3	Kankan_Pyrethre_17	1149		1785	0.00605536	AAAATTTGACAAAAGCAAGGCTAAGAAAAGGTTAAGCACCTGCAAAACAATGTCATGTAAAAACGATCTTGGTCCATGTTAATTTGCATTACTTACGACAAAATTTCCTATCACTACAGTGGCCAAGAAAAATGGTATGCAGGATACATCACCGACAAGCATACAATCCCACATTGATTCAATCCATTCTCCGCATAGCACACGGAACACAATCATGAAGGAATGCATGAAATCTGTAAAATTCCATCTTGGCAGAT	x					2037	ATTTTGCTCCACTCAGAATTTAATGCATTGTTCACGCTGAACAATAGCGGTTAGCTGGGAATAATAAGGAACTGCATTTAATTCATTATTTTAGGATGTCTAATAGTCTCAATAGTTAAAAAATTGAATTTCATGTATTTTGGTGGTAGCAATATTCCGATTAATATTCAATTAAATGTAGCGAACGTACAACATTTCACGTTCACTT
DNA_Plate_4_A4	Kankan_Aout_CAH_17	2182		3464	0.00592255	AAAATTTGACAAAAGCAAGGCTAAGAAAAGGTTAAGCACCTGCAAAACAATGTCATGTAAAAACGATCTTGGTCCATGTTAATTTGCATTACTTACGACAAAATTTCCTATCACTACAGTGGCCAAGAAAAATGGTATGCAGGATACATCACCGACAAGCATACAATCCCACATTGATTCAATCCATTCTCCGCATAGCACACGGAACACAATCATGAAGGAATGCATGAAATCTGTAAAATTCCATCTTGGCAGAT	x					3833	ATTTTGCTCCACTCAGAATTTAATGCATTGTTCACGCTGAACAATAGCGGTTAGCTGGGAATAATAAGGAACTGCATTTAATTCATTATTTTAGGATGTCTAATAGTCTCAATAGTTAAAAAATTGAATTTCATGTATTTTGGTGGTAGCAATATTCCGATTAATATTCAATTAAATGTAGCGAACGTACAACATTTCACGTTCACTT
DNA_Plate_4_A5	Kankan_Aout_CAH_17	2076		3225	0.00479386	AAAATTTGACAAAAGCAAGGCTAAGAAAAGGTTAAGCACCTGCAAAACAATGTCATGTAAAAACGATCTTGGTCCATGTTAATTTGCATTACTTACGACAAAATTTCCTATCACTACAGTGGCCAAGAAAAATGGTATGCAGGATACATCACCGACAAGCATACAATCCCACATTGATTCAATCCATTCTCCGCATAGCACACGGAACACAATCATGAAGGAATGCATGAAATCTGTAAAATTCCATCTTGGCAGAT	x					3369	ATTTTGCTCCACTCAGAATTTAATGCATTGTTCACGCTGAACAATAGCGGTTAGCTGGGAATAATAAGGAACTGCATTTAATTCATTATTTTAGGATGTCTAATAGTCTCAATAGTTAAAAAATTGAATTTCATGTATTTTGGTGGTAGCAATATTCCGATTAATATTCAATTAAATGTAGCGAACGTACAACATTTCACGTTCACTT
DNA_Plate_4_A6	Kissidougou_Aout_CAH_17	1361		2339	0.00511696	AAAATTTGACAAAAGCAAGGCTAAGAAAAGGTTAAGCACCTGCAAAACAATGTCATGTAAAAACGATCTTGGTCCATGTTAATTTGCATTACTTACGACAAAATTTCCTATCACTACAGTGGCCAAGAAAAATGGTATGCAGGATACATCACCGACAAGCATACAATCCCACATTGATTCAATCCATTCTCCGCATAGCACACGGAACACAATCATGAAGGAATGCATGAAATCTGTAAAATTCCATCTTGGCAGAT	x					2648	ATTTTGCTCCACTCAGAATTTAATGCATTGTTCACGCTGAACAATAGCGGTTAGCTGGGAATAATAAGGAACTGCATTTAATTCATTATTTTAGGATGTCTAATAGTCTCAATAGTTAAAAAATTGAATTTCATGTATTTTGGTGGTAGCAATATTCCGATTAATATTCAATTAAATGTAGCGAACGTACAACATTTCACGTTCACTT
DNA_Plate_4_A7	Kissidougou_CAH_17	1420		2283	0.00560224	AAAATTTGACAAAAGCAAGGCTAAGAAAAGGTTAAGCACCTGCAAAACAATGTCATGTAAAAACGATCTTGGTCCATGTTAATTTGCATTACTTACGACAAAATTTCCTATCACTACAGTGGCCAAGAAAAATGGTATGCAGGATACATCACCGACAAGCATACAATCCCACATTGATTCAATCCATTCTCCGCATAGCACACGGAACACAATCATGAAGGAATGCATGAAATCTGTAAAATTCCATCTTGGCAGAT	x					2768	ATTTTGCTCCACTCAGAATTTAATGCATTGTTCACGCTGAACAATAGCGGTTAGCTGGGAATAATAAGGAACTGCATTTAATTCATTATTTTAGGATGTCTAATAGTCTCAATAGTTAAAAAATTGAATTTCATGTATTTTGGTGGTAGCAATATTCCGATTAATATTCAATTAAATGTAGCGAACGTACAACATTTCACGTTCACTT
DNA_Plate_4_A8	H2O	45	28	132	0.383562	AAAATTTGACAAAAGCAAGGCTAAGAAAAGGTTAAGCACCTGCAAAACAATGTCATGTAAAAACGATCTTGCTCCATGTTCATTTGCATTACTTACGACTAAATTTCCTATCACTACAGTGGCCAAGAAAAATGGTATGCAGGATACATCACCGACAAGCATACAATCCCACATTGATTCAATCCATTCTCCGCATAGCACACGGAACACAATCATGAAGGAATGCATGAAATCTGTAAAATTCCATCTTGGCAGAT/ AAAATTTGACAAAAGCAAGGCTAAGAAAAGGTTAAGCACCTGCAAAACAATGTCATGTAAAAACGATCTTGGTCCATGTTAATTTGCATTACTTACGACAAAATTTCCTATCACTACAGTGGCCAAGAAAAATGGTATGC…	x					255	ATTTTGCTCCACTCAGAATTTAATGCATTGTTCACGCTGAACAATAGCGGTTAGCTGGGAATAATAAGGAACTGCATTTAATTCATTATTTTAGGATGTCTAATAGTCTCAATAGTTAAAAAATTGAATTTCATGTATTTTGGTGGTAGCAATATTCCGATTAATATTCAATTAAATGTAGCGAACGTACAACATTTCACGTTCACTT
DNA_Plate_4_A9	Boffa_CAH_17	2127		3421	0.005145	AAAATTTGACAAAAGCAAGGCTAAGAAAAGGTTAAGCACCTGCAAAACAATGTCATGTAAAAACGATCTTGCTCCATGTTCATTTGCATTACTTACGACTAAATTTCCTATCACTACAGTGGCCAAGAAAAATGGTATGCAGGATACATCACCGACAAGCATACAATCCCACATTGATTCAATCCATTCTCCGCATAGCACACGGAACACAATCATGAAGGAATGCATGAAATCTGTAAAATTCCATCTTGGCAGAT			x			3661	ATTTCGCTCCACTCAGAATTTAATGCATTGTTCACGCTGAACAATAGCGGTCACCTGGGAATGAGAAGGAACTGCATTTAATTCATTATTTTAGTATGTTTAATAGTCTCAATAGTTGAAAAATTGAATTTCATGTATTTTGGTGGTAGCAATATTCCAATTAATATTCAATGAAATGTAGTGAACTTACAAAATTTCACGTTCACTT
DNA_Plate_4_B10	Mamou_CAH_16	553		923	0.00896057	AAAATTTGACAAAAGCAAGGCTAAGAAAAGGTTAAGCACCTGCAAAACAATGTCATGTAAAAACGATCTTGGTCCATGTTAATTTGCATTACTTACGACAAAATTTCCTATCACTACAGTGGCCAAGAAAAATGGTATGCAGGATACATCACCGACAAGCATACAATCCCACATTGATTCAATCCATTCTCCGCATAGCACACGGAACACAATCATGAAGGAATGCATGAAATCTGTAAAATTCCATCTTGGCAGAT	x					989	ATTTTGCTCCACTCAGAATTTAATGCATTGTTCACGCTGAACAATAGCGGTTAGCTGGGAATAATAAGGAACTGCATTTAATTCATTATTTTAGGATGTCTAATAGTCTCAATAGTTAAAAAATTGAATTTCATGTATTTTGGTGGTAGCAATATTCCGATTAATATTCAATTAAATGTAGCGAACGTACAACATTTCACGTTCACTT
DNA_Plate_4_B11	Mamou_CAH_16	615		1073	0.011254	AAAATTTGACAAAAGCAAGGCTAAGAAAAGGTTAAGCACCTGCAAAACAATGTCATGTAAAAACGATCTTGGTCCATGTTAATTTGCATTACTTACGACAAAATTTCCTATCACTACAGTGGCCAAGAAAAATGGTATGCAGGATACATCACCGACAAGCATACAATCCCACATTGATTCAATCCATTCTCCGCATAGCACACGGAACACAATCATGAAGGAATGCATGAAATCTGTAAAATTCCATCTTGGCAGAT	x					914	ATTTTGCTCCACTCAGAATTTAATGCATTGTTCACGCTGAACAATAGCGGTTAGCTGGGAATAATAAGGAACTGCATTTAATTCATTATTTTAGGATGTCTAATAGTCTCAATAGTTAAAAAATTGAATTTCATGTATTTTGGTGGTAGCAATATTCCGATTAATATTCAATTAAATGTAGCGAACGTACAACATTTCACGTTCACTT
DNA_Plate_4_B12	Kissidougou_Aout_CAH_17	780		1281	0.00763359	AAAATTTGACAAAAGCAAGGCTAAGAAAAGGTTAAGCACCTGCAAAACAATGTCATGTAAAAACGATCTTGGTCCATGTTAATTTGCATTACTTACGACAAAATTTCCTATCACTACAGTGGCCAAGAAAAATGGTATGCAGGATACATCACCGACAAGCATACAATCCCACATTGATTCAATCCATTCTCCGCATAGCACACGGAACACAATCATGAAGGAATGCATGAAATCTGTAAAATTCCATCTTGGCAGAT	x					1221	ATTTTGCTCCACTCAGAATTTAATGCATTGTTCACGCTGAACAATAGCGGTTAGCTGGGAATAATAAGGAACTGCATTTAATTCATTATTTTAGGATGTCTAATAGTCTCAATAGTTAAAAAATTGAATTTCATGTATTTTGGTGGTAGCAATATTCCGATTAATATTCAATTAAATGTAGCGAACGTACAACATTTCACGTTCACTT
DNA_Plate_4_B1	Kankan_Aout_CAH_17	630		1155	0.00943396	AAAATTTGACAAAAGCAAGGCTAAGAAAAGGTTAAGCACCTGCAAAACAATGTCATGTAAAAACGATCTTGGTCCATGTTAATTTGCATTACTTACGACAAAATTTCCTATCACTACAGTGGCCAAGAAAAATGGTATGCAGGATACATCACCGACAAGCATACAATCCCACATTGATTCAATCCATTCTCCGCATAGCACACGGAACACAATCATGAAGGAATGCATGAAATCTGTAAAATTCCATCTTGGCAGAT	x					1530	ATTTTGCTCCACTCAGAATTTAATGCATTGTTCACGCTGAACAATAGCGGTTAGCTGGGAATAATAAGGAACTGCATTTAATTCATTATTTTAGGATGTCTAATAGTCTCAATAGTTAAAAAATTGAATTTCATGTATTTTGGTGGTAGCAATATTCCGATTAATATTCAATTAAATGTAGCGAACGTACAACATTTCACGTTCACTT
DNA_Plate_4_B2	Kankan_Aout_CAH_17	1384		2416	0.00646088	AAAATTTGACAAAAGCAAGGCTAAGAAAAGGTTAAGCACCTGCAAAACAATGTCATGTAAAAACGATCTTGGTCCATGTTAATTTGCATTACTTACGACAAAATTTCCTATCACTACAGTGGCCAAGAAAAATGGTATGCAGGATACATCACCGACAAGCATACAATCCCACATTGATTCAATCCATTCTCCGCATAGCACACGGAACACAATCATGAAGGAATGCATGAAATCTGTAAAATTCCATCTTGGCAGAT	x					2401	ATTTTGCTCCACTCAGAATTTAATGCATTGTTCACGCTGAACAATAGCGGTTAGCTGGGAATAATAAGGAACTGCATTTAATTCATTATTTTAGGATGTCTAATAGTCTCAATAGTTAAAAAATTGAATTTCATGTATTTTGGTGGTAGCAATATTCCGATTAATATTCAATTAAATGTAGCGAACGTACAACATTTCACGTTCACTT
DNA_Plate_4_B3	Kissidougou_Aout_CAH_17	1348		2408	0.00663228	AAAATTTGACAAAAGCAAGGCTAAGAAAAGGTTAAGCACCTGCAAAACAATGTCATGTAAAAACGATCTTGGTCCATGTTAATTTGCATTACTTACGACAAAATTTCCTATCACTACAGTGGCCAAGAAAAATGGTATGCAGGATACATCACCGACAAGCATACAATCCCACATTGATTCAATCCATTCTCCGCATAGCACACGGAACACAATCATGAAGGAATGCATGAAATCTGTAAAATTCCATCTTGGCAGAT	x					2454	ATTTTGCTCCACTCAGAATTTAATGCATTGTTCACGCTGAACAATAGCGGTTAGCTGGGAATAATAAGGAACTGCATTTAATTCATTATTTTAGGATGTCTAATAGTCTCAATAGTTAAAAAATTGAATTTCATGTATTTTGGTGGTAGCAATATTCCGATTAATATTCAATTAAATGTAGCGAACGTACAACATTTCACGTTCACTT
DNA_Plate_4_B4	Kankan_Pyrethre_17	741		1303	0.00803213	AAAATTTGACAAAAGCAAGGCTAAGAAAAGGTTAAGCACCTGCAAAACAATGTCATGTAAAAACGATCTTGGTCCATGTTAATTTGCATTACTTACGACAAAATTTCCTATCACTACAGTGGCCAAGAAAAATGGTATGCAGGATACATCACCGACAAGCATACAATCCCACATTGATTCAATCCATTCTCCGCATAGCACACGGAACACAATCATGAAGGAATGCATGAAATCTGTAAAATTCCATCTTGGCAGAT	x					1352	ATTTTGCTCCACTCAGAATTTAATGCATTGTTCACGCTGAACAATAGCGGTTAGCTGGGAATAATAAGGAACTGCATTTAATTCATTATTTTAGGATGTCTAATAGTCTCAATAGTTAAAAAATTGAATTTCATGTATTTTGGTGGTAGCAATATTCCGATTAATATTCAATTAAATGTAGCGAACGTACAACATTTCACGTTCACTT
DNA_Plate_4_B5	H2O
DNA_Plate_4_B6	H2O
DNA_Plate_4_B7	Faranah_CAH_16	520		973	0.0114068	AAAATTTGACAAAAGCAAGGCTAAGAAAAGGTTAAGCACCTGCAAAACAATGTCATGTAAAAACGATCTTGGTCCATGTTAATTTGCATTACTTACGACAAAATTTCCTATCACTACAGTGGCCAAGAAAAATGGTATGCAGGATACATCACCGACAAGCATACAATCCCACATTGATTCAATCCATTCTCCGCATAGCACACGGAACACAATCATGAAGGAATGCATGAAATCTGTAAAATTCCATCTTGGCAGAT	x					1235	ATTTTGCTCCACTCAGAATTTAATGCATTGTTCACGCTGAACAATAGCGGTTAGCTGGGAATAATAAGGAACTGCATTTAATTCATTATTTTAGGATGTCTAATAGTCTCAATAGTTAAAAAATTGAATTTCATGTATTTTGGTGGTAGCAATATTCCGATTAATATTCAATTAAATGTAGCGAACGTACAACATTTCACGTTCACTT
DNA_Plate_4_B8	Kissidougou_Aout_CAH_17	533		900	0.00744879	AAAATTTGACAAAAGCAAGGCTAAGAAAAGGTTAAGCACCTGCAAAACAATGTCATGTAAAAACGATCTTGGTCCATGTTAATTTGCATTACTTACGACAAAATTTCCTATCACTACAGTGGCCAAGAAAAATGGTATGCAGGATACATCACCGACAAGCATACAATCCCACATTGATTCAATCCATTCTCCGCATAGCACACGGAACACAATCATGAAGGAATGCATGAAATCTGTAAAATTCCATCTTGGCAGAT	x					1138	ATTTTGCTCCACTCAGAATTTAATGCATTGTTCACGCTGAACAATAGCGGTTAGCTGGGAATAATAAGGAACTGCATTTAATTCATTATTTTAGGATGTCTAATAGTCTCAATAGTTAAAAAATTGAATTTCATGTATTTTGGTGGTAGCAATATTCCGATTAATATTCAATTAAATGTAGCGAACGTACAACATTTCACGTTCACTT
DNA_Plate_4_B9	Dabola_Aout_CAH_17	556		882	0.00714286	AAAATTTGACAAAAGCAAGGCTAAGAAAAGGTTAAGCACCTGCAAAACAATGTCATGTAAAAACGATCTTGGTCCATGTTAATTTGCATTACTTACGACAAAATTTCCTATCACTACAGTGGCCAAGAAAAATGGTATGCAGGATACATCACCGACAAGCATACAATCCCACATTGATTCAATCCATTCTCCGCATAGCACACGGAACACAATCATGAAGGAATGCATGAAATCTGTAAAATTCCATCTTGGCAGAT	x					870	ATTTTGCTCCACTCAGAATTTAATGCATTGTTCACGCTGAACAATAGCGGTTAGCTGGGAATAATAAGGAACTGCATTTAATTCATTATTTTAGGATGTCTAATAGTCTCAATAGTTAAAAAATTGAATTTCATGTATTTTGGTGGTAGCAATATTCCGATTAATATTCAATTAAATGTAGCGAACGTACAACATTTCACGTTCACTT
DNA_Plate_4_C10	H2O
DNA_Plate_4_C11	Kissidougou_CAH_17	1001		1600	0.00595829	AAAATTTGACAAAAGCAAGGCTAAGAAAAGGTTAAGCACCTGCAAAACAATGTCATGTAAAAACGATCTTGGTCCATGTTAATTTGCATTACTTACGACAAAATTTCCTATCACTACAGTGGCCAAGAAAAATGGTATGCAGGATACATCACCGACAAGCATACAATCCCACATTGATTCAATCCATTCTCCGCATAGCACACGGAACACAATCATGAAGGAATGCATGAAATCTGTAAAATTCCATCTTGGCAGAT	x					1689	ATTTTGCTCCACTCAGAATTTAATGCATTGTTCACGCTGAACAATAGCGGTTAGCTGGGAATAATAAGGAACTGCATTTAATTCATTATTTTAGGATGTCTAATAGTCTCAATAGTTAAAAAATTGAATTTCATGTATTTTGGTGGTAGCAATATTCCGATTAATATTCAATTAAATGTAGCGAACGTACAACATTTCACGTTCACTT
DNA_Plate_4_C12	Kankan_Aout_CAH_17	1118		1824	0.0071048	AAAATTTGACAAAAGCAAGGCTAAGAAAAGGTTAAGCACCTGCAAAACAATGTCATGTAAAAACGATCTTGGTCCATGTTAATTTGCATTACTTACGACAAAATTTCCTATCACTACAGTGGCCAAGAAAAATGGTATGCAGGATACATCACCGACAAGCATACAATCCCACATTGATTCAATCCATTCTCCGCATAGCACACGGAACACAATCATGAAGGAATGCATGAAATCTGTAAAATTCCATCTTGGCAGAT	x					2017	ATTTTGCTCCACTCAGAATTTAATGCATTGTTCACGCTGAACAATAGCGGTTAGCTGGGAATAATAAGGAACTGCATTTAATTCATTATTTTAGGATGTCTAATAGTCTCAATAGTTAAAAAATTGAATTTCATGTATTTTGGTGGTAGCAATATTCCGATTAATATTCAATTAAATGTAGCGAACGTACAACATTTCACGTTCACTT
DNA_Plate_4_C1	Dabola_Aout_CAH_17	1299		2084	0.00688073	AAAATTTGACAAAAGCAAGGCTAAGAAAAGGTTAAGCACCTGCAAAACAATGTCATGTAAAAACGATCTTGGTCCATGTTAATTTGCATTACTTACGACAAAATTTCCTATCACTACAGTGGCCAAGAAAAATGGTATGCAGGATACATCACCGACAAGCATACAATCCCACATTGATTCAATCCATTCTCCGCATAGCACACGGAACACAATCATGAAGGAATGCATGAAATCTGTAAAATTCCATCTTGGCAGAT	x					2265	ATTTTGCTCCACTCAGAATTTAATGCATTGTTCACGCTGAACAATAGCGGTTAGCTGGGAATAATAAGGAACTGCATTTAATTCATTATTTTAGGATGTCTAATAGTCTCAATAGTTAAAAAATTGAATTTCATGTATTTTGGTGGTAGCAATATTCCGATTAATATTCAATTAAATGTAGCGAACGTACAACATTTCACGTTCACTT
DNA_Plate_4_C2	Kankan_Pyrethre_17	1433		2333	0.00486111	AAAATTTGACAAAAGCAAGGCTAAGAAAAGGTTAAGCACCTGCAAAACAATGTCATGTAAAAACGATCTTGGTCCATGTTAATTTGCATTACTTACGACAAAATTTCCTATCACTACAGTGGCCAAGAAAAATGGTATGCAGGATACATCACCGACAAGCATACAATCCCACATTGATTCAATCCATTCTCCGCATAGCACACGGAACACAATCATGAAGGAATGCATGAAATCTGTAAAATTCCATCTTGGCAGAT	x					2553	ATTTTGCTCCACTCAGAATTTAATGCATTGTTCACGCTGAACAATAGCGGTTAGCTGGGAATAATAAGGAACTGCATTTAATTCATTATTTTAGGATGTCTAATAGTCTCAATAGTTAAAAAATTGAATTTCATGTATTTTGGTGGTAGCAATATTCCGATTAATATTCAATTAAATGTAGCGAACGTACAACATTTCACGTTCACTT
DNA_Plate_4_C3	H2O
DNA_Plate_4_C4	Kankan_Pyrethre_17	524		809	0.00757576	AAAATTTGACAAAAGCAAGGCTAAGAAAAGGTTAAGCACCTGCAAAACAATGTCATGTAAAAACGATCTTGGTCCATGTTAATTTGCATTACTTACGACAAAATTTCCTATCACTACAGTGGCCAAGAAAAATGGTATGCAGGATACATCACCGACAAGCATACAATCCCACATTGATTCAATCCATTCTCCGCATAGCACACGGAACACAATCATGAAGGAATGCATGAAATCTGTAAAATTCCATCTTGGCAGAT	x					919	ATTTTGCTCCACTCAGAATTTAATGCATTGTTCACGCTGAACAATAGCGGTTAGCTGGGAATAATAAGGAACTGCATTTAATTCATTATTTTAGGATGTCTAATAGTCTCAATAGTTAAAAAATTGAATTTCATGTATTTTGGTGGTAGCAATATTCCGATTAATATTCAATTAAATGTAGCGAACGTACAACATTTCACGTTCACTT
DNA_Plate_4_C5	Dabola_Aout_CAH_17	1012		1629	0.00881489	AAAATTTGACAAAAGCAAGGCTAAGAAAAGGTTAAGCACCTGCAAAACAATGTCATGTAAAAACGATCTTGGTCCATGTTAATTTGCATTACTTACGACAAAATTTCCTATCACTACAGTGGCCAAGAAAAATGGTATGCAGGATACATCACCGACAAGCATACAATCCCACATTGATTCAATCCATTCTCCGCATAGCACACGGAACACAATCATGAAGGAATGCATGAAATCTGTAAAATTCCATCTTGGCAGAT	x					1665	ATTTTGCTCCACTCAGAATTTAATGCATTGTTCACGCTGAACAATAGCGGTTAGCTGGGAATAATAAGGAACTGCATTTAATTCATTATTTTAGGATGTCTAATAGTCTCAATAGTTAAAAAATTGAATTTCATGTATTTTGGTGGTAGCAATATTCCGATTAATATTCAATTAAATGTAGCGAACGTACAACATTTCACGTTCACTT
DNA_Plate_4_C6	Dabola_Aout_CAH_17	62		167	0.270588	AAAATTTGACAAAAGCAAGGCTAAGAAAAGGTTAAGCACCTGCAAAACAATGTCATGTAAAAACGATCTTGGTCCATGTTAATTTGCATTACTTACGACAAAATTTCCTATCACTACAGTGGCCAAGAAAAATGGTATGCAGGATACATCACCGACAAGCATACAATCCCACATTGATTCAATCCATTCTCCGCATAGCACACGGAACACAATCATGAAGGAATGCATGAAATCTGTAAAATTCCATCTTGGCAGAT/ ACGGTGATACCGAGAAGTTTGGGTTTGTGTGTGTTGCTCCGATCCAGGGCTGGCAATAATTTTTCGTCTCGTTGCCGCAGCCCGGTGCATACGCGCCAATATCCGACGAAATGCCGGAGCCCAATGCAACAGGTGATTAG…						456	GTGAGCAATTCCAGAAGATAAAGGAGGATAAACAGTTCATCCAGTTCCTGCTCCATTTTCTACTATACTTCTAGAAATTAATAAAGTTAATGAAGGAGGTAATATTCAAAATCTTATATTATTTATTCGAGGGAATGCTATATCGGGGGCTCCTAATATAAGAGGTACTAATCAATTTCCAAATCCTCCAATTATAATAGGTATTA
DNA_Plate_4_C7	Mamou_CAH_16	606		980	0.00818331	AAAATTTGACAAAAGCAAGGCTAAGAAAAGGTTAAGCACCTGCAAAACAATGTCATGTAAAAACGATCTTGGTCCATGTTAATTTGCATTACTTACGACAAAATTTCCTATCACTACAGTGGCCAAGAAAAATGGTATGCAGGATACATCACCGACAAGCATACAATCCCACATTGATTCAATCCATTCTCCGCATAGCACACGGAACACAATCATGAAGGAATGCATGAAATCTGTAAAATTCCATCTTGGCAGAT	x					1300	ATTTTGCTCCACTCAGAATTTAATGCATTGTTCACGCTGAACAATAGCGGTTAGCTGGGAATAATAAGGAACTGCATTTAATTCATTATTTTAGGATGTCTAATAGTCTCAATAGTTAAAAAATTGAATTTCATGTATTTTGGTGGTAGCAATATTCCGATTAATATTCAATTAAATGTAGCGAACGTACAACATTTCACGTTCACTT
DNA_Plate_4_C8	Kankan_Pyrethre_17	232		384	0.012766	AAAATTTGACAAAAGCAAGGCTAAGAAAAGGTTAAGCACCTGCAAAACAATGTCATGTAAAAACGATCTTGGTCCATGTTAATTTGCATTACTTACGACAAAATTTCCTATCACTACAGTGGCCAAGAAAAATGGTATGCAGGATACATCACCGACAAGCATACAATCCCACATTGATTCAATCCATTCTCCGCATAGCACACGGAACACAATCATGAAGGAATGCATGAAATCTGTAAAATTCCATCTTGGCAGAT	x					554	ATTTTGCTCCACTCAGAATTTAATGCATTGTTCACGCTGAACAATAGCGGTTAGCTGGGAATAATAAGGAACTGCATTTAATTCATTATTTTAGGATGTCTAATAGTCTCAATAGTTAAAAAATTGAATTTCATGTATTTTGGTGGTAGCAATATTCCGATTAATATTCAATTAAATGTAGCGAACGTACAACATTTCACGTTCACTT
DNA_Plate_4_C9	Kissidougou_Aout_CAH_17	823		1342	0.00723764	AAAATTTGACAAAAGCAAGGCTAAGAAAAGGTTAAGCACCTGCAAAACAATGTCATGTAAAAACGATCTTGGTCCATGTTAATTTGCATTACTTACGACAAAATTTCCTATCACTACAGTGGCCAAGAAAAATGGTATGCAGGATACATCACCGACAAGCATACAATCCCACATTGATTCAATCCATTCTCCGCATAGCACACGGAACACAATCATGAAGGAATGCATGAAATCTGTAAAATTCCATCTTGGCAGAT	x					1426	ATTTTGCTCCACTCAGAATTTAATGCATTGTTCACGCTGAACAATAGCGGTTAGCTGGGAATAATAAGGAACTGCATTTAATTCATTATTTTAGGATGTCTAATAGTCTCAATAGTTAAAAAATTGAATTTCATGTATTTTGGTGGTAGCAATATTCCGATTAATATTCAATTAAATGTAGCGAACGTACAACATTTCACGTTCACTT
DNA_Plate_4_D10	Dabola_Aout_CAH_17	971		1608	0.00715746	AAAATTTGACAAAAGCAAGGCTAAGAAAAGGTTAAGCACCTGCAAAACAATGTCATGTAAAAACGATCTTGGTCCATGTTAATTTGCATTACTTACGACAAAATTTCCTATCACTACAGTGGCCAAGAAAAATGGTATGCAGGATACATCACCGACAAGCATACAATCCCACATTGATTCAATCCATTCTCCGCATAGCACACGGAACACAATCATGAAGGAATGCATGAAATCTGTAAAATTCCATCTTGGCAGAT	x					1865	ATTTTGCTCCACTCAGAATTTAATGCATTGTTCACGCTGAACAATAGCGGTTAGCTGGGAATAATAAGGAACTGCATTTAATTCATTATTTTAGGATGTCTAATAGTCTCAATAGTTAAAAAATTGAATTTCATGTATTTTGGTGGTAGCAATATTCCGATTAATATTCAATTAAATGTAGCGAACGTACAACATTTCACGTTCACTT
DNA_Plate_4_D11	Boffa_CAH_17	1109		1759	0.00716204	AAAATTTGACAAAAGCAAGGCTAAGAAAAGGTTAAGCACCTGCAAAACAATGTCATGTAAAAACGATCTTGCTCCATGTTCATTTGCATTACTTACGACTAAATTTCCTATCACTACAGTGGCCAAGAAAAATGGTATGCAGGATACATCACCGACAAGCATACAATCCCACATTGATTCAATCCATTCTCCGCATAGCACACGGAACACAATCATGAAGGAATGCATGAAATCTGTAAAATTCCATCTTGGCAGAT			x			1847	ATTTCGCTCCACTCAGAATTTAATGCATTGTTCACGCTGAACAATAGCGGTCACCTGGGAATGAGAAGGAACTGCATTTAATTCATTATTTTAGTATGTTTAATAGTCTCAATAGTTGAAAAATTGAATTTCATGTATTTTGGTGGTAGCAATATTCCAATTAATATTCAATGAAATGTAGTGAACTTACAAAATTTCACGTTCACTT
DNA_Plate_4_D12	H2O
DNA_Plate_4_D1	Kankan_Aout_CAH_17	1317		2199	0.0075358	AAAATTTGACAAAAGCAAGGCTAAGAAAAGGTTAAGCACCTGCAAAACAATGTCATGTAAAAACGATCTTGGTCCATGTTAATTTGCATTACTTACGACAAAATTTCCTATCACTACAGTGGCCAAGAAAAATGGTATGCAGGATACATCACCGACAAGCATACAATCCCACATTGATTCAATCCATTCTCCGCATAGCACACGGAACACAATCATGAAGGAATGCATGAAATCTGTAAAATTCCATCTTGGCAGAT	x					3052	ATTTTGCTCCACTCAGAATTTAATGCATTGTTCACGCTGAACAATAGCGGTTAGCTGGGAATAATAAGGAACTGCATTTAATTCATTATTTTAGGATGTCTAATAGTCTCAATAGTTAAAAAATTGAATTTCATGTATTTTGGTGGTAGCAATATTCCGATTAATATTCAATTAAATGTAGCGAACGTACAACATTTCACGTTCACTT
DNA_Plate_4_D2	Kissidougou_CAH_17	1732		2754	0.00516944	AAAATTTGACAAAAGCAAGGCTAAGAAAAGGTTAAGCACCTGCAAAACAATGTCATGTAAAAACGATCTTGGTCCATGTTAATTTGCATTACTTACGACAAAATTTCCTATCACTACAGTGGCCAAGAAAAATGGTATGCAGGATACATCACCGACAAGCATACAATCCCACATTGATTCAATCCATTCTCCGCATAGCACACGGAACACAATCATGAAGGAATGCATGAAATCTGTAAAATTCCATCTTGGCAGAT	x					2976	ATTTTGCTCCACTCAGAATTTAATGCATTGTTCACGCTGAACAATAGCGGTTAGCTGGGAATAATAAGGAACTGCATTTAATTCATTATTTTAGGATGTCTAATAGTCTCAATAGTTAAAAAATTGAATTTCATGTATTTTGGTGGTAGCAATATTCCGATTAATATTCAATTAAATGTAGCGAACGTACAACATTTCACGTTCACTT
DNA_Plate_4_D3	Kankan_Pyrethre_17	1261		1978	0.00630418	AAAATTTGACAAAAGCAAGGCTAAGAAAAGGTTAAGCACCTGCAAAACAATGTCATGTAAAAACGATCTTGGTCCATGTTAATTTGCATTACTTACGACAAAATTTCCTATCACTACAGTGGCCAAGAAAAATGGTATGCAGGATACATCACCGACAAGCATACAATCCCACATTGATTCAATCCATTCTCCGCATAGCACACGGAACACAATCATGAAGGAATGCATGAAATCTGTAAAATTCCATCTTGGCAGAT	x					2118	ATTTTGCTCCACTCAGAATTTAATGCATTGTTCACGCTGAACAATAGCGGTTAGCTGGGAATAATAAGGAACTGCATTTAATTCATTATTTTAGGATGTCTAATAGTCTCAATAGTTAAAAAATTGAATTTCATGTATTTTGGTGGTAGCAATATTCCGATTAATATTCAATTAAATGTAGCGAACGTACAACATTTCACGTTCACTT
DNA_Plate_4_D4	H2O
DNA_Plate_4_D5	Boffa_CAH_17	654		1098	0.00909091	AAAATTTGACAAAAGCAAGGCTAAGAAAAGGTTAAGCACCTGCAAAACAATGTCATGTAAAAACGATCTTGCTCCATGTTCATTTGCATTACTTACGACTAAATTTCCTATCACTACAGTGGCCAAGAAAAATGGTATGCAGGATACATCACCGACAAGCATACAATCCCACATTGATTCAATCCATTCTCCGCATAGCACACGGAACACAATCATGAAGGAATGCATGAAATCTGTAAAATTCCATCTTGGCAGAT			x			1202	ATTTCGCTCCACTCAGAATTTAATGCATTGTTCACGCTGAACAATAGCGGTCACCTGGGAATGAGAAGGAACTGCATTTAATTCATTATTTTAGTATGTTTAATAGTCTCAATAGTTGAAAAATTGAATTTCATGTATTTTGGTGGTAGCAATATTCCAATTAATATTCAATGAAATGTAGTGAACTTACAAAATTTCACGTTCACTT
DNA_Plate_4_D6	Kankan_Pyrethre_17	435		709	0.00911162	AAAATTTGACAAAAGCAAGGCTAAGAAAAGGTTAAGCACCTGCAAAACAATGTCATGTAAAAACGATCTTGGTCCATGTTAATTTGCATTACTTACGACAAAATTTCCTATCACTACAGTGGCCAAGAAAAATGGTATGCAGGATACATCACCGACAAGCATACAATCCCACATTGATTCAATCCATTCTCCGCATAGCACACGGAACACAATCATGAAGGAATGCATGAAATCTGTAAAATTCCATCTTGGCAGAT	x					907	ATTTTGCTCCACTCAGAATTTAATGCATTGTTCACGCTGAACAATAGCGGTTAGCTGGGAATAATAAGGAACTGCATTTAATTCATTATTTTAGGATGTCTAATAGTCTCAATAGTTAAAAAATTGAATTTCATGTATTTTGGTGGTAGCAATATTCCGATTAATATTCAATTAAATGTAGCGAACGTACAACATTTCACGTTCACTT
DNA_Plate_4_D7	Kankan_Pyrethre_17	795		1259	0.00749064	AAAATTTGACAAAAGCAAGGCTAAGAAAAGGTTAAGCACCTGCAAAACAATGTCATGTAAAAACGATCTTGGTCCATGTTAATTTGCATTACTTACGACAAAATTTCCTATCACTACAGTGGCCAAGAAAAATGGTATGCAGGATACATCACCGACAAGCATACAATCCCACATTGATTCAATCCATTCTCCGCATAGCACACGGAACACAATCATGAAGGAATGCATGAAATCTGTAAAATTCCATCTTGGCAGAT	x					1731	ATTTTGCTCCACTCAGAATTTAATGCATTGTTCACGCTGAACAATAGCGGTTAGCTGGGAATAATAAGGAACTGCATTTAATTCATTATTTTAGGATGTCTAATAGTCTCAATAGTTAAAAAATTGAATTTCATGTATTTTGGTGGTAGCAATATTCCGATTAATATTCAATTAAATGTAGCGAACGTACAACATTTCACGTTCACTT
DNA_Plate_4_D8	Boffa_CAH_17	475		819	0.012474	AAAATTTGACAAAAGCAAGGCTAAGAAAAGGTTAAGCACCTGCAAAACAATGTCATGTAAAAACGATCTTGGTCCATGTTAATTTGCATTACTTACGACAAAATTTCCTATCACTACAGTGGCCAAGAAAAATGGTATGCAGGATACATCACCGACAAGCATACAATCCCACATTGATTCAATCCATTCTCCGCATAGCACACGGAACACAATCATGAAGGAATGCATGAAATCTGTAAAATTCCATCTTGGCAGAT		x				458	ATTTTACTCCACTCAGAATTTAATGCATTGTTCACGCTGAACAATAGCGGTTAGCTGAGAATAATAAGGAACTGCATTTAATTCATTATTTTAGGATGTTTAATAGTCTCAAGTCTCAAAATGGGCCGGTCTCGTAGTACAGTCGTCTACTCGTACGACTTAACAACAGGCCTGTCATGGGTTCAATCCCCAAATAGACCGCGCCGCCATACGTAGGACTGACTATCCTGCTATGGGGGGGAATCAATTAGTCACTGAAAGCCAAGCCCACAAGTGGTTACAGACAGGCCTTGACCGACATCGGTTGTTGAGCCAAAAGAAGAAGAAGAAGAATAGTCTAAATAGTTAAAAAATTGAATTTCATGTATTTTGGTGGTAGCAATATTCCGATTAATATTC…
DNA_Plate_4_D9	Kankan_Aout_CAH_17	967		1566	0.00718686	AAAATTTGACAAAAGCAAGGCTAAGAAAAGGTTAAGCACCTGCAAAACAATGTCATGTAAAAACGATCTTGGTCCATGTTAATTTGCATTACTTACGACAAAATTTCCTATCACTACAGTGGCCAAGAAAAATGGTATGCAGGATACATCACCGACAAGCATACAATCCCACATTGATTCAATCCATTCTCCGCATAGCACACGGAACACAATCATGAAGGAATGCATGAAATCTGTAAAATTCCATCTTGGCAGAT	x					1714	ATTTTGCTCCACTCAGAATTTAATGCATTGTTCACGCTGAACAATAGCGGTTAGCTGGGAATAATAAGGAACTGCATTTAATTCATTATTTTAGGATGTCTAATAGTCTCAATAGTTAAAAAATTGAATTTCATGTATTTTGGTGGTAGCAATATTCCGATTAATATTCAATTAAATGTAGCGAACGTACAACATTTCACGTTCACTT
DNA_Plate_4_E10	Kissidougou_CAH_17	763		1246	0.00780234	AAAATTTGACAAAAGCAAGGCTAAGAAAAGGTTAAGCACCTGCAAAACAATGTCATGTAAAAACGATCTTGGTCCATGTTAATTTGCATTACTTACGACAAAATTTCCTATCACTACAGTGGCCAAGAAAAATGGTATGCAGGATACATCACCGACAAGCATACAATCCCACATTGATTCAATCCATTCTCCGCATAGCACACGGAACACAATCATGAAGGAATGCATGAAATCTGTAAAATTCCATCTTGGCAGAT	x					1296	ATTTTGCTCCACTCAGAATTTAATGCATTGTTCACGCTGAACAATAGCGGTTAGCTGGGAATAATAAGGAACTGCATTTAATTCATTATTTTAGGATGTCTAATAGTCTCAATAGTTAAAAAATTGAATTTCATGTATTTTGGTGGTAGCAATATTCCGATTAATATTCAATTAAATGTAGCGAACGTACAACATTTCACGTTCACTT
DNA_Plate_4_E11	Kankan_Pyrethre_17	382		634	0.0154639	AAAATTTGACAAAAGCAAGGCTAAGAAAAGGTTAAGCACCTGCAAAACAATGTCATGTAAAAACGATCTTGGTCCATGTTAATTTGCATTACTTACGACAAAATTTCCTATCACTACAGTGGCCAAGAAAAATGGTATGCAGGATACATCACCGACAAGCATACAATCCCACATTGATTCAATCCATTCTCCGCATAGCACACGGAACACAATCATGAAGGAATGCATGAAATCTGTAAAATTCCATCTTGGCAGAT	x					850	ATTTTGCTCCACTCAGAATTTAACGCATTGTTCACGCTGAACAATAGCGGTTAGCTGGGAATAATAAGGAACTGCATTTAATTCATTATTTTAGGATGTCTAATAGTCTCAATAGTTAAAAAATTGAATTTCATGTATTTTGGTGGTAGCAATATTCCGATTAATATTCAATTAAATGTAGCGAACGTACAACATTTCACGTTCACTT
DNA_Plate_4_E12	Kissidougou_Aout_CAH_17	1459		2345	0.00613079	AAAATTTGACAAAAGCAAGGCTAAGAAAAGGTTAAGCACCTGCAAAACAATGTCATGTAAAAACGATCTTGGTCCATGTTAATTTGCATTACTTACGACAAAATTTCCTATCACTACAGTGGCCAAGAAAAATGGTATGCAGGATACATCACCGACAAGCATACAATCCCACATTGATTCAATCCATTCTCCGCATAGCACACGGAACACAATCATGAAGGAATGCATGAAATCTGTAAAATTCCATCTTGGCAGAT	x					2421	ATTTTGCTCCACTCAGAATTTAATGCATTGTTCACGCTGAACAATAGCGGTTAGCTGGGAATAATAAGGAACTGCATTTAATTCATTATTTTAGGATGTCTAATAGTCTCAATAGTTAAAAAATTGAATTTCATGTATTTTGGTGGTAGCAATATTCCGATTAATATTCAATTAAATGTAGCGAACGTACAACATTTCACGTTCACTT
DNA_Plate_4_E1	Kankan_Aout_CAH_17	1023		1709	0.0106383	AAAATTTGACAAAAGCAAGGCTAAGAAAAGGTTAAGCACCTGCAAAACAATGTCATGTAAAAACGATCTTGGTCCATGTTAATTTGCATTACTTACGACAAAATTTCCTATCACTACAGTGGCCAAGAAAAATGGTATGCAGGATACATCACCGACAAGCATACAATCCCACATTGATTCAATCCATTCTCCGCATAGCACACGGAACACAATCATGAAGGAATGCATGAAATCTGTAAAATTCCATCTTGGCAGAT	x					2025	ATTTTGCTCCACTCAGAATTTAATGCATTGTTCACGCTGAACAATAGCGGTTAGCTGGGAATAATAAGGAACTGCATTTAATTCATTATTTTAGGATGTCTAATAGTCTCAATAGTTAAAAAATTGAATTTCATGTATTTTGGTGGTAGCAATATTCCGATTAATATTCAATTAAATGTAGCGAACGTACAACATTTCACGTTCACTT
DNA_Plate_4_E2	Mamou_CAH_16	972		1544	0.00917431	AAAATTTGACAAAAGCAAGGCTAAGAAAAGGTTAAGCACCTGCAAAACAATGTCATGTAAAAACGATCTTGGTCCATGTTAATTTGCATTACTTACGACAAAATTTCCTATCACTACAGTGGCCAAGAAAAATGGTATGCAGGATACATCACCGACAAGCATACAATCCCACATTGATTCAATCCATTCTCCGCATAGCACACGGAACACAATCATGAAGGAATGCATGAAATCTGTAAAATTCCATCTTGGCAGAT	x					1566	ATTTTGCTCCACTCAGAATTTAATGCATTGTTCACGCTGAACAATAGCGGTTAGCTGGGAATAATAAGGAACTGCATTTAATTCATTATTTTAGGATGTCTAATAGTCTCAATAGTTAAAAAATTGAATTTCATGTATTTTGGTGGTAGCAATATTCCGATTAATATTCAATTAAATGTAGCGAACGTACAACATTTCACGTTCACTT
DNA_Plate_4_E3	Kissidougou_Aout_CAH_17	1046		1732	0.00664767	AAAATTTGACAAAAGCAAGGCTAAGAAAAGGTTAAGCACCTGCAAAACAATGTCATGTAAAAACGATCTTGGTCCATGTTAATTTGCATTACTTACGACAAAATTTCCTATCACTACAGTGGCCAAGAAAAATGGTATGCAGGATACATCACCGACAAGCATACAATCCCACATTGATTCAATCCATTCTCCGCATAGCACACGGAACACAATCATGAAGGAATGCATGAAATCTGTAAAATTCCATCTTGGCAGAT	x					1896	ATTTTGCTCCACTCAGAATTTAATGCATTGTTCACGCTGAACAATAGCGGTTAGCTGGGAATAATAAGGAACTGCATTTAATTCATTATTTTAGGATGTCTAATAGTCTCAATAGTTAAAAAATTGAATTTCATGTATTTTGGTGGTAGCAATATTCCGATTAATATTCAATTAAATGTAGCGAACGTACAACATTTCACGTTCACTT
DNA_Plate_4_E4	Mamou_CAH_16	610		1046	0.00813008	AAAATTTGACAAAAGCAAGGCTAAGAAAAGGTTAAGCACCTGCAAAACAATGTCATGTAAAAACGATCTTGGTCCATGTTAATTTGCATTACTTACGACAAAATTTCCTATCACTACAGTGGCCAAGAAAAATGGTATGCAGGATACATCACCGACAAGCATACAATCCCACATTGATTCAATCCATTCTCCGCATAGCACACGGAACACAATCATGAAGGAATGCATGAAATCTGTAAAATTCCATCTTGGCAGAT	x					1071	ATTTTGCTCCACTCAGAATTTAATGCATTGTTCACGCTGAACAATAGCGGTTAGCTGGGAATAATAAGGAACTGCATTTAATTCATTATTTTAGGATGTCTAATAGTCTCAATAGTTAAAAAATTGAATTTCATGTATTTTGGTGGTAGCAATATTCCGATTAATATTCAATTAAATGTAGCGAACGTACAACATTTCACGTTCACTT
DNA_Plate_4_E5	Boffa_CAH_17	831		1387	0.00716846	AAAATTTGACAAAAGCAAGGCTAAGAAAAGGTTAAGCACCTGCAAAACAATGTCATGTAAAAACGATCTTGCTCCATGTTCATTTGCATTACTTACGACTAAATTTCCTATCACTACAGTGGCCAAGAAAAATGGTATGCAGGATACATCACCGACAAGCATACAATCCCACATTGATTCAATCCATTCTCCGCATAGCACACGGAACACAATCATGAAGGAATGCATGAAATCTGTAAAATTCCATCTTGGCAGAT			x			1390	ATTTCGCTCCACTCAGAATTTAATGCATTGTTCACGCTGAACAATAGCGGTCACCTGGGAATGAGAAGGAACTGCATTTAATTCATTATTTTAGTATGTTTAATAGTCTCAATAGTTGAAAAATTGAATTTCATGTATTTTGGTGGTAGCAATATTCCAATTAATATTCAATGAAATGTAGTGAACTTACACAATTTCACGTTCACTT
DNA_Plate_4_E6	Faranah_CAH_16	427		698	0.00928074	AAAATTTGACAAAAGCAAGGCTAAGAAAAGGTTAAGCACCTGCAAAACAATGTCATGTAAAAACGATCTTGGTCCATGTTAATTTGCATTACTTACGACAAAATTTCCTATCACTACAGTGGCCAAGAAAAATGGTATGCAGGATACATCACCGACAAGCATACAATCCCACATTGATTCAATCCATTCTCCGCATAGCACACGGAACACAATCATGAAGGAATGCATGAAATCTGTAAAATTCCATCTTGGCAGAT	x					1019	ATTTTGCTCCACTCAGAATTTAATGCATTGTTCACGCTGAACAATAGCGGTTAGCTGGGAATAATAAGGAACTGCATTTAATTCATTATTTTAGGATGTCTAATAGTCTCAATAGTTAAAAAATTGAATTTCATGTATTTTGGTGGTAGCAATATTCCGATTAATATTCAATTAAATGTAGCGAACGTACAACATTTCACGTTCACTT
DNA_Plate_4_E7	Dabola_Aout_CAH_17	493		782	0.00804829	AAAATTTGACAAAAGCAAGGCTAAGAAAAGGTTAAGCACCTGCAAAACAATGTCATGTAAAAACGATCTTGGTCCATGTTAATTTGCATTACTTACGACAAAATTTCCTATCACTACAGTGGCCAAGAAAAATGGTATGCAGGATACATCACCGACAAGCATACAATCCCACATTGATTCAATCCATTCTCCGCATAGCACACGGAACACAATCATGAAGGAATGCATGAAATCTGTAAAATTCCATCTTGGCAGAT	x					1061	ATTTTGCTCCACTCAGAATTTAATGCATTGTTCACGCTGAACAATAGCGGTTAGCTGGGAATAATAAGGAACTGCATTTAATTCATTATTTTAGGATGTCTAATAGTCTCAATAGTTAAAAAATTGAATTTCATGTATTTTGGTGGTAGCAATATTCCGATTAATATTCAATTAAATGTAGCGAACGTACAACATTTCACGTTCACTT
DNA_Plate_4_E8	Kankan_Aout_CAH_17	527		873	0.0093985	AAAATTTGACAAAAGCAAGGCTAAGAAAAGGTTAAGCACCTGCAAAACAATGTCATGTAAAAACGATCTTGGTCCATGTTAATTTGCATTACTTACGACAAAATTTCCTATCACTACAGTGGCCAAGAAAAATGGTATGCAGGATACATCACCGACAAGCATACAATCCCACATTGATTCAATCCATTCTCCGCATAGCACACGGAACACAATCATGAAGGAATGCATGAAATCTGTAAAATTCCATCTTGGCAGAT	x					1021	ATTTTGCTCCACTCAGAATTTAATGCATTGTTCACGCTGAACAATAGCGGTTAGCTGGGAATAATAAGGAACTGCATTTAATTCATTATTTTAGGATGTCTAATAGTCTCAATAGTTAAAAAATTGAATTTCATGTATTTTGGTGGTAGCAATATTCCGATTAATATTCAATTAAATGTAGCGAACGTACAACATTTCACGTTCACTT
DNA_Plate_4_E9	Kankan_Pyrethre_17	292		455	0.0135135	AAAATTTGACAAAAGCAAGGCTAAGAAAAGGTTAAGCACCTGCAAAACAATGTCATGTAAAAACGATCTTGGTCCATGTTAATTTGCATTACTTACGACAAAATTTCCTATCACTACAGTGGCCAAGAAAAATGGTATGCAGGATACATCACCGACAAGCATACAATCCCACATTGATTCAATCCATTCTCCGCATAGCACACGGAACACAATCATGAAGGAATGCATGAAATCTGTAAAATTCCATCTTGGCAGAT	x					464	ATTTTGCTCCACTCAGAATTTAATGCATTGTTCACGCTGAACAATAGCGGTTAGCTGGGAATAATAAGGAACTGCATTTAATTCATTATTTTAGGATGTCTAATAGTCTCAATAGTTAAAAAATTGAATTTCATGTATTTTGGTGGTAGCAATATTCCGATTAATATTCAATTAAATGTAGCGAACGTACAACATTTCACGTTCACTT
DNA_Plate_4_F10	Kankan_Pyrethre_17	524		846	0.0094518	AAAATTTGACAAAAGCAAGGCTAAGAAAAGGTTAAGCACCTGCAAAACAATGTCATGTAAAAACGATCTTGGTCCATGTTAATTTGCATTACTTACGACAAAATTTCCTATCACTACAGTGGCCAAGAAAAATGGTATGCAGGATACATCACCGACAAGCATACAATCCCACATTGATTCAATCCATTCTCCGCATAGCACACGGAACACAATCATGAAGGAATGCATGAAATCTGTAAAATTCCATCTTGGCAGAT	x					964	ATTTTGCTCCACTCAGAATTTAATGCATTGTTCACGCTGAACAATAGCGGTTAGCTGGGAATAATAAGGAACTGCATTTAATTCATTATTTTAGGATGTCTAATAGTCTCAATAGTTAAAAAATTGAATTTCATGTATTTTGGTGGTAGCAATATTCCGATTAATATTCAATTAAATGTAGCGAACGTACAACATTTCACGTTCACTT
DNA_Plate_4_F11	Dabola_Aout_CAH_17	1154		1832	0.00773861	AAAATTTGACAAAAGCAAGGCTAAGAAAAGGTTAAGCACCTGCAAAACAATGTCATGTAAAAACGATCTTGGTCCATGTTAATTTGCATTACTTACGACAAAATTTCCTATCACTACAGTGGCCAAGAAAAATGGTATGCAGGATACATCACCGACAAGCATACAATCCCACATTGATTCAATCCATTCTCCGCATAGCACACGGAACACAATCATGAAGGAATGCATGAAATCTGTAAAATTCCATCTTGGCAGAT	x					1950	ATTTTGCTCCACTCAGAATTTAATGCATTGTTCACGCTGAACAATAGCGGTTAGCTGGGAATAATAAGGAACTGCATTTAATTCATTATTTTAGGATGTCTAATAGTCTCAATAGTTAAAAAATTTTTTCATGTATTTTGGTGGTAGCAATATTCCGATTAATATTCAATTAAATGTAGCGAACGTACAACATTTCACGTTCACTT
DNA_Plate_4_F12	Mamou_CAH_16	1031		1651	0.00578592	AAAATTTGACAAAAGCAAGGCTAAGAAAAGGTTAAGCACCTGCAAAACAATGTCATGTAAAAACGATCTTGGTCCATGTTAATTTGCATTACTTACGACAAAATTTCCTATCACTACAGTGGCCAAGAAAAATGGTATGCAGGATACATCACCGACAAGCATACAATCCCACATTGATTCAATCCATTCTCCGCATAGCACACGGAACACAATCATGAAGGAATGCATGAAATCTGTAAAATTCCATCTTGGCAGAT	x					1573	ATTTTGCTCCACTCAGAATTTAATGCATTGTTCACGCTGAACAATAGCGGTTAGCTGGGAATAATAAGGAACTGCATTTAATTCATTATTTTAGGATGTCTAATAGTCTCAATAGTTAAAAAATTGAATTTCATGTATTTTGGTGGTAGCAATATTCCGATTAATATTCAATTAAATGTAGCGAACGTACAACATTTCACGTTCACTT
DNA_Plate_4_F1	Dabola_Aout_CAH_17	866		1411	0.00688073	AAAATTTGACAAAAGCAAGGCTAAGAAAAGGTTAAGCACCTGCAAAACAATGTCATGTAAAAACGATCTTGGTCCATGTTAATTTGCATTACTTACGACAAAATTTCCTATCACTACAGTGGCCAAGAAAAATGGTATGCAGGATACATCACCGACAAGCATACAATCCCACATTGATTCAATCCATTCTCCGCATAGCACACGGAACACAATCATGAAGGAATGCATGAAATCTGTAAAATTCCATCTTGGCAGAT	x					1950	ATTTTGCTCTACTCAGAATTTAATGCATTGTTCACGCTGAACAATAGCGGTTAGCTGGGAATAATAAGGAACTGCATTTAATTCATTATTTTAGGATGTCTAATAGTCTCAATAGTTAAAAAATTGAATTTCATGTATTTTGGTGGTAGCAATATTCCGATTAATATTCAATTAAATGTAGCGAACGTACAACATTTCACGTTCACTT
DNA_Plate_4_F2	Kankan_Aout_CAH_17	1297		2055	0.00613027	AAAATTTGACAAAAGCAAGGCTAAGAAAAGGTTAAGCACCTGCAAAACAATGTCATGTAAAAACGATCTTGGTCCATGTTAATTTGCATTACTTACGACAAAATTTCCTATCACTACAGTGGCCAAGAAAAATGGTATGCAGGATACATCACCGACAAGCATACAATCCCACATTGATTCAATCCATTCTCCGCATAGCACACGGAACACAATCATGAAGGAATGCATGAAATCTGTAAAATTCCATCTTGGCAGAT	x					2377	ATTTTGCTCCACTCAGAATTTAATGCATTGTTCACGCTGAACAATAGCGGTTAGCTGGGAATAATAAGGAACTGCATTTAATTCATTATTTTAGGATGTCTAATAGTCTCAATAGTTAAAAAATTGAATTTCATGTATTTTGGTGGTAGCAATATTCCGATTAATATTCAATTAAATGTAGCGAACGTACAACATTTCACGTTCACTT
DNA_Plate_4_F4	Kankan_Aout_CAH_17	816		1359	0.00850547	AAAATTTGACAAAAGCAAGGCTAAGAAAAGGTTAAGCACCTGCAAAACAATGTCATGTAAAAACGATCTTGGTCCATGTTAATTTGCATTACTTACGACAAAATTTCCTATCACTACAGTGGCCAAGAAAAATGGTATGCAGGATACATCACCGACAAGCATACAATCCCACATTGATTCAATCCATTCTCCGCATAGCACACGGAACACAATCATGAAGGAATGCATGAAATCTGTAAAATTCCATCTTGGCAGAT	x					1652	ATTTTGCTCCACTCAGAATTTAATGCATTGTTCACGCTGAACAATAGCGGTTAGCTGGGAATAATAAGGAACTGCATTTAATTCATTATTTTAGGATGTCTAATAGTCTCAATAGTTAAAAAATTGAATTTCATGTATTTTGGTGGTAGCAATATTCCGATTAATATTCAATTAAATGTAGCGAACGTACAACATTTCACGTTCACTT
DNA_Plate_4_F5	Dabola_Aout_CAH_17	387		655	0.0127551	AAAATTTGACAAAAGCAAGGCTAAGAAAAGGTTAAGCACCTGCAAAACAATGTCATGTAAAAACGATCTTGGTCCATGTTAATTTGCATTACTTACGACAAAATTTCCTATCACTACAGTGGCCAAGAAAAATGGTATGCAGGATACATCACCGACAAGCATACAATCCCACATTGATTCAATCCATTCTCCGCATAGCACACGGAACACAATCATGAAGGAATGCATGAAATCTGTAAAATTCCATCTTGGCAGAT	x					827	ATTTTGCTCCACTCAGAATTTAATGCATTGTTCACGCTGAACAATAGCGGTTAGCTGGGAATAATAAGGAACTGCATTTAATTCATTATTTTAGGATGTCTAATAGTCTCAATAGTTAAAAAATTGAATTTCATGTATTTTGGTGGTAGCAATATTCCGATTAATATTCAATTAAATGTAGCGAACGTACAACATTTCACGTTCACTT
DNA_Plate_4_F6	Kankan_Pyrethre_17	207		333	0.0142857	AAAATTTGACAAAAGCAAGGCTAAGAAAAGGTTAAGCACCTGCAAAACAATGTCATGTAAAAACGATCTTGGTCCATGTTAATTTGCATTACTTACGACAAAATTTCCTATCACTACAGTGGCCAAGAAAAATGGTATGCAGGATACATCACCGACAAGCATACAATCCCACATTGATTCAATCCATTCTCCGCATAGCACACGGAACACAATCATGAAGGAATGCATGAAATCTGTAAAATTCCATCTTGGCAGAT	x					469	ATTTTGCTCCACTCAGAATTTAACGCATTGTTCACGCTGAACAATAGCGGTTAGCTGGGAATAATAAGGAACTGCATTTAATTCATTATTTTAGGATGTCTAATAGTCTCAATAGTTAAAAAATTGAATTTCATGTATTTTGGTGGTAGCAATATTCCGATTAATATTCAATTAAATGTAGCGAACGTACAACATTTCACGTTCACTT
DNA_Plate_4_F7	Faranah_CAH_16	250		419	0.0118577	AAAATTTGACAAAAGCAAGGCTAAGAAAAGGTTAAGCACCTGCAAAACAATGTCATGTAAAAACGATCTTGGTCCATGTTAATTTGCATTACTTACGACAAAATTTCCTATCACTACAGTGGCCAAGAAAAATGGTATGCAGGATACATCACCGACAAGCATACAATCCCACATTGATTCAATCCATTCTCCGCATAGCACACGGAACACAATCATGAAGGAATGCATGAAATCTGTAAAATTCCATCTTGGCAGAT	x					543	ATTTTGCTCCACTCAGAATTTAATGCATTGTTCACGCTGAACAATAGCGGTTAGCTGGGAATAATAAGGAACTGCATTTAATTCATTATTTTAGGATGTCTAATAGTCTCAATAGTTAAAAAATTGAATTTCATGTATTTTGGTGGTAGCAATATTCCGATTAATATTCAATTAAATGTAGCGAACGTACAACATTTCACGTTCACTT
DNA_Plate_4_F8	Kissidougou_Aout_CAH_17	657		1065	0.00605144	AAAATTTGACAAAAGCAAGGCTAAGAAAAGGTTAAGCACCTGCAAAACAATGTCATGTAAAAACGATCTTGGTCCATGTTAATTTGCATTACTTACGACAAAATTTCCTATCACTACAGTGGCCAAGAAAAATGGTATGCAGGATACATCACCGACAAGCATACAATCCCACATTGATTCAATCCATTCTCCGCATAGCACACGGAACACAATCATGAAGGAATGCATGAAATCTGTAAAATTCCATCTTGGCAGAT	x					1278	ATTTTGCTCCACTCAGAATTTAATGCATTGTTCACGCTGAACAATAGCGGTTAGCTGGGAATAATAAGGAACTGCATTTAATTCATTATTTTAGGATGTCTAATAGTCTCAATAGTTAAAAAATTGAATTTCATGTATTTTGGTGGTAGCAATATTCCGATTAATATTCAATTAAATGTAGCGAACGTACAACATTTCACGTTCACTT
DNA_Plate_4_F9	Kissidougou_CAH_17	921		1486	0.0075431	AAAATTTGACAAAAGCAAGGCTAAGAAAAGGTTAAGCACCTGCAAAACAATGTCATGTAAAAACGATCTTGGTCCATGTTAATTTGCATTACTTACGACAAAATTTCCTATCACTACAGTGGCCAAGAAAAATGGTATGCAGGATACATCACCGACAAGCATACAATCCCACATTGATTCAATCCATTCTCCGCATAGCACACGGAACACAATCATGAAGGAATGCATGAAATCTGTAAAATTCCATCTTGGCAGAT	x					1563	ATTTTGCTCCACTCAGAATTTAATGCATTGTTCACGCTGAACAATAGCGGTTAGCTGGGAATAATAAGGAACTGCATTTAATTCATTATTTTAGGATGTCTAATAGTCTCAATAGTTAAAAAATTGAATTTCATGTATTTTGGTGGTAGCAATATTCCGATTAATATTCAATTAAATGTAGCGAACGTACAACATTTCACGTTCACTT
DNA_Plate_4_G10	Kissidougou_Aout_CAH_17	1388		2333	0.00715308	AAAATTTGACAAAAGCAAGGCTAAGAAAAGGTTAAGCACCTGCAAAACAATGTCATGTAAAAACGATCTTGGTCCATGTTAATTTGCATTACTTACGACAAAATTTCCTATCACTACAGTGGCCAAGAAAAATGGTATGCAGGATACATCACCGACAAGCATACAATCCCACATTGATTCAATCCATTCTCCGCATAGCACACGGAACACAATCATGAAGGAATGCATGAAATCTGTAAAATTCCATCTTGGCAGAT	x					2191	ATTTTGCTCCACTCAGAATTTAATGCATTGTTCACGCTGAACAATAGCGGTTAGCTGGGAATAATAAGGAACTGCATTTAATTCATTATTTTAGGATGTCTAATAGTCTCAATAGTTAAAAAATTGAATTTCATGTATTTTGGTGGTAGCAATATTCCGATTAATATTCAATTAAATGTAGCGAACGTACAACATTTCACGTTCACTT
DNA_Plate_4_G11	H2O
DNA_Plate_4_G12	Kankan_Pyrethre_17	1749		2706	0.00568505	AAAATTTGACAAAAGCAAGGCTAAGAAAAGGTTAAGCACCTGCAAAACAATGTCATGTAAAAACGATCTTGGTCCATGTTAATTTGCATTACTTACGACAAAATTTCCTATCACTACAGTGGCCAAGAAAAATGGTATGCAGGATACATCACCGACAAGCATACAATCCCACATTGATTCAATCCATTCTCCGCATAGCACACGGAACACAATCATGAAGGAATGCATGAAATCTGTAAAATTCCATCTTGGCAGAT	x					2386	ATTTTGCTCCACTCAGAATTTAATGCATTGTTCACGCTGAACAATAGCGGTTAGCTGGGAATAATAAGGAACTGCATTTAATTCATTATTTTAGGATGTCTAATAGTCTCAATAGTTAAAAAATTGAATTTCATGTATTTTGGTGGTAGCAATATTCCGATTAATATTCAATTAAATGTAGCGAACGTACAACATTTCACGTTCACTT
DNA_Plate_4_G1	Faranah_CAH_16	1130		1946	0.00702988	AAAATTTGACAAAAGCAAGGCTAAGAAAAGGTTAAGCACCTGCAAAACAATGTCATGTAAAAACGATCTTGGTCCATGTTAATTTGCATTACTTACGACAAAATTTCCTATCACTACAGTGGCCAAGAAAAATGGTATGCAGGATACATCACCGACAAGCATACAATCCCACATTGATTCAATCCATTCTCCGCATAGCACACGGAACACAATCATGAAGGAATGCATGAAATCTGTAAAATTCCATCTTGGCAGAT	x					2308	ATTTTGCTCCACTCAGAATTTAATGCATTGTTCACGCTGAACAATAGCGGTTAGCTGGGAATAATAAGGAACTGCATTTAATTCATTATTTTAGGATGTCTAATAGTCTCAATAGTTAAAAAATTGAATTTCATGTATTTTGGTGGTAGCAATATTCCGATTAATATTCAATTAAATGTAGCGAACGTACAACATTTCACGTTCACTT
DNA_Plate_4_G2	Dabola_Aout_CAH_17	2243		3716	0.00532151	AAAATTTGACAAAAGCAAGGCTAAGAAAAGGTTAAGCACCTGCAAAACAATGTCATGTAAAAACGATCTTGGTCCATGTTAATTTGCATTACTTACGACAAAATTTCCTATCACTACAGTGGCCAAGAAAAATGGTATGCAGGATACATCACCGACAAGCATACAATCCCACATTGATTCAATCCATTCTCCGCATAGCACACGGAACACAATCATGAAGGAATGCATGAAATCTGTAAAATTCCATCTTGGCAGAT	x					3620	ATTTTGCTCTACTCAGAATTTAATGCATTGTTCACGCTGAACAATAGCGGTTAGCTGGGAATAATAAGGAACTGCATTTAATTCATTATTTTAGGATGTCTAATAGTCTCAATAGTTAAAAAATTGAATTTCATGTATTTTGGTGGTAGCAATATTCCGATTAATATTCAATTAAATGTAGCGAACGTACAACATTTCACGTTCACTT
DNA_Plate_4_G3	Dabola_Aout_CAH_17	1621		2656	0.00613121	AAAATTTGACAAAAGCAAGGCTAAGAAAAGGTTAAGCACCTGCAAAACAATGTCATGTAAAAACGATCTTGGTCCATGTTAATTTGCATTACTTACGACAAAATTTCCTATCACTACAGTGGCCAAGAAAAATGGTATGCAGGATACATCACCGACAAGCATACAATCCCACATTGATTCAATCCATTCTCCGCATAGCACACGGAACACAATCATGAAGGAATGCATGAAATCTGTAAAATTCCATCTTGGCAGAT	x					2982	ATTTTGCTCCACTCAGAATTTAATGCATTGTTCACGCTGAACAATAGCGGTTAGCTGGGAATAATAAGGAACTGCATTTAATTCATTATTTTAGGATGTCTAATAGTCTCAATAGTTAAAAAATTGAATTTCATGTATTTTGGTGGTAGCAATATTCCGATTAATATTCAATTAAATGTAGCGAACGTACAACATTTCACGTTCACTT
DNA_Plate_4_G4	Boffa_CAH_17	1784		2959	0.00501952	AAAATTTGACAAAAGCAAGGCTAAGAAAAGGTTAAGCACCTGCAAAACAATGTCATGTAAAAACGATCTTGCTCCATGTTCATTTGCATTACTTACGACTAAATTTCCTATCACTACAGTGGCCAAGAAAAATGGTATGCAGGATACATCACCGACAAGCATACAATCCCACATTGATTCAATCCATTCTCCGCATAGCACACGGAACACAATCATGAAGGAATGCATGAAATCTGTAAAATTCCATCTTGGCAGAT			x			3128	ATTTCGCTCCACTCAGAATTTAATGCATTGTTCACGCTGAACAATAGCGGTCACCTGGGAATGAGAAGGAACTGCATTTAATTCATTATTTTAGTATGTTTAATAGTCTCAATAGTTGAAAAATTGAATTTCATGTATTTTGGTGGTAGCAATATTCCAATTAATATTCAATGAAATGTAGTGAACTTACAAAATTTCACGTTCACTT
DNA_Plate_4_G5	Mamou_CAH_16	998		1591	0.0059761	AAAATTTGACAAAAGCAAGGCTAAGAAAAGGTTAAGCACCTGCAAAACAATGTCATGTAAAAACGATCTTGGTCCATGTTAATTTGCATTACTTACGACAAAATTTCCTATCACTACAGTGGCCAAGAAAAATGGTATGCAGGATACATCACCGACAAGCATACAATCCCACATTGATTCAATCCATTCTCCGCATAGCACACGGAACACAATCATGAAGGAATGCATGAAATCTGTAAAATTCCATCTTGGCAGAT	x					1625	ATTTTGCTCTACTCAGAATTTAATGCATTGTTCACGCTGAACAATAGCGGTTAGCTGGGAATAATAAGGAACTGCATTTAATTCATTATTTTAGGATGTCTAATAGTCTCAATAGTTAAAAAATTGAATTTCATGTATTTTGGTGGTAGCAATATTCCGATTAATATTCAATTAAATGTAGCGAACGTACAACATTTCACGTTCACTT
DNA_Plate_4_G6	Faranah_CAH_16	1207		1980	0.00658436	AAAATTTGACAAAAGCAAGGCTAAGAAAAGGTTAAGCACCTGCAAAACAATGTCATGTAAAAACGATCTTGGTCCATGTTAATTTGCATTACTTACGACAAAATTTCCTATCACTACAGTGGCCAAGAAAAATGGTATGCAGGATACATCACCGACAAGCATACAATCCCACATTGATTCAATCCATTCTCCGCATAGCACACGGAACACAATCATGAAGGAATGCATGAAATCTGTAAAATTCCATCTTGGCAGAT	x					2530	ATTTTGCTCCACTCAGAATTTAATGCATTGTTCACGCTGAACAATAGCGGTTAGCTGGGAATAATAAGGAACTGCATTTAATTCATTATTTTAGGATGTCTAATAGTCTCAATAGTTAAAAAATTGAATTTCATGTATTTTGGTGGTAGCAATATTCCGATTAATATTCAATTAAATGTAGCGAACGTACAACATTTCACGTTCACTT
DNA_Plate_4_G7	Kankan_Aout_CAH_17	946		1663	0.00734523	AAAATTTGACAAAAGCAAGGCTAAGAAAAGGTTAAGCACCTGCAAAACAATGTCATGTAAAAACGATCTTGGTCCATGTTAATTTGCATTACTTACGACAAAATTTCCTATCACTACAGTGGCCAAGAAAAATGGTATGCAGGATACATCACCGACAAGCATACAATCCCACATTGATTCAATCCATTCTCCGCATAGCACACGGAACACAATCATGAAGGAATGCATGAAATCTGTAAAATTCCATCTTGGCAGAT	x					2440	ATTTTGCTCCACTCAGAATTTAATGCATTGTTCACGCTGAACAATAGCGGTTAGCTGGGAATAATAAGGAACTGCATTTAATTCATTATTTTAGGATGTCTAATAGTCTCAATAGTTAAAAAATTGAATTTCATGTATTTTGGTGGTAGCAATATTCCGATTAATATTCAATTAAATGTAGCGAACGTACAACATTTCACGTTCACTT
DNA_Plate_4_G8	Kankan_Aout_CAH_17	775		1315	0.00768246	AAAATTTGACAAAAGCAAGGCTAAGAAAAGGTTAAGCACCTGCAAAACAATGTCATGTAAAAACGATCTTGGTCCATGTTAATTTGCATTACTTACGACAAAATTTCCTATCACTACAGTGGCCAAGAAAAATGGTATGCAGGATACATCACCGACAAGCATACAATCCCACATTGATTCAATCCATTCTCCGCATAGCACACGGAACACAATCATGAAGGAATGCATGAAATCTGTAAAATTCCATCTTGGCAGAT	x					1796	ATTTTGCTCCACTCAGAATTTAATGCATTGTTCACGCTGAACAATAGCGGTTAGCTGGGAATAATAAGGAACTGCATTTAATTCATTATTTTAGGATGTCTAATAGTCTCAATAGTTAAAAAATTGAATTTCATGTATTTTGGTGGTAGCAATATTCCGATTAATATTCAATTAAATGTAGCGAACGTACAACATTTCACGTTCACTT
DNA_Plate_4_G9	Dabola_Aout_CAH_17	1414		2277	0.00492611	AAAATTTGACAAAAGCAAGGCTAAGAAAAGGTTAAGCACCTGCAAAACAATGTCATGTAAAAACGATCTTGGTCCATGTTAATTTGCATTACTTACGACAAAATTTCCTATCACTACAGTGGCCAAGAAAAATGGTATGCAGGATACATCACCGACAAGCATACAATCCCACATTGATTCAATCCATTCTCCGCATAGCACACGGAACACAATCATGAAGGAATGCATGAAATCTGTAAAATTCCATCTTGGCAGAT	x					2176	ATTTTGCTCCACTCAGAATTTAATGCATTGTTCACGCTGAACAATAGCGGTTAGCTGGGAATAATAAGGAACTGCATTTAATTCATTATTTTAGGATGTCTAATAGTCTCAATAGTTAAAAAATTGAATTTCATGTATTTTGGTGGTAGCAATATTCCGATTAATATTCAATTAAATGTAGCGAACGTACAACATTTCACGTTCACTT
DNA_Plate_4_H10	Boffa_CAH_17	2714		4366	0.00513196	AAAATTTGACAAAAGCAAGGCTAAGAAAAGGTTAAGCACCTGCAAAACAATGTCATGTAAAAACGATCTTGCTCCATGTTCATTTGCATTACTTACGACTAAATTTCCTATCACTACAGTGGCCAAGAAAAATGGTATGCAGGATACATCACCGACAAGCATACAATCCCACATTGATTCAATCCATTCTCCGCATAGCACACGGAACACAATCATGAAGGAATGCATGAAATCTGTAAAATTCCATCTTGGCAGAT			x			4024	ATTTCGCTCCACTCAGAATTTAATGCATTGTTCACGCTGAACAATAGCGGTCACCTGGGAATGAGAAGGAACTGCATTTAATTCATTATTTTAGTATGTTTAATAGTCTCAATAGTTGAAAAATTGAATTTCATGTATTTTGGTGGTAGCAATATTCCAATTAATATTCAATGAAATGTAGTGAACTTACAAAATTTCACGTTCACTT
DNA_Plate_4_H11	Boffa_CAH_17	2714		4277	0.00549652	AAAATTTGACAAAAGCAAGGCTAAGAAAAGGTTAAGCACCTGCAAAACAATGTCATGTAAAAACGATCTTGCTCCATGTTCATTTGCATTACTTACGACTAAATTTCCTATCACTACAGTGGCCAAGAAAAATGGTATGCAGGATACATCACCGACAAGCATACAATCCCACATTGATTCAATCCATTCTCCGCATAGCACACGGAACACAATCATGAAGGAATGCATGAAATCTGTAAAATTCCATCTTGGCAGAT			x			3602	ATTTCGCTCCACTCAGAATTTAATGCATTGTTCACGCTGAACAATAGCGGTCACCTGGGAATGAGAAGGAACTGCATTTAATTCATTATTTTAGTATGTTTAATAGTCTCAATAGTTGAAAAATTGAATTTCATGTATTTTGGTGGTAGCAATATTCCAATTAATATTCAATGAAATGTAGTGAACTTACAAAATTTCACGTTCACTT
DNA_Plate_4_H12	Kissidougou_CAH_17	2345		3624	0.00509122	AAAATTTGACAAAAGCAAGGCTAAGAAAAGGTTAAGCACCTGCAAAACAATGTCATGTAAAAACGATCTTGGTCCATGTTAATTTGCATTACTTACGACAAAATTTCCTATCACTACAGTGGCCAAGAAAAATGGTATGCAGGATACATCACCGACAAGCATACAATCCCACATTGATTCAATCCATTCTCCGCATAGCACACGGAACACAATCATGAAGGAATGCATGAAATCTGTAAAATTCCATCTTGGCAGAT	x					3550	ATTTTGCTCCACTCAGAATTTAATGCATTGTTCACGCTGAACAATAGCGGTTAGCTGGGAATAATAAGGAACTGCATTTAATTCATTATTTTAGGATGTCTAATAGTCTCAATAGTTAAAAAATTGAATTTCATGTATTTTGGTGGTAGCAATATTCCGATTAATATTCAATTAAATGTAGCGAACGTACAACATTTCACGTTCACTT
DNA_Plate_4_H1	Boffa_CAH_17	2282		3673	0.00479721	AAAATTTGACAAAAGCAAGGCTAAGAAAAGGTTAAGCACCTGCAAAACAATGTCATGTAAAAACGATCTTGCTCCATGTTCATTTGCATTACTTACGACTAAATTTCCTATCACTACAGTGGCCAAGAAAAATGGTATGCAGGATACATCACCGACAAGCATACAATCCCACATTGATTCAATCCATTCTCCGCATAGCACACGGAACACAATCATGAAGGAATGCATGAAATCTGTAAAATTCCATCTTGGCAGAT			x			3914	ATTTCGCTCCACTCAGAATTTAATGCATTGTTCACGCTGAACAATAGCGGTCACCTGGGAATGAGAAGGAACTGCATTTAATTCATTATTTTAGTATGTTTAATAGTCTCAATAGTTGAAAAATTGAATTTCATGTATTTTGGTGGCAGCAATATTCCAATTAATATTCAATGAAATGTAGTGAACTTACAAAATTTCACGTTCACTT
DNA_Plate_4_H2	H2O	464		762	0.012766	AAAATTTGACAAAAGCAAGGCTAAGAAAAGGTTAAGCACCTGCAAAACAATGTCATGTAAAAACGATCTTGGTCCATGTTAATTTGCATTACTTACGACAAAATTTCCTATCACTACAGTGGCCAAGAAAAATGGTATGCAGGATACATCACCGACAAGCATACAATCCCACATTGATTCAATCCATTCTCCGCATAGCACACGGAACACAATCATGAAGGAATGCATGAAATCTGTAAAATTCCATCTTGGCAGAT	x					951	ATTTTGCTCCACTCAGAATTTAATGCATTGTTCACGCTGAACAATAGCGGTTAGCTGGGAATAATAAGGAACTGCATTTAATTCATTATTTTAGGATGTCTAATAGTCTCAATAGTTAAAAAATTGAATTTCATGTATTTTGGTGGTAGCAATATTCCGATTAATATTCAATTAAATGTAGCGAACGTACAACATTTCACGTTCACTT
DNA_Plate_4_H3	Boffa_CAH_17	3453		5601	0.00489914	AAAATTTGACAAAAGCAAGGCTAAGAAAAGGTTAAGCACCTGCAAAACAATGTCATGTAAAAACGATCTTGGTCCATGTTAATTTGCATTACTTACGACAAAATTTCCTATCACTACAGTGGCCAAGAAAAATGGTATGCAGGATACATCACCGACAAGCATACAATCCCACATTGATTCAATCCATTCTCCGCATAGCACACGGAACACAATCATGAAGGAATGCATGAAATCTGTAAAATTCCATCTTGGCAGAT		x				1314	ATTTTACTCCACTCAGAATTTAATGCATTGTTCACGCTGAACAATAGCGGTTAGCTGAGAATAATAAGGAACTGCATTTAATTCATTATTTTAGGATGTTTAATAGTCTCAAGTCTCAAAATGGGCCGGTCTCGTAGTACAGTCGTCTACTCGTACGACTTAACAACAGGCCTGTCATGGGTTCAATCCCCAAATAGACCGCGCCGCCATACGTAGGACTGACTATCCTGCTATGGGGGGGAATCAATTAGTCACTGAAAGCCAAGCCCACAAGTGGTTACAGACAGGCCTTGACCGACATCGGTTGTTGAGCCAAAAGAAGAAGAAGAAGAATAGTCTAAATAGTTAAAAAATTGAATTTCATGTATTTTGGTGGTAGCAATATTCCGATTAATATTC…
DNA_Plate_4_H4	H2O
DNA_Plate_4_H5	Kissidougou_CAH_17	2621		4121	0.00569044	AAAATTTGACAAAAGCAAGGCTAAGAAAAGGTTAAGCACCTGCAAAACAATGTCATGTAAAAACGATCTTGGTCCATGTTAATTTGCATTACTTACGACAAAATTTCCTATCACTACAGTGGCCAAGAAAAATGGTATGCAGGATACATCACCGACAAGCATACAATCCCACATTGATTCAATCCATTCTCCGCATAGCACACGGAACACAATCATGAAGGAATGCATGAAATCTGTAAAATTCCATCTTGGCAGAT	x					4143	ATTTTGCTCTACTCAGAATTTAATGCATTGTTCACGCTGAACAATAGCGGTTAGCTGGGAATAATAAGGAACTGCATTTAATTCATTATTTTAGGATGTCTAATAGTCTCAATAGTTAAAAAATTGAATTTCATGTATTTTGGTGGTAGCAATATTCCGATTAATATTCAATTAAATGTAGCGAACGTACAACATTTCACGTTCACTT
DNA_Plate_4_H6	Boffa_CAH_17	714		1438	0.00970874	AAAATTTGACAAAAGCAAGGCTAAGAAAAGGTTAAGCACCTGCAAAACAATGTCATGTAAAAACGATCTTGCTCCATGTTCATTTGCATTACTTACGACTAAATTTCCTATCACTACAGTGGCCAAGAAAAATGGTATGCAGGATACATCACCGACAAGCATACAATCCCACATTGATTCAATCCATTCTCCGCATAGCACACGGAACACAATCATGAAGGAATGCATGAAATCTGTAAAATTCCATCTTGGCAGAT			x			2053	ATTTCGCTCCACTCAGAATTTAATGCATTGTTCACGCTGAACAATAGCGGTCACCTGGGAATGAGAAGGAACTGCATTTAATTCATTATTTTAGTATGTTTAATAGTCTCAATAGTTGAAAAATTGAATTTCATGTATTTTGGTGGTAGCAATATTCCAATTAATATTCAATGAAATGTAGTGAACTTACAAAATTTCACGTTCACTT
DNA_Plate_4_H7	Faranah_CAH_16	2059		3453	0.00531401	AAAATTTGACAAAAGCAAGGCTAAGAAAAGGTTAAGCACCTGCAAAACAATGTCATGTAAAAACGATCTTGGTCCATGTTAATTTGCATTACTTACGACAAAATTTCCTATCACTACAGTGGCCAAGAAAAATGGTATGCAGGATACATCACCGACAAGCATACAATCCCACATTGATTCAATCCATTCTCCGCATAGCACACGGAACACAATCATGAAGGAATGCATGAAATCTGTAAAATTCCATCTTGGCAGAT	x					4279	ATTTTGCTCCACTCAGAATTTAATGCATTGTTCACGCTGAACAATAGCGGTTAGCTGGGAATAATAAGGAACTGCATTTAATTCATTATTTTAGGATGTCTAATAGTCTCAATAGTTAAAAAATTGAATTTCATGTATTTTGGTGGTAGCAATATTCCGATTAATATTCAATTAAATGTAGCGAACGTACAACATTTCACGTTCACTT
DNA_Plate_4_H8	H2O
DNA_Plate_4_H9	Faranah_CAH_16	3293		5192	0.00423344	AAAATTTGACAAAAGCAAGGCTAAGAAAAGGTTAAGCACCTGCAAAACAATGTCATGTAAAAACGATCTTGGTCCATGTTAATTTGCATTACTTACGACAAAATTTCCTATCACTACAGTGGCCAAGAAAAATGGTATGCAGGATACATCACCGACAAGCATACAATCCCACATTGATTCAATCCATTCTCCGCATAGCACACGGAACACAATCATGAAGGAATGCATGAAATCTGTAAAATTCCATCTTGGCAGAT		x				1032	ATTTTACTCCACTCAGAATTTAATGCATTGTTCACGCTGAACAATAGCGGTTAGCTGAGAATAATAAGGAACTGCATTTAATTCATTATTTTAGGATGTTTAATAGTCTCAAGTCTCAAAATGGGCCGGTCTCGTAGTACAGTCGTCTACTCGTACGACTTAACAACAGGCCTGTCATGGGTTCAATCCCCAAATAGACCGCGCCGCCATACGTAGGACTGACTATCCTGCTATGGGGGGGAATCAATTAGTCACTGAAAGCCAAGCCCACAAGTGGTTACAGACAGGCCTTGACCGACATCGGTTGTTGAGCCAAAAGAAGAAGAAGAAGAATAGTCTAAATAGTTAAAAAATTGAATTTCATGTATTTTGGTGGTAGCAATATTCCGATTAATATTC…
DNA_Plate_5_A10	Faranah_CAH_16	2284		3701	0.00479303	AAAATTTGACAAAAGCAAGGCTAAGAAAAGGTTAAGCACCTGCAAAACAATGTCATGTAAAAACGATCTTGGTCCATGTTAATTTGCATTACTTACGACAAAATTTCCTATCACTACAGTGGCCAAGAAAAATGGTATGCAGGATACATCACCGACAAGCATACAATCCCACATTGATTCAATCCATTCTCCGCATAGCACACGGAACACAATCATGAAGGAATGCATGAAATCTGTAAAATTCCATCTTGGCAGAT	x					6828	ATTTTGCTCCACTCAGAATTTAATGCATTGTTCACGCTGAACAATAGCGGTTAGCTGGGAATAATAAGGAACTGCATTTAATTCATTATTTTAGGATGTCTAATAGTCTCAATAGTTAAAAAATTGAATTTCATGTATTTTGGTGGTAGCAATATTCCGATTAATATTCAATTAAATGTAGCGAACGTACAACATTTCACGTTCACTT
DNA_Plate_5_A11	H2O	1770		3015	0.00729108	AAAATTTGACAAAAGCAAGGCTAAGAAAAGGTTAAGCACCTGCAAAACAATGTCATGTAAAAACGATCTTGGTCCATGTTAATTTGCATTACTTACGACAAAATTTCCTATCACTACAGTGGCCAAGAAAAATGGTATGCAGGATACATCACCGACAAGCATACAATCCCACATTGATTCAATCCATTCTCCGCATAGCACACGGAACACAATCATGAAGGAATGCATGAAATCTGTAAAATTCCATCTTGGCAGAT	x					4527	ATTTTGCTCCACTCAGAATTTAATGCATTGTTCACGCTGAACAATAGCGGTTAGCTGGGAATAATAAGGAACTGCATTTAATTCATTATTTTAGGATGTCTAATAGTCTCAATAGTTAAAAAATTGAATTTCATGTATTTTGGTGGTAGCAATATTCCGATTAATATTCAATTAAATGTAGCGAACGTACAACATTTCACGTTCACTT
DNA_Plate_5_A12	Kankan_Aout_CAH_17	1025		1712	0.00870406	AAAATTTGACAAAAGCAAGGCTAAGAAAAGGTTAAGCACCTGCAAAACAATGTCATGTAAAAACGATCTTGGTCCATGTTAATTTGCATTACTTACGACAAAATTTCCTATCACTACAGTGGCCAAGAAAAATGGTATGCAGGATACATCACCGACAAGCATACAATCCCACATTGATTCAATCCATTCTCCGCATAGCACACGGAACACAATCATGAAGGAATGCATGAAATCTGTAAAATTCCATCTTGGCAGAT	x					3474	ATTTTGCTCCACTCAGAATTTAATGCATTGTTCACGCTGAACAATAGCGGTTAGCTGGGAATAATAAGGAACTGCATTTAATTCATTATTTTAGGATGTCTAATAGTCTCAATAGTTAAAAAATTGAATTTCATGTATTTTGGTGGTAGCAATATTCCGATTAATATTCAATTAAATGTAGCGAACGTACAACATTTCACGTTCACTT
DNA_Plate_5_A1	Kissidougou_Aout_CAH_17	2220		3602	0.0080429	AAAATTTGACAAAAGCAAGGCTAAGAAAAGGTTAAGCACCTGCAAAACAATGTCATGTAAAAACGATCTTGGTCCATGTTAATTTGCATTACTTACGACAAAATTTCCTATCACTACAGTGGCCAAGAAAAATGGTATGCAGGATACATCACCGACAAGCATACAATCCCACATTGATTCAATCCATTCTCCGCATAGCACACGGAACACAATCATGAAGGAATGCATGAAATCTGTAAAATTCCATCTTGGCAGAT	x					7060	ATTTTGCTCCACTCAGAATTTAATGCATTGTTCACGCTGAACAATAGCGGTTAGCTGGGAATAATAAGGAACTGCATTTAATTCATTATTTTAGGATGTCTAATAGTCTCAATAGTTAAAAAATTGAATTTCATGTATTTTGGTGGTAGCAATATTCCGATTAATATTCAATTAAATGTAGCGAACGTACAACATTTCACGTTCACTT
DNA_Plate_5_A2	Boffa_CAH_17	1433		2505	0.00761773	AAAATTTGACAAAAGCAAGGCTAAGAAAAGGTTAAGCACCTGCAAAACAATGTCATGTAAAAACGATCTTGCTCCATGTTCATTTGCATTACTTACGACTAAATTTCCTATCACTACAGTGGCCAAGAAAAATGGTATGCAGGATACATCACCGACAAGCATACAATCCCACATTGATTCAATCCATTCTCCGCATAGCACACGGAACACAATCATGAAGGAATGCATGAAATCTGTAAAATTCCATCTTGGCAGAT			x			5131	ATTTCGCTCCACTCAGAATTTAATGCATTGTTCACGCTGAACAATAGCGGTCACCTGGGAATGAGAAGGAACTGCATTTAATTCATTATTTTAGTATGTTTAATAGTCTCAATAGTTGAAAAATTGAATTTCATGTATTTTGGTGGTAGCAATATTCCAATTAATATTCAATGAAATGTAGTGAACTTACAAAATTTCACGTTCACTT
DNA_Plate_5_A3	Kankan_Aout_CAH_17	1846		3003	0.00592353	AAAATTTGACAAAAGCAAGGCTAAGAAAAGGTTAAGCACCTGCAAAACAATGTCATGTAAAAACGATCTTGGTCCATGTTAATTTGCATTACTTACGACAAAATTTCCTATCACTACAGTGGCCAAGAAAAATGGTATGCAGGATACATCACCGACAAGCATACAATCCCACATTGATTCAATCCATTCTCCGCATAGCACACGGAACACAATCATGAAGGAATGCATGAAATCTGTAAAATTCCATCTTGGCAGAT	x					5870	ATTTTGCTCCACTCAGAATTTAATGCATTGTTCACGCTGAACAATAGCGGTTAGCTGGGAATAATAAGGAACTGCATTTAATTCATTATTTTAGGATGTCTAATAGTCTCAATAGTTAAAAAATTGAATTTCATGTATTTTGGTGGTAGCAATATTCCGATTAATATTCAATTAAATGTAGCGAACGTACAACATTTCACGTTCACTT
DNA_Plate_5_A4	Kissidougou_CAH_17	1611		2583	0.00616903	AAAATTTGACAAAAGCAAGGCTAAGAAAAGGTTAAGCACCTGCAAAACAATGTCATGTAAAAACGATCTTGGTCCATGTTAATTTGCATTACTTACGACAAAATTTCCTATCACTACAGTGGCCAAGAAAAATGGTATGCAGGATACATCACCGACAAGCATACAATCCCACATTGATTCAATCCATTCTCCGCATAGCACACGGAACACAATCATGAAGGAATGCATGAAATCTGTAAAATTCCATCTTGGCAGAT	x					5501	ATTTTGCTCCACTCAGAATTTAATGCATTGTTCACGCTGAACAATAGCGGTTAGCTGGGAATAATAAGGAACTGCATTTAATTCATTATTTTAGGATGTCTAATAGTCTCAATAGTTAAAAAATTGAATTTCATGTATTTTGGTGGTAGCAATATTCCGATTAATATTCAATTAAATGTAGCGAACGTACAACATTTCACGTTCACTT
DNA_Plate_5_A5	Kankan_Pyrethre_17	590		1021	0.00840336	AAAATTTGACAAAAGCAAGGCTAAGAAAAGGTTAAGCACCTGCAAAACAATGTCATGTAAAAACGATCTTGGTCCATGTTAATTTGCATTACTTACGACAAAATTTCCTATCACTACAGTGGCCAAGAAAAATGGTATGCAGGATACATCACCGACAAGCATACAATCCCACATTGATTCAATCCATTCTCCGCATAGCACACGGAACACAATCATGAAGGAATGCATGAAATCTGTAAAATTCCATCTTGGCAGAT	x					1958	ATTTTGCTCCACTCAGAATTTAATGCATTGTTCACGCTGAACAATAGCGGTTAGCTGGGAATAATAAGGAACTGCATTTAATTCATTATTTTAGGATGTCTAATAGTCTCAATAGTTAAAAAATTGAATTTCATGTATTTTGGTGGTAGCAATATTCCGATTAATATTCAATTAAATGTAGCGAACGTACAACATTTCACGTTCACTT
DNA_Plate_5_A6	Kissidougou_Aout_CAH_17	2227		3592	0.0049151	AAAATTTGACAAAAGCAAGGCTAAGAAAAGGTTAAGCACCTGCAAAACAATGTCATGTAAAAACGATCTTGGTCCATGTTAATTTGCATTACTTACGACAAAATTTCCTATCACTACAGTGGCCAAGAAAAATGGTATGCAGGATACATCACCGACAAGCATACAATCCCACATTGATTCAATCCATTCTCCGCATAGCACACGGAACACAATCATGAAGGAATGCATGAAATCTGTAAAATTCCATCTTGGCAGAT	x					6293	ATTTTGCTCCACTCAGAATTTAATGCATTGTTCACGCTGAACAATAGCGGTTAGCTGGGAATAATAAGGAACTGCATTTAATTCATTATTTTAGGATGTCTAATAGTCTCAATAGTTAAAAAATTGAATTTCATGTATTTTGGTGGTAGCAATATTCCGATTAATATTCAATTAAATGTAGCGAACGTACAACATTTCACGTTCACTT
DNA_Plate_5_A7	Kissidougou_Aout_CAH_17	2044		3289	0.00728509	AAAATTTGACAAAAGCAAGGCTAAGAAAAGGTTAAGCACCTGCAAAACAATGTCATGTAAAAACGATCTTGGTCCATGTTAATTTGCATTACTTACGACAAAATTTCCTATCACTACAGTGGCCAAGAAAAATGGTATGCAGGATACATCACCGACAAGCATACAATCCCACATTGATTCAATCCATTCTCCGCATAGCACACGGAACACAATCATGAAGGAATGCATGAAATCTGTAAAATTCCATCTTGGCAGAT	x					5718	ATTTTGCTCCACTCAGAATTTAATGCATTGTTCACGCTGAACAATAGCGGTTAGCTGGGAATAATAAGGAACTGCATTTAATTCATTATTTTAGGATGTCTAATAGTCTCAATAGTTAAAAAATTGAATTTCATGTATTTTGGTGGTAGCAATATTCCGATTAATATTCAATTAAATGTAGCGAACGTACAACATTTCACGTTCACTT
DNA_Plate_5_A8	Kissidougou_Aout_CAH_17	2261		3629	0.00659051	AAAATTTGACAAAAGCAAGGCTAAGAAAAGGTTAAGCACCTGCAAAACAATGTCATGTAAAAACGATCTTGGTCCATGTTAATTTGCATTACTTACGACAAAATTTCCTATCACTACAGTGGCCAAGAAAAATGGTATGCAGGATACATCACCGACAAGCATACAATCCCACATTGATTCAATCCATTCTCCGCATAGCACACGGAACACAATCATGAAGGAATGCATGAAATCTGTAAAATTCCATCTTGGCAGAT	x					6596	ATTTTGCTCCACTCAGAATTTAATGCATTGTTCACGCTGAACAATAGCGGTTAGCTGGGAATAATAAGGAACTGCATTTAATTCATTATTTTAGGATGTCTAATAGTCTCAATAGTTAAAAAATTGAATTTCATGTATTTTGGTGGTAGCAATATTCCGATTAATATTCAATTAAATGTAGCGAACGTACAACATTTCACGTTCACTT
DNA_Plate_5_A9	Kankan_Pyrethre_17	745		1236	0.00666667	AAAATTTGACAAAAGCAAGGCTAAGAAAAGGTTAAGCACCTGCAAAACAATGTCATGTAAAAACGATCTTGGTCCATGTTAATTTGCATTACTTACGACAAAATTTCCTATCACTACAGTGGCCAAGAAAAATGGTATGCAGGATACATCACCGACAAGCATACAATCCCACATTGATTCAATCCATTCTCCGCATAGCACACGGAACACAATCATGAAGGAATGCATGAAATCTGTAAAATTCCATCTTGGCAGAT	x					2424	ATTTTGCTCCACTCAGAATTTAATGCATTGTTCACGCTGAACAATAGCGGTTAGCTGGGAATAATAAGGAACTGCATTTAATTCATTATTTTAGGATGTCTAATAGTCTCAATAGTTAAAAAATTGAATTTCATGTATTTTGGTGGTAGCAATATTCCGATTAATATTCAATTAAATGTAGCGAACGTACAACATTTCACGTTCACTT
DNA_Plate_5_B10	Kankan_Pyrethre_17	1561		2587	0.00573248	AAAATTTGACAAAAGCAAGGCTAAGAAAAGGTTAAGCACCTGCAAAACAATGTCATGTAAAAACGATCTTGGTCCATGTTAATTTGCATTACTTACGACAAAATTTCCTATCACTACAGTGGCCAAGAAAAATGGTATGCAGGATACATCACCGACAAGCATACAATCCCACATTGATTCAATCCATTCTCCGCATAGCACACGGAACACAATCATGAAGGAATGCATGAAATCTGTAAAATTCCATCTTGGCAGAT	x					4565	ATTTTGCTCCACTCAGAATTTAATGCATTGTTCACGCTGAACAATAGCGGTTAGCTGGGAATAATAAGGAACTGCATTTAATTCATTATTTTAGGATGTCTAATAGTCTCAATAGTTAAAAAATTGAATTTCATGTATTTTGGTGGTAGCAATATTCCGATTAATATTCAATTAAATGTAGCGAACGTACAACATTTCACGTTCACTT
DNA_Plate_5_B11	H2O
DNA_Plate_5_B12	Kankan_Aout_CAH_17	965		1695	0.00822199	AAAATTTGACAAAAGCAAGGCTAAGAAAAGGTTAAGCACCTGCAAAACAATGTCATGTAAAAACGATCTTGGTCCATGTTAATTTGCATTACTTACGACAAAATTTCCTATCACTACAGTGGCCAAGAAAAATGGTATGCAGGATACATCACCGACAAGCATACAATCCCACATTGATTCAATCCATTCTCCGCATAGCACACGGAACACAATCATGAAGGAATGCATGAAATCTGTAAAATTCCATCTTGGCAGAT	x					3004	ATTTTGCTCCACTCAGAATTTAATGCATTGTTCACGCTGAACAATAGCGGTTAGCTGGGAATAATAAGGAACTGCATTTAATTCATTATTTTAGGATGTCTAATAGTCTCAATAGTTAAAAAATTGAATTTCATGTATTTTGGTGGTAGCAATATTCCGATTAATATTCAATTAAATGTAGCGAACGTACAACATTTCACGTTCACTT
DNA_Plate_5_B1	Kissidougou_CAH_17	1569		2717	0.00821745	AAAATTTGACAAAAGCAAGGCTAAGAAAAGGTTAAGCACCTGCAAAACAATGTCATGTAAAAACGATCTTGGTCCATGTTAATTTGCATTACTTACGACAAAATTTCCTATCACTACAGTGGCCAAGAAAAATGGTATGCAGGATACATCACCGACAAGCATACAATCCCACATTGATTCAATCCATTCTCCGCATAGCACACGGAACACAATCATGAAGGAATGCATGAAATCTGTAAAATTCCATCTTGGCAGAT	x					4388	ATTTTGCTCCACTCAGAATTTAATGCATTGTTCACGCTGAACAATAGCGGTTAGCTGGGAATAATAAGGAACTGCATTTAATTCATTATTTTAGGATGTCTAATAGTCTCAATAGTTAAAAAATTGAATTTCATGTATTTTGGTGGTAGCAATATTCCGATTAATATTCAATTAAATGTAGCGAACGTACAACATTTCACGTTCACTT
DNA_Plate_5_B2	Kankan_Pyrethre_17	390		712	0.0126582	AAAATTTGACAAAAGCAAGGCTAAGAAAAGGTTAAGCACCTGCAAAACAATGTCATGTAAAAACGATCTTGGTCCATGTTAATTTGCATTACTTACGACAAAATTTCCTATCACTACAGTGGCCAAGAAAAATGGTATGCAGGATACATCACCGACAAGCATACAATCCCACATTGATTCAATCCATTCTCCGCATAGCACACGGAACACAATCATGAAGGAATGCATGAAATCTGTAAAATTCCATCTTGGCAGAT	x					1484	ATTTTGCTCCACTCAGAATTTAATGCATTGTTCACGCTGAACAATAGCGGTTAGCTGGGAATAATAAGGAACTGCATTTAATTCATTATTTTAGGATGTCTAATAGTCTCAATAGTTAAAAAATTGAATTTCATGTATTTTGGTGGTAGCAATATTCCGATTAATATTCAATTAAATGTAGCGAACGTACAACATTTCACGTTCACTT
DNA_Plate_5_B4	Kankan_Pyrethre_17	1528		2528	0.0071475	AAAATTTGACAAAAGCAAGGCTAAGAAAAGGTTAAGCACCTGCAAAACAATGTCATGTAAAAACGATCTTGGTCCATGTTAATTTGCATTACTTACGACAAAATTTCCTATCACTACAGTGGCCAAGAAAAATGGTATGCAGGATACATCACCGACAAGCATACAATCCCACATTGATTCAATCCATTCTCCGCATAGCACACGGAACACAATCATGAAGGAATGCATGAAATCTGTAAAATTCCATCTTGGCAGAT	x					4655	ATTTTGCTCCACTCAGAATTTAATGCATTGTTCACGCTGAACAATAGCGGTTAGCTGGGAATAATAAGGAACTGCATTTAATTCATTATTTTAGGATGTCTAATAGTCTCAATAGTTAAAAAATTGAATTTCATGTATTTTGGTGGTAGCAATATTCCGATTAATATTCAATTAAATGTAGCGAACGTACAACATTTCACGTTCACTT
DNA_Plate_5_B5	Dabola_Aout_CAH_17
DNA_Plate_5_B6	Faranah_CAH_16	1518		2649	0.00719424	AAAATTTGACAAAAGCAAGGCTAAGAAAAGGTTAAGCACCTGCAAAACAATGTCATGTAAAAACGATCTTGGTCCATGTTAATTTGCATTACTTACGACAAAATTTCCTATCACTACAGTGGCCAAGAAAAATGGTATGCAGGATACATCACCGACAAGCATACAATCCCACATTGATTCAATCCATTCTCCGCATAGCACACGGAACACAATCATGAAGGAATGCATGAAATCTGTAAAATTCCATCTTGGCAGAT	x	x				3746	ATTTTGCTCCACTCAGAATTTAATGCATTGTTCACGCTGAACAATAGCGGTTAGCTGGGAATAATAAGGAACTGCATTTAATTCATTATTTTAGGATGTCTAATAGTCTCAATAGTTAAAAAATTGAATTTCATGTATTTTGGTGGTAGCAATATTCCGATTAATATTCAATTAAATGTAGCGAACGTACAACATTTCACGTTCACTT/ATTTTACTCCACTCAGAATTTAATGCATTGTTCACGCTGAACAATAGCGGTTAGCTGAGAATAATAAGGAACTGCATTTAATTCATTATTTTAGGATGTTTAATAGTCTCAAGTCTCAAAATGGGCCGGTCTCGTAGTACAGTCGTCTACTCGTACGACTTAACAACAGGCCTGTCATGGGTTCAATCCC…
DNA_Plate_5_B7	Faranah_CAH_16	1384		2499	0.0071736	AAAATTTGACAAAAGCAAGGCTAAGAAAAGGTTAAGCACCTGCAAAACAATGTCATGTAAAAACGATCTTGGTCCATGTTAATTTGCATTACTTACGACAAAATTTCCTATCACTACAGTGGCCAAGAAAAATGGTATGCAGGATACATCACCGACAAGCATACAATCCCACATTGATTCAATCCATTCTCCGCATAGCACACGGAACACAATCATGAAGGAATGCATGAAATCTGTAAAATTCCATCTTGGCAGAT	x					4176	ATTTTGCTCCACTCAGAATTTAATGCATTGTTCACGCTGAACAATAGCGGTTAGCTGGGAATAATAAGGAACTGCATTTAATTCATTATTTTAGGATGTCTAATAGTCTCAATAGTTAAAAAATTGAATTTCATGTATTTTGGTGGTAGCAATATTCCGATTAATATTCAATTAAATGTAGCGAACGTACAACATTTCACGTTCACTT
DNA_Plate_5_B8	Boffa_CAH_17	1209		2022	0.00738916	AAAATTTGACAAAAGCAAGGCTAAGAAAAGGTTAAGCACCTGCAAAACAATGTCATGTAAAAACGATCTTGCTCCATGTTCATTTGCATTACTTACGACTAAATTTCCTATCACTACAGTGGCCAAGAAAAATGGTATGCAGGATACATCACCGACAAGCATACAATCCCACATTGATTCAATCCATTCTCCGCATAGCACACGGAACACAATCATGAAGGAATGCATGAAATCTGTAAAATTCCATCTTGGCAGAT			x			3471	ATTTCGCTCCACTCAGAATTTAATGCATTGTTCACGCTGAACAATAGCGGTCACCTGGGAATGAGAAGGAACTGCATTTAATTCATTATTTTAGTATGTTTAATAGTCTCAATAGTTGAAAAATTGAATTTCATGTATTTTGGTGGTAGCAATATTCCAATTAATATTCAATGAAATGTAGTGAACTTACAAAATTTCACGTTCACTT
DNA_Plate_5_B9	Kankan_Pyrethre_17	1064		1862	0.00746269	AAAATTTGACAAAAGCAAGGCTAAGAAAAGGTTAAGCACCTGCAAAACAATGTCATGTAAAAACGATCTTGGTCCATGTTAATTTGCATTACTTACGACAAAATTTCCTATCACTACAGTGGCCAAGAAAAATGGTATGCAGGATACATCACCGACAAGCATACAATCCCACATTGATTCAATCCATTCTCCGCATAGCACACGGAACACAATCATGAAGGAATGCATGAAATCTGTAAAATTCCATCTTGGCAGAT	x					3080	ATTTTGCTCCACTCAGAATTTAATGCATTGTTCACGCTGAACAATAGCGGTTAGCTGGGAATAATAAGGAACTGCATTTAATTCATTATTTTAGGATGTCTAATAGTCTCAATAGTTAAAAAATTGAATTTCATGTATTTTGGTGGTAGCAATATTCCGATTAATATTCAATTAAATGTAGCGAACGTACAACATTTCACGTTCACTT
DNA_Plate_5_C10	Boffa_CAH_17	2434		3809	0.00734095	AAAATTTGACAAAAGCAAGGCTAAGAAAAGGTTAAGCACCTGCAAAACAATGTCATGTAAAAACGATCTTGGTCCATGTTAATTTGCATTACTTACGACAAAATTTCCTATCACTACAGTGGCCAAGAAAAATGGTATGCAGGATACATCACCGACAAGCATACAATCCCACATTGATTCAATCCATTCTCCGCATAGCACACGGAACACAATCATGAAGGAATGCATGAAATCTGTAAAATTCCATCTTGGCAGAT		x				2015	ATTTTACTCCACTCAGAATTTAATGCATTGTTCACGCTGAACAATAGCGGTTAGCTGAGAATAATAAGGAACTGCATTTAATTCATTATTTTAGGATGTTTAATAGTCTCAAGTCTCAAAATGGGCCGGTCTCGTAGTACAGTCGTCTACTCGTACGACTTAACAACAGGCCTGTCATGGGTTCAATCCCCAAATAGACCGCGCCGCCATACGTAGGACTGACTATCCTGCTATGGGGGGGAATCAATTAGTCACTGAAAGCCAAGCCCACAAGTGGTTACAGACAGGCCTTGACCGACATCGGTTGTTGAGCCAAAAGAAGAAGAAGAAGAATAGTCTAAATAGTTAAAAAATTGAATTTCATGTATTTTGGTGGTAGCAATATTCCGATTAATATTC…
DNA_Plate_5_C11	Kissidougou_CAH_17	2317		3512	0.00472509	AAAATTTGACAAAAGCAAGGCTAAGAAAAGGTTAAGCACCTGCAAAACAATGTCATGTAAAAACGATCTTGGTCCATGTTAATTTGCATTACTTACGACAAAATTTCCTATCACTACAGTGGCCAAGAAAAATGGTATGCAGGATACATCACCGACAAGCATACAATCCCACATTGATTCAATCCATTCTCCGCATAGCACACGGAACACAATCATGAAGGAATGCATGAAATCTGTAAAATTCCATCTTGGCAGAT	x					6795	ATTTTGCTCCACTCAGAATTTAATGCATTGTTCACGCTGAACAATAGCGGTTAGCTGGGAATAATAAGGAACTGCATTTAATTCATTATTTTAGGATGTCTAATAGTCTCAATAGTTAAAAAATTGAATTTCATGTATTTTGGTGGTAGCAATATTCCGATTAATATTCAATTAAATGTAGCGAACGTACAACATTTCACGTTCACTT
DNA_Plate_5_C12	Kankan_Pyrethre_17	2111		3276	0.00565238	AAAATTTGACAAAAGCAAGGCTAAGAAAAGGTTAAGCACCTGCAAAACAATGTCATGTAAAAACGATCTTGGTCCATGTTAATTTGCATTACTTACGACAAAATTTCCTATCACTACAGTGGCCAAGAAAAATGGTATGCAGGATACATCACCGACAAGCATACAATCCCACATTGATTCAATCCATTCTCCGCATAGCACACGGAACACAATCATGAAGGAATGCATGAAATCTGTAAAATTCCATCTTGGCAGAT	x					6511	ATTTTGCTCCACTCAGAATTTAATGCATTGTTCACGCTGAACAATAGCGGTTAGCTGGGAATAATAAGGAACTGCATTTAATTCATTATTTTAGGATGTCTAATAGTCTCAATAGTTAAAAAATTGAATTTCATGTATTTTGGTGGTAGCAATATTCCGATTAATATTCAATTAAATGTAGCGAACGTACAACATTTCACGTTCACTT
DNA_Plate_5_C1	Faranah_CAH_16	1225	1191	3873	0.492964	AAAATTTGACAAAAGCAAGGCTAAGAAAAGGTTAAGCACCTGCAAAACAATGTCATGTAAAAACGATCTTGGTCCATGTTAATTTGCATTACTTACGACTAAATTTCCTATCACTACAGTGGCCAAGAAAAATGGTATGCAGGATACATCACCGACAAGCATACAATCCCACATTGATTCAATCCATTCTCCGCATAGCACACGGAACACAATCATGAAGGAATGCATGAAATCTGTAAAATTCCATCTTGGCAGAT/ AAAATTTGACAAAAGCAAGGCTAAGAAAAGGTTAAGCACCTGCAAAACAATGTCATGTAAAAACGATCTTGGTCCATGTTAATTTGCATTACTTACGACAAAATTTCCTATCACTACAGTGGCCAAGAAAAATGGTATGC…		x				2194	ATTTTACTCCACTCAGAATTTAATGCATTGTTCACGCTGAACAATAGCGGTTAGCTGAGAATAATAAGGAACTGCATTTAATTCATTATTTTAGGATGTTTAATAGTCTCAAGTCTCAAAATGGGCCGGTCTCGTAGTACAGTCGTCTACTCGTACGACTTAACAACAGGCCTGTCATGGGTTCAATCCCCAAATAGACCGCGCCGCCATACGTAGGACTGACTATCCTGCTATGGGGGGGAATCAATTAGTCACTGAAAGCCAAGCCCACAAGTGGTTACAGACAGGCCTTGACCGACATCGGTTGTTGAGCCAAAAGAAGAAGAAGAAGAATAGTCTAAATAGTTAAAAAATTGAATTTCATGTATTTTGGTGGTAGCAATATTCCGATTAATATTC…
DNA_Plate_5_C2	H2O
DNA_Plate_5_C3	Kissidougou_Aout_CAH_17	2182		3332	0.00501596	AAAATTTGACAAAAGCAAGGCTAAGAAAAGGTTAAGCACCTGCAAAACAATGTCATGTAAAAACGATCTTGGTCCATGTTAATTTGCATTACTTACGACAAAATTTCCTATCACTACAGTGGCCAAGAAAAATGGTATGCAGGATACATCACCGACAAGCATACAATCCCACATTGATTCAATCCATTCTCCGCATAGCACACGGAACACAATCATGAAGGAATGCATGAAATCTGTAAAATTCCATCTTGGCAGAT	x					6068	ATTTTGCTCCACTCAGAATTTAATGCATTGTTCACGCTGAACAATAGCGGTTAGCTGGGAATAATAAGGAACTGCATTTAATTCATTATTTTAGGATGTCTAATAGTCTCAATAGTTAAAAAATTGAATTTCATGTATTTTGGTGGTAGCAATATTCCGATTAATATTCAATTAAATGTAGCGAACGTACAACATTTCACGTTCACTT
DNA_Plate_5_C4	Kankan_Pyrethre_17						x					112	ATTTTGCTCCACTCAGAATTTAATGCATTGTTCACGCTGAACAATAGCGGTTAGCTGGGAATAATAAGGAACTGCATTTAATTCATTATTTTAGGATGTCTAATAGTCTCAATAGTTAAAAAATTGAATTTCATGTATTTTGGTGGTAGCAATATTCCGATTAATATTCAATTAAATGTAGCGAACGTACAACATTTCACGTTCACTT
DNA_Plate_5_C5	Faranah_CAH_16						x					105	ATTTTGCTCCACTCAGAATTTAATGCATTGTTCACGCTGAACAATAGCGGTTAGCTGGGAATAATAAGGAACTGCATTTAATTCATTATTTTAGGATGTCTAATAGTCTCAATAGTTAAAAAATTGAATTTCATGTATTTTGGTGGTAGCAATATTCCGATTAATATTCAATTAAATGTAGCGAACGTACAACATTTCACGTTCACTT
DNA_Plate_5_C6	Kissidougou_CAH_17	1174		1770	0.00760778	AAAATTTGACAAAAGCAAGGCTAAGAAAAGGTTAAGCACCTGCAAAACAATGTCATGTAAAAACGATCTTGGTCCATGTTAATTTGCATTACTTACGACAAAATTTCCTATCACTACAGTGGCCAAGAAAAATGGTATGCAGGATACATCACCGACAAGCATACAATCCCACATTGATTCAATCCATTCTCCGCATAGCACACGGAACACAATCATGAAGGAATGCATGAAATCTGTAAAATTCCATCTTGGCAGAT	x					3794	ATTTTGCTCCACTCAGAATTTAATGCATTGTTCACGCTGAACAATAGCGGTTAGCTGGGAATAATAAGGAACTGCATTTAATTCATTATTTTAGGATGTCTAATAGTCTCAATAGTTAAAAAATTGAATTTCATGTATTTTGGTGGTAGCAATATTCCGATTAATATTCAATTAAATGTAGCGAACGTACAACATTTCACGTTCACTT
DNA_Plate_5_C7	Mamou_CAH_16	669		1037	0.0074184	AAAATTTGACAAAAGCAAGGCTAAGAAAAGGTTAAGCACCTGCAAAACAATGTCATGTAAAAACGATCTTGGTCCATGTTAATTTGCATTACTTACGACAAAATTTCCTATCACTACAGTGGCCAAGAAAAATGGTATGCAGGATACATCACCGACAAGCATACAATCCCACATTGATTCAATCCATTCTCCGCATAGCACACGGAACACAATCATGAAGGAATGCATGAAATCTGTAAAATTCCATCTTGGCAGAT	x					1857	ATTTTGCTCTACTCAGAATTTAATGCATTGTTCACGCTGAACAATAGCGGTTAGCTGGGAATAATAAGGAACTGCATTTAATTCATTATTTTAGGATGTCTAATAGTCTCAATAGTTAAAAAATTGAATTTCATGTATTTTGGTGGTAGCAATATTCCGATTAATATTCAATTAAATGTAGCGAACGTACAACATTTCACGTTCACTT
DNA_Plate_5_C8	Kankan_Pyrethre_17	1701		2586	0.00526316	AAAATTTGACAAAAGCAAGGCTAAGAAAAGGTTAAGCACCTGCAAAACAATGTCATGTAAAAACGATCTTGGTCCATGTTAATTTGCATTACTTACGACAAAATTTCCTATCACTACAGTGGCCAAGAAAAATGGTATGCAGGATACATCACCGACAAGCATACAATCCCACATTGATTCAATCCATTCTCCGCATAGCACACGGAACACAATCATGAAGGAATGCATGAAATCTGTAAAATTCCATCTTGGCAGAT	x					5177	ATTTTGCTCCACTCAGAATTTAATGCATTGTTCACGCTGAACAATAGCGGTTAGCTGGGAATAATAAGGAACTGCATTTAATTCATTATTTTAGGATGTCTAATAGTCTCAATAGTTAAAAAATTGAATTTCATGTATTTTGGTGGTAGCAATATTCCGATTAATATTCAATTAAATGTAGCGAACGTACAACATTTCACGTTCACTT
DNA_Plate_5_C9	Dabola_Aout_CAH_17	667		1046	0.0089153	AAAATTTGACAAAAGCAAGGCTAAGAAAAGGTTAAGCACCTGCAAAACAATGTCATGTAAAAACGATCTTGGTCCATGTTAATTTGCATTACTTACGACAAAATTTCCTATCACTACAGTGGCCAAGAAAAATGGTATGCAGGATACATCACCGACAAGCATACAATCCCACATTGATTCAATCCATTCTCCGCATAGCACACGGAACACAATCATGAAGGAATGCATGAAATCTGTAAAATTCCATCTTGGCAGAT	x					1713	ATTTTGCTCCACTCAGAATTTAATGCATTGTTCACGCTGAACAATAGCGGTTAGCTGGGAATAATAAGGAACTGCATTTAATTCATTATTTTAGGATGTCTAATAGTCTCAATAGTTAAAAAATTGAATTTCATGTATTTTGGTGGTAGCAATATTCCGATTAATATTCAATTAAATGTAGCGAACGTACAACATTTCACGTTCACTT
DNA_Plate_5_D10	Mamou_CAH_16	1522		2498	0.00587851	AAAATTTGACAAAAGCAAGGCTAAGAAAAGGTTAAGCACCTGCAAAACAATGTCATGTAAAAACGATCTTGGTCCATGTTAATTTGCATTACTTACGACAAAATTTCCTATCACTACAGTGGCCAAGAAAAATGGTATGCAGGATACATCACCGACAAGCATACAATCCCACATTGATTCAATCCATTCTCCGCATAGCACACGGAACACAATCATGAAGGAATGCATGAAATCTGTAAAATTCCATCTTGGCAGAT	x					4827	ATTTTGCTCCACTCAGAATTTAATGCATTGTTCACGCTGAACAATAGCGGTTAGCTGGGAATAATAAGGAACTGCATTTAATTCATTATTTTAGGATGTCTAATAGTCTCAATAGTTAAAAAATTGAATTTCATGTATTTTGGTGGTAGCAATATTCCGATTAATATTCAATTAAATGTAGCGAACGTACAACATTTCACGTTCACTT
DNA_Plate_5_D11	Faranah_CAH_16	1043		1670	0.00571973	AAAATTTGACAAAAGCAAGGCTAAGAAAAGGTTAAGCACCTGCAAAACAATGTCATGTAAAAACGATCTTGGTCCATGTTAATTTGCATTACTTACGACAAAATTTCCTATCACTACAGTGGCCAAGAAAAATGGTATGCAGGATACATCACCGACAAGCATACAATCCCACATTGATTCAATCCATTCTCCGCATAGCACACGGAACACAATCATGAAGGAATGCATGAAATCTGTAAAATTCCATCTTGGCAGAT		x				911	ATTTTACTCCACTCAGAATTTAATGCATTGTTCACGCTGAACAATAGCGGTTAGCTGAGAATAATAAGGAACTGCATTTAATTCATTATTTTAGGATGTTTAATAGTCTCAAGTCTCAAAATGGGCCGGTCTCGTAGTACAGTCGTCTACTCGTACGACTTAACAACAGGCCTGTCATGGGTTCAATCCCCAAATAGACCGCGCCGCCATACGTAGGACTGACTATCCTGCTATGGGGGGGAATCAATTAGTCACTGAAAGCCAAGCCCACAAGTGGTTACAGACAGGCCTTGACCGACATCGGTTGTTGAGCCAAAAGAAGAAGAAGAAGAATAGTCTAAATAGTTAAAAAATTGAATTTCATGTATTTTGGTGGTAGCAATATTCCGATTAATATTC…
DNA_Plate_5_D12	H2O
DNA_Plate_5_D1	H2O
DNA_Plate_5_D2	Kankan_Aout_CAH_17	1365		2300	0.00510204	AAAATTTGACAAAAGCAAGGCTAAGAAAAGGTTAAGCACCTGCAAAACAATGTCATGTAAAAACGATCTTGGTCCATGTTAATTTGCATTACTTACGACAAAATTTCCTATCACTACAGTGGCCAAGAAAAATGGTATGCAGGATACATCACCGACAAGCATACAATCCCACATTGATTCAATCCATTCTCCGCATAGCACACGGAACACAATCATGAAGGAATGCATGAAATCTGTAAAATTCCATCTTGGCAGAT	x					4378	ATTTTGCTCCACTCAGAATTTAATGCATTGTTCACGCTGAACAATAGCGGTTAGCTGGGAATAATAAGGAACTGCATTTAATTCATTATTTTAGGATGTCTAATAGTCTCAATAGTTAAAAAATTGAATTTCATGTATTTTGGTGGTAGCAATATTCCGATTAATATTCAATTAAATGTAGCGAACGTACAACATTTCACGTTCACTT
DNA_Plate_5_D3	Faranah_CAH_16	1818		3085	0.00601422	AAAATTTGACAAAAGCAAGGCTAAGAAAAGGTTAAGCACCTGCAAAACAATGTCATGTAAAAACGATCTTGGTCCATGTTAATTTGCATTACTTACGACAAAATTTCCTATCACTACAGTGGCCAAGAAAAATGGTATGCAGGATACATCACCGACAAGCATACAATCCCACATTGATTCAATCCATTCTCCGCATAGCACACGGAACACAATCATGAAGGAATGCATGAAATCTGTAAAATTCCATCTTGGCAGAT	x					5773	ATTTTGCTCCACTCAGAATTTAATGCATTGTTCACGCTGAACAATAGCGGTTAGCTGGGAATAATAAGGAACTGCATTTAATTCATTATTTTAGGATGTCTAATAGTCTCAATAGTTAAAAAATTGAATTTCATGTATTTTGGTGGTAGCAATATTCCGATTAATATTCAATTAAATGTAGCGAACGTACAACATTTCACGTTCACTT
DNA_Plate_5_D4	Mamou_CAH_16	1207		2003	0.00658436	AAAATTTGACAAAAGCAAGGCTAAGAAAAGGTTAAGCACCTGCAAAACAATGTCATGTAAAAACGATCTTGGTCCATGTTAATTTGCATTACTTACGACAAAATTTCCTATCACTACAGTGGCCAAGAAAAATGGTATGCAGGATACATCACCGACAAGCATACAATCCCACATTGATTCAATCCATTCTCCGCATAGCACACGGAACACAATCATGAAGGAATGCATGAAATCTGTAAAATTCCATCTTGGCAGAT	x					4087	ATTTTGCTCTACTCAGAATTTAATGCATTGTTCACGCTGAACAATAGCGGTTAGCTGGGAATAATAAGGAACTGCATTTAATTCATTATTTTAGGATGTCTAATAGTCTCAATAGTTAAAAAATTGAATTTCATGTATTTTGGTGGTAGCAATATTCCGATTAATATTCAATTAAATGTAGCGAACGTACAACATTTCACGTTCACTT
DNA_Plate_5_D5	Kissidougou_Aout_CAH_17	604		1062	0.00821018	AAAATTTGACAAAAGCAAGGCTAAGAAAAGGTTAAGCACCTGCAAAACAATGTCATGTAAAAACGATCTTGGTCCATGTTAATTTGCATTACTTACGACAAAATTTCCTATCACTACAGTGGCCAAGAAAAATGGTATGCAGGATACATCACCGACAAGCATACAATCCCACATTGATTCAATCCATTCTCCGCATAGCACACGGAACACAATCATGAAGGAATGCATGAAATCTGTAAAATTCCATCTTGGCAGAT	x					3031	ATTTTGCTCCACTCAGAATTTAATGCATTGTTCACGCTGAACAATAGCGGTTAGCTGGGAATAATAAGGAACTGCATTTAATTCATTATTTTAGGATGTCTAATAGTCTCAATAGTTAAAAAATTGAATTTCATGTATTTTGGTGGTAGCAATATTCCGATTAATATTCAATTAAATGTAGCGAACGTACAACATTTCACGTTCACTT
DNA_Plate_5_D6	Kankan_Aout_CAH_17	942		2058	0.0177268	AAAATTTGACAAAAGCAAGGCTAAGAAAAGGTTAAGCACCTGCAAAACAATGTCATGTAAAAACGATCTTGGTCCATGTTAATTTGCATTACTTACGACAAAATTTCCTATCACTACAGTGGCCAAGAAAAATGGTATGCAGGATACATCACCGACAAGCATACAATCCCACATTGATTCAATCCATTCTCCGCATAGCACACGGAACACAATCATGAAGGAATGCATGAAATCTGTAAAATTCCATCTTGGCAGAT	x					3562	ATTTTGCTCCACTCAGAATTTAATGCATTGTTCACGCTGAACAATAGCGGTTAGCTGGGAATAATAAGGAACTGCATTTAATTCATTATTTTAGGATGTCTAATAGTCTCAATAGTTAAAAAATTGAATTTCATGTATTTTGGTGGTAGCAATATTCCGATTAATATTCAATTAAATGTAGCGAACGTACAACATTTCACGTTCACTT
DNA_Plate_5_D7	Kissidougou_Aout_CAH_17	811		1272	0.00855746	AAAATTTGACAAAAGCAAGGCTAAGAAAAGGTTAAGCACCTGCAAAACAATGTCATGTAAAAACGATCTTGGTCCATGTTAATTTGCATTACTTACGACAAAATTTCCTATCACTACAGTGGCCAAGAAAAATGGTATGCAGGATACATCACCGACAAGCATACAATCCCACATTGATTCAATCCATTCTCCGCATAGCACACGGAACACAATCATGAAGGAATGCATGAAATCTGTAAAATTCCATCTTGGCAGAT	x					2241	ATTTTGCTCCACTCAGAATTTAATGCATTGTTCACGCTGAACAATAGCGGTTAGCTGGGAATAATAAGGAACTGCATTTAATTCATTATTTTAGGATGTCTAATAGTCTCAATAGTTAAAAAATTGAATTTCATGTATTTTGGTGGTAGCAATATTCCGATTAATATTCAATTAAATGTAGCGAACGTACAACATTTCACGTTCACTT
DNA_Plate_5_D8	Boffa_CAH_17	1212		1994	0.00655738	AAAATTTGACAAAAGCAAGGCTAAGAAAAGGTTAAGCACCTGCAAAACAATGTCATGTAAAAACGATCTTGGTCCATGTTAATTTGCATTACTTACGACAAAATTTCCTATCACTACAGTGGCCAAGAAAAATGGTATGCAGGATACATCACCGACAAGCATACAATCCCACATTGATTCAATCCATTCTCCGCATAGCACACGGAACACAATCATGAAGGAATGCATGAAATCTGTAAAATTCCATCTTGGCAGAT		x				1198	ATTTTACTCCACTCAGAATTTAATGCATTGTTCACGCTGAACAATAGCGGTTAGCTGAGAATAATAAGGAACTGCATTTAATTCATTATTTTAGGATGTTTAATAGTCTCAAGTCTCAAAATGGGCCGGTCTCGTAGTACAGTCGTCTACTCGTACGACTTAACAACAGGCCTGTCATGGGTTCAATCCCCAAATAGACCGCGCCGCCATACGTAGGACTGACTATCCTGCTATGGGGGGGAATCAATTAGTCACTGAAAGCCAAGCCCACAAGTGGTTACAGACAGGCCTTGACCGACATCGGTTGTTGAGCCAAAAGAAGAAGAAGAAGAATAGTCTAAATAGTTAAAAAATTGAATTTCATGTATTTTGGTGGTAGCAATATTCCGATTAATATTC…
DNA_Plate_5_D9	Mamou_CAH_16	1172		1898	0.00677966	AAAATTTGACAAAAGCAAGGCTAAGAAAAGGTTAAGCACCTGCAAAACAATGTCATGTAAAAACGATCTTGGTCCATGTTAATTTGCATTACTTACGACAAAATTTCCTATCACTACAGTGGCCAAGAAAAATGGTATGCAGGATACATCACCGACAAGCATACAATCCCACATTGATTCAATCCATTCTCCGCATAGCACACGGAACACAATCATGAAGGAATGCATGAAATCTGTAAAATTCCATCTTGGCAGAT	x					3595	ATTTTGCTCCACTCAGAATTTAATGCATTGTTCACGCTGAACAATAGCGGTTAGCTGGGAATAATAAGGAACTGCATTTAATTCATTATTTTAGGATGTCTAATAGTCTCAATAGTTAAAAAATTGAATTTCATGTATTTTGGTGGTAGCAATATTCCGATTAATATTCAATTAAATGTAGCGAACGTACAACATTTCACGTTCACTT
DNA_Plate_5_E10	H2O
DNA_Plate_5_E11	Boffa_CAH_17	1829		2958	0.00597826	AAAATTTGACAAAAGCAAGGCTAAGAAAAGGTTAAGCACCTGCAAAACAATGTCATGTAAAAACGATCTTGCTCCATGTTCATTTGCATTACTTACGACTAAATTTCCTATCACTACAGTGGCCAAGAAAAATGGTATGCAGGATACATCACCGACAAGCATACAATCCCACATTGATTCAATCCATTCTCCGCATAGCACACGGAACACAATCATGAAGGAATGCATGAAATCTGTAAAATTCCATCTTGGCAGAT			x			4992	ATTTCGCTCCACTCAGAATTTAATGCATTGTTCACGCTGAACAATAGCGGTCACCTGGGAATGAGAAGGAACTGCATTTAATTCATTATTTTAGTATGTTTAATAGTCTCAATAGTTGAAAAATTGAATTTCATGTATTTTGGTGGTAGCAATATTCCAATTAATATTCAATGAAATGTAGTGAACTTACAAAATTTCACGTTCACTT
DNA_Plate_5_E12	Kankan_Aout_CAH_17	337		616	0.0203488	AAAATTTGACAAAAGCAAGGCTAAGAAAAGGTTAAGCACCTGCAAAACAATGTCATGTAAAAACGATCTTGGTCCATGTTAATTTGCATTACTTACGACAAAATTTCCTATCACTACAGTGGCCAAGAAAAATGGTATGCAGGATACATCACCGACAAGCATACAATCCCACATTGATTCAATCCATTCTCCGCATAGCACACGGAACACAATCATGAAGGAATGCATGAAATCTGTAAAATTCCATCTTGGCAGAT	x					1744	ATTTTGCTCCACTCAGAATTTAATGCATTGTTCACGCTGAACAATAGCGGTTAGCTGGGAATAATAAGGAACTGCATTTAATTCATTATTTTAGGATGTCTAATAGTCTCAATAGTTAAAAAATTGAATTTCATGTATTTTGGTGGTAGCAATATTCCGATTAATATTCAATTAAATGTAGCGAACGTACAACATTTCACGTTCACTT
DNA_Plate_5_E1	Boffa_CAH_17	2035		3352	0.00537634	AAAATTTGACAAAAGCAAGGCTAAGAAAAGGTTAAGCACCTGCAAAACAATGTCATGTAAAAACGATCTTGCTCCATGTTCATTTGCATTACTTACGACTAAATTTCCTATCACTACAGTGGCCAAGAAAAATGGTATGCAGGATACATCACCGACAAGCATACAATCCCACATTGATTCAATCCATTCTCCGCATAGCACACGGAACACAATCATGAAGGAATGCATGAAATCTGTAAAATTCCATCTTGGCAGAT			x			6392	ATTTCGCTCCACTCAGAATTTAATGCATTGTTCACGCTGAACAATAGCGGTCACCTGGGAATGAGAAGGAACTGCATTTAATTCATTATTTTAGTATGTTTAATAGTCTCAATAGTTGAAAAATTGAATTTCATGTATTTTGGTGGTAGCAATATTCCAATTAATATTCAATGAAATGTAGTGAACTTACAAAATTTCACGTTCACTT
DNA_Plate_5_E2	Mamou_CAH_16	1266		2057	0.00938967	AAAATTTGACAAAAGCAAGGCTAAGAAAAGGTTAAGCACCTGCAAAACAATGTCATGTAAAAACGATCTTGGTCCATGTTAATTTGCATTACTTACGACAAAATTTCCTATCACTACAGTGGCCAAGAAAAATGGTATGCAGGATACATCACCGACAAGCATACAATCCCACATTGATTCAATCCATTCTCCGCATAGCACACGGAACACAATCATGAAGGAATGCATGAAATCTGTAAAATTCCATCTTGGCAGAT	x					4059	ATTTTGCTCCACTCAGAATTTAATGCATTGTTCACGCTGAACAATAGCGGTTAGCTGGGAATAATAAGGAACTGCATTTAATTCATTATTTTAGGATGTCTAATAGTCTCAATAGTTAAAAAATTGAATTTCATGTATTTTGGTGGTAGCAATATTCCGATTAATATTCAATTAAATGTAGCGAACGTACAACATTTCACGTTCACTT
DNA_Plate_5_E3	Kankan_Aout_CAH_17	1817		2962	0.00547345	AAAATTTGACAAAAGCAAGGCTAAGAAAAGGTTAAGCACCTGCAAAACAATGTCATGTAAAAACGATCTTGGTCCATGTTAATTTGCATTACTTACGACAAAATTTCCTATCACTACAGTGGCCAAGAAAAATGGTATGCAGGATACATCACCGACAAGCATACAATCCCACATTGATTCAATCCATTCTCCGCATAGCACACGGAACACAATCATGAAGGAATGCATGAAATCTGTAAAATTCCATCTTGGCAGAT	x					5669	ATTTTGCTCCACTCAGAATTTAATGCATTGTTCACGCTGAACAATAGCGGTTAGCTGGGAATAATAAGGAACTGCATTTAATTCATTATTTTAGGATGTCTAATAGTCTCAATAGTTAAAAAATTGAATTTCATGTATTTTGGTGGTAGCAATATTCCGATTAATATTCAATTAAATGTAGCGAACGTACAACATTTCACGTTCACTT
DNA_Plate_5_E4	H2O
DNA_Plate_5_E5	Dabola_Aout_CAH_17
DNA_Plate_5_E6	Kankan_Pyrethre_17	1946		3195	0.00714286	AAAATTTGACAAAAGCAAGGCTAAGAAAAGGTTAAGCACCTGCAAAACAATGTCATGTAAAAACGATCTTGGTCCATGTTAATTTGCATTACTTACGACAAAATTTCCTATCACTACAGTGGCCAAGAAAAATGGTATGCAGGATACATCACCGACAAGCATACAATCCCACATTGATTCAATCCATTCTCCGCATAGCACACGGAACACAATCATGAAGGAATGCATGAAATCTGTAAAATTCCATCTTGGCAGAT	x					5948	ATTTTGCTCCACTCAGAATTTAATGCATTGTTCACGCTGAACAATAGCGGTTAGCTGGGAATAATAAGGAACTGCATTTAATTCATTATTTTAGGATGTCTAATAGTCTCAATAGTTAAAAAATTGAATTTCATGTATTTTGGTGGTAGCAATATTCCGATTAATATTCAATTAAATGTAGCGAACGTACAACATTTCACGTTCACTT
DNA_Plate_5_E7	Kissidougou_Aout_CAH_17	1991		3170	0.0049975	AAAATTTGACAAAAGCAAGGCTAAGAAAAGGTTAAGCACCTGCAAAACAATGTCATGTAAAAACGATCTTGGTCCATGTTAATTTGCATTACTTACGACAAAATTTCCTATCACTACAGTGGCCAAGAAAAATGGTATGCAGGATACATCACCGACAAGCATACAATCCCACATTGATTCAATCCATTCTCCGCATAGCACACGGAACACAATCATGAAGGAATGCATGAAATCTGTAAAATTCCATCTTGGCAGAT	x					5457	ATTTTGCTCCACTCAGAATTTAATGCATTGTTCACGCTGAACAATAGCGGTTAGCTGGGAATAATAAGGAACTGCATTTAATTCATTATTTTAGGATGTCTAATAGTCTCAATAGTTAAAAAATTGAATTTCATGTATTTTGGTGGTAGCAATATTCCGATTAATATTCAATTAAATGTAGCGAACGTACAACATTTCACGTTCACTT
DNA_Plate_5_E8	Dabola_Aout_CAH_17	1120		1785	0.00621118	AAAATTTGACAAAAGCAAGGCTAAGAAAAGGTTAAGCACCTGCAAAACAATGTCATGTAAAAACGATCTTGGTCCATGTTAATTTGCATTACTTACGACAAAATTTCCTATCACTACAGTGGCCAAGAAAAATGGTATGCAGGATACATCACCGACAAGCATACAATCCCACATTGATTCAATCCATTCTCCGCATAGCACACGGAACACAATCATGAAGGAATGCATGAAATCTGTAAAATTCCATCTTGGCAGAT	x					2654	ATTTTGCTCCACTCAGAATTTAATGCATTGTTCACGCTGAACAATAGCGGTTAGCTGGGAATAATAAGGAACTGCATTTAATTCATTATTTTAGGATGTCTAATAGTCTCAATAGTTAAAAAATTGAATTTCATGTATTTTGGTGGTAGCAATATTCCGATTAATATTCAATTAAATGTAGCGAACGTACAACATTTCACGTTCACTT
DNA_Plate_5_E9	Kissidougou_Aout_CAH_17	1876		3014	0.00530223	AAAATTTGACAAAAGCAAGGCTAAGAAAAGGTTAAGCACCTGCAAAACAATGTCATGTAAAAACGATCTTGGTCCATGTTAATTTGCATTACTTACGACAAAATTTCCTATCACTACAGTGGCCAAGAAAAATGGTATGCAGGATACATCACCGACAAGCATACAATCCCACATTGATTCAATCCATTCTCCGCATAGCACACGGAACACAATCATGAAGGAATGCATGAAATCTGTAAAATTCCATCTTGGCAGAT	x					5550	ATTTTGCTCCACTCAGAATTTAATGCATTGTTCACGCTGAACAATAGCGGTTAGCTGGGAATAATAAGGAACTGCATTTAATTCATTATTTTAGGATGTCTAATAGTCTCAATAGTTAAAAAATTGAATTTCATGTATTTTGGTGGTAGCAATATTCCGATTAATATTCAATTAAATGTAGCGAACGTACAACATTTCACGTTCACTT
DNA_Plate_5_F10	Boffa_CAH_17	2051		3167	0.00581677	AAAATTTGACAAAAGCAAGGCTAAGAAAAGGTTAAGCACCTGCAAAACAATGTCATGTAAAAACGATCTTGGTCCATGTTAATTTGCATTACTTACGACAAAATTTCCTATCACTACAGTGGCCAAGAAAAATGGTATGCAGGATACATCACCGACAAGCATACAATCCCACATTGATTCAATCCATTCTCCGCATAGCACACGGAACACAATCATGAAGGAATGCATGAAATCTGTAAAATTCCATCTTGGCAGAT		x				1858	ATTTTACTCCACTCAGAATTTAATGCATTGTTCACGCTGAACAATAGCGGTTAGCTGAGAATAATAAGGAACTGCATTTAATTCATTATTTTAGGATGTTTAATAGTCTCAAGTCTCAAAATGGGCCGGTCTCGTAGTACAGTCGTCTACTCGTACGACTTAACAACAGGCCTGTCATGGGTTCAATCCCCAAATAGACCGCGCCGCCATACGTAGGACTGACTATCCTGCTATGGGGGGGAATCAATTAGTCACTGAAAGCCAAGCCCACAAGTGGTTACAGACAGGCCTTGACCGACATCGGTTGTTGAGCCAAAAGAAGAAGAAGAAGAATAGTCTAAATAGTTAAAAAATTGAATTTCATGTATTTTGGTGGTAGCAATATTCCGATTAATATTC…
DNA_Plate_5_F11	Boffa_CAH_17	1240		1963	0.00641026	AAAATTTGACAAAAGCAAGGCTAAGAAAAGGTTAAGCACCTGCAAAACAATGTCATGTAAAAACGATCTTGCTCCATGTTCATTTGCATTACTTACGACTAAATTTCCTATCACTACAGTGGCCAAGAAAAATGGTATGCAGGATACATCACCGACAAGCATACAATCCCACATTGATTCAATCCATTCTCCGCATAGCACACGGAACACAATCATGAAGGAATGCATGAAATCTGTAAAATTCCATCTTGGCAGAT			x			3843	ATTTCGCTCCACTCAGAATTTAATGCATTGTTCACGCTGAACAATAGCGGTCACCTGGGAATGAGAAGGAACTGCATTTAATTCATTATTTTAGTATGTTTAATAGTCTCAATAGTTGAAAAATTGAATTTCATGTATTTTGGTGGTAGCAATATTCCAATTAATATTCAATGAAATGTAGTGAACTTACAAAATTTCACGTTCACTT
DNA_Plate_5_F12	H2O	83		139	0.0235294	AAAATTTGACAAAAGCAAGGCTAAGAAAAGGTTAAGCACCTGCAAAACAATGTCATGTAAAAACGATCTTGGTCCATGTTAATTTGCATTACTTACGACAAAATTTCCTATCACTACAGTGGCCAAGAAAAATGGTATGCAGGATACATCACCGACAAGCATACAATCCCACATTGATTCAATCCATTCTCCGCATAGCACACGGAACACAATCATGAAGGAATGCATGAAATCTGTAAAATTCCATCTTGGCAGAT
DNA_Plate_5_F1	Kissidougou_Aout_CAH_17	2279		3673	0.0056719	AAAATTTGACAAAAGCAAGGCTAAGAAAAGGTTAAGCACCTGCAAAACAATGTCATGTAAAAACGATCTTGGTCCATGTTAATTTGCATTACTTACGACAAAATTTCCTATCACTACAGTGGCCAAGAAAAATGGTATGCAGGATACATCACCGACAAGCATACAATCCCACATTGATTCAATCCATTCTCCGCATAGCACACGGAACACAATCATGAAGGAATGCATGAAATCTGTAAAATTCCATCTTGGCAGAT	x					7339	ATTTTGCTCCACTCAGAATTTAATGCATTGTTCACGCTGAACAATAGCGGTTAGCTGGGAATAATAAGGAACTGCATTTAATTCATTATTTTAGGATGTCTAATAGTCTCAATAGTTAAAAAATTGAATTTCATGTATTTTGGTGGTAGCAATATTCCGATTAATATTCAATTAAATGTAGCGAACGTACAACATTTCACGTTCACTT
DNA_Plate_5_F2	Kankan_Pyrethre_17	1106		1760	0.00718133	AAAATTTGACAAAAGCAAGGCTAAGAAAAGGTTAAGCACCTGCAAAACAATGTCATGTAAAAACGATCTTGGTCCATGTTAATTTGCATTACTTACGACAAAATTTCCTATCACTACAGTGGCCAAGAAAAATGGTATGCAGGATACATCACCGACAAGCATACAATCCCACATTGATTCAATCCATTCTCCGCATAGCACACGGAACACAATCATGAAGGAATGCATGAAATCTGTAAAATTCCATCTTGGCAGAT	x					3522	ATTTTGCTCCACTCAGAATTTAATGCATTGTTCACGCTGAACAATAGCGGTTAGCTGGGAATAATAAGGAACTGCATTTAATTCATTATTTTAGGATGTCTAATAGTCTCAATAGTTAAAAAATTGAATTTCATGTATTTTGGTGGTAGCAATATTCCGATTAATATTCAATTAAATGTAGCGAACGTACAACATTTCACGTTCACTT
DNA_Plate_5_F3	Kissidougou_Aout_CAH_17	2132		3375	0.00559701	AAAATTTGACAAAAGCAAGGCTAAGAAAAGGTTAAGCACCTGCAAAACAATGTCATGTAAAAACGATCTTGGTCCATGTTAATTTGCATTACTTACGACAAAATTTCCTATCACTACAGTGGCCAAGAAAAATGGTATGCAGGATACATCACCGACAAGCATACAATCCCACATTGATTCAATCCATTCTCCGCATAGCACACGGAACACAATCATGAAGGAATGCATGAAATCTGTAAAATTCCATCTTGGCAGAT	x					6547	ATTTTGCTCCACTCAGAATTTAATGCATTGTTCACGCTGAACAATAGCGGTTAGCTGGGAATAATAAGGAACTGCATTTAATTCATTATTTTAGGATGTCTAATAGTCTCAATAGTTAAAAAATTGAATTTCATGTATTTTGGTGGTAGCAATATTCCGATTAATATTCAATTAAATGTAGCGAACGTACAACATTTCACGTTCACTT
DNA_Plate_5_F4	Boffa_CAH_17	1583		2499	0.00502828	AAAATTTGACAAAAGCAAGGCTAAGAAAAGGTTAAGCACCTGCAAAACAATGTCATGTAAAAACGATCTTGCTCCATGTTCATTTGCATTACTTACGACTAAATTTCCTATCACTACAGTGGCCAAGAAAAATGGTATGCAGGATACATCACCGACAAGCATACAATCCCACATTGATTCAATCCATTCTCCGCATAGCACACGGAACACAATCATGAAGGAATGCATGAAATCTGTAAAATTCCATCTTGGCAGAT			x			5201	ATTTCGCTCCACTCAGAATTTAATGCATTGTTCACGCTGAACAATAGCGGTCACCTGGGAATGAGAAGGAACTGCATTTAATTCATTATTTTAGTATGTTTAATAGTCTCAATAGTTGAAAAATTGAATTTCATGTATTTTGGTGGTAGCAATATTCCAATTAATATTCAATGAAATGTAGTGAACTTACAAAATTTCACGTTCACTT
DNA_Plate_5_F5	Kankan_Pyrethre_17	958		1540	0.00622407	AAAATTTGACAAAAGCAAGGCTAAGAAAAGGTTAAGCACCTGCAAAACAATGTCATGTAAAAACGATCTTGGTCCATGTTAATTTGCATTACTTACGACAAAATTTCCTATCACTACAGTGGCCAAGAAAAATGGTATGCAGGATACATCACCGACAAGCATACAATCCCACATTGATTCAATCCATTCTCCGCATAGCACACGGAACACAATCATGAAGGAATGCATGAAATCTGTAAAATTCCATCTTGGCAGAT	x					3361	ATTTTGCTCCACTCAGAATTTAATGCATTGTTCACGCTGAACAATAGCGGTTAGCTGGGAATAATAAGGAACTGCATTTAATTCATTATTTTAGGATGTCTAATAGTCTCAATAGTTAAAAAATTGAATTTCATGTATTTTGGTGGTAGCAATATTCCGATTAATATTCAATTAAATGTAGCGAACGTACAACATTTCACGTTCACTT
DNA_Plate_5_F6	Dabola_Aout_CAH_17	1805		2798	0.00660429	AAAATTTGACAAAAGCAAGGCTAAGAAAAGGTTAAGCACCTGCAAAACAATGTCATGTAAAAACGATCTTGGTCCATGTTAATTTGCATTACTTACGACAAAATTTCCTATCACTACAGTGGCCAAGAAAAATGGTATGCAGGATACATCACCGACAAGCATACAATCCCACATTGATTCAATCCATTCTCCGCATAGCACACGGAACACAATCATGAAGGAATGCATGAAATCTGTAAAATTCCATCTTGGCAGAT	x					5909	ATTTTGCTCCACTCAGAATTTAATGCATTGTTCACGCTGAACAATAGCGGTTAGCTGGGAATAATAAGGAACTGCATTTAATTCATTATTTTAGGATGTCTAATAGTCTCAATAGTTAAAAAATTGAATTTCATGTATTTTGGTGGTAGCAATATTCCGATTAATATTCAATTAAATGTAGCGAACGTACAACATTTCACGTTCACTT
DNA_Plate_5_F7	Kankan_Pyrethre_17	1586		2552	0.00564263	AAAATTTGACAAAAGCAAGGCTAAGAAAAGGTTAAGCACCTGCAAAACAATGTCATGTAAAAACGATCTTGGTCCATGTTAATTTGCATTACTTACGACAAAATTTCCTATCACTACAGTGGCCAAGAAAAATGGTATGCAGGATACATCACCGACAAGCATACAATCCCACATTGATTCAATCCATTCTCCGCATAGCACACGGAACACAATCATGAAGGAATGCATGAAATCTGTAAAATTCCATCTTGGCAGAT	x					5466	ATTTTGCTCCACTCAGAATTTAATGCATTGTTCACGCTGAACAATAGCGGTTAGCTGGGAATAATAAGGAACTGCATTTAATTCATTATTTTAGGATGTCTAATAGTCTCAATAGTTAAAAAATTGAATTTCATGTATTTTGGTGGTAGCAATATTCCGATTAATATTCAATTAAATGTAGCGAACGTACAACATTTCACGTTCACTT
DNA_Plate_5_F8	Dabola_Aout_CAH_17	1886		3044	0.00579863	AAAATTTGACAAAAGCAAGGCTAAGAAAAGGTTAAGCACCTGCAAAACAATGTCATGTAAAAACGATCTTGGTCCATGTTAATTTGCATTACTTACGACAAAATTTCCTATCACTACAGTGGCCAAGAAAAATGGTATGCAGGATACATCACCGACAAGCATACAATCCCACATTGATTCAATCCATTCTCCGCATAGCACACGGAACACAATCATGAAGGAATGCATGAAATCTGTAAAATTCCATCTTGGCAGAT	x					5862	ATTTTGCTCCACTCAGAATTTAATGCATTGTTCACGCTGAACAATAGCGGTTAGCTGGGAATAATAAGGAACTGCATTTAATTCATTATTTTAGGATGTCTAATAGTCTCAATAGTTAAAAAATTGAATTTCATGTATTTTGGTGGTAGCAATATTCCGATTAATATTCAATTAAATGTAGCGAACGTACAACATTTCACGTTCACTT
DNA_Plate_5_F9	Faranah_CAH_16										x	1158	GTGAGCAATTCCAGAAGATAAAGGAGGATAAACAGTTCATCCAGTTCCTGCTCCATTTTCTACTATACTTCTAGAAATTAATAAAGTTAATGAAGGAGGTAATATTCAAAATCTTATATTATTTATTCGAGGGAATGCTATATCGGGGGCTCCTAATATAAGAGGTACTAATCAATTTCCAAATCCTCCAATTATAATAGGTATTA
DNA_Plate_5_G10	Kankan_Aout_CAH_17	2364		3791	0.0058873	AAAATTTGACAAAAGCAAGGCTAAGAAAAGGTTAAGCACCTGCAAAACAATGTCATGTAAAAACGATCTTGGTCCATGTTAATTTGCATTACTTACGACAAAATTTCCTATCACTACAGTGGCCAAGAAAAATGGTATGCAGGATACATCACCGACAAGCATACAATCCCACATTGATTCAATCCATTCTCCGCATAGCACACGGAACACAATCATGAAGGAATGCATGAAATCTGTAAAATTCCATCTTGGCAGAT	x					7387	ATTTTGCTCCACTCAGAATTTAATGCATTGTTCACGCTGAACAATAGCGGTTAGCTGGGAATAATAAGGAACTGCATTTAATTCATTATTTTAGGATGTCTAATAGTCTCAATAGTTAAAAAATTGAATTTCATGTATTTTGGTGGTAGCAATATTCCGATTAATATTCAATTAAATGTAGCGAACGTACAACATTTCACGTTCACTT
DNA_Plate_5_G11	Kankan_Pyrethre_17	263	233	745	0.469758	AAAATTTGACAAAAGCAAGGCTAAGAAAAGGTTAAGCACCTGCAAAACAATGTCATGTAAAAACGATCTTGGTCCATGTTAATTTGCATTACTTACGACAAAATTTCCTATCACTACAGTGGCCAAGAAAAATGGTATGCAGGATACATCACCGACAAGCATACAATCCCACATTGATTCAATCCATTCTCCGCATAGCACACGGAACACAATCATGAAGGAATGCATGAAATCTGTAAAATTCCATCTTGGCAGAT/ AAAATTTGACAAAAGCAAGGCTAAGAAAAGGTTAAGCACCTGCAAAACAATGTCATGTAAAAACGATCTTGGTCCATGTTAATTTGCATTACTTACGACTAAATTTCCTATCACTACAGTGGCCAAGAAAAATGGTATGC…		x				919	ATTTTACTCCACTCAGAATTTAATGCATTGTTCACGCTGAACAATAGCGGTTAGCTGAGAATAATAAGGAACTGCATTTAATTCATTATTTTAGGATGTTTAATAGTCTCAAGTCTCAAAATGGGCCGGTCTCGTAGTACAGTCGTCTACTCGTACGACTTAACAACAGGCCTGTCATGGGTTCAATCCCCAAATAGACCGCGCCGCCATACGTAGGACTGACTATCCTGCTATGGGGGGGAATCAATTAGTCACTGAAAGCCAAGCCCACAAGTGGTTACAGACAGGCCTTGACCGACATCGGTTGTTGAGCCAAAAGAAGAAGAAGAAGAATAGTCTAAATAGTTAAAAAATTGAATTTCATGTATTTTGGTGGTAGCAATATTCCGATTAATATTC…
DNA_Plate_5_G12	Dabola_Aout_CAH_17	2010		3210	0.00445765	AAAATTTGACAAAAGCAAGGCTAAGAAAAGGTTAAGCACCTGCAAAACAATGTCATGTAAAAACGATCTTGGTCCATGTTAATTTGCATTACTTACGACAAAATTTCCTATCACTACAGTGGCCAAGAAAAATGGTATGCAGGATACATCACCGACAAGCATACAATCCCACATTGATTCAATCCATTCTCCGCATAGCACACGGAACACAATCATGAAGGAATGCATGAAATCTGTAAAATTCCATCTTGGCAGAT	x					5702	ATTTTGCTCTACTCAGAATTTAATGCATTGTTCACGCTGAACAATAGCGGTTAGCTGGGAATAATAAGGAACTGCATTTAATTCATTATTTTAGGATGTCTAATAGTCTCAATAGTTAAAAAATTGAATTTCATGTATTTTGGTGGTAGCAATATTCCGATTAATATTCAATTAAATGTAGCGAACGTACAACATTTCACGTTCACTT
DNA_Plate_5_G1	Kankan_Aout_CAH_17	2282		3748	0.00609756	AAAATTTGACAAAAGCAAGGCTAAGAAAAGGTTAAGCACCTGCAAAACAATGTCATGTAAAAACGATCTTGGTCCATGTTAATTTGCATTACTTACGACAAAATTTCCTATCACTACAGTGGCCAAGAAAAATGGTATGCAGGATACATCACCGACAAGCATACAATCCCACATTGATTCAATCCATTCTCCGCATAGCACACGGAACACAATCATGAAGGAATGCATGAAATCTGTAAAATTCCATCTTGGCAGAT	x					7336	ATTTTGCTCCACTCAGAATTTAATGCATTGTTCACGCTGAACAATAGCGGTTAGCTGGGAATAATAAGGAACTGCATTTAATTCATTATTTTAGGATGTCTAATAGTCTCAATAGTTAAAAAATTGAATTTCATGTATTTTGGTGGTAGCAATATTCCGATTAATATTCAATTAAATGTAGCGAACGTACAACATTTCACGTTCACTT
DNA_Plate_5_G2	Kankan_Aout_CAH_17	1238		1962	0.00562249	AAAATTTGACAAAAGCAAGGCTAAGAAAAGGTTAAGCACCTGCAAAACAATGTCATGTAAAAACGATCTTGGTCCATGTTAATTTGCATTACTTACGACAAAATTTCCTATCACTACAGTGGCCAAGAAAAATGGTATGCAGGATACATCACCGACAAGCATACAATCCCACATTGATTCAATCCATTCTCCGCATAGCACACGGAACACAATCATGAAGGAATGCATGAAATCTGTAAAATTCCATCTTGGCAGAT	x					3743	ATTTTGCTCCACTCAGAATTTAATGCATTGTTCACGCTGAACAATAGCGGTTAGCTGGGAATAATAAGGAACTGCATTTAATTCATTATTTTAGGATGTCTAATAGTCTCAATAGTTAAAAAATTGAATTTCATGTATTTTGGTGGTAGCAATATTCCGATTAATATTCAATTAAATGTAGCGAACGTACAACATTTCACGTTCACTT
DNA_Plate_5_G3	Boffa_CAH_17	2451		4011	0.00527597	AAAATTTGACAAAAGCAAGGCTAAGAAAAGGTTAAGCACCTGCAAAACAATGTCATGTAAAAACGATCTTGCTCCATGTTCATTTGCATTACTTACGACTAAATTTCCTATCACTACAGTGGCCAAGAAAAATGGTATGCAGGATACATCACCGACAAGCATACAATCCCACATTGATTCAATCCATTCTCCGCATAGCACACGGAACACAATCATGAAGGAATGCATGAAATCTGTAAAATTCCATCTTGGCAGAT			x			7014	ATTTCGCTCCACTCAGAATTTAATGCATTGTTCACGCTGAACAATAGCGGTCACCTGGGAATGAGAAGGAACTGCATTTAATTCATTATTTTAGTATGTTTAATAGTCTCAATAGTTGAAAAATTGAATTTCATGTATTTTGGTGGTAGCAATATTCCAATTAATATTCAATGAAATGTAGTGAACTTACAAAATTTCACGTTCACTT
DNA_Plate_5_G4	Kankan_Aout_CAH_17	1860		3060	0.00534759	AAAATTTGACAAAAGCAAGGCTAAGAAAAGGTTAAGCACCTGCAAAACAATGTCATGTAAAAACGATCTTGGTCCATGTTAATTTGCATTACTTACGACAAAATTTCCTATCACTACAGTGGCCAAGAAAAATGGTATGCAGGATACATCACCGACAAGCATACAATCCCACATTGATTCAATCCATTCTCCGCATAGCACACGGAACACAATCATGAAGGAATGCATGAAATCTGTAAAATTCCATCTTGGCAGAT	x					6098	ATTTTGCTCCACTCAGAATTTAATGCATTGTTCACGCTGAACAATAGCGGTTAGCTGGGAATAATAAGGAACTGCATTTAATTCATTATTTTAGGATGTCTAATAGTCTCAATAGTTAAAAAATTGAATTTCATGTATTTTGGTGGTAGCAATATTCCGATTAATATTCAATTAAATGTAGCGAACGTACAACATTTCACGTTCACTT
DNA_Plate_5_G5	Kankan_Aout_CAH_17	1461		2505	0.00476839	AAAATTTGACAAAAGCAAGGCTAAGAAAAGGTTAAGCACCTGCAAAACAATGTCATGTAAAAACGATCTTGGTCCATGTTAATTTGCATTACTTACGACAAAATTTCCTATCACTACAGTGGCCAAGAAAAATGGTATGCAGGATACATCACCGACAAGCATACAATCCCACATTGATTCAATCCATTCTCCGCATAGCACACGGAACACAATCATGAAGGAATGCATGAAATCTGTAAAATTCCATCTTGGCAGAT	x					4280	ATTTTGCTCCACTCAGAATTTAATGCATTGTTCACGCTGAACAATAGCGGTTAGCTGGGAATAATAAGGAACTGCATTTAATTCATTATTTTAGGATGTCTAATAGTCTCAATAGTTAAAAAATTGAATTTCATGTATTTTGGTGGTAGCAATATTCCGATTAATATTCAATTAAATGTAGCGAACGTACAACATTTCACGTTCACTT
DNA_Plate_5_G6	Kissidougou_Aout_CAH_17	2098		3387	0.0056872	AAAATTTGACAAAAGCAAGGCTAAGAAAAGGTTAAGCACCTGCAAAACAATGTCATGTAAAAACGATCTTGGTCCATGTTAATTTGCATTACTTACGACAAAATTTCCTATCACTACAGTGGCCAAGAAAAATGGTATGCAGGATACATCACCGACAAGCATACAATCCCACATTGATTCAATCCATTCTCCGCATAGCACACGGAACACAATCATGAAGGAATGCATGAAATCTGTAAAATTCCATCTTGGCAGAT	x					6221	ATTTTGCTCCACTCAGAATTTAATGCATTGTTCACGCTGAACAATAGCGGTTAGCTGGGAATAATAAGGAACTGCATTTAATTCATTATTTTAGGATGTCTAATAGTCTCAATAGTTAAAAAATTGAATTTCATGTATTTTGGTGGTAGCAATATTCCGATTAATATTCAATTAAATGTAGCGAACGTACAACATTTCACGTTCACTT
DNA_Plate_5_G7	Kissidougou_Aout_CAH_17	1752		2782	0.00567537	AAAATTTGACAAAAGCAAGGCTAAGAAAAGGTTAAGCACCTGCAAAACAATGTCATGTAAAAACGATCTTGGTCCATGTTAATTTGCATTACTTACGACAAAATTTCCTATCACTACAGTGGCCAAGAAAAATGGTATGCAGGATACATCACCGACAAGCATACAATCCCACATTGATTCAATCCATTCTCCGCATAGCACACGGAACACAATCATGAAGGAATGCATGAAATCTGTAAAATTCCATCTTGGCAGAT	x					6219	ATTTTGCTCCACTCAGAATTTAATGCATTGTTCACGCTGAACAATAGCGGTTAGCTGGGAATAATAAGGAACTGCATTTAATTCATTATTTTAGGATGTCTAATAGTCTCAATAGTTAAAAAATTGAATTTCATGTATTTTGGTGGTAGCAATATTCCGATTAATATTCAATTAAATGTAGCGAACGTACAACATTTCACGTTCACTT
DNA_Plate_5_G8	Kissidougou_Aout_CAH_17	2711		4438	0.00513761	AAAATTTGACAAAAGCAAGGCTAAGAAAAGGTTAAGCACCTGCAAAACAATGTCATGTAAAAACGATCTTGGTCCATGTTAATTTGCATTACTTACGACAAAATTTCCTATCACTACAGTGGCCAAGAAAAATGGTATGCAGGATACATCACCGACAAGCATACAATCCCACATTGATTCAATCCATTCTCCGCATAGCACACGGAACACAATCATGAAGGAATGCATGAAATCTGTAAAATTCCATCTTGGCAGAT	x					8529	ATTTTGCTCCACTCAGAATTTAATGCATTGTTCACGCTGAACAATAGCGGTTAGCTGGGAATAATAAGGAACTGCATTTAATTCATTATTTTAGGATGTCTAATAGTCTCAATAGTTAAAAAATTGAATTTCATGTATTTTGGTGGTAGCAATATTCCGATTAATATTCAATTAAATGTAGCGAACGTACAACATTTCACGTTCACTT
DNA_Plate_5_G9	Kankan_Aout_CAH_17	1508		2498	0.00658762	AAAATTTGACAAAAGCAAGGCTAAGAAAAGGTTAAGCACCTGCAAAACAATGTCATGTAAAAACGATCTTGGTCCATGTTAATTTGCATTACTTACGACAAAATTTCCTATCACTACAGTGGCCAAGAAAAATGGTATGCAGGATACATCACCGACAAGCATACAATCCCACATTGATTCAATCCATTCTCCGCATAGCACACGGAACACAATCATGAAGGAATGCATGAAATCTGTAAAATTCCATCTTGGCAGAT	x					4785	ATTTTGCTCCACTCAGAATTTAATGCATTGTTCACGCTGAACAATAGCGGTTAGCTGGGAATAATAAGGAACTGCATTTAATTCATTATTTTAGGATGTCTAATAGTCTCAATAGTTAAAAAATTGAATTTCATGTATTTTGGTGGTAGCAATATTCCGATTAATATTCAATTAAATGTAGCGAACGTACAACATTTCACGTTCACTT
DNA_Plate_5_H10	Kissidougou_Aout_CAH_17	2262		3691	0.00745941	AAAATTTGACAAAAGCAAGGCTAAGAAAAGGTTAAGCACCTGCAAAACAATGTCATGTAAAAACGATCTTGGTCCATGTTAATTTGCATTACTTACGACAAAATTTCCTATCACTACAGTGGCCAAGAAAAATGGTATGCAGGATACATCACCGACAAGCATACAATCCCACATTGATTCAATCCATTCTCCGCATAGCACACGGAACACAATCATGAAGGAATGCATGAAATCTGTAAAATTCCATCTTGGCAGAT	x					6633	ATTTTGCTCCACTCAGAATTTAATGCATTGTTCACGCTGAACAATAGCGGTTAGCTGGGAATAATAAGGAACTGCATTTAATTCATTATTTTAGGATGTCTAATAGTCTCAATAGTTAAAAAATTGAATTTCATGTATTTTGGTGGTAGCAATATTCCGATTAATATTCAATTAAATGTAGCGAACGTACAACATTTCACGTTCACTT
DNA_Plate_5_H11	Kankan_Pyrethre_17	2030		3305	0.00636319	AAAATTTGACAAAAGCAAGGCTAAGAAAAGGTTAAGCACCTGCAAAACAATGTCATGTAAAAACGATCTTGGTCCATGTTAATTTGCATTACTTACGACAAAATTTCCTATCACTACAGTGGCCAAGAAAAATGGTATGCAGGATACATCACCGACAAGCATACAATCCCACATTGATTCAATCCATTCTCCGCATAGCACACGGAACACAATCATGAAGGAATGCATGAAATCTGTAAAATTCCATCTTGGCAGAT	x					5996	ATTTTGCTCCACTCAGAATTTAATGCATTGTTCACGCTGAACAATAGCGGTTAGCTGGGAATAATAAGGAACTGCATTTAATTCATTATTTTAGGATGTCTAATAGTCTCAATAGTTAAAAAATTGAATTTCATGTATTTTGGTGGTAGCAATATTCCGATTAATATTCAATTAAATGTAGCGAACGTACAACATTTCACGTTCACTT
DNA_Plate_5_H12	Kankan_Pyrethre_17	2199		3444	0.00542741	AAAATTTGACAAAAGCAAGGCTAAGAAAAGGTTAAGCACCTGCAAAACAATGTCATGTAAAAACGATCTTGGTCCATGTTAATTTGCATTACTTACGACAAAATTTCCTATCACTACAGTGGCCAAGAAAAATGGTATGCAGGATACATCACCGACAAGCATACAATCCCACATTGATTCAATCCATTCTCCGCATAGCACACGGAACACAATCATGAAGGAATGCATGAAATCTGTAAAATTCCATCTTGGCAGAT	x					6129	ATTTTGCTCCACTCAGAATTTAATGCATTGTTCACGCTGAACAATAGCGGTTAGCTGGGAATAATAAGGAACTGCATTTAATTCATTATTTTAGGATGTCTAATAGTCTCAATAGTTAAAAAATTGAATTTCATGTATTTTGGTGGTAGCAATATTCCGATTAATATTCAATTAAATGTAGCGAACGTACAACATTTCACGTTCACTT
DNA_Plate_5_H1	Kissidougou_Aout_CAH_17	2480		4005	0.0044159	AAAATTTGACAAAAGCAAGGCTAAGAAAAGGTTAAGCACCTGCAAAACAATGTCATGTAAAAACGATCTTGGTCCATGTTAATTTGCATTACTTACGACAAAATTTCCTATCACTACAGTGGCCAAGAAAAATGGTATGCAGGATACATCACCGACAAGCATACAATCCCACATTGATTCAATCCATTCTCCGCATAGCACACGGAACACAATCATGAAGGAATGCATGAAATCTGTAAAATTCCATCTTGGCAGAT	x					7401	ATTTTGCTCCACTCAGAATTTAATGCATTGTTCACGCTGAACAATAGCGGTTAGCTGGGAATAATAAGGAACTGCATTTAATTCATTATTTTAGGATGTCTAATAGTCTCAATAGTTAAAAAATTGAATTTCATGTATTTTGGTGGTAGCAATATTCCGATTAATATTCAATTAAATGTAGCGAACGTACAACATTTCACGTTCACTT
DNA_Plate_5_H2	Faranah_CAH_16										x	1601	GTGAGCAATTCCAGAAGATAAAGGAGGATAAACAGTTCATCCAGTTCCTGCTCCATTTTCTACTATACTTCTAGAAATTAATAAAGTTAATGAAGGAGGTAATATTCAAAATCTTATATTATTTATTCGAGGGAATGCTATATCGGGGGCTCCTAATATAAGAGGTACTAATCAATTTCCAAATCCTCCAATTATAATAGGTATTA
DNA_Plate_5_H3	H2O
DNA_Plate_5_H4	Kissidougou_Aout_CAH_17	1962		3155	0.00607903	AAAATTTGACAAAAGCAAGGCTAAGAAAAGGTTAAGCACCTGCAAAACAATGTCATGTAAAAACGATCTTGGTCCATGTTAATTTGCATTACTTACGACAAAATTTCCTATCACTACAGTGGCCAAGAAAAATGGTATGCAGGATACATCACCGACAAGCATACAATCCCACATTGATTCAATCCATTCTCCGCATAGCACACGGAACACAATCATGAAGGAATGCATGAAATCTGTAAAATTCCATCTTGGCAGAT	x					6486	ATTTTGCTCCACTCAGAATTTAATGCATTGTTCACGCTGAACAATAGCGGTTAGCTGGGAATAATAAGGAACTGCATTTAATTCATTATTTTAGGATGTCTAATAGTCTCAATAGTTAAAAAATTGAATTTCATGTATTTTGGTGGTAGCAATATTCCGATTAATATTCAATTAAATGTAGCGAACGTACAACATTTCACGTTCACTT
DNA_Plate_5_H5	Mamou_CAH_16	1439		2525	0.00690131	AAAATTTGACAAAAGCAAGGCTAAGAAAAGGTTAAGCACCTGCAAAACAATGTCATGTAAAAACGATCTTGGTCCATGTTAATTTGCATTACTTACGACAAAATTTCCTATCACTACAGTGGCCAAGAAAAATGGTATGCAGGATACATCACCGACAAGCATACAATCCCACATTGATTCAATCCATTCTCCGCATAGCACACGGAACACAATCATGAAGGAATGCATGAAATCTGTAAAATTCCATCTTGGCAGAT	x					4551	ATTTTGCTCCACTCAGAATTTAATGCATTGTTCACGCTGAACAATAGCGGTTAGCTGGGAATAATAAGGAACTGCATTTAATTCATTATTTTAGGATGTCTAATAGTCTCAATAGTTAAAAAATTGAATTTCATGTATTTTGGTGGTAGCAATATTCCGATTAATATTCAATTAAATGTAGCGAACGTACAACATTTCACGTTCACTT
DNA_Plate_5_H6	Boffa_CAH_17	2038		3322	0.00585366	AAAATTTGACAAAAGCAAGGCTAAGAAAAGGTTAAGCACCTGCAAAACAATGTCATGTAAAAACGATCTTGCTCCATGTTCATTTGCATTACTTACGACTAAATTTCCTATCACTACAGTGGCCAAGAAAAATGGTATGCAGGATACATCACCGACAAGCATACAATCCCACATTGATTCAATCCATTCTCCGCATAGCACACGGAACACAATCATGAAGGAATGCATGAAATCTGTAAAATTCCATCTTGGCAGAT			x			6280	ATTTCGCTCCACTCAGAATTTAATGCATTGTTCACGCTGAACAATAGCGGTCACCTGGGAATGAGAAGGAACTGCATTTAATTCATTATTTTAGTATGTTTAATAGTCTCAATAGTTGAAAAATTGAATTTCATGTATTTTGGTGGTAGCAATATTCCAATTAATATTCAATGAAATGTAGTGAACTTACAAAATTTCACGTTCACTT
DNA_Plate_5_H7	Dabola_Aout_CAH_17	2111		3425	0.00471476	AAAATTTGACAAAAGCAAGGCTAAGAAAAGGTTAAGCACCTGCAAAACAATGTCATGTAAAAACGATCTTGGTCCATGTTAATTTGCATTACTTACGACAAAATTTCCTATCACTACAGTGGCCAAGAAAAATGGTATGCAGGATACATCACCGACAAGCATACAATCCCACATTGATTCAATCCATTCTCCGCATAGCACACGGAACACAATCATGAAGGAATGCATGAAATCTGTAAAATTCCATCTTGGCAGAT	x					6007	ATTTTGCTCCACTCAGAATTTAATGCATTGTTCACGCTGAACAATAGCGGTTAGCTGGGAATAATAAGGAACTGCATTTAATTCATTATTTTAGGATGTCTAATAGTCTCAATAGTTAAAAAATTGAATTTCATGTATTTTGGTGGTAGCAATATTCCGATTAATATTCAATTAAATGTAGCGAACGTACAACATTTCACGTTCACTT
DNA_Plate_5_H8	H2O						x					401	ATTTTGCTCCACTCAGAATTTAATGCATTGTTCACGCTGAACAATAGCGGTTAGCTGGGAATAATAAGGAACTGCATTTAATTCATTATTTTAGGATGTCTAATAGTCTCAATAGTTAAAAAATTGAATTTCATGTATTTTGGTGGTAGCAATATTCCGATTAATATTCAATTAAATGTAGCGAACGTACAACATTTCACGTTCACTT
DNA_Plate_5_H9	H2O
DNA_Plate_6_A10	Kankan_Pyrethre_17	2048		3253	0.00485909	AAAATTTGACAAAAGCAAGGCTAAGAAAAGGTTAAGCACCTGCAAAACAATGTCATGTAAAAACGATCTTGGTCCATGTTAATTTGCATTACTTACGACAAAATTTCCTATCACTACAGTGGCCAAGAAAAATGGTATGCAGGATACATCACCGACAAGCATACAATCCCACATTGATTCAATCCATTCTCCGCATAGCACACGGAACACAATCATGAAGGAATGCATGAAATCTGTAAAATTCCATCTTGGCAGAT	x					5877	ATTTTGCTCCACTCAGAATTTAATGCATTGTTCACGCTGAACAATAGCGGTTAGCTGGGAATAATAAGGAACTGCATTTAATTCATTATTTTAGGATGTCTAATAGTCTCAATAGTTAAAAAATTGAATTTCATGTATTTTGGTGGTAGCAATATTCCGATTAATATTCAATTAAATGTAGCGAACGTACAACATTTCACGTTCACTT
DNA_Plate_6_A11	Boffa_CAH_17	1903		3086	0.00626632	AAAATTTGACAAAAGCAAGGCTAAGAAAAGGTTAAGCACCTGCAAAACAATGTCATGTAAAAACGATCTTGGTCCATGTTAATTTGCATTACTTACGACTAAATTTCCTATCACTACAGTGGCCAAGAAAAATGGTATGCAGGATACATCACCGACAAGCATACAATCCCACATTGATTCAATCCATTCTCCGCATAGCACACGGAACACAATCATGAAGGAATGCATGAAATCTGTAAAATTCCATCTTGGCAGAT		x				1752	ATTTTACTCCACTCAGAATTTAATGCATTGTTCACGCTGAACAATAGCGGTTAGCTGAGAATAATAAGGAACTGCATTTAATTCATTATTTTAGGATGTTTAATAGTCTCAAGTCTCAAAATGGGCCGGTCTCGTAGTACAGTCGTCTACTCGTACGACTTAACAACAGGCCTGTCATGGGTTCAATCCCCAAATAGACCGCGCCGCCATACGTAGGACTGACTATCCTGCTATGGGGGGGAATCAATTAGTCACTGAAAGCCAAGCCCACAAGTGGTTACAGACAGGCCTTGACCGACATCGGTTGTTGAGCCAAAAGAAGAAGAAGAAGAATAGTCTAAATAGTTAAAAAATTGAATTTCATGTATTTTGGTGGTAGCAATATTCCGATTAATATTC…
DNA_Plate_6_A12	Dabola_Aout_CAH_17	2418		4031	0.00616523	AAAATTTGACAAAAGCAAGGCTAAGAAAAGGTTAAGCACCTGCAAAACAATGTCATGTAAAAACGATCTTGGTCCATGTTAATTTGCATTACTTACGACAAAATTTCCTATCACTACAGTGGCCAAGAAAAATGGTATGCAGGATACATCACCGACAAGCATACAATCCCACATTGATTCAATCCATTCTCCGCATAGCACACGGAACACAATCATGAAGGAATGCATGAAATCTGTAAAATTCCATCTTGGCAGAT	x					7559	ATTTTGCTCCACTCAGAATTTAATGCATTGTTCACGCTGAACAATAGCGGTTAGCTGGGAATAATAAGGAACTGCATTTAATTCATTATTTTAGGATGTCTAATAGTCTCAATAGTTAAAAAATTGAATTTCATGTATTTTGGTGGTAGCAATATTCCGATTAATATTCAATTAAATGTAGCGAACGTACAACATTTCACGTTCACTT
DNA_Plate_6_A1	Faranah_CAH_16	2226		3707	0.00536193	AAAATTTGACAAAAGCAAGGCTAAGAAAAGGTTAAGCACCTGCAAAACAATGTCATGTAAAAACGATCTTGGTCCATGTTAATTTGCATTACTTACGACAAAATTTCCTATCACTACAGTGGCCAAGAAAAATGGTATGCAGGATACATCACCGACAAGCATACAATCCCACATTGATTCAATCCATTCTCCGCATAGCACACGGAACACAATCATGAAGGAATGCATGAAATCTGTAAAATTCCATCTTGGCAGAT	x					7323	ATTTTGCTCCACTCAGAATTTAATGCATTGTTCACGCTGAACAATAGCGGTTAGCTGGGAATAATAAGGAACTGCATTTAATTCATTATTTTAGGATGTCTAATAGTCTCAATAGTTAAAAAATTGAATTTCATGTATTTTGGTGGTAGCAATATTCCGATTAATATTCAATTAAATGTAGCGAACGTACAACATTTCACGTTCACTT
DNA_Plate_6_A2	H2O	172	63	448	0.268085	AAAATTTGACAAAAGCAAGGCTAAGAAAAGGTTAAGCACCTGCAAAACAATGTCATGTAAAAACGATCTTGGTCCATGTTAATTTGCATTACTTACGACAAAATTTCCTATCACTACAGTGGCCAAGAAAAATGGTATGCAGGATACATCACCGACAAGCATACAATCCCACATTGATTCAATCCATTCTCCGCATAGCACACGGAACACAATCATGAAGGAATGCATGAAATCTGTAAAATTCCATCTTGGCAGAT/ AAAATTTGACAAAAGCAAGGCTAAGAAAAGGTTAAGCACCTGCAAAACAATGTCATGTAAAAACGATCTTGCTCCATGTTCATTTGCATTACTTACGACTAAATTTCCTATCACTACAGTGGCCAAGAAAAATGGTATGC…	x					716	ATTTTGCTCCACTCAGAATTTAATGCATTGTTCACGCTGAACAATAGCGGTTAGCTGGGAATAATAAGGAACTGCATTTAATTCATTATTTTAGGATGTCTAATAGTCTCAATAGTTAAAAAATTGAATTTCATGTATTTTGGTGGTAGCAATATTCCGATTAATATTCAATTAAATGTAGCGAACGTACAACATTTCACGTTCACTT
DNA_Plate_6_A3	Dabola_Aout_CAH_17	1783		2867	0.0309783	AAAATTTGACAAAAGCAAGGCTAAGAAAAGGTTAAGCACCTGCAAAACAATGTCATGTAAAAACGATCTTGGTCCATGTTAATTTGCATTACTTACGACAAAATTTCCTATCACTACAGTGGCCAAGAAAAATGGTATGCAGGATACATCACCGACAAGCATACAATCCCACATTGATTCAATCCATTCTCCGCATAGCACACGGAACACAATCATGAAGGAATGCATGAAATCTGTAAAATTCCATCTTGGCAGAT	x					6169	ATTTTGCTCCACTCAGAATTTAATGCATTGTTCACGCTGAACAATAGCGGTTAGCTGGGAATAATAAGGAACTGCATTTAATTCATTATTTTAGGATGTCTAATAGTCTCAATAGTTAAAAAATTGAATTTCATGTATTTTGGTGGTAGCAATATTCCGATTAATATTCAATTAAATGTAGCGAACGTACAACATTTCACGTTCACTT
DNA_Plate_6_A4	Boffa_CAH_17	1148		1890	0.00949094	AAAATTTGACAAAAGCAAGGCTAAGAAAAGGTTAAGCACCTGCAAAACAATGTCATGTAAAAACGATCTTGCTCCATGTTCATTTGCATTACTTACGACTAAATTTCCTATCACTACAGTGGCCAAGAAAAATGGTATGCAGGATACATCACCGACAAGCATACAATCCCACATTGATTCAATCCATTCTCCGCATAGCACACGGAACACAATCATGAAGGAATGCATGAAATCTGTAAAATTCCATCTTGGCAGAT			x			4281	ATTTCGCTCCACTCAGAATTTAATGCATTGTTCACGCTGAACAATAGCGGTCACCTGGGAATGAGAAGGAACTGCATTTAATTCATTATTTTAGTATGTTTAATAGTCTCAATAGTTGAAAAATTGAATTTCATGTATTTTGGTGGTAGCAATATTCCAATTAATATTCAATGAAATGTAGTGAACTTACAAAATTTCACGTTCACTT
DNA_Plate_6_A5	Kankan_Aout_CAH_17	2256		3599	0.00485223	AAAATTTGACAAAAGCAAGGCTAAGAAAAGGTTAAGCACCTGCAAAACAATGTCATGTAAAAACGATCTTGGTCCATGTTAATTTGCATTACTTACGACAAAATTTCCTATCACTACAGTGGCCAAGAAAAATGGTATGCAGGATACATCACCGACAAGCATACAATCCCACATTGATTCAATCCATTCTCCGCATAGCACACGGAACACAATCATGAAGGAATGCATGAAATCTGTAAAATTCCATCTTGGCAGAT	x					5461	ATTTTGCTCCACTCAGAATTTAATGCATTGTTCACGCTGAACAATAGCGGTTAGCTGGGAATAATAAGGAACTGCATTTAATTCATTATTTTAGGATGTCTAATAGTCTCAATAGTTAAAAAATTGAATTTCATGTATTTTGGTGGTAGCAATATTCCGATTAATATTCAATTAAATGTAGCGAACGTACAACATTTCACGTTCACTT
DNA_Plate_6_A6	Dabola_Aout_CAH_17	534		961	0.0290909	AAAATTTGACAAAAGCAAGGCTAAGAAAAGGTTAAGCACCTGCAAAACAATGTCATGTAAAAACGATCTTGGTCCATGTTAATTTGCATTACTTACGACAAAATTTCCTATCACTACAGTGGCCAAGAAAAATGGTATGCAGGATACATCACCGACAAGCATACAATCCCACATTGATTCAATCCATTCTCCGCATAGCACACGGAACACAATCATGAAGGAATGCATGAAATCTGTAAAATTCCATCTTGGCAGAT	x					2517	ATTTTGCTCCACTCAGAATTTAATGCATTGTTCACGCTGAACAATAGCGGTTAGCTGGGAATAATAAGGAACTGCATTTAATTCATTATTTTAGGATGTCTAATAGTCTCAATAGTTAAAAAATTGAATTTCATGTATTTTGGTGGTAGCAATATTCCGATTAATATTCAATTAAATGTAGCGAACGTACAACATTTCACGTTCACTT
DNA_Plate_6_A7	Dabola_Aout_CAH_17	2207		3659	0.00495942	AAAATTTGACAAAAGCAAGGCTAAGAAAAGGTTAAGCACCTGCAAAACAATGTCATGTAAAAACGATCTTGGTCCATGTTAATTTGCATTACTTACGACAAAATTTCCTATCACTACAGTGGCCAAGAAAAATGGTATGCAGGATACATCACCGACAAGCATACAATCCCACATTGATTCAATCCATTCTCCGCATAGCACACGGAACACAATCATGAAGGAATGCATGAAATCTGTAAAATTCCATCTTGGCAGAT	x					7068	ATTTTGCTCCACTCAGAATTTAATGCATTGTTCACGCTGAACAATAGCGGTTAGCTGGGAATAATAAGGAACTGCATTTAATTCATTATTTTAGGATGTCTAATAGTCTCAATAGTTAAAAAATTGAATTTCATGTATTTTGGTGGTAGCAATATTCCGATTAATATTCAATTAAATGTAGCGAACGTACAACATTTCACGTTCACTT
DNA_Plate_6_A8	Kankan_Aout_CAH_17	1909		3043	0.00572917	AAAATTTGACAAAAGCAAGGCTAAGAAAAGGTTAAGCACCTGCAAAACAATGTCATGTAAAAACGATCTTGGTCCATGTTAATTTGCATTACTTACGACAAAATTTCCTATCACTACAGTGGCCAAGAAAAATGGTATGCAGGATACATCACCGACAAGCATACAATCCCACATTGATTCAATCCATTCTCCGCATAGCACACGGAACACAATCATGAAGGAATGCATGAAATCTGTAAAATTCCATCTTGGCAGAT	x					5905	ATTTTGCTCCACTCAGAATTTAATGCATTGTTCACGCTGAACAATAGCGGTTAGCTGGGAATAATAAGGAACTGCATTTAATTCATTATTTTAGGATGTCTAATAGTCTCAATAGTTAAAAAATTGAATTTCATGTATTTTGGTGGTAGCAATATTCCGATTAATATTCAATTAAATGTAGCGAACGTACAACATTTCACGTTCACTT
DNA_Plate_6_A9	Dabola_Aout_CAH_17	2003		3246	0.00595533	AAAATTTGACAAAAGCAAGGCTAAGAAAAGGTTAAGCACCTGCAAAACAATGTCATGTAAAAACGATCTTGGTCCATGTTAATTTGCATTACTTACGACAAAATTTCCTATCACTACAGTGGCCAAGAAAAATGGTATGCAGGATACATCACCGACAAGCATACAATCCCACATTGATTCAATCCATTCTCCGCATAGCACACGGAACACAATCATGAAGGAATGCATGAAATCTGTAAAATTCCATCTTGGCAGAT	x					5998	ATTTTGCTCCACTCAGAATTTAATGCATTGTTCACGCTGAACAATAGCGGTTAGCTGGGAATAATAAGGAACTGCATTTAATTCATTATTTTAGGATGTCTAATAGTCTCAATAGTTAAAAAATTGAATTTCATGTATTTTGGTGGTAGCAATATTCCGATTAATATTCAATTAAATGTAGCGAACGTACAACATTTCACGTTCACTT
DNA_Plate_6_B10	Mamou_CAH_16	1088		1905	0.00548446	AAAATTTGACAAAAGCAAGGCTAAGAAAAGGTTAAGCACCTGCAAAACAATGTCATGTAAAAACGATCTTGGTCCATGTTAATTTGCATTACTTACGACAAAATTTCCTATCACTACAGTGGCCAAGAAAAATGGTATGCAGGATACATCACCGACAAGCATACAATCCCACATTGATTCAATCCATTCTCCGCATAGCACACGGAACACAATCATGAAGGAATGCATGAAATCTGTAAAATTCCATCTTGGCAGAT	x					3378	ATTTTGCTCTACTCAGAATTTAATGCATTGTTCACGCTGAACAATAGCGGTTAGCTGGGAATAATAAGGAACTGCATTTAATTCATTATTTTAGGATGTCTAATAGTCTCAATAGTTAAAAAATTGAATTTCATGTATTTTGGTGGTAGCAATATTCCGATTAATATTCAATTAAATGTAGCGAACGTACAACATTTCACGTTCACTT
DNA_Plate_6_B11	Faranah_CAH_16	1436		2512	0.00622837	AAAATTTGACAAAAGCAAGGCTAAGAAAAGGTTAAGCACCTGCAAAACAATGTCATGTAAAAACGATCTTGGTCCATGTTAATTTGCATTACTTACGACAAAATTTCCTATCACTACAGTGGCCAAGAAAAATGGTATGCAGGATACATCACCGACAAGCATACAATCCCACATTGATTCAATCCATTCTCCGCATAGCACACGGAACACAATCATGAAGGAATGCATGAAATCTGTAAAATTCCATCTTGGCAGAT	x					4514	ATTTTGCTCCACTCAGAATTTAATGCATTGTTCACGCTGAACAATAGCGGTTAGCTGGGAATAATAAGGAACTGCATTTAATTCATTATTTTAGGATGTCTAATAGTCTCAATAGTTAAAAAATTGAATTTCATGTATTTTGGTGGTAGCAATATTCCGATTAATATTCAATTAAATGTAGCGAACGTACAACATTTCACGTTCACTT
DNA_Plate_6_B12	Kissidougou_Aout_CAH_17	1566		2683	0.00571429	AAAATTTGACAAAAGCAAGGCTAAGAAAAGGTTAAGCACCTGCAAAACAATGTCATGTAAAAACGATCTTGGTCCATGTTAATTTGCATTACTTACGACAAAATTTCCTATCACTACAGTGGCCAAGAAAAATGGTATGCAGGATACATCACCGACAAGCATACAATCCCACATTGATTCAATCCATTCTCCGCATAGCACACGGAACACAATCATGAAGGAATGCATGAAATCTGTAAAATTCCATCTTGGCAGAT	x					4583	ATTTTGCTCCACTCAGAATTTAATGCATTGTTCACGCTGAACAATAGCGGTTAGCTGGGAATAATAAGGAACTGCATTTAATTCATTATTTTAGGATGTCTAATAGTCTCAATAGTTAAAAAATTGAATTTCATGTATTTTGGTGGTAGCAATATTCCGATTAATATTCAATTAAATGTAGCGAACGTACAACATTTCACGTTCACTT
DNA_Plate_6_B1	Faranah_CAH_16	1366		2343	0.00654545	AAAATTTGACAAAAGCAAGGCTAAGAAAAGGTTAAGCACCTGCAAAACAATGTCATGTAAAAACGATCTTGGTCCATGTTAATTTGCATTACTTACGACAAAATTTCCTATCACTACAGTGGCCAAGAAAAATGGTATGCAGGATACATCACCGACAAGCATACAATCCCACATTGATTCAATCCATTCTCCGCATAGCACACGGAACACAATCATGAAGGAATGCATGAAATCTGTAAAATTCCATCTTGGCAGAT	x					4037	ATTTTGCTCCACTCAGAATTTAATGCATTGTTCACGCTGAACAATAGCGGTTAGCTGGGAATAATAAGGAACTGCATTTAATTCATTATTTTAGGATGTCTAATAGTCTCAATAGTTAAAAAATTGAATTTCATGTATTTTGGTGGTAGCAATATTCCGATTAATATTCAATTAAATGTAGCGAACGTACAACATTTCACGTTCACTT
DNA_Plate_6_B2	Faranah_CAH_16	1540		2708	0.00645161	AAAATTTGACAAAAGCAAGGCTAAGAAAAGGTTAAGCACCTGCAAAACAATGTCATGTAAAAACGATCTTGGTCCATGTTAATTTGCATTACTTACGACAAAATTTCCTATCACTACAGTGGCCAAGAAAAATGGTATGCAGGATACATCACCGACAAGCATACAATCCCACATTGATTCAATCCATTCTCCGCATAGCACACGGAACACAATCATGAAGGAATGCATGAAATCTGTAAAATTCCATCTTGGCAGAT	x					4908	ATTTTGCTCCACTCAGAATTTAATGCATTGTTCACGCTGAACAATAGCGGTTAGCTGGGAATAATAAGGAACTGCATTTAATTCATTATTTTAGGATGTCTAATAGTCTCAATAGTTAAAAAATTGAATTTCATGTATTTTGGTGGTAGCAATATTCCGATTAATATTCAATTAAATGTAGCGAACGTACAACATTTCACGTTCACTT
DNA_Plate_6_B3	H2O					TGACCCGGGCCTATACGGTGCTGGCCCAGCGGCAGGGGCACCAGAGCGTGCTTTCGGTGGGGCGCGTGCAGACGCCCGCGCTGCGGCTGGTGGTGGATCGCGACCGGGAGATTACGAACTTCGTGCC/ AAAATTTGACAAAAGCAAGGCTAAGAAAAGGTTAAGCACCTGCAAAACAATGTCATGTAAAAACGATCTTGGTCCATGTTAATTTGCATTACTTACGACAAAATTTCCTATCACTACAGTGGCCAAGAAAAATGGTATGCAGGATACATCACCGACAAGCATACAATCCCACATTGATTCAATCCATTCTCCGCATAGCACACGGAACACAATCATGAAGGAATGCATGAAATCTGTAAAATTCCATCTTGGCAGAT	x					240	ATTTTGCTCCACTCAGAATTTAATGCATTGTTCACGCTGAACAATAGCGGTTAGCTGGGAATAATAAGGAACTGCATTTAATTCATTATTTTAGGATGTCTAATAGTCTCAATAGTTAAAAAATTGAATTTCATGTATTTTGGTGGTAGCAATATTCCGATTAATATTCAATTAAATGTAGCGAACGTACAACATTTCACGTTCACTT
DNA_Plate_6_B4	Kankan_Pyrethre_17	514		806	0.00772201	AAAATTTGACAAAAGCAAGGCTAAGAAAAGGTTAAGCACCTGCAAAACAATGTCATGTAAAAACGATCTTGGTCCATGTTAATTTGCATTACTTACGACAAAATTTCCTATCACTACAGTGGCCAAGAAAAATGGTATGCAGGATACATCACCGACAAGCATACAATCCCACATTGATTCAATCCATTCTCCGCATAGCACACGGAACACAATCATGAAGGAATGCATGAAATCTGTAAAATTCCATCTTGGCAGAT	x					1825	ATTTTGCTCCACTCAGAATTTAATGCATTGTTCACGCTGAACAATAGCGGTTAGCTGGGAATAATAAGGAACTGCATTTAATTCATTATTTTAGGATGTCTAATAGTCTCAATAGTTAAAAAATTGAATTTCATGTATTTTGGTGGTAGCAATATTCCGATTAATATTCAATTAAATGTAGCGAACGTACAACATTTCACGTTCACTT
DNA_Plate_6_B5	Kankan_Pyrethre_17	1582		2682	0.00565682	AAAATTTGACAAAAGCAAGGCTAAGAAAAGGTTAAGCACCTGCAAAACAATGTCATGTAAAAACGATCTTGGTCCATGTTAATTTGCATTACTTACGACAAAATTTCCTATCACTACAGTGGCCAAGAAAAATGGTATGCAGGATACATCACCGACAAGCATACAATCCCACATTGATTCAATCCATTCTCCGCATAGCACACGGAACACAATCATGAAGGAATGCATGAAATCTGTAAAATTCCATCTTGGCAGAT	x					4919	ATTTTGCTCCACTCAGAATTTAATGCATTGTTCACGCTGAACAATAGCGGTTAGCTGGGAATAATAAGGAACTGCATTTAATTCATTATTTTAGGATGTCTAATAGTCTCAATAGTTAAAAAATTGAATTTCATGTATTTTGGTGGTAGCAATATTCCGATTAATATTCAATTAAATGTAGCGAACGTACAACATTTCACGTTCACTT
DNA_Plate_6_B6	Kankan_Pyrethre_17	134		223	0.0218978	AAAATTTGACAAAAGCAAGGCTAAGAAAAGGTTAAGCACCTGCAAAACAATGTCATGTAAAAACGATCTTGGTCCATGTTAATTTGCATTACTTACGACAAAATTTCCTATCACTACAGTGGCCAAGAAAAATGGTATGCAGGATACATCACCGACAAGCATACAATCCCACATTGATTCAATCCATTCTCCGCATAGCACACGGAACACAATCATGAAGGAATGCATGAAATCTGTAAAATTCCATCTTGGCAGAT	x					536	ATTTTGCTCCACTCAGAATTTAATGCATTGTTCACGCTGAACAATAGCGGTTAGCTGGGAATAATAAGGAACTGCATTTAATTCATTATTTTAGGATGTCTAATAGTCTCAATAGTTAAAAAATTGAATTTCATGTATTTTGGTGGTAGCAATATTCCGATTAATATTCAATTAAATGTAGCGAACGTACAACATTTCACGTTCACTT
DNA_Plate_6_B7	Kankan_Pyrethre_17	455	331	1258	0.42112	AAAATTTGACAAAAGCAAGGCTAAGAAAAGGTTAAGCACCTGCAAAACAATGTCATGTAAAAACGATCTTGGTCCATGTTAATTTGCATTACTTACGACTAAATTTCCTATCACTACAGTGGCCAAGAAAAATGGTATGCAGGATACATCACCGACAAGCATACAATCCCACATTGATTCAATCCATTCTCCGCATAGCACACGGAACACAATCATGAAGGAATGCATGAAATCTGTAAAATTCCATCTTGGCAGAT/ AAAATTTGACAAAAGCAAGGCTAAGAAAAGGTTAAGCACCTGCAAAACAATGTCATGTAAAAACGATCTTGGTCCATGTTAATTTGCATTACTTACGACAAAATTTCCTATCACTACAGTGGCCAAGAAAAATGGTATGC…	x					2104	ATTTTGCTCCACTCAGAATTTAATGCATTGTTCACGCTGAACAATAGCGGTTAGCTGGGAATAATAAGGAACTGCATTTAATTCATTATTTTAGGATGTCTAATAGTCTCAATAGTTAAAAAATTGAATTTCATGTATTTTGGTGGTAGCAATATTCCGATTAATATTCAATTAAATGTAGCGAACGTACAACATTTCACGTTCACTT
DNA_Plate_6_B8	Dabola_Aout_CAH_17										x	1289	GTGAGCAATTCCAGAAGATAAAGGAGGATAAACAGTTCATCCAGTTCCTGCTCCATTTTCTACTATACTTCTAGAAATTAATAAAGTTAATGAAGGAGGTAATATTCAAAATCTTATATTATTTATTCGAGGGAATGCTATATCGGGGGCTCCTAATATAAGAGGTACTAATCAATTTCCAAATCCTCCAATTATAATAGGTATTA
DNA_Plate_6_B9	Dabola_Aout_CAH_17	1855		3150	0.00642742	AAAATTTGACAAAAGCAAGGCTAAGAAAAGGTTAAGCACCTGCAAAACAATGTCATGTAAAAACGATCTTGGTCCATGTTAATTTGCATTACTTACGACAAAATTTCCTATCACTACAGTGGCCAAGAAAAATGGTATGCAGGATACATCACCGACAAGCATACAATCCCACATTGATTCAATCCATTCTCCGCATAGCACACGGAACACAATCATGAAGGAATGCATGAAATCTGTAAAATTCCATCTTGGCAGAT	x					5229	ATTTTGCTCCACTCAGAATTTAATGCATTGTTCACGCTGAACAATAGCGGTTAGCTGGGAATAATAAGGAACTGCATTTAATTCATTATTTTAGGATGTCTAATAGTCTCAATAGTTAAAAAATTGAATTTCATGTATTTTGGTGGTAGCAATATTCCGATTAATATTCAATTAAATGTAGCGAACGTACAACATTTCACGTTCACTT
DNA_Plate_6_C10	Boffa_CAH_17	522		857	0.00948767	AAAATTTGACAAAAGCAAGGCTAAGAAAAGGTTAAGCACCTGCAAAACAATGTCATGTAAAAACGATCTTGCTCCATGTTCATTTGCATTACTTACGACTAAATTTCCTATCACTACAGTGGCCAAGAAAAATGGTATGCAGGATACATCACCGACAAGCATACAATCCCACATTGATTCAATCCATTCTCCGCATAGCACACGGAACACAATCATGAAGGAATGCATGAAATCTGTAAAATTCCATCTTGGCAGAT			x			3889	ATTTCGCTCCACTCAGAATTTAATGCATTGTTCACGCTGAACAATAGCGGTCACCTGGGAATGAGAAGGAACTGCATTTAATTCATTATTTTAGTATGTTTAATAGTCTCAATAGTTGAAAAATTGAATTTCATGTATTTTGGTGGTAGCAATATTCCAATTAATATTCAATGAAATGTAGTGAACTTACAAAATTTCACGTTCACTT
DNA_Plate_6_C11	Mamou_CAH_16	1868		2849	0.00585418	AAAATTTGACAAAAGCAAGGCTAAGAAAAGGTTAAGCACCTGCAAAACAATGTCATGTAAAAACGATCTTGGTCCATGTTAATTTGCATTACTTACGACAAAATTTCCTATCACTACAGTGGCCAAGAAAAATGGTATGCAGGATACATCACCGACAAGCATACAATCCCACATTGATTCAATCCATTCTCCGCATAGCACACGGAACACAATCATGAAGGAATGCATGAAATCTGTAAAATTCCATCTTGGCAGAT	x					5845	ATTTTGCTCCACTCAGAATTTAATGCATTGTTCACGCTGAACAATAGCGGTTAGCTGGGAATAATAAGGAACTGCATTTAATTCATTATTTTAGGATGTCTAATAGTCTCAATAGTTAAAAAATTGAATTTCATGTATTTTGGTGGTAGCAATATTCCGATTAATATTCAATTAAATGTAGCGAACGTACAACATTTCACGTTCACTT
DNA_Plate_6_C12	Kankan_Pyrethre_17	2578		3944	0.00501737	AAAATTTGACAAAAGCAAGGCTAAGAAAAGGTTAAGCACCTGCAAAACAATGTCATGTAAAAACGATCTTGGTCCATGTTAATTTGCATTACTTACGACAAAATTTCCTATCACTACAGTGGCCAAGAAAAATGGTATGCAGGATACATCACCGACAAGCATACAATCCCACATTGATTCAATCCATTCTCCGCATAGCACACGGAACACAATCATGAAGGAATGCATGAAATCTGTAAAATTCCATCTTGGCAGAT	x					8289	ATTTTGCTCCACTCAGAATTTAATGCATTGTTCACGCTGAACAATAGCGGTTAGCTGGGAATAATAAGGAACTGCATTTAATTCATTATTTTAGGATGTCTAATAGTCTCAATAGTTAAAAAATTGAATTTCATGTATTTTGGTGGTAGCAATATTCCGATTAATATTCAATTAAATGTAGCGAACGTACAACATTTCACGTTCACTT
DNA_Plate_6_C1	Kankan_Pyrethre_17	1956		3069	0.00508647	AAAATTTGACAAAAGCAAGGCTAAGAAAAGGTTAAGCACCTGCAAAACAATGTCATGTAAAAACGATCTTGGTCCATGTTAATTTGCATTACTTACGACAAAATTTCCTATCACTACAGTGGCCAAGAAAAATGGTATGCAGGATACATCACCGACAAGCATACAATCCCACATTGATTCAATCCATTCTCCGCATAGCACACGGAACACAATCATGAAGGAATGCATGAAATCTGTAAAATTCCATCTTGGCAGAT	x					6532	ATTTTGCTCCACTCAGAATTTAATGCATTGTTCACGCTGAACAATAGCGGTTAGCTGGGAATAATAAGGAACTGCATTTAATTCATTATTTTAGGATGTCTAATAGTCTCAATAGTTAAAAAATTGAATTTCATGTATTTTGGTGGTAGCAATATTCCGATTAATATTCAATTAAATGTAGCGAACGTACAACATTTCACGTTCACTT
DNA_Plate_6_C2	Kissidougou_CAH_17	1693		2743	0.0052879	AAAATTTGACAAAAGCAAGGCTAAGAAAAGGTTAAGCACCTGCAAAACAATGTCATGTAAAAACGATCTTGGTCCATGTTAATTTGCATTACTTACGACAAAATTTCCTATCACTACAGTGGCCAAGAAAAATGGTATGCAGGATACATCACCGACAAGCATACAATCCCACATTGATTCAATCCATTCTCCGCATAGCACACGGAACACAATCATGAAGGAATGCATGAAATCTGTAAAATTCCATCTTGGCAGAT	x					5703	ATTTTGCTCCACTCAGAATTTAATGCATTGTTCACGCTGAACAATAGCGGTTAGCTGGGAATAATAAGGAACTGCATTTAATTCATTATTTTAGGATGTCTAATAGTCTCAATAGTTAAAAAATTGAATTTCATGTATTTTGGTGGTAGCAATATTCCGATTAATATTCAATTAAATGTAGCGAACGTACAACATTTCACGTTCACTT
DNA_Plate_6_C3	Kankan_Aout_CAH_17	1956		3142	0.00559227	AAAATTTGACAAAAGCAAGGCTAAGAAAAGGTTAAGCACCTGCAAAACAATGTCATGTAAAAACGATCTTGGTCCATGTTAATTTGCATTACTTACGACAAAATTTCCTATCACTACAGTGGCCAAGAAAAATGGTATGCAGGATACATCACCGACAAGCATACAATCCCACATTGATTCAATCCATTCTCCGCATAGCACACGGAACACAATCATGAAGGAATGCATGAAATCTGTAAAATTCCATCTTGGCAGAT	x	x				5838	ATTTTGCTCCACTCAGAATTTAATGCATTGTTCACGCTGAACAATAGCGGTTAGCTGGGAATAATAAGGAACTGCATTTAATTCATTATTTTAGGATGTCTAATAGTCTCAATAGTTAAAAAATTGAATTTCATGTATTTTGGTGGTAGCAATATTCCGATTAATATTCAATTAAATGTAGCGAACGTACAACATTTCACGTTCACTT/ATTTTACTCCACTCAGAATTTAATGCATTGTTCACGCTGAACAATAGCGGTTAGCTGAGAATAATAAGGAACTGCATTTAATTCATTATTTTAGGATGTTTAATAGTCTCAAGTCTCAAAATGGGCCGGTCTCGTAGTACAGTCGTCTACTCGTACGACTTAACAACAGGCCTGTCATGGGTTCAATCCC…
DNA_Plate_6_C4	Kankan_Pyrethre_17
DNA_Plate_6_C5	H2O
DNA_Plate_6_C6	Kissidougou_Aout_CAH_17	1543		2474	0.00771704	AAAATTTGACAAAAGCAAGGCTAAGAAAAGGTTAAGCACCTGCAAAACAATGTCATGTAAAAACGATCTTGGTCCATGTTAATTTGCATTACTTACGACAAAATTTCCTATCACTACAGTGGCCAAGAAAAATGGTATGCAGGATACATCACCGACAAGCATACAATCCCACATTGATTCAATCCATTCTCCGCATAGCACACGGAACACAATCATGAAGGAATGCATGAAATCTGTAAAATTCCATCTTGGCAGAT	x					5211	ATTTTGCTCCACTCAGAATTTAATGCATTGTTCACGCTGAACAATAGCGGTTAGCTGGGAATAATAAGGAACTGCATTTAATTCATTATTTTAGGATGTCTAATAGTCTCAATAGTTAAAAAATTGAATTTCATGTATTTTGGTGGTAGCAATATTCCGATTAATATTCAATTAAATGTAGCGAACGTACAACATTTCACGTTCACTT
DNA_Plate_6_C7	Faranah_CAH_16										x	2013	GTGAGCAATTCCAGAAGATAAAGGAGGATAAACAGTTCATCCAGTTCCTGCTCCATTTTCTACTATACTTCTAGAAATTAATAAAGTTAATGAAGGAGGTAATATTCAAAATCTTATATTATTTATTCGAGGGAATGCTATATCGGGGGCTCCTAATATAAGAGGTACTAATCAATTTCCAAATCCTCCAATTATAATAGGTATTA
DNA_Plate_6_C8	Faranah_CAH_16	2128		3355	0.00560748	AAAATTTGACAAAAGCAAGGCTAAGAAAAGGTTAAGCACCTGCAAAACAATGTCATGTAAAAACGATCTTGGTCCATGTTAATTTGCATTACTTACGACAAAATTTCCTATCACTACAGTGGCCAAGAAAAATGGTATGCAGGATACATCACCGACAAGCATACAATCCCACATTGATTCAATCCATTCTCCGCATAGCACACGGAACACAATCATGAAGGAATGCATGAAATCTGTAAAATTCCATCTTGGCAGAT	x					6839	ATTTTGCTCCACTCAGAATTTAATGCATTGTTCACGCTGAACAATAGCGGTTAGCTGGGAATAATAAGGAACTGCATTTAATTCATTATTTTAGGATGTCTAATAGTCTCAATAGTTAAAAAATTGAATTTCATGTATTTTGGTGGTAGCAATATTCCGATTAATATTCAATTAAATGTAGCGAACGTACAACATTTCACGTTCACTT
DNA_Plate_6_C9	Kankan_Pyrethre_17	2227		3463	0.00580357	AAAATTTGACAAAAGCAAGGCTAAGAAAAGGTTAAGCACCTGCAAAACAATGTCATGTAAAAACGATCTTGGTCCATGTTAATTTGCATTACTTACGACAAAATTTCCTATCACTACAGTGGCCAAGAAAAATGGTATGCAGGATACATCACCGACAAGCATACAATCCCACATTGATTCAATCCATTCTCCGCATAGCACACGGAACACAATCATGAAGGAATGCATGAAATCTGTAAAATTCCATCTTGGCAGAT	x					7104	ATTTTGCTCCACTCAGAATTTAATGCATTGTTCACGCTGAACAATAGCGGTTAGCTGGGAATAATAAGGAACTGCATTTAATTCATTATTTTAGGATGTCTAATAGTCTCAATAGTTAAAAAATTGAATTTCATGTATTTTGGTGGTAGCAATATTCCGATTAATATTCAATTAAATGTAGCGAACGTACAACATTTCACGTTCACTT
DNA_Plate_6_D10	Mamou_CAH_16	1252		2007	0.00713719	AAAATTTGACAAAAGCAAGGCTAAGAAAAGGTTAAGCACCTGCAAAACAATGTCATGTAAAAACGATCTTGGTCCATGTTAATTTGCATTACTTACGACAAAATTTCCTATCACTACAGTGGCCAAGAAAAATGGTATGCAGGATACATCACCGACAAGCATACAATCCCACATTGATTCAATCCATTCTCCGCATAGCACACGGAACACAATCATGAAGGAATGCATGAAATCTGTAAAATTCCATCTTGGCAGAT	x					3867	ATTTTGCTCCACTCAGAATTTAATGCATTGTTCACGCTGAACAATAGCGGTTAGCTGGGAATAATAAGGAACTGCATTTAATTCATTATTTTAGGATGTCTAATAGTCTCAATAGTTAAAAAATTGAATTTCATGTATTTTGGTGGTAGCAATATTCCGATTAATATTCAATTAAATGTAGCGAACGTACAACATTTCACGTTCACTT
DNA_Plate_6_D11	Kankan_Pyrethre_17	1296		2050	0.00765697	AAAATTTGACAAAAGCAAGGCTAAGAAAAGGTTAAGCACCTGCAAAACAATGTCATGTAAAAACGATCTTGGTCCATGTTAATTTGCATTACTTACGACAAAATTTCCTATCACTACAGTGGCCAAGAAAAATGGTATGCAGGATACATCACCGACAAGCATACAATCCCACATTGATTCAATCCATTCTCCGCATAGCACACGGAACACAATCATGAAGGAATGCATGAAATCTGTAAAATTCCATCTTGGCAGAT	x					3951	ATTTTGCTCTACTCAGAATTTAATGCATTGTTCACGCTGAACAATAGCGGTTAGCTGGGAATAATAAGGAACTGCATTTAATTCATTATTTTAGGATGTCTAATAGTCTCAATAGTTAAAAAATTGAATTTCATGTATTTTGGTGGTAGCAATATTCCGATTAATATTCAATTAAATGTAGCGAACGTACAACATTTCACGTTCACTT
DNA_Plate_6_D12	Kankan_Pyrethre_17	912		1477	0.00761697	AAAATTTGACAAAAGCAAGGCTAAGAAAAGGTTAAGCACCTGCAAAACAATGTCATGTAAAAACGATCTTGGTCCATGTTAATTTGCATTACTTACGACAAAATTTCCTATCACTACAGTGGCCAAGAAAAATGGTATGCAGGATACATCACCGACAAGCATACAATCCCACATTGATTCAATCCATTCTCCGCATAGCACACGGAACACAATCATGAAGGAATGCATGAAATCTGTAAAATTCCATCTTGGCAGAT	x					2598	ATTTTGCTCCACTCAGAATTTAATGCATTGTTCACGCTGAACAATAGCGGTTAGCTGGGAATAATAAGGAACTGCATTTAATTCATTATTTTAGGATGTCTAATAGTCTCAATAGTTAAAAAATTGAATTTCATGTATTTTGGTGGTAGCAATATTCCGATTAATATTCAATTAAATGTAGCGAACGTACAACATTTCACGTTCACTT
DNA_Plate_6_D1	Boffa_CAH_17	1905		3140	0.00470219	AAAATTTGACAAAAGCAAGGCTAAGAAAAGGTTAAGCACCTGCAAAACAATGTCATGTAAAAACGATCTTGCTCCATGTTCATTTGCATTACTTACGACTAAATTTCCTATCACTACAGTGGCCAAGAAAAATGGTATGCAGGATACATCACCGACAAGCATACAATCCCACATTGATTCAATCCATTCTCCGCATAGCACACGGAACACAATCATGAAGGAATGCATGAAATCTGTAAAATTCCATCTTGGCAGAT			x			6143	ATTTCGCTCCACTCAGAATTTAATGCATTGTTCACGCTGAACAATAGCGGTCACCTGGGAATGAGAAGGAACTGCATTTAATTCATTATTTTAGTATGTTTAATAGTCTCAATAGTTGAAAAATTGAATTTCATGTATTTTGGTGGTAGCAATATTCCAATTAATATTCAATGAAATGTAGTGAACTTACAAAATTTCACGTTCACTT
DNA_Plate_6_D2	H2O
DNA_Plate_6_D3	Kissidougou_Aout_CAH_17	1993		3266	0.0044955	AAAATTTGACAAAAGCAAGGCTAAGAAAAGGTTAAGCACCTGCAAAACAATGTCATGTAAAAACGATCTTGGTCCATGTTAATTTGCATTACTTACGACAAAATTTCCTATCACTACAGTGGCCAAGAAAAATGGTATGCAGGATACATCACCGACAAGCATACAATCCCACATTGATTCAATCCATTCTCCGCATAGCACACGGAACACAATCATGAAGGAATGCATGAAATCTGTAAAATTCCATCTTGGCAGAT	x					6318	ATTTTGCTCCACTCAGAATTTAATGCATTGTTCACGCTGAACAATAGCGGTTAGCTGGGAATAATAAGGAACTGCATTTAATTCATTATTTTAGGATGTCTAATAGTCTCAATAGTTAAAAAATTGAATTTCATGTATTTTGGTGGTAGCAATATTCCGATTAATATTCAATTAAATGTAGCGAACGTACAACATTTCACGTTCACTT
DNA_Plate_6_D4	Dabola_Aout_CAH_17	536		885	0.00740741	AAAATTTGACAAAAGCAAGGCTAAGAAAAGGTTAAGCACCTGCAAAACAATGTCATGTAAAAACGATCTTGGTCCATGTTAATTTGCATTACTTACGACAAAATTTCCTATCACTACAGTGGCCAAGAAAAATGGTATGCAGGATACATCACCGACAAGCATACAATCCCACATTGATTCAATCCATTCTCCGCATAGCACACGGAACACAATCATGAAGGAATGCATGAAATCTGTAAAATTCCATCTTGGCAGAT	x					2216	ATTTTGCTCCACTCAGAATTTAATGCATTGTTCACGCTGAACAATAGCGGTTAGCTGGGAATAATAAGGAACTGCATTTAATTCATTATTTTAGGATGTCTAATAGTCTCAATAGTTAAAAAATTGAATTTCATGTATTTTGGTGGTAGCAATATTCCGATTAATATTCAATTAAATGTAGCGAACGTACAACATTTCACGTTCACTT
DNA_Plate_6_D5	Faranah_CAH_16	1632		2675	0.00669507	AAAATTTGACAAAAGCAAGGCTAAGAAAAGGTTAAGCACCTGCAAAACAATGTCATGTAAAAACGATCTTGGTCCATGTTAATTTGCATTACTTACGACAAAATTTCCTATCACTACAGTGGCCAAGAAAAATGGTATGCAGGATACATCACCGACAAGCATACAATCCCACATTGATTCAATCCATTCTCCGCATAGCACACGGAACACAATCATGAAGGAATGCATGAAATCTGTAAAATTCCATCTTGGCAGAT	x					5377	ATTTTGCTCCACTCAGAATTTAATGCATTGTTCACGCTGAACAATAGCGGTTAGCTGGGAATAATAAGGAACTGCATTTAATTCATTATTTTAGGATGTCTAATAGTCTCAATAGTTAAAAAATTGAATTTCATGTATTTTGGTGGTAGCAATATTCCGATTAATATTCAATTAAATGTAGCGAACGTACAACATTTCACGTTCACTT
DNA_Plate_6_D6	Kankan_Pyrethre_17	224		383	0.0175439	AAAATTTGACAAAAGCAAGGCTAAGAAAAGGTTAAGCACCTGCAAAACAATGTCATGTAAAAACGATCTTGGTCCATGTTAATTTGCATTACTTACGACAAAATTTCCTATCACTACAGTGGCCAAGAAAAATGGTATGCAGGATACATCACCGACAAGCATACAATCCCACATTGATTCAATCCATTCTCCGCATAGCACACGGAACACAATCATGAAGGAATGCATGAAATCTGTAAAATTCCATCTTGGCAGAT	x					1318	ATTTTGCTCCACTCAGAATTTAATGCATTGTTCACGCTGAACAATAGCGGTTAGCTGGGAATAATAAGGAACTGCATTTAATTCATTATTTTAGGATGTCTAATAGTCTCAATAGTTAAAAAATTGAATTTCATGTATTTTGGTGGTAGCAATATTCCGATTAATATTCAATTAAATGTAGCGAACGTACAACATTTCACGTTCACTT
DNA_Plate_6_D7	Kankan_Pyrethre_17	2331		3849	0.00597015	AAAATTTGACAAAAGCAAGGCTAAGAAAAGGTTAAGCACCTGCAAAACAATGTCATGTAAAAACGATCTTGGTCCATGTTAATTTGCATTACTTACGACAAAATTTCCTATCACTACAGTGGCCAAGAAAAATGGTATGCAGGATACATCACCGACAAGCATACAATCCCACATTGATTCAATCCATTCTCCGCATAGCACACGGAACACAATCATGAAGGAATGCATGAAATCTGTAAAATTCCATCTTGGCAGAT	x					7903	ATTTTGCTCCACTCAGAATTTAATGCATTGTTCACGCTGAACAATAGCGGTTAGCTGGGAATAATAAGGAACTGCATTTAATTCATTATTTTAGGATGTCTAATAGTCTCAATAGTTAAAAAATTGAATTTCATGTATTTTGGTGGTAGCAATATTCCGATTAATATTCAATTAAATGTAGCGAACGTACAACATTTCACGTTCACTT
DNA_Plate_6_D8	Kankan_Pyrethre_17	1099	997	3377	0.475668	AAAATTTGACAAAAGCAAGGCTAAGAAAAGGTTAAGCACCTGCAAAACAATGTCATGTAAAAACGATCTTGGTCCATGTTAATTTGCATTACTTACGACAAAATTTCCTATCACTACAGTGGCCAAGAAAAATGGTATGCAGGATACATCACCGACAAGCATACAATCCCACATTGATTCAATCCATTCTCCGCATAGCACACGGAACACAATCATGAAGGAATGCATGAAATCTGTAAAATTCCATCTTGGCAGAT/ AAAATTTGACAAAAGCAAGGCTAAGAAAAGGTTAAGCACCTGCAAAACAATGTCATGTAAAAACGATCTTGGTCCATGTTAATTTGCATTACTTACGACTAAATTTCCTATCACTACAGTGGCCAAGAAAAATGGTATGC…	x	x				2146	ATTTTGCTCCACTCAGAATTTAATGCATTGTTCACGCTGAACAATAGCGGTTAGCTGGGAATAATAAGGAACTGCATTTAATTCATTATTTTAGGATGTCTAATAGTCTCAATAGTTAAAAAATTGAATTTCATGTATTTTGGTGGTAGCAATATTCCGATTAATATTCAATTAAATGTAGCGAACGTACAACATTTCACGTTCACTT/ATTTTACTCCACTCAGAATTTAATGCATTGTTCACGCTGAACAATAGCGGTTAGCTGAGAATAATAAGGAACTGCATTTAATTCATTATTTTAGGATGTTTAATAGTCTCAAGTCTCAAAATGGGCCGGTCTCGTAGTACAGTCGTCTACTCGTACGACTTAACAACAGGCCTGTCATGGGTTCAATCCC…
DNA_Plate_6_D9	Kankan_Pyrethre_17	751		1216	0.0105402	AAAATTTGACAAAAGCAAGGCTAAGAAAAGGTTAAGCACCTGCAAAACAATGTCATGTAAAAACGATCTTGGTCCATGTTAATTTGCATTACTTACGACAAAATTTCCTATCACTACAGTGGCCAAGAAAAATGGTATGCAGGATACATCACCGACAAGCATACAATCCCACATTGATTCAATCCATTCTCCGCATAGCACACGGAACACAATCATGAAGGAATGCATGAAATCTGTAAAATTCCATCTTGGCAGAT	x					2327	ATTTTGCTCCACTCAGAATTTAATGCATTGTTCACGCTGAACAATAGCGGTTAGCTGGGAATAATAAGGAACTGCATTTAATTCATTATTTTAGGATGTCTAATAGTCTCAATAGTTAAAAAATTGAATTTCATGTATTTTGGTGGTAGCAATATTCCGATTAATATTCAATTAAATGTAGCGAACGTACAACATTTCACGTTCACTT
DNA_Plate_6_E10	Faranah_CAH_16	1947		3154	0.00460123	AAAATTTGACAAAAGCAAGGCTAAGAAAAGGTTAAGCACCTGCAAAACAATGTCATGTAAAAACGATCTTGGTCCATGTTAATTTGCATTACTTACGACAAAATTTCCTATCACTACAGTGGCCAAGAAAAATGGTATGCAGGATACATCACCGACAAGCATACAATCCCACATTGATTCAATCCATTCTCCGCATAGCACACGGAACACAATCATGAAGGAATGCATGAAATCTGTAAAATTCCATCTTGGCAGAT	x					5797	ATTTTGCTCCACTCAGAATTTAATGCATTGTTCACGCTGAACAATAGCGGTTAGCTGGGAATAATAAGGAACTGCATTTAATTCATTATTTTAGGATGTCTAATAGTCTCAATAGTTAAAAAATTGAATTTCATGTATTTTGGTGGTAGCAATATTCCGATTAATATTCAATTAAATGTAGCGAACGTACAACATTTCACGTTCACTT
DNA_Plate_6_E11	Kankan_Pyrethre_17	1295		2154	0.00690184	AAAATTTGACAAAAGCAAGGCTAAGAAAAGGTTAAGCACCTGCAAAACAATGTCATGTAAAAACGATCTTGGTCCATGTTAATTTGCATTACTTACGACAAAATTTCCTATCACTACAGTGGCCAAGAAAAATGGTATGCAGGATACATCACCGACAAGCATACAATCCCACATTGATTCAATCCATTCTCCGCATAGCACACGGAACACAATCATGAAGGAATGCATGAAATCTGTAAAATTCCATCTTGGCAGAT	x					4394	ATTTTGCTCCACTCAGAATTTAATGCATTGTTCACGCTGAACAATAGCGGTTAGCTGGGAATAATAAGGAACTGCATTTAATTCATTATTTTAGGATGTCTAATAGTCTCAATAGTTAAAAAATTGAATTTCATGTATTTTGGTGGTAGCAATATTCCGATTAATATTCAATTAAATGTAGCGAACGTACAACATTTCACGTTCACTT
DNA_Plate_6_E12	Kankan_Pyrethre_17	1789		2900	0.00611111	AAAATTTGACAAAAGCAAGGCTAAGAAAAGGTTAAGCACCTGCAAAACAATGTCATGTAAAAACGATCTTGGTCCATGTTAATTTGCATTACTTACGACAAAATTTCCTATCACTACAGTGGCCAAGAAAAATGGTATGCAGGATACATCACCGACAAGCATACAATCCCACATTGATTCAATCCATTCTCCGCATAGCACACGGAACACAATCATGAAGGAATGCATGAAATCTGTAAAATTCCATCTTGGCAGAT	x					5476	ATTTTGCTCCACTCAGAATTTAATGCATTGTTCACGCTGAACAATAGCGGTTAGCTGGGAATAATAAGGAACTGCATTTAATTCATTATTTTAGGATGTCTAATAGTCTCAATAGTTAAAAAATTGAATTTCATGTATTTTGGTGGTAGCAATATTCCGATTAATATTCAATTAAATGTAGCGAACGTACAACATTTCACGTTCACTT
DNA_Plate_6_E1	Faranah_CAH_16	1063		1882	0.00746965	AAAATTTGACAAAAGCAAGGCTAAGAAAAGGTTAAGCACCTGCAAAACAATGTCATGTAAAAACGATCTTGGTCCATGTTAATTTGCATTACTTACGACAAAATTTCCTATCACTACAGTGGCCAAGAAAAATGGTATGCAGGATACATCACCGACAAGCATACAATCCCACATTGATTCAATCCATTCTCCGCATAGCACACGGAACACAATCATGAAGGAATGCATGAAATCTGTAAAATTCCATCTTGGCAGAT	x					3699	ATTTTGCTCCACTCAGAATTTAATGCATTGTTCACGCTGAACAATAGCGGTTAGCTGGGAATAATAAGGAACTGCATTTAATTCATTATTTTAGGATGTCTAATAGTCTCAATAGTTAAAAAATTGAATTTCATGTATTTTGGTGGTAGCAATATTCCGATTAATATTCAATTAAATGTAGCGAACGTACAACATTTCACGTTCACTT
DNA_Plate_6_E2	Kissidougou_Aout_CAH_17	1965		3145	0.0060698	AAAATTTGACAAAAGCAAGGCTAAGAAAAGGTTAAGCACCTGCAAAACAATGTCATGTAAAAACGATCTTGGTCCATGTTAATTTGCATTACTTACGACAAAATTTCCTATCACTACAGTGGCCAAGAAAAATGGTATGCAGGATACATCACCGACAAGCATACAATCCCACATTGATTCAATCCATTCTCCGCATAGCACACGGAACACAATCATGAAGGAATGCATGAAATCTGTAAAATTCCATCTTGGCAGAT	x					6379	ATTTTGCTCCACTCAGAATTTAATGCATTGTTCACGCTGAACAATAGCGGTTAGCTGGGAATAATAAGGAACTGCATTTAATTCATTATTTTAGGATGTCTAATAGTCTCAATAGTTAAAAAATTGAATTTCATGTATTTTGGTGGTAGCAATATTCCGATTAATATTCAATTAAATGTAGCGAACGTACAACATTTCACGTTCACTT
DNA_Plate_6_E3	Faranah_CAH_16	1930		3162	0.00720165	AAAATTTGACAAAAGCAAGGCTAAGAAAAGGTTAAGCACCTGCAAAACAATGTCATGTAAAAACGATCTTGGTCCATGTTAATTTGCATTACTTACGACAAAATTTCCTATCACTACAGTGGCCAAGAAAAATGGTATGCAGGATACATCACCGACAAGCATACAATCCCACATTGATTCAATCCATTCTCCGCATAGCACACGGAACACAATCATGAAGGAATGCATGAAATCTGTAAAATTCCATCTTGGCAGAT	x					6226	ATTTTGCTCCACTCAGAATTTAATGCATTGTTCACGCTGAACAATAGCGGTTAGCTGGGAATAATAAGGAACTGCATTTAATTCATTATTTTAGGATGTCTAATAGTCTCAATAGTTAAAAAATTGAATTTCATGTATTTTGGTGGTAGCAATATTCCGATTAATATTCAATTAAATGTAGCGAACGTACAACATTTCACGTTCACTT
DNA_Plate_6_E4	Kankan_Aout_CAH_17	1187		1967	0.00669456	AAAATTTGACAAAAGCAAGGCTAAGAAAAGGTTAAGCACCTGCAAAACAATGTCATGTAAAAACGATCTTGGTCCATGTTAATTTGCATTACTTACGACAAAATTTCCTATCACTACAGTGGCCAAGAAAAATGGTATGCAGGATACATCACCGACAAGCATACAATCCCACATTGATTCAATCCATTCTCCGCATAGCACACGGAACACAATCATGAAGGAATGCATGAAATCTGTAAAATTCCATCTTGGCAGAT	x					4054	ATTTTGCTCCACTCAGAATTTAATGCATTGTTCACGCTGAACAATAGCGGTTAGCTGGGAATAATAAGGAACTGCATTTAATTCATTATTTTAGGATGTCTAATAGTCTCAATAGTTAAAAAATTGAATTTCATGTATTTTGGTGGTAGCAATATTCCGATTAATATTCAATTAAATGTAGCGAACGTACAACATTTCACGTTCACTT
DNA_Plate_6_E5	Kissidougou_Aout_CAH_17	1959		3177	0.00860324	AAAATTTGACAAAAGCAAGGCTAAGAAAAGGTTAAGCACCTGCAAAACAATGTCATGTAAAAACGATCTTGGTCCATGTTAATTTGCATTACTTACGACAAAATTTCCTATCACTACAGTGGCCAAGAAAAATGGTATGCAGGATACATCACCGACAAGCATACAATCCCACATTGATTCAATCCATTCTCCGCATAGCACACGGAACACAATCATGAAGGAATGCATGAAATCTGTAAAATTCCATCTTGGCAGAT	x					5945	ATTTTGCTCCACTCAGAATTTAATGCATTGTTCACGCTGAACAATAGCGGTTAGCTGGGAATAATAAGGAACTGCATTTAATTCATTATTTTAGGATGTCTAATAGTCTCAATAGTTAAAAAATTGAATTTCATGTATTTTGGTGGTAGCAATATTCCGATTAATATTCAATTAAATGTAGCGAACGTACAACATTTCACGTTCACTT
DNA_Plate_6_E6	Kissidougou_Aout_CAH_17	533		889	0.00744879	AAAATTTGACAAAAGCAAGGCTAAGAAAAGGTTAAGCACCTGCAAAACAATGTCATGTAAAAACGATCTTGGTCCATGTTAATTTGCATTACTTACGACAAAATTTCCTATCACTACAGTGGCCAAGAAAAATGGTATGCAGGATACATCACCGACAAGCATACAATCCCACATTGATTCAATCCATTCTCCGCATAGCACACGGAACACAATCATGAAGGAATGCATGAAATCTGTAAAATTCCATCTTGGCAGAT	x					2145	ATTTTGCTCCACTCAGAATTTAATGCATTGTTCACGCTGAACAATAGCGGTTAGCTGGGAATAATAAGGAACTGCATTTAATTCATTATTTTAGGATGTCTAATAGTCTCAATAGTTAAAAAATTGAATTTCATGTATTTTGGTGGTAGCAATATTCCGATTAATATTCAATTAAATGTAGCGAACGTACAACATTTCACGTTCACTT
DNA_Plate_6_E7	Kankan_Aout_CAH_17	2147		3420	0.00555813	AAAATTTGACAAAAGCAAGGCTAAGAAAAGGTTAAGCACCTGCAAAACAATGTCATGTAAAAACGATCTTGGTCCATGTTAATTTGCATTACTTACGACAAAATTTCCTATCACTACAGTGGCCAAGAAAAATGGTATGCAGGATACATCACCGACAAGCATACAATCCCACATTGATTCAATCCATTCTCCGCATAGCACACGGAACACAATCATGAAGGAATGCATGAAATCTGTAAAATTCCATCTTGGCAGAT	x					6175	ATTTTGCTCCACTCAGAATTTAATGCATTGTTCACGCTGAACAATAGCGGTTAGCTGGGAATAATAAGGAACTGCATTTAATTCATTATTTTAGGATGTCTAATAGTCTCAATAGTTAAAAAATTGAATTTCATGTATTTTGGTGGTAGCAATATTCCGATTAATATTCAATTAAATGTAGCGAACGTACAACATTTCACGTTCACTT
DNA_Plate_6_E8	H2O
DNA_Plate_6_E9	Boffa_CAH_17	948	927	3300	0.4944	AAAATTTGACAAAAGCAAGGCTAAGAAAAGGTTAAGCACCTGCAAAACAATGTCTTGTAAAAACGATCTTGGTCCATGTTAATTTGCATTACTTACGACTAAATTTCCTATCACTACAGTGGCCAAGAAAAATGGTATGCAGGATACATCACCGACAAGCATACAATCCCACATTGATTCAATCCATTCTCCGCATAGCACACGGAACACAATCATGAAGGAATGCATGAAATCTGTAAAATTCCATCTTGGCAGAT/ AAAATTTGACAAAAGCAAGGCTAAGAAAAGGTTAAGCACCTGCAAAACAATGTCATGTAAAAACGATCTTGGTCCATGTTAATTTGCATTACTTACGACAAAATTTCCTATCACTACAGTGGCCAAGAAAAATGGTATGC…		x				1732	ATTTTACTCCACTCAGAATTTAATGCATTGTTCACGCTGAACAATAGCGGTTAGCTGAGAATAATAAGGAACTGCATTTAATTCATTATTTTAGGATGTTTAATAGTCTCAAGTCTCAAAATGGGCCGGTCTCGTAGTACAGTCGTCTACTCGTACGACTTAACAACAGGCCTGTCATGGGTTCAATCCCCAAATAGACCGCGCCGCCATACGTAGGACTGACTATCCTGCTATGGGGGGGAATCAATTAGTCACTGAAAGCCAAGCCCACAAGTGGTTACAGACAGGCCTTGACCGACATCGGTTGTTGAGCCAAAAGAAGAAGAAGAAGAATAGTCTAAATAGTTAAAAAATTGAATTTCATGTATTTTGGTGGTAGCAATATTCCGATTAATATTC…
DNA_Plate_6_F10	H2O
DNA_Plate_6_F11	Kissidougou_CAH_17	2188		3368	0.00454959	AAAATTTGACAAAAGCAAGGCTAAGAAAAGGTTAAGCACCTGCAAAACAATGTCATGTAAAAACGATCTTGGTCCATGTTAATTTGCATTACTTACGACAAAATTTCCTATCACTACAGTGGCCAAGAAAAATGGTATGCAGGATACATCACCGACAAGCATACAATCCCACATTGATTCAATCCATTCTCCGCATAGCACACGGAACACAATCATGAAGGAATGCATGAAATCTGTAAAATTCCATCTTGGCAGAT	x					6585	ATTTTGCTCCACTCAGAATTTAATGCATTGTTCACGCTGAACAATAGCGGTTAGCTGGGAATAATAAGGAACTGCATTTAATTCATTATTTTAGGATGTCTAATAGTCTCAATAGTTAAAAAATTGAATTTCATGTATTTTGGTGGTAGCAATATTCCGATTAATATTCAATTAAATGTAGCGAACGTACAACATTTCACGTTCACTT
DNA_Plate_6_F12	H2O	739		1245	0.0133511	AAAATTTGACAAAAGCAAGGCTAAGAAAAGGTTAAGCACCTGCAAAACAATGTCATGTAAAAACGATCTTGGTCCATGTTAATTTGCATTACTTACGACAAAATTTCCTATCACTACAGTGGCCAAGAAAAATGGTATGCAGGATACATCACCGACAAGCATACAATCCCACATTGATTCAATCCATTCTCCGCATAGCACACGGAACACAATCATGAAGGAATGCATGAAATCTGTAAAATTCCATCTTGGCAGAT	x					3539	ATTTTGCTCCACTCAGAATTTAATGCATTGTTCACGCTGAACAATAGCGGTTAGCTGGGAATAATAAGGAACTGCATTTAATTCATTATTTTAGGATGTCTAATAGTCTCAATAGTTAAAAAATTGAATTTCATGTATTTTGGTGGTAGCAATATTCCGATTAATATTCAATTAAATGTAGCGAACGTACAACATTTCACGTTCACTT
DNA_Plate_6_F1	Dabola_Aout_CAH_17	179		702	0.490028	AAAATTTGACAAAAGCAAGGCTAAGAAAAGGTTAAGCACCTGCAAAACAATGTCATGTAAAAACGATCTTGGTCCATGTTAATTTGCATTACTTACGACAAAATTTCCTATCACTACAGTGGCCAAGAAAAATGGTATGCAGGATACATCACCGACAAGCATACAATCCCACATTGATTCAATCCATTCTCCGCATAGCACACGGAACACAATCATGAAGGAATGCATGAAATCTGTAAAATTCCATCTTGGCAGAT/ AAGAAAGCATCCGATCCTACATTAGCAACACGCAAAGCAGTCTAAAGAGCGATCCATCGAAGTTTTGGAGTTACGTGAACAGCCGGAAAAACGCCAATCGAACTC	x					726	ATTTTGCTCCACTCAGAATTTAATGCATTGTTCACGCTGAACAATAGCGGTTAGCTGGGAATAATAAGGAACTGCATTTAATTCATTATTTTAGGATGTCTAATAGTCTCAATAGTTAAAAAATTGAATTTCATGTATTTTGGTGGTAGCAATATTCCGATTAATATTCAATTAAATGTAGCGAACGTACAACATTTCACGTTCACTT
DNA_Plate_6_F2	Kissidougou_Aout_CAH_17	2038		3180	0.00585366	AAAATTTGACAAAAGCAAGGCTAAGAAAAGGTTAAGCACCTGCAAAACAATGTCATGTAAAAACGATCTTGGTCCATGTTAATTTGCATTACTTACGACAAAATTTCCTATCACTACAGTGGCCAAGAAAAATGGTATGCAGGATACATCACCGACAAGCATACAATCCCACATTGATTCAATCCATTCTCCGCATAGCACACGGAACACAATCATGAAGGAATGCATGAAATCTGTAAAATTCCATCTTGGCAGAT	x					6380	ATTTTGCTCCACTCAGAATTTAATGCATTGTTCACGCTGAACAATAGCGGTTAGCTGGGAATAATAAGGAACTGCATTTAATTCATTATTTTAGGATGTCTAATAGTCTCAATAGTTAAAAAATTGAATTTCATGTATTTTGGTGGTAGCAATATTCCGATTAATATTCAATTAAATGTAGCGAACGTACAACATTTCACGTTCACTT
DNA_Plate_6_F3	Kankan_Aout_CAH_17	1954		3123	0.00458482	AAAATTTGACAAAAGCAAGGCTAAGAAAAGGTTAAGCACCTGCAAAACAATGTCATGTAAAAACGATCTTGGTCCATGTTAATTTGCATTACTTACGACAAAATTTCCTATCACTACAGTGGCCAAGAAAAATGGTATGCAGGATACATCACCGACAAGCATACAATCCCACATTGATTCAATCCATTCTCCGCATAGCACACGGAACACAATCATGAAGGAATGCATGAAATCTGTAAAATTCCATCTTGGCAGAT	x					6739	ATTTTGCTCCACTCAGAATTTAATGCATTGTTCACGCTGAACAATAGCGGTTAGCTGGGAATAATAAGGAACTGCATTTAATTCATTATTTTAGGATGTCTAATAGTCTCAATAGTTAAAAAATTGAATTTCATGTATTTTGGTGGTAGCAATATTCCGATTAATATTCAATTAAATGTAGCGAACGTACAACATTTCACGTTCACTT
DNA_Plate_6_F4	H2O
DNA_Plate_6_F5	Kankan_Aout_CAH_17	1741		2714	0.00514286	AAAATTTGACAAAAGCAAGGCTAAGAAAAGGTTAAGCACCTGCAAAACAATGTCATGTAAAAACGATCTTGGTCCATGTTAATTTGCATTACTTACGACAAAATTTCCTATCACTACAGTGGCCAAGAAAAATGGTATGCAGGATACATCACCGACAAGCATACAATCCCACATTGATTCAATCCATTCTCCGCATAGCACACGGAACACAATCATGAAGGAATGCATGAAATCTGTAAAATTCCATCTTGGCAGAT	x					5516	ATTTTGCTCCACTCAGAATTTAATGCATTGTTCACGCTGAACAATAGCGGTTAGCTGGGAATAATAAGGAACTGCATTTAATTCATTATTTTAGGATGTCTAATAGTCTCAATAGTTAAAAAATTGAATTTCATGTATTTTGGTGGTAGCAATATTCCGATTAATATTCAATTAAATGTAGCGAACGTACAACATTTCACGTTCACTT
DNA_Plate_6_F6	Mamou_CAH_16	781		1328	0.00636132	AAAATTTGACAAAAGCAAGGCTAAGAAAAGGTTAAGCACCTGCAAAACAATGTCATGTAAAAACGATCTTGGTCCATGTTAATTTGCATTACTTACGACAAAATTTCCTATCACTACAGTGGCCAAGAAAAATGGTATGCAGGATACATCACCGACAAGCATACAATCCCACATTGATTCAATCCATTCTCCGCATAGCACACGGAACACAATCATGAAGGAATGCATGAAATCTGTAAAATTCCATCTTGGCAGAT	x					3092	ATTTTGCTCCACTCAGAATTTAATGCATTGTTCACGCTGAACAATAGCGGTTAGCTGGGAATAATAAGGAACTGCATTTAATTCATTATTTTAGGATGTCTAATAGTCTCAATAGTTAAAAAATTGAATTTCATGTATTTTGGTGGTAGCAATATTCCGATTAATATTCAATTAAATGTAGCGAACGTACAACATTTCACGTTCACTT
DNA_Plate_6_F7	Kankan_Aout_CAH_17	2136		3422	0.00558659	AAAATTTGACAAAAGCAAGGCTAAGAAAAGGTTAAGCACCTGCAAAACAATGTCATGTAAAAACGATCTTGGTCCATGTTAATTTGCATTACTTACGACAAAATTTCCTATCACTACAGTGGCCAAGAAAAATGGTATGCAGGATACATCACCGACAAGCATACAATCCCACATTGATTCAATCCATTCTCCGCATAGCACACGGAACACAATCATGAAGGAATGCATGAAATCTGTAAAATTCCATCTTGGCAGAT	x					6661	ATTTTGCTCCACTCAGAATTTAATGCATTGTTCACGCTGAACAATAGCGGTTAGCTGGGAATAATAAGGAACTGCATTTAATTCATTATTTTAGGATGTCTAATAGTCTCAATAGTTAAAAAATTGAATTTCATGTATTTTGGTGGTAGCAATATTCCGATTAATATTCAATTAAATGTAGCGAACGTACAACATTTCACGTTCACTT
DNA_Plate_6_F8	Kankan_Pyrethre_17	1605		2517	0.00557621	AAAATTTGACAAAAGCAAGGCTAAGAAAAGGTTAAGCACCTGCAAAACAATGTCATGTAAAAACGATCTTGGTCCATGTTAATTTGCATTACTTACGACAAAATTTCCTATCACTACAGTGGCCAAGAAAAATGGTATGCAGGATACATCACCGACAAGCATACAATCCCACATTGATTCAATCCATTCTCCGCATAGCACACGGAACACAATCATGAAGGAATGCATGAAATCTGTAAAATTCCATCTTGGCAGAT	x					5248	ATTTTGCTCCACTCAGAATTTAATGCATTGTTCACGCTGAACAATAGCGGTTAGCTGGGAATAATAAGGAACTGCATTTAATTCATTATTTTAGGATGTCTAATAGTCTCAATAGTTAAAAAATTGAATTTCATGTATTTTGGTGGTAGCAATATTCCGATTAATATTCAATTAAATGTAGCGAACGTACAACATTTCACGTTCACTT
DNA_Plate_6_F9	H2O
DNA_Plate_6_G10	Kissidougou_Aout_CAH_17	2306		3687	0.00474752	AAAATTTGACAAAAGCAAGGCTAAGAAAAGGTTAAGCACCTGCAAAACAATGTCATGTAAAAACGATCTTGGTCCATGTTAATTTGCATTACTTACGACAAAATTTCCTATCACTACAGTGGCCAAGAAAAATGGTATGCAGGATACATCACCGACAAGCATACAATCCCACATTGATTCAATCCATTCTCCGCATAGCACACGGAACACAATCATGAAGGAATGCATGAAATCTGTAAAATTCCATCTTGGCAGAT	x					6884	ATTTTGCTCCACTCAGAATTTAATGCATTGTTCACGCTGAACAATAGCGGTTAGCTGGGAATAATAAGGAACTGCATTTAATTCATTATTTTAGGATGTCTAATAGTCTCAATAGTTAAAAAATTGAATTTCATGTATTTTGGTGGTAGCAATATTCCGATTAATATTCAATTAAATGTAGCGAACGTACAACATTTCACGTTCACTT
DNA_Plate_6_G11	Kankan_Aout_CAH_17	460		751	0.00862069	AAAATTTGACAAAAGCAAGGCTAAGAAAAGGTTAAGCACCTGCAAAACAATGTCATGTAAAAACGATCTTGGTCCATGTTAATTTGCATTACTTACGACAAAATTTCCTATCACTACAGTGGCCAAGAAAAATGGTATGCAGGATACATCACCGACAAGCATACAATCCCACATTGATTCAATCCATTCTCCGCATAGCACACGGAACACAATCATGAAGGAATGCATGAAATCTGTAAAATTCCATCTTGGCAGAT	x					1138	ATTTTGCTCCACTCAGAATTTAATGCATTGTTCACGCTGAACAATAGCGGTTAGCTGGGAATAATAAGGAACTGCATTTAATTCATTATTTTAGGATGTCTAATAGTCTCAATAGTTAAAAAATTGAATTTCATGTATTTTGGTGGTAGCAATATTCCGATTAATATTCAATTAAATGTAGCGAACGTACAACATTTCACGTTCACTT
DNA_Plate_6_G12	Boffa_CAH_17	2432		3915	0.00531697	AAAATTTGACAAAAGCAAGGCTAAGAAAAGGTTAAGCACCTGCAAAACAATGTCATGTAAAAACGATCTTGGTCCATGTTAATTTGCATTACTTACGACAAAATTTCCTATCACTACAGTGGCCAAGAAAAATGGTATGCAGGATACATCACCGACAAGCATACAATCCCACATTGATTCAATCCATTCTCCGCATAGCACACGGAACACAATCATGAAGGAATGCATGAAATCTGTAAAATTCCATCTTGGCAGAT		x				2164	ATTTTACTCCACTCAGAATTTAATGCATTGTTCACGCTGAACAATAGCGGTTAGCTGAGAATAATAAGGAACTGCATTTAATTCATTATTTTAGGATGTTTAATAGTCTCAAGTCTCAAAATGGGCCGGTCTCGTAGTACAGTCGTCTACTCGTACGACTTAACAACAGGCCTGTCATGGGTTCAATCCCCAAATAGACCGCGCCGCCATACGTAGGACTGACTATCCTGCTATGGGGGGGAATCAATTAGTCACTGAAAGCCAAGCCCACAAGTGGTTACAGACAGGCCTTGACCGACATCGGTTGTTGAGCCAAAAGAAGAAGAAGAAGAATAGTCTAAATAGTTAAAAAATTGAATTTCATGTATTTTGGTGGTAGCAATATTCCGATTAATATTC…
DNA_Plate_6_G1	Kankan_Pyrethre_17	331		600	0.0119403	AAAATTTGACAAAAGCAAGGCTAAGAAAAGGTTAAGCACCTGCAAAACAATGTCATGTAAAAACGATCTTGGTCCATGTTAATTTGCATTACTTACGACAAAATTTCCTATCACTACAGTGGCCAAGAAAAATGGTATGCAGGATACATCACCGACAAGCATACAATCCCACATTGATTCAATCCATTCTCCGCATAGCACACGGAACACAATCATGAAGGAATGCATGAAATCTGTAAAATTCCATCTTGGCAGAT	x					1672	ATTTTGCTCCACTCAGAATTTAATGCATTGTTCACGCTGAACAATAGCGGTTAGCTGGGAATAATAAGGAACTGCATTTAATTCATTATTTTAGGATGTCTAATAGTCTCAATAGTTAAAAAATTGAATTTCATGTATTTTGGTGGTAGCAATATTCCGATTAATATTCAATTAAATGTAGCGAACGTACAACATTTCACGTTCACTT
DNA_Plate_6_G2	Kankan_Pyrethre_17	1711		2696	0.00581058	AAAATTTGACAAAAGCAAGGCTAAGAAAAGGTTAAGCACCTGCAAAACAATGTCATGTAAAAACGATCTTGGTCCATGTTAATTTGCATTACTTACGACAAAATTTCCTATCACTACAGTGGCCAAGAAAAATGGTATGCAGGATACATCACCGACAAGCATACAATCCCACATTGATTCAATCCATTCTCCGCATAGCACACGGAACACAATCATGAAGGAATGCATGAAATCTGTAAAATTCCATCTTGGCAGAT	x					6421	ATTTTGCTCCACTCAGAATTTAATGCATTGTTCACGCTGAACAATAGCGGTTAGCTGGGAATAATAAGGAACTGCATTTAATTCATTATTTTAGGATGTCTAATAGTCTCAATAGTTAAAAAATTGAATTTCATGTATTTTGGTGGTAGCAATATTCCGATTAATATTCAATTAAATGTAGCGAACGTACAACATTTCACGTTCACTT
DNA_Plate_6_G3	Mamou_CAH_16						x					846	ATTTTGCTCCACTCAGAATTTAATGCATTGTTCACGCTGAACAATAGCGGTTAGCTGGGAATAATAAGGAACTGCATTTAATTCATTATTTTAGGATGTCTAATAGTCTCAATAGTTAAAAAATTGAATTTCATGTATTTTGGTGGTAGCAATATTCCGATTAATATTCAATTAAATGTAGCGAACGTACAACATTTCACGTTCACTT
DNA_Plate_6_G4	Dabola_Aout_CAH_17	1044		1785	0.00854701	AAAATTTGACAAAAGCAAGGCTAAGAAAAGGTTAAGCACCTGCAAAACAATGTCATGTAAAAACGATCTTGGTCCATGTTAATTTGCATTACTTACGACAAAATTTCCTATCACTACAGTGGCCAAGAAAAATGGTATGCAGGATACATCACCGACAAGCATACAATCCCACATTGATTCAATCCATTCTCCGCATAGCACACGGAACACAATCATGAAGGAATGCATGAAATCTGTAAAATTCCATCTTGGCAGAT	x					4741	ATTTTGCTCCACTCAGAATTTAATGCATTGTTCACGCTGAACAATAGCGGTTAGCTGGGAATAATAAGGAACTGCATTTAATTCATTATTTTAGGATGTCTAATAGTCTCAATAGTTAAAAAATTGAATTTCATGTATTTTGGTGGTAGCAATATTCCGATTAATATTCAATTAAATGTAGCGAACGTACAACATTTCACGTTCACTT
DNA_Plate_6_G5	Kankan_Pyrethre_17	20		175	0.459459	AAAATTTGACAAAAGCAAGGCTAAGAAAAGGTTAAGCACCTGCAAAACAATGTCATGTAAAAACGATCTTGGTCCATGTTAATTTGCATTACTTACGACAAAATTTCCTATCACTACAGTGGCCAAGAAAAATGGTATGCAGGATACATCACCGACAAGCATACAATCCCACATTGATTCAATCCATTCTCCGCATAGCACACGGAACACAATCATGAAGGAATGCATGAAATCTGTAAAATTCCATCTTGGCAGAT/ AGACAAAATCAAGAAAAACGTGGGGATGGTTAGTGGGGGAATGATTCTGGACTCTTTCCTCTTTTTTGGGAGAACAAAATCTCAGAGAGGAAAAGAACACCATTGTTATTATTACTACGCCCTTACCCCGACTCATGGTG…	x					151	ATTTTGCTCCACTCAGAATTTAATGCATTGTTCACGCTGAACAATAGCGGTTAGCTGGGAATAATAAGGAACTGCATTTAATTCATTATTTTAGGATGTCTAATAGTCTCAATAGTTAAAAAATTGAATTTCATGTATTTTGGTGGTAGCAATATTCCGATTAATATTCAATTAAATGTAGCGAACGTACAACATTTCACGTTCACTT
DNA_Plate_6_G6	H2O
DNA_Plate_6_G7	Boffa_CAH_17	2670		4210	0.0052161	AAAATTTGACAAAAGCAAGGCTAAGAAAAGGTTAAGCACCTGCAAAACAATGTCATGTAAAAACGATCTTGCTCCATGTTCATTTGCATTACTTACGACTAAATTTCCTATCACTACAGTGGCCAAGAAAAATGGTATGCAGGATACATCACCGACAAGCATACAATCCCACATTGATTCAATCCATTCTCCGCATAGCACACGGAACACAATCATGAAGGAATGCATGAAATCTGTAAAATTCCATCTTGGCAGAT			x			7162	ATTTCGCTCCACTCAGAATTTAATGCATTGTTCACGCTGAACAATAGCGGTCACCTGGGAATGAGAAGGAACTGCATTTAATTCATTATTTTAGTATGTTTAATAGTCTCAATAGTTGAAAAATTGAATTTCATGTATTTTGGTGGTAGCAATATTCCAATTAATATTCAATGAAATGTAGTGAACTTACAAAATTTCACGTTCACTT
DNA_Plate_6_G8	Kankan_Pyrethre_17	749		1215	0.0066313	AAAATTTGACAAAAGCAAGGCTAAGAAAAGGTTAAGCACCTGCAAAACAATGTCATGTAAAAACGATCTTGGTCCATGTTAATTTGCATTACTTACGACAAAATTTCCTATCACTACAGTGGCCAAGAAAAATGGTATGCAGGATACATCACCGACAAGCATACAATCCCACATTGATTCAATCCATTCTCCGCATAGCACACGGAACACAATCATGAAGGAATGCATGAAATCTGTAAAATTCCATCTTGGCAGAT	x					2353	ATTTTGCTCCACTCAGAATTTAATGCATTGTTCACGCTGAACAATAGCGGTTAGCTGGGAATAATAAGGAACTGCATTTAATTCATTATTTTAGGATGTCTAATAGTCTCAATAGTTAAAAAATTGAATTTCATGTATTTTGGTGGTAGCAATATTCCGATTAATATTCAATTAAATGTAGCGAACGTACAACATTTCACGTTCACTT
DNA_Plate_6_G9	Kankan_Aout_CAH_17	2057		3345	0.0057999	AAAATTTGACAAAAGCAAGGCTAAGAAAAGGTTAAGCACCTGCAAAACAATGTCATGTAAAAACGATCTTGGTCCATGTTAATTTGCATTACTTACGACAAAATTTCCTATCACTACAGTGGCCAAGAAAAATGGTATGCAGGATACATCACCGACAAGCATACAATCCCACATTGATTCAATCCATTCTCCGCATAGCACACGGAACACAATCATGAAGGAATGCATGAAATCTGTAAAATTCCATCTTGGCAGAT	x					6384	ATTTTGCTCCACTCAGAATTTAATGCATTGTTCACGCTGAACAATAGCGGTTAGCTGGGAATAATAAGGAACTGCATTTAATTCATTATTTTAGGATGTCTAATAGTCTCAATAGTTAAAAAATTGAATTTCATGTATTTTGGTGGTAGCAATATTCCGATTAATATTCAATTAAATGTAGCGAACGTACAACATTTCACGTTCACTT
DNA_Plate_6_H10	Faranah_CAH_16	2481		3940	0.00481348	AAAATTTGACAAAAGCAAGGCTAAGAAAAGGTTAAGCACCTGCAAAACAATGTCATGTAAAAACGATCTTGGTCCATGTTAATTTGCATTACTTACGACAAAATTTCCTATCACTACAGTGGCCAAGAAAAATGGTATGCAGGATACATCACCGACAAGCATACAATCCCACATTGATTCAATCCATTCTCCGCATAGCACACGGAACACAATCATGAAGGAATGCATGAAATCTGTAAAATTCCATCTTGGCAGAT	x					7046	ATTTTGCTCCACTCAGAATTTAATGCATTGTTCACGCTGAACAATAGCGGTTAGCTGGGAATAATAAGGAACTGCATTTAATTCATTATTTTAGGATGTCTAATAGTCTCAATAGTTAAAAAATTGAATTTCATGTATTTTGGTGGTAGCAATATTCCGATTAATATTCAATTAAATGTAGCGAACGTACAACATTTCACGTTCACTT
DNA_Plate_6_H11	Kankan_Pyrethre_17	940		1586	0.0105263	AAAATTTGACAAAAGCAAGGCTAAGAAAAGGTTAAGCACCTGCAAAACAATGTCATGTAAAAACGATCTTGGTCCATGTTAATTTGCATTACTTACGACAAAATTTCCTATCACTACAGTGGCCAAGAAAAATGGTATGCAGGATACATCACCGACAAGCATACAATCCCACATTGATTCAATCCATTCTCCGCATAGCACACGGAACACAATCATGAAGGAATGCATGAAATCTGTAAAATTCCATCTTGGCAGAT	x					2584	ATTTTGCTCCACTCAGAATTTAATGCATTGTTCACGCTGAACAATAGCGGTTAGCTGGGAATAATAAGGAACTGCATTTAATTCATTATTTTAGGATGTCTAATAGTCTCAATAGTTAAAAAATTGAATTTCATGTATTTTGGTGGTAGCAATATTCCGATTAATATTCAATTAAATGTAGCGAACGTACAACATTTCACGTTCACTT
DNA_Plate_6_H12	Dabola_Aout_CAH_17
DNA_Plate_6_H2	Kankan_Pyrethre_17	991		1537	0.00601805	AAAATTTGACAAAAGCAAGGCTAAGAAAAGGTTAAGCACCTGCAAAACAATGTCATGTAAAAACGATCTTGGTCCATGTTAATTTGCATTACTTACGACAAAATTTCCTATCACTACAGTGGCCAAGAAAAATGGTATGCAGGATACATCACCGACAAGCATACAATCCCACATTGATTCAATCCATTCTCCGCATAGCACACGGAACACAATCATGAAGGAATGCATGAAATCTGTAAAATTCCATCTTGGCAGAT	x					3012	ATTTTGCTCCACTCAGAATTTAATGCATTGTTCACGCTGAACAATAGCGGTTAGCTGGGAATAATAAGGAACTGCATTTAATTCATTATTTTAGGATGTCTAATAGTCTCAATAGTTAAAAAATTGAATTTCATGTATTTTGGTGGTAGCAATATTCCGATTAATATTCAATTAAATGTAGCGAACGTACAACATTTCACGTTCACTT
DNA_Plate_6_H3	Dabola_Aout_CAH_17	2518		4055	0.00592183	AAAATTTGACAAAAGCAAGGCTAAGAAAAGGTTAAGCACCTGCAAAACAATGTCATGTAAAAACGATCTTGGTCCATGTTAATTTGCATTACTTACGACAAAATTTCCTATCACTACAGTGGCCAAGAAAAATGGTATGCAGGATACATCACCGACAAGCATACAATCCCACATTGATTCAATCCATTCTCCGCATAGCACACGGAACACAATCATGAAGGAATGCATGAAATCTGTAAAATTCCATCTTGGCAGAT	x					7465	ATTTTGCTCCACTCAGAATTTAATGCATTGTTCACGCTGAACAATAGCGGTTAGCTGGGAATAATAAGGAACTGCATTTAATTCATTATTTTAGGATGTCTAATAGTCTCAATAGTTAAAAAATTGAATTTCATGTATTTTGGTGGTAGCAATATTCCGATTAATATTCAATTAAATGTAGCGAACGTACAACATTTCACGTTCACTT
DNA_Plate_6_H4	Faranah_CAH_16	1407		2308	0.00705716	AAAATTTGACAAAAGCAAGGCTAAGAAAAGGTTAAGCACCTGCAAAACAATGTCATGTAAAAACGATCTTGGTCCATGTTAATTTGCATTACTTACGACAAAATTTCCTATCACTACAGTGGCCAAGAAAAATGGTATGCAGGATACATCACCGACAAGCATACAATCCCACATTGATTCAATCCATTCTCCGCATAGCACACGGAACACAATCATGAAGGAATGCATGAAATCTGTAAAATTCCATCTTGGCAGAT	x					5243	ATTTTGCTCCACTCAGAATTTAATGCATTGTTCACGCTGAACAATAGCGGTTAGCTGGGAATAATAAGGAACTGCATTTAATTCATTATTTTAGGATGTCTAATAGTCTCAATAGTTAAAAAATTGAATTTCATGTATTTTGGTGGTAGCAATATTCCGATTAATATTCAATTAAATGTAGCGAACGTACAACATTTCACGTTCACTT
DNA_Plate_6_H5	Faranah_CAH_16	2411		3846	0.00700165	AAAATTTGACAAAAGCAAGGCTAAGAAAAGGTTAAGCACCTGCAAAACAATGTCATGTAAAAACGATCTTGGTCCATGTTAATTTGCATTACTTACGACAAAATTTCCTATCACTACAGTGGCCAAGAAAAATGGTATGCAGGATACATCACCGACAAGCATACAATCCCACATTGATTCAATCCATTCTCCGCATAGCACACGGAACACAATCATGAAGGAATGCATGAAATCTGTAAAATTCCATCTTGGCAGAT	x					7198	ATTTTGCTCCACTCAGAATTTAATGCATTGTTCACGCTGAACAATAGCGGTTAGCTGGGAATAATAAGGAACTGCATTTAATTCATTATTTTAGGATGTCTAATAGTCTCAATAGTTAAAAAATTGAATTTCATGTATTTTGGTGGTAGCAATATTCCGATTAATATTCAATTAAATGTAGCGAACGTACAACATTTCACGTTCACTT
DNA_Plate_6_H6	Kankan_Aout_CAH_17	197	196	748	0.498728	AAAATTTGACAAAAGCAAGGCTAAGAAAAGGTTAAGCACCTGCAAAACAATGTCATGTAAAAACGATCTTGGTCCATGTTAATTTGCATTACTTACGACTAAATTTCCTATCACTACAGTGGCCAAGAAAAATGGTATGCAGGATACATCACCGACAAGCATACAATCCCACATTGATTCAATCCATTCTCCGCATAGCACACGGAACACAATCATGAAGGAATGCATGAAATCTGTAAAATTCCATCTTGGCAGAT/ AAAATTTGACAAAAGCAAGGCTAAGAAAAGGTTAAGCACCTGCAAAACAATGTCATGTAAAAACGATCTTGGTCCATGTTAATTTGCATTACTTACGACAAAATTTCCTATCACTACAGTGGCCAAGAAAAATGGTATGC…		x				626	ATTTTACTCCACTCAGAATTTAATGCATTGTTCACGCTGAACAATAGCGGTTAGCTGAGAATAATAAGGAACTGCATTTAATTCATTATTTTAGGATGTTTAATAGTCTCAAGTCTCAAAATGGGCCGGTCTCGTAGTACAGTCGTCTACTCGTACGACTTAACAACAGGCCTGTCATGGGTTCAATCCCCAAATAGACCGCGCCGCCATACGTAGGACTGACTATCCTGCTATGGGGGGGAATCAATTAGTCACTGAAAGCCAAGCCCACAAGTGGTTACAGACAGGCCTTGACCGACATCGGTTGTTGAGCCAAAAGAAGAAGAAGAAGAATAGTCTAAATAGTTAAAAAATTGAATTTCATGTATTTTGGTGGTAGCAATATTCCGATTAATATTC…
DNA_Plate_6_H7	Boffa_CAH_17	2248		3634	0.00706714	AAAATTTGACAAAAGCAAGGCTAAGAAAAGGTTAAGCACCTGCAAAACAATGTCATGTAAAAACGATCTTGCTCCATGTTCATTTGCATTACTTACGACTAAATTTCCTATCACTACAGTGGCCAAGAAAAATGGTATGCAGGATACATCACCGACAAGCATACAATCCCACATTGATTCAATCCATTCTCCGCATAGCACACGGAACACAATCATGAAGGAATGCATGAAATCTGTAAAATTCCATCTTGGCAGAT			x			6298	ATTTCGCTCCACTCAGAATTTAATGCATTGTTCACGCTGAACAATAGCGGTCACCTGGGAATGAGAAGGAACTGCATTTAATTCATTATTTTAGTATGTTTAATAGTCTCAATAGTTGAAAAATTGAATTTCATGTATTTTGGTGGTAGCAATATTCCAATTAATATTCAATGAAATGTAGTGAACTTACAAAATTTCACGTTCACTT
DNA_Plate_6_H8	Dabola_Aout_CAH_17	1864		3206	0.00533618	AAAATTTGACAAAAGCAAGGCTAAGAAAAGGTTAAGCACCTGCAAAACAATGTCATGTAAAAACGATCTTGGTCCATGTTAATTTGCATTACTTACGACTAAATTTCCTATCACTACAGTGGCCAAGAAAAATGGTATGCAGGATACATCACCGACAAGCATACAATCCCACATTGATTCAATCCATTCTCCGCATAGCACACGGAACACAATCATGAAGGAATGCATGAAATCTGTAAAATTCCATCTTGGCAGAT				x		8260	ATTTCGCTCCACTAAGAATTTTATGCATTGTTCACGCTGAACAATAGCGGTTAGCTGGGAATGATAAGGATGTCTAATAGTCTCAATAGATGAAAAATTGAATTTCATGTATTTTGGTGGTAGCAATATTCCGATTAATATTCAATGAAATGTAGCGAATGTACAACATTTCACGTTCACTT
DNA_Plate_6_H9	H2O
DNA_Plate_7_A10	Faranah_CAH_16	1127		1723	0.00617284	AAAATTTGACAAAAGCAAGGCTAAGAAAAGGTTAAGCACCTGCAAAACAATGTCATGTAAAAACGATCTTGGTCCATGTTAATTTGCATTACTTACGACAAAATTTCCTATCACTACAGTGGCCAAGAAAAATGGTATGCAGGATACATCACCGACAAGCATACAATCCCACATTGATTCAATCCATTCTCCGCATAGCACACGGAACACAATCATGAAGGAATGCATGAAATCTGTAAAATTCCATCTTGGCAGAT	x					3490	ATTTTGCTCCACTCAGAATTTAATGCATTGTTCACGCTGAACAATAGCGGTTAGCTGGGAATAATAAGGAACTGCATTTAATTCATTATTTTAGGATGTCTAATAGTCTCAATAGTTAAAAAATTGAATTTCATGTATTTTGGTGGTAGCAATATTCCGATTAATATTCAATTAAATGTAGCGAACGTACAACATTTCACGTTCACTT
DNA_Plate_7_A11	H2O	126		204	0.0869565	AAAATTTGACAAAAGCAAGGCTAAGAAAAGGTTAAGCACCTGCAAAACAATGTCATGTAAAAACGATCTTGGTCCATGTTAATTTGCATTACTTACGACAAAATTTCCTATCACTACAGTGGCCAAGAAAAATGGTATGCAGGATACATCACCGACAAGCATACAATCCCACATTGATTCAATCCATTCTCCGCATAGCACACGGAACACAATCATGAAGGAATGCATGAAATCTGTAAAATTCCATCTTGGCAGAT	x					1163	ATTTTGCTCCACTCAGAATTTAATGCATTGTTCACGCTGAACAATAGCGGTTAGCTGGGAATAATAAGGAACTGCATTTAATTCATTATTTTAGGATGTCTAATAGTCTCAATAGTTAAAAAATTGAATTTCATGTATTTTGGTGGTAGCAATATTCCGATTAATATTCAATTAAATGTAGCGAACGTACAACATTTCACGTTCACTT
DNA_Plate_7_A12	Kissidougou_CAH_17	1470		2540	0.00742741	AAAATTTGACAAAAGCAAGGCTAAGAAAAGGTTAAGCACCTGCAAAACAATGTCATGTAAAAACGATCTTGGTCCATGTTAATTTGCATTACTTACGACAAAATTTCCTATCACTACAGTGGCCAAGAAAAATGGTATGCAGGATACATCACCGACAAGCATACAATCCCACATTGATTCAATCCATTCTCCGCATAGCACACGGAACACAATCATGAAGGAATGCATGAAATCTGTAAAATTCCATCTTGGCAGAT	x					4829	ATTTTGCTCCACTCAGAATTTAATGCATTGTTCACGCTGAACAATAGCGGTTAGCTGGGAATAATAAGGAACTGCATTTAATTCATTATTTTAGGATGTCTAATAGTCTCAATAGTTAAAAAATTGAATTTCATGTATTTTGGTGGTAGCAATATTCCGATTAATATTCAATTAAATGTAGCGAACGTACAACATTTCACGTTCACTT
DNA_Plate_7_A1	Mamou_CAH_16	2085		3287	0.00524809	AAAATTTGACAAAAGCAAGGCTAAGAAAAGGTTAAGCACCTGCAAAACAATGTCATGTAAAAACGATCTTGGTCCATGTTAATTTGCATTACTTACGACAAAATTTCCTATCACTACAGTGGCCAAGAAAAATGGTATGCAGGATACATCACCGACAAGCATACAATCCCACATTGATTCAATCCATTCTCCGCATAGCACACGGAACACAATCATGAAGGAATGCATGAAATCTGTAAAATTCCATCTTGGCAGAT	x					7179	ATTTTGCTCCACTCAGAATTTAATGCATTGTTCACGCTGAACAATAGCGGTTAGCTGGGAATAATAAGGAACTGCATTTAATTCATTATTTTAGGATGTCTAATAGTCTCAATAGTTAAAAAATTGAATTTCATGTATTTTGGTGGTAGCAATATTCCGATTAATATTCAATTAAATGTAGCGAACGTACAACATTTCACGTTCACTT
DNA_Plate_7_A2	Faranah_CAH_16	1730		2857	0.00574713	AAAATTTGACAAAAGCAAGGCTAAGAAAAGGTTAAGCACCTGCAAAACAATGTCATGTAAAAACGATCTTGGTCCATGTTAATTTGCATTACTTACGACAAAATTTCCTATCACTACAGTGGCCAAGAAAAATGGTATGCAGGATACATCACCGACAAGCATACAATCCCACATTGATTCAATCCATTCTCCGCATAGCACACGGAACACAATCATGAAGGAATGCATGAAATCTGTAAAATTCCATCTTGGCAGAT	x					6051	ATTTTGCTCCACTCAGAATTTAATGCATTGTTCACGCTGAACAATAGCGGTTAGCTGGGAATAATAAGGAACTGCATTTAATTCATTATTTTAGGATGTCTAATAGTCTCAATAGTTAAAAAATTGAATTTCATGTATTTTGGTGGTAGCAATATTCCGATTAATATTCAATTAAATGTAGCGAACGTACAACATTTCACGTTCACTT
DNA_Plate_7_A3	Boffa_CAH_17	1984		3091	0.00551378	AAAATTTGACAAAAGCAAGGCTAAGAAAAGGTTAAGCACCTGCAAAACAATGTCATGTAAAAACGATCTTGGTCCATGTTAATTTGCATTACTTACGACAAAATTTCCTATCACTACAGTGGCCAAGAAAAATGGTATGCAGGATACATCACCGACAAGCATACAATCCCACATTGATTCAATCCATTCTCCGCATAGCACACGGAACACAATCATGAAGGAATGCATGAAATCTGTAAAATTCCATCTTGGCAGAT	x	x				2482	ATTTTGCTCCACTCAGAATTTAATGCATTGTTCACGCTGAACAATAGCGGTTAGCTGGGAATAATAAGGAACTGCATTTAATTCATTATTTTAGGATGTCTAATAGTCTCAATAGTTAAAAAATTGAATTTCATGTATTTTGGTGGTAGCAATATTCCGATTAATATTCAATTAAATGTAGCGAACGTACAACATTTCACGTTCACTT/ATTTTACTCCACTCAGAATTTAATGCATTGTTCACGCTGAACAATAGCGGTTAGCTGAGAATAATAAGGAACTGCATTTAATTCATTATTTTAGGATGTTTAATAGTCTCAAGTCTCAAAATGGGCCGGTCTCGTAGTACAGTCGTCTACTCGTACGACTTAACAACAGGCCTGTCATGGGTTCAATCCC…
DNA_Plate_7_A4	Kissidougou_Aout_CAH_17	1578		2436	0.00692259	AAAATTTGACAAAAGCAAGGCTAAGAAAAGGTTAAGCACCTGCAAAACAATGTCATGTAAAAACGATCTTGGTCCATGTTAATTTGCATTACTTACGACAAAATTTCCTATCACTACAGTGGCCAAGAAAAATGGTATGCAGGATACATCACCGACAAGCATACAATCCCACATTGATTCAATCCATTCTCCGCATAGCACACGGAACACAATCATGAAGGAATGCATGAAATCTGTAAAATTCCATCTTGGCAGAT	x					5017	ATTTTGCTCCACTCAGAATTTAATGCATTGTTCACGCTGAACAATAGCGGTTAGCTGGGAATAATAAGGAACTGCATTTAATTCATTATTTTAGGATGTCTAATAGTCTCAATAGTTAAAAAATTGAATTTCATGTATTTTGGTGGTAGCAATATTCCGATTAATATTCAATTAAATGTAGCGAACGTACAACATTTCACGTTCACTT
DNA_Plate_7_A5	Kankan_Aout_CAH_17	646		990	0.00615385	AAAATTTGACAAAAGCAAGGCTAAGAAAAGGTTAAGCACCTGCAAAACAATGTCATGTAAAAACGATCTTGGTCCATGTTAATTTGCATTACTTACGACAAAATTTCCTATCACTACAGTGGCCAAGAAAAATGGTATGCAGGATACATCACCGACAAGCATACAATCCCACATTGATTCAATCCATTCTCCGCATAGCACACGGAACACAATCATGAAGGAATGCATGAAATCTGTAAAATTCCATCTTGGCAGAT	x					2165	ATTTTGCTCCACTCAGAATTTAATGCATTGTTCACGCTGAACAATAGCGGTTAGCTGGGAATAATAAGGAACTGCATTTAATTCATTATTTTAGGATGTCTAATAGTCTCAATAGTTAAAAAATTGAATTTCATGTATTTTGGTGGTAGCAATATTCCGATTAATATTCAATTAAATGTAGCGAACGTACAACATTTCACGTTCACTT
DNA_Plate_7_A6	Faranah_CAH_16	1916		2981	0.00570835	AAAATTTGACAAAAGCAAGGCTAAGAAAAGGTTAAGCACCTGCAAAACAATGTCATGTAAAAACGATCTTGGTCCATGTTAATTTGCATTACTTACGACAAAATTTCCTATCACTACAGTGGCCAAGAAAAATGGTATGCAGGATACATCACCGACAAGCATACAATCCCACATTGATTCAATCCATTCTCCGCATAGCACACGGAACACAATCATGAAGGAATGCATGAAATCTGTAAAATTCCATCTTGGCAGAT	x					6059	ATTTTGCTCCACTCAGAATTTAATGCATTGTTCACGCTGAACAATAGCGGTTAGCTGGGAATAATAAGGAACTGCATTTAATTCATTATTTTAGGATGTCTAATAGTCTCAATAGTTAAAAAATTGAATTTCATGTATTTTGGTGGTAGCAATATTCCGATTAATATTCAATTAAATGTAGCGAACGTACAACATTTCACGTTCACTT
DNA_Plate_7_A7	Kankan_Pyrethre_17	1851		2894	0.00644122	AAAATTTGACAAAAGCAAGGCTAAGAAAAGGTTAAGCACCTGCAAAACAATGTCATGTAAAAACGATCTTGGTCCATGTTAATTTGCATTACTTACGACAAAATTTCCTATCACTACAGTGGCCAAGAAAAATGGTATGCAGGATACATCACCGACAAGCATACAATCCCACATTGATTCAATCCATTCTCCGCATAGCACACGGAACACAATCATGAAGGAATGCATGAAATCTGTAAAATTCCATCTTGGCAGAT	x					5756	ATTTTGCTCCACTCAGAATTTAATGCATTGTTCACGCTGAACAATAGCGGTTAGCTGGGAATAATAAGGAACTGCATTTAATTCATTATTTTAGGATGTCTAATAGTCTCAATAGTTAAAAAATTGAATTTCATGTATTTTGGTGGTAGCAATATTCCGATTAATATTCAATTAAATGTAGCGAACGTACAACATTTCACGTTCACTT
DNA_Plate_7_A8	Kankan_Pyrethre_17	748		1194	0.00664011	AAAATTTGACAAAAGCAAGGCTAAGAAAAGGTTAAGCACCTGCAAAACAATGTCATGTAAAAACGATCTTGGTCCATGTTAATTTGCATTACTTACGACAAAATTTCCTATCACTACAGTGGCCAAGAAAAATGGTATGCAGGATACATCACCGACAAGCATACAATCCCACATTGATTCAATCCATTCTCCGCATAGCACACGGAACACAATCATGAAGGAATGCATGAAATCTGTAAAATTCCATCTTGGCAGAT	x					2703	ATTTTGCTCCACTCAGAATTTAATGCATTGTTCACGCTGAACAATAGCGGTTAGCTGGGAATAATAAGGAACTGCATTTAATTCATTATTTTAGGATGTCTAATAGTCTCAATAGTTAAAAAATTGAATTTCATGTATTTTGGTGGTAGCAATATTCCGATTAATATTCAATTAAATGTAGCGAACGTACAACATTTCACGTTCACTT
DNA_Plate_7_A9	H2O	326		584	0.0632184	AAAATTTGACAAAAGCAAGGCTAAGAAAAGGTTAAGCACCTGCAAAACAATGTCATGTAAAAACGATCTTGGTCCATGTTAATTTGCATTACTTACGACAAAATTTCCTATCACTACAGTGGCCAAGAAAAATGGTATGCAGGATACATCACCGACAAGCATACAATCCCACATTGATTCAATCCATTCTCCGCATAGCACACGGAACACAATCATGAAGGAATGCATGAAATCTGTAAAATTCCATCTTGGCAGAT	x					1805	ATTTTGCTCCACTCAGAATTTAATGCATTGTTCACGCTGAACAATAGCGGTTAGCTGGGAATAATAAGGAACTGCATTTAATTCATTATTTTAGGATGTCTAATAGTCTCAATAGTTAAAAAATTGAATTTCATGTATTTTGGTGGTAGCAATATTCCGATTAATATTCAATTAAATGTAGCGAACGTACAACATTTCACGTTCACTT
DNA_Plate_7_B10	H2O
DNA_Plate_7_B11	Kissidougou_CAH_17	1399		2329	0.00568586	AAAATTTGACAAAAGCAAGGCTAAGAAAAGGTTAAGCACCTGCAAAACAATGTCATGTAAAAACGATCTTGGTCCATGTTAATTTGCATTACTTACGACAAAATTTCCTATCACTACAGTGGCCAAGAAAAATGGTATGCAGGATACATCACCGACAAGCATACAATCCCACATTGATTCAATCCATTCTCCGCATAGCACACGGAACACAATCATGAAGGAATGCATGAAATCTGTAAAATTCCATCTTGGCAGAT	x					4109	ATTTTGCTCCACTCAGAATTTAATGCATTGTTCACGCTGAACAATAGCGGTTAGCTGGGAATAATAAGGAACTGCATTTAATTCATTATTTTAGGATGTCTAATAGTCTCAATAGTTAAAAAATTGAATTTCATGTATTTTGGTGGTAGCAATATTCCGATTAATATTCAATTAAATGTAGCGAACGTACAACATTTCACGTTCACTT
DNA_Plate_7_B12	Mamou_CAH_16	646	643	2156	0.498836	AAAATTTGACAAAAGCAAGGCTAAGAAAAGGTTAAGCACCTGCAAAACAATGTCATGTAAAAACGATCTTGGTCCATGTTAATTTGCATTACTTACGACAAAATTTCCTATCACTACAGTGGCCAAGAAAAATGGTATGCAGGATACATCACCGACAAGCATACAATCCCACATTGATTCAATCCATTCTCCGCATAGCACACGGAACACAATCATGAAGGAATGCATGAAATCTGTAAAATTCCATCTTGGCAGAT/ AAAATTTGACAAAAGCAAGGCTAAGAAAAGGTTAAGCACCTGCAAAACAATGTCATGTAAAAACGATCTTGGTCCATGTTAATTTGCATTACTTACGACAAAATTTCCTATCACTACAGTGGCCAAGAAAAATGGTATGC…	x					3861	ATTTTGCTCCACTCAGAATTTAATGCATTGTTCACGCTGAACAATAGCGGTTAGCTGGGAATAATAAGGAACTGCATTTAATTCATTATTTTAGGATGTCTAATAGTCTCAATAGTTAAAAAATTGAATTTCATGTATTTTGGTGGTAGCAATATTCCGATTAATATTCAATTAAATGTAGCGAACGTACAACATTTCACGTTCACTT
DNA_Plate_7_B1	Kankan_Pyrethre_17	1220		2099	0.00570497	AAAATTTGACAAAAGCAAGGCTAAGAAAAGGTTAAGCACCTGCAAAACAATGTCATGTAAAAACGATCTTGGTCCATGTTAATTTGCATTACTTACGACAAAATTTCCTATCACTACAGTGGCCAAGAAAAATGGTATGCAGGATACATCACCGACAAGCATACAATCCCACATTGATTCAATCCATTCTCCGCATAGCACACGGAACACAATCATGAAGGAATGCATGAAATCTGTAAAATTCCATCTTGGCAGAT	x					3829	ATTTTGCTCCACTCAGAATTTAATGCATTGTTCACGCTGAACAATAGCGGTTAGCTGGGAATAATAAGGAACTGCATTTAATTCATTATTTTAGGATGTCTAATAGTCTCAATAGTTAAAAAATTGAATTTCATGTATTTTGGTGGTAGCAATATTCCGATTAATATTCAATTAAATGTAGCGAACGTACAACATTTCACGTTCACTT
DNA_Plate_7_B2	Faranah_CAH_16	1387		2369	0.00999286	AAAATTTGACAAAAGCAAGGCTAAGAAAAGGTTAAGCACCTGCAAAACAATGTCATGTAAAAACGATCTTGGTCCATGTTAATTTGCATTACTTACGACAAAATTTCCTATCACTACAGTGGCCAAGAAAAATGGTATGCAGGATACATCACCGACAAGCATACAATCCCACATTGATTCAATCCATTCTCCGCATAGCACACGGAACACAATCATGAAGGAATGCATGAAATCTGTAAAATTCCATCTTGGCAGAT	x					4190	ATTTTGCTCCACTCAGAATTTAATGCATTGTTCACGCTGAACAATAGCGGTTAGCTGGGAATAATAAGGAACTGCATTTAATTCATTATTTTAGGATGTCTAATAGTCTCAATAGTTAAAAAATTGAATTTCATGTATTTTGGTGGTAGCAATATTCCGATTAATATTCAATTAAATGTAGCGAACGTACAACATTTCACGTTCACTT
DNA_Plate_7_B3	Dabola_Aout_CAH_17										x	1491	GTGAGCAATTCCAGAAGATAAAGGAGGATAAACAGTTCATCCAGTTCCTGCTCCATTTTCTACTATACTTCTAGAAATTAATAAAGTTAATGAAGGAGGTAATATTCAAAATCTTATATTATTTATTCGAGGGAATGCTATATCGGGGGCTCCTAATATAAGAGGTACTAATCAATTTCCAAATCCTCCAATTATAATAGGTATTA
DNA_Plate_7_B4	H2O
DNA_Plate_7_B5	Kissidougou_CAH_17	855		1620	0.00812065	AAAATTTGACAAAAGCAAGGCTAAGAAAAGGTTAAGCACCTGCAAAACAATGTCATGTAAAAACGATCTTGGTCCATGTTAATTTGCATTACTTACGACAAAATTTCCTATCACTACAGTGGCCAAGAAAAATGGTATGCAGGATACATCACCGACAAGCATACAATCCCACATTGATTCAATCCATTCTCCGCATAGCACACGGAACACAATCATGAAGGAATGCATGAAATCTGTAAAATTCCATCTTGGCAGAT	x					3080	ATTTTGCTCCACTCAGAATTTAATGCATTGTTCACGCTGAACAATAGCGGTTAGCTGGGAATAATAAGGAACTGCATTTAATTCATTATTTTAGGATGTCTAATAGTCTCAATAGTTAAAAAATTGAATTTCATGTATTTTGGTGGTAGCAATATTCCGATTAATATTCAATTAAATGTAGCGAACGTACAACATTTCACGTTCACTT
DNA_Plate_7_B6	Faranah_CAH_16	1589		2749	0.00563204	AAAATTTGACAAAAGCAAGGCTAAGAAAAGGTTAAGCACCTGCAAAACAATGTCATGTAAAAACGATCTTGGTCCATGTTAATTTGCATTACTTACGACAAAATTTCCTATCACTACAGTGGCCAAGAAAAATGGTATGCAGGATACATCACCGACAAGCATACAATCCCACATTGATTCAATCCATTCTCCGCATAGCACACGGAACACAATCATGAAGGAATGCATGAAATCTGTAAAATTCCATCTTGGCAGAT	x					4970	ATTTTGCTCCACTCAGAATTTAATGCATTGTTCACGCTGAACAATAGCGGTTAGCTGGGAATAATAAGGAACTGCATTTAATTCATTATTTTAGGATGTCTAATAGTCTCAATAGTTAAAAAATTGAATTTCATGTATTTTGGTGGTAGCAATATTCCGATTAATATTCAATTAAATGTAGCGAACGTACAACATTTCACGTTCACTT
DNA_Plate_7_B7	Boffa_CAH_17	1398		2338	0.00780696	AAAATTTGACAAAAGCAAGGCTAAGAAAAGGTTAAGCACCTGCAAAACAATGTCATGTAAAAACGATCTTGCTCCATGTTCATTTGCATTACTTACGACTAAATTTCCTATCACTACAGTGGCCAAGAAAAATGGTATGCAGGATACATCACCGACAAGCATACAATCCCACATTGATTCAATCCATTCTCCGCATAGCACACGGAACACAATCATGAAGGAATGCATGAAATCTGTAAAATTCCATCTTGGCAGAT			x			3971	ATTTCGCTCCACTCAGAATTTAATGCATTGTTCACGCTGAACAATAGCGGTCACCTGGGAATGAGAAGGAACTGCATTTAATTCATTATTTTAGTATGTTTAATAGTCTCAATAGTTGAAAAATTGAATTTCATGTATTTTGGTGGTAGCAATATTCCAATTAATATTCAATGAAATGTAGTGAACTTACAAAATTTCACGTTCACTT
DNA_Plate_7_B8	Boffa_CAH_17	932		1890	0.0127119	AAAATTTGACAAAAGCAAGGCTAAGAAAAGGTTAAGCACCTGCAAAACAATGTCATGTAAAAACGATCTTGCTCCATGTTCATTTGCATTACTTACGACTAAATTTCCTATCACTACAGTGGCCAAGAAAAATGGTATGCAGGATACATCACCGACAAGCATACAATCCCACATTGATTCAATCCATTCTCCGCATAGCACACGGAACACAATCATGAAGGAATGCATGAAATCTGTAAAATTCCATCTTGGCAGAT			x			3227	ATTTCGCTCCACTCAGAATTTAATGCATTGTTCACGCTGAACAATAGCGGTCACCTGGGAATGAGAAGGAACTGCATTTAATTCATTATTTTAGTATGTTTAATAGTCTCAATAGTTGAAAAATTGAATTTCATGTATTTTGGTGGTAGCAATATTCCAATTAATATTCAATGAAATGTAGTGAACTTACAAAATTTCACGTTCACTT
DNA_Plate_7_B9	Kankan_Aout_CAH_17	297		523	0.0230263	AAAATTTGACAAAAGCAAGGCTAAGAAAAGGTTAAGCACCTGCAAAACAATGTCATGTAAAAACGATCTTGGTCCATGTTAATTTGCATTACTTACGACAAAATTTCCTATCACTACAGTGGCCAAGAAAAATGGTATGCAGGATACATCACCGACAAGCATACAATCCCACATTGATTCAATCCATTCTCCGCATAGCACACGGAACACAATCATGAAGGAATGCATGAAATCTGTAAAATTCCATCTTGGCAGAT	x					637	ATTTTGCTCCACTCAGAATTTAATGCATTGTTCACGCTGAACAATAGCGGTTAGCTGGGAATAATAAGGAACTGCATTTAATTCATTATTTTAGGATGTCTAATAGTCTCAATAGTTAAAAAATTGAATTTCATGTATTTTGGTGGTAGCAATATTCCGATTAATATTCAATTAAATGTAGCGAACGTACAACATTTCACGTTCACTT
DNA_Plate_7_C10	Boffa_CAH_17	2377		3828	0.00543933	AAAATTTGACAAAAGCAAGGCTAAGAAAAGGTTAAGCACCTGCAAAACAATGTCATGTAAAAACGATCTTGGTCCATGTTAATTTGCATTACTTACGACAAAATTTCCTATCACTACAGTGGCCAAGAAAAATGGTATGCAGGATACATCACCGACAAGCATACAATCCCACATTGATTCAATCCATTCTCCGCATAGCACACGGAACACAATCATGAAGGAATGCATGAAATCTGTAAAATTCCATCTTGGCAGAT		x				1925	ATTTTACTCCACTCAGAATTTAATGCATTGTTCACGCTGAACAATAGCGGTTAGCTGAGAATAATAAGGAACTGCATTTAATTCATTATTTTAGGATGTTTAATAGTCTCAAGTCTCAAAATGGGCCGGTCTCGTAGTACAGTCGTCTACTCGTACGACTTAACAACAGGCCTGTCATGGGTTCAATCCCCAAATAGACCGCGCCGCCATACGTAGGACTGACTATCCTGCTATGGGGGGGAATCAATTAGTCACTGAAAGCCAAGCCCACAAGTGGTTACAGACAGGCCTTGACCGACATCGGTTGTTGAGCCAAAAGAAGAAGAAGAAGAATAGTCTAAATAGTTAAAAAATTGAATTTCATGTATTTTGGTGGTAGCAATATTCCGATTAATATTC…
DNA_Plate_7_C11	Kankan_Pyrethre_17	1227		1955	0.00647773	AAAATTTGACAAAAGCAAGGCTAAGAAAAGGTTAAGCACCTGCAAAACAATGTCATGTAAAAACGATCTTGGTCCATGTTAATTTGCATTACTTACGACAAAATTTCCTATCACTACAGTGGCCAAGAAAAATGGTATGCAGGATACATCACCGACAAGCATACAATCCCACATTGATTCAATCCATTCTCCGCATAGCACACGGAACACAATCATGAAGGAATGCATGAAATCTGTAAAATTCCATCTTGGCAGAT	x					4024	ATTTTGCTCTACTCAGAATTTAATGCATTGTTCACGCTGAACAATAGCGGTTAGCTGGGAATAATAAGGAACTGCATTTAATTCATTATTTTAGGATGTCTAATAGTCTCAATAGTTAAAAAATTGAATTTCATGTATTTTGGTGGTAGCAATATTCCGATTAATATTCAATTAAATGTAGCGAACGTACAACATTTCACGTTCACTT
DNA_Plate_7_C12	Kissidougou_Aout_CAH_17	1854		2937	0.00589812	AAAATTTGACAAAAGCAAGGCTAAGAAAAGGTTAAGCACCTGCAAAACAATGTCATGTAAAAACGATCTTGGTCCATGTTAATTTGCATTACTTACGACAAAATTTCCTATCACTACAGTGGCCAAGAAAAATGGTATGCAGGATACATCACCGACAAGCATACAATCCCACATTGATTCAATCCATTCTCCGCATAGCACACGGAACACAATCATGAAGGAATGCATGAAATCTGTAAAATTCCATCTTGGCAGAT	x					5853	ATTTTGCTCCACTCAGAATTTAATGCATTGTTCACGCTGAACAATAGCGGTTAGCTGGGAATAATAAGGAACTGCATTTAATTCATTATTTTAGGATGTCTAATAGTCTCAATAGTTAAAAAATTGAATTTCATGTATTTTGGTGGTAGCAATATTCCGATTAATATTCAATTAAATGTAGCGAACGTACAACATTTCACGTTCACTT
DNA_Plate_7_C1	Mamou_CAH_16	2133		3539	0.00605778	AAAATTTGACAAAAGCAAGGCTAAGAAAAGGTTAAGCACCTGCAAAACAATGTCATGTAAAAACGATCTTGGTCCATGTTAATTTGCATTACTTACGACAAAATTTCCTATCACTACAGTGGCCAAGAAAAATGGTATGCAGGATACATCACCGACAAGCATACAATCCCACATTGATTCAATCCATTCTCCGCATAGCACACGGAACACAATCATGAAGGAATGCATGAAATCTGTAAAATTCCATCTTGGCAGAT	x					7101	ATTTTGCTCCACTCAGAATTTAATGCATTGTTCACGCTGAACAATAGCGGTTAGCTGGGAATAATAAGGAACTGCATTTAATTCATTATTTTAGGATGTCTAATAGTCTCAATAGTTAAAAAATTGAATTTCATGTATTTTGGTGGTAGCAATATTCCGATTAATATTCAATTAAATGTAGCGAACGTACAACATTTCACGTTCACTT
DNA_Plate_7_C2	Kissidougou_Aout_CAH_17	1848		3009	0.00805153	AAAATTTGACAAAAGCAAGGCTAAGAAAAGGTTAAGCACCTGCAAAACAATGTCATGTAAAAACGATCTTGGTCCATGTTAATTTGCATTACTTACGACAAAATTTCCTATCACTACAGTGGCCAAGAAAAATGGTATGCAGGATACATCACCGACAAGCATACAATCCCACATTGATTCAATCCATTCTCCGCATAGCACACGGAACACAATCATGAAGGAATGCATGAAATCTGTAAAATTCCATCTTGGCAGAT	x					6117	ATTTTGCTCCACTCAGAATTTAATGCATTGTTCACGCTGAACAATAGCGGTTAGCTGGGAATAATAAGGAACTGCATTTAATTCATTATTTTAGGATGTCTAATAGTCTCAATAGTTAAAAAATTGAATTTCATGTATTTTGGTGGTAGCAATATTCCGATTAATATTCAATTAAATGTAGCGAACGTACAACATTTCACGTTCACTT
DNA_Plate_7_C3	Boffa_CAH_17	2851		4523	0.00488656	AAAATTTGACAAAAGCAAGGCTAAGAAAAGGTTAAGCACCTGCAAAACAATGTCATGTAAAAACGATCTTGGTCCATGTTAATTTGCATTACTTACGACTAAATTTCCTATCACTACAGTGGCCAAGAAAAATGGTATGCAGGATACATCACCGACAAGCATACAATCCCACATTGATTCAATCCATTCTCCGCATAGCACACGGAACACAATCATGAAGGAATGCATGAAATCTGTAAAATTCCATCTTGGCAGAT		x				2404	ATTTTACTCCACTCAGAATTTAATGCATTGTTCACGCTGAACAATAGCGGTTAGCTGAGAATAATAAGGAACTGCATTTAATTCATTATTTTAGGATGTTTAATAGTCTCAAGTCTCAAAATGGGCCGGTCTCGTAGTACAGTCGTCTACTCGTACGACTTAACAACAGGCCTGTCATGGGTTCAATCCCCAAATAGACCGCGCCGCCATACGTAGGACTGACTATCCTGCTATGGGGGGGAATCAATTAGTCACTGAAAGCCAAGCCCACAAGTGGTTACAGACAGGCCTTGACCGACATCGGTTGTTGAGCCAAAAGAAGAAGAAGAAGAATAGTCTAAATAGTTAAAAAATTGAATTTCATGTATTTTGGTGGTAGCAATATTCCGATTAATATTC…
DNA_Plate_7_C4	Faranah_CAH_16	1876		2968	0.00582936	AAAATTTGACAAAAGCAAGGCTAAGAAAAGGTTAAGCACCTGCAAAACAATGTCATGTAAAAACGATCTTGGTCCATGTTAATTTGCATTACTTACGACAAAATTTCCTATCACTACAGTGGCCAAGAAAAATGGTATGCAGGATACATCACCGACAAGCATACAATCCCACATTGATTCAATCCATTCTCCGCATAGCACACGGAACACAATCATGAAGGAATGCATGAAATCTGTAAAATTCCATCTTGGCAGAT	x					6130	ATTTTGCTCCACTCAGAATTTAATGCATTGTTCACGCTGAACAATAGCGGTTAGCTGGGAATAATAAGGAACTGCATTTAATTCATTATTTTAGGATGTCTAATAGTCTCAATAGTTAAAAAATTGAATTTCATGTATTTTGGTGGTAGCAATATTCCGATTAATATTCAATTAAATGTAGCGAACGTACAACATTTCACGTTCACTT
DNA_Plate_7_C5	Dabola_Aout_CAH_17	1256		2292	0.00711462	AAAATTTGACAAAAGCAAGGCTAAGAAAAGGTTAAGCACCTGCAAAACAATGTCATGTAAAAACGATCTTGGTCCATGTTAATTTGCATTACTTACGACAAAATTTCCTATCACTACAGTGGCCAAGAAAAATGGTATGCAGGATACATCACCGACAAGCATACAATCCCACATTGATTCAATCCATTCTCCGCATAGCACACGGAACACAATCATGAAGGAATGCATGAAATCTGTAAAATTCCATCTTGGCAGAT	x					4039	ATTTTGCTCCACTCAGAATTTAATGCATTGTTCACGCTGAACAATAGCGGTTAGCTGGGAATAATAAGGAACTGCATTTAATTCATTATTTTAGGATGTCTAATAGTCTCAATAGTTAAAAAATTGAATTTCATGTATTTTGGTGGTAGCAATATTCCGATTAATATTCAATTAAATGTAGCGAACGTACAACATTTCACGTTCACTT
DNA_Plate_7_C6	H2O
DNA_Plate_7_C7	Dabola_Aout_CAH_17	1067	1045	3323	0.494792	AAAATTTGACAAAAGCAAGGCTAAGAAAAGGTTAAGCACCTGCAAAACAATGTCATGTAAAAACGATCTTGGTCCATGTTAATTTGCATTACTTACGACAAAATTTCCTATCACTACAGTGGCCAAGAAAAATGGTATGCAGGATACATCACCGACAAGCATACAATCCCACATTGATTCAATCCATTCTCCGCATAGCACACGGAACACAATCATGAAGGAATGCATGAAATCTGTAAAATTCCATCTTGGCAGAT/ AAAATTTGACAAAAGCAAGGCTAAGAAAAGGTTAAGCACCTGCAAAACAATGTCATGTAAAAACGATCTTGGTCCATGTTAATTTGCATTACTTACGACTAAATTTCCTATCACTACAGTGGCCAAGAAAAATGGTATGC…		x				1599	ATTTTACTCCACTCAGAATTTAATGCATTGTTCACGCTGAACAATAGCGGTTAGCTGAGAATAATAAGGAACTGCATTTAATTCATTATTTTAGGATGTTTAATAGTCTCAAGTCTCAAAATGGGCCGGTCTCGTAGTACAGTCGTCTACTCGTACGACTTAACAACAGGCCTGTCATGGGTTCAATCCCCAAATAGACCGCGCCGCCATACGTAGGACTGACTATCCTGCTATGGGGGGGAATCAATTAGTCACTGAAAGCCAAGCCCACAAGTGGTTACAGACAGGCCTTGACCGACATCGGTTGTTGAGCCAAAAGAAGAAGAAGAAGAATAGTCTAAATAGTTAAAAAATTGAATTTCATGTATTTTGGTGGTAGCAATATTCCGATTAATATTC…
DNA_Plate_7_C8	Dabola_Aout_CAH_17	1616		2547	0.00553846	AAAATTTGACAAAAGCAAGGCTAAGAAAAGGTTAAGCACCTGCAAAACAATGTCATGTAAAAACGATCTTGGTCCATGTTAATTTGCATTACTTACGACAAAATTTCCTATCACTACAGTGGCCAAGAAAAATGGTATGCAGGATACATCACCGACAAGCATACAATCCCACATTGATTCAATCCATTCTCCGCATAGCACACGGAACACAATCATGAAGGAATGCATGAAATCTGTAAAATTCCATCTTGGCAGAT	x					5332	ATTTTGCTCCACTCAGAATTTAATGCATTGTTCACGCTGAACAATAGCGGTTAGCTGGGAATAATAAGGAACTGCATTTAATTCATTATTTTAGGATGTCTAATAGTCTCAATAGTTAAAAAATTGAATTTCATGTATTTTGGTGGTAGCAATATTCCGATTAATATTCAATTAAATGTAGCGAACGTACAACATTTCACGTTCACTT
DNA_Plate_7_C9	Boffa_CAH_17	1259		2075	0.00709779	AAAATTTGACAAAAGCAAGGCTAAGAAAAGGTTAAGCACCTGCAAAACAATGTCATGTAAAAACGATCTTGCTCCATGTTCATTTGCATTACTTACGACTAAATTTCCTATCACTACAGTGGCCAAGAAAAATGGTATGCAGGATACATCACCGACAAGCATACAATCCCACATTGATTCAATCCATTCTCCGCATAGCACACGGAACACAATCATGAAGGAATGCATGAAATCTGTAAAATTCCATCTTGGCAGAT			x			4478	ATTTCGCTCCACTCAGAATTTAATGCATTGTTCACGCTGAACAATAGCGGTCACCTGGGAATGAGAAGGAACTGCATTTAATTCATTATTTTAGTATGTTTAATAGTCTCAATAGTTGAAAAATTGAATTTCATGTATTTTGGTGGTAGCAATATTCCAATTAATATTCAATGAAATGTAGTGAACTTACAAAATTTCACGTTCACTT
DNA_Plate_7_D10	Dabola_Aout_CAH_17	1904		3082	0.00626305	AAAATTTGACAAAAGCAAGGCTAAGAAAAGGTTAAGCACCTGCAAAACAATGTCATGTAAAAACGATCTTGGTCCATGTTAATTTGCATTACTTACGACAAAATTTCCTATCACTACAGTGGCCAAGAAAAATGGTATGCAGGATACATCACCGACAAGCATACAATCCCACATTGATTCAATCCATTCTCCGCATAGCACACGGAACACAATCATGAAGGAATGCATGAAATCTGTAAAATTCCATCTTGGCAGAT	x					6254	ATTTTGCTCCACTCAGAATTTAATGCATTGTTCACGCTGAACAATAGCGGTTAGCTGGGAATAATAAGGAACTGCATTTAATTCATTATTTTAGGATGTCTAATAGTCTCAATAGTTAAAAAATTGAATTTCATGTATTTTGGTGGTAGCAATATTCCGATTAATATTCAATTAAATGTAGCGAACGTACAACATTTCACGTTCACTT
DNA_Plate_7_D11	Dabola_Aout_CAH_17	2040		3328	0.00584795	AAAATTTGACAAAAGCAAGGCTAAGAAAAGGTTAAGCACCTGCAAAACAATGTCATGTAAAAACGATCTTGGTCCATGTTAATTTGCATTACTTACGACAAAATTTCCTATCACTACAGTGGCCAAGAAAAATGGTATGCAGGATACATCACCGACAAGCATACAATCCCACATTGATTCAATCCATTCTCCGCATAGCACACGGAACACAATCATGAAGGAATGCATGAAATCTGTAAAATTCCATCTTGGCAGAT	x					6523	ATTTTGCTCCACTCAGAATTTAATGCATTGTTCACGCTGAACAATAGCGGTTAGCTGGGAATAATAAGGAACTGCATTTAATTCATTATTTTAGGATGTCTAATAGTCTCAATAGTTAAAAAATTGAATTTCATGTATTTTGGTGGTAGCAATATTCCGATTAATATTCAATTAAATGTAGCGAACGTACAACATTTCACGTTCACTT
DNA_Plate_7_D12	Kankan_Pyrethre_17	1839		2904	0.00487013	AAAATTTGACAAAAGCAAGGCTAAGAAAAGGTTAAGCACCTGCAAAACAATGTCATGTAAAAACGATCTTGGTCCATGTTAATTTGCATTACTTACGACAAAATTTCCTATCACTACAGTGGCCAAGAAAAATGGTATGCAGGATACATCACCGACAAGCATACAATCCCACATTGATTCAATCCATTCTCCGCATAGCACACGGAACACAATCATGAAGGAATGCATGAAATCTGTAAAATTCCATCTTGGCAGAT	x					5910	ATTTTGCTCCACTCAGAATTTAATGCATTGTTCACGCTGAACAATAGCGGTTAGCTGGGAATAATAAGGAACTGCATTTAATTCATTATTTTAGGATGTCTAATAGTCTCAATAGTTAAAAAATTGAATTTCATGTATTTTGGTGGTAGCAATATTCCGATTAATATTCAATTAAATGTAGCGAACGTACAACATTTCACGTTCACTT
DNA_Plate_7_D1	Kissidougou_CAH_17	1573		2866	0.0113136	AAAATTTGACAAAAGCAAGGCTAAGAAAAGGTTAAGCACCTGCAAAACAATGTCATGTAAAAACGATCTTGGTCCATGTTAATTTGCATTACTTACGACAAAATTTCCTATCACTACAGTGGCCAAGAAAAATGGTATGCAGGATACATCACCGACAAGCATACAATCCCACATTGATTCAATCCATTCTCCGCATAGCACACGGAACACAATCATGAAGGAATGCATGAAATCTGTAAAATTCCATCTTGGCAGAT	x					5121	ATTTTGCTCCACTCAGAATTTAATGCATTGTTCACGCTGAACAATAGCGGTTAGCTGGGAATAATAAGGAACTGCATTTAATTCATTATTTTAGGATGTCTAATAGTCTCAATAGTTAAAAAATTGAATTTCATGTATTTTGGTGGTAGCAATATTCCGATTAATATTCAATTAAATGTAGCGAACGTACAACATTTCACGTTCACTT
DNA_Plate_7_D2	H2O	382		696	0.0521092	AAAATTTGACAAAAGCAAGGCTAAGAAAAGGTTAAGCACCTGCAAAACAATGTCATGTAAAAACGATCTTGGTCCATGTTAATTTGCATTACTTACGACAAAATTTCCTATCACTACAGTGGCCAAGAAAAATGGTATGCAGGATACATCACCGACAAGCATACAATCCCACATTGATTCAATCCATTCTCCGCATAGCACACGGAACACAATCATGAAGGAATGCATGAAATCTGTAAAATTCCATCTTGGCAGAT	x					1850	ATTTTGCTCCACTCAGAATTTAATGCATTGTTCACGCTGAACAATAGCGGTTAGCTGGGAATAATAAGGAACTGCATTTAATTCATTATTTTAGGATGTCTAATAGTCTCAATAGTTAAAAAATTGAATTTCATGTATTTTGGTGGTAGCAATATTCCGATTAATATTCAATTAAATGTAGCGAACGTACAACATTTCACGTTCACTT
DNA_Plate_7_D4	Kankan_Pyrethre_17	1703		2757	0.00641774	AAAATTTGACAAAAGCAAGGCTAAGAAAAGGTTAAGCACCTGCAAAACAATGTCATGTAAAAACGATCTTGGTCCATGTTAATTTGCATTACTTACGACAAAATTTCCTATCACTACAGTGGCCAAGAAAAATGGTATGCAGGATACATCACCGACAAGCATACAATCCCACATTGATTCAATCCATTCTCCGCATAGCACACGGAACACAATCATGAAGGAATGCATGAAATCTGTAAAATTCCATCTTGGCAGAT	x					5489	ATTTTGCTCCACTCAGAATTTAATGCATTGTTCACGCTGAACAATAGCGGTTAGCTGGGAATAATAAGGAACTGCATTTAATTCATTATTTTAGGATGTCTAATAGTCTCAATAGTTAAAAAATTGAATTTCATGTATTTTGGTGGTAGCAATATTCCGATTAATATTCAATTAAATGTAGCGAACGTACAACATTTCACGTTCACTT
DNA_Plate_7_D5	Kankan_Pyrethre_17	481		842	0.0102881	AAAATTTGACAAAAGCAAGGCTAAGAAAAGGTTAAGCACCTGCAAAACAATGTCATGTAAAAACGATCTTGGTCCATGTTAATTTGCATTACTTACGACAAAATTTCCTATCACTACAGTGGCCAAGAAAAATGGTATGCAGGATACATCACCGACAAGCATACAATCCCACATTGATTCAATCCATTCTCCGCATAGCACACGGAACACAATCATGAAGGAATGCATGAAATCTGTAAAATTCCATCTTGGCAGAT	x					2040	ATTTTGCTCCACTCAGAATTTAATGCATTGTTCACGCTGAACAATAGCGGTTAGCTGGGAATAATAAGGAACTGCATTTAATTCATTATTTTAGGATGTCTAATAGTCTCAATAGTTAAAAAATTGAATTTCATGTATTTTGGTGGTAGCAATATTCCGATTAATATTCAATTAAATGTAGCGAACGTACAACATTTCACGTTCACTT
DNA_Plate_7_D6	H2O
DNA_Plate_7_D7	Boffa_CAH_17	1651		2680	0.00602047	AAAATTTGACAAAAGCAAGGCTAAGAAAAGGTTAAGCACCTGCAAAACAATGTCATGTAAAAACGATCTTGCTCCATGTTCATTTGCATTACTTACGACTAAATTTCCTATCACTACAGTGGCCAAGAAAAATGGTATGCAGGATACATCACCGACAAGCATACAATCCCACATTGATTCAATCCATTCTCCGCATAGCACACGGAACACAATCATGAAGGAATGCATGAAATCTGTAAAATTCCATCTTGGCAGAT			x			4703	ATTTCGCTCCACTCAGAATTTAATGCATTGTTCACGCTGAACAATAGCGGTCACCTGGGAATGAGAAGGAACTGCATTTAATTCATTATTTTAGTATGTTTAATAGTCTCAATAGTTGAAAAATTGAATTTCATGTATTTTGGTGGTAGCAATATTCCAATTAATATTCAATGAAATGTAGTGAACTTACAAAATTTCACGTTCACTT
DNA_Plate_7_D8	Kissidougou_CAH_17	1350		2206	0.00735294	AAAATTTGACAAAAGCAAGGCTAAGAAAAGGTTAAGCACCTGCAAAACAATGTCATGTAAAAACGATCTTGGTCCATGTTAATTTGCATTACTTACGACAAAATTTCCTATCACTACAGTGGCCAAGAAAAATGGTATGCAGGATACATCACCGACAAGCATACAATCCCACATTGATTCAATCCATTCTCCGCATAGCACACGGAACACAATCATGAAGGAATGCATGAAATCTGTAAAATTCCATCTTGGCAGAT	x					5718	ATTTTGCTCCACTCAGAATTTAATGCATTGTTCACGCTGAACAATAGCGGTTAGCTGGGAATAATAAGGAACTGCATTTAATTCATTATTTTAGGATGTCTAATAGTCTCAATAGTTAAAAAATTGAATTTCATGTATTTTGGTGGTAGCAATATTCCGATTAATATTCAATTAAATGTAGCGAACGTACAACATTTCACGTTCACTT
DNA_Plate_7_D9	Kissidougou_Aout_CAH_17	359		534	0.0164384	AAAATTTGACAAAAGCAAGGCTAAGAAAAGGTTAAGCACCTGCAAAACAATGTCATGTAAAAACGATCTTGGTCCATGTTAATTTGCATTACTTACGACAAAATTTCCTATCACTACAGTGGCCAAGAAAAATGGTATGCAGGATACATCACCGACAAGCATACAATCCCACATTGATTCAATCCATTCTCCGCATAGCACACGGAACACAATCATGAAGGAATGCATGAAATCTGTAAAATTCCATCTTGGCAGAT	x					4737	ATTTTGCTCCACTCAGAATTTAATGCATTGTTCACGCTGAACAATAGCGGTTAGCTGGGAATAATAAGGAACTGCATTTAATTCATTATTTTAGGATGTCTAATAGTCTCAATAGTTAAAAAATTGAATTTCATGTATTTTGGTGGTAGCAATATTCCGATTAATATTCAATTAAATGTAGCGAACGTACAACATTTCACGTTCACTT
DNA_Plate_7_E10	H2O
DNA_Plate_7_E11	Kissidougou_Aout_CAH_17	1352		2259	0.00661278	AAAATTTGACAAAAGCAAGGCTAAGAAAAGGTTAAGCACCTGCAAAACAATGTCATGTAAAAACGATCTTGGTCCATGTTAATTTGCATTACTTACGACAAAATTTCCTATCACTACAGTGGCCAAGAAAAATGGTATGCAGGATACATCACCGACAAGCATACAATCCCACATTGATTCAATCCATTCTCCGCATAGCACACGGAACACAATCATGAAGGAATGCATGAAATCTGTAAAATTCCATCTTGGCAGAT	x					4799	ATTTTGCTCCACTCAGAATTTAATGCATTGTTCACGCTGAACAATAGCGGTTAGCTGGGAATAATAAGGAACTGCATTTAATTCATTATTTTAGGATGTCTAATAGTCTCAATAGTTAAAAAATTGAATTTCATGTATTTTGGTGGTAGCAATATTCCGATTAATATTCAATTAAATGTAGCGAACGTACAACATTTCACGTTCACTT
DNA_Plate_7_E12	Kissidougou_CAH_17	1775		2933	0.00615901	AAAATTTGACAAAAGCAAGGCTAAGAAAAGGTTAAGCACCTGCAAAACAATGTCATGTAAAAACGATCTTGGTCCATGTTAATTTGCATTACTTACGACAAAATTTCCTATCACTACAGTGGCCAAGAAAAATGGTATGCAGGATACATCACCGACAAGCATACAATCCCACATTGATTCAATCCATTCTCCGCATAGCACACGGAACACAATCATGAAGGAATGCATGAAATCTGTAAAATTCCATCTTGGCAGAT	x					5678	ATTTTGCTCCACTCAGAATTTAATGCATTGTTCACGCTGAACAATAGCGGTTAGCTGGGAATAATAAGGAACTGCATTTAATTCATTATTTTAGGATGTCTAATAGTCTCAATAGTTAAAAAATTGAATTTCATGTATTTTGGTGGTAGCAATATTCCGATTAATATTCAATTAAATGTAGCGAACGTACAACATTTCACGTTCACTT
DNA_Plate_7_E1	Dabola_Aout_CAH_17	1836		3033	0.00541712	AAAATTTGACAAAAGCAAGGCTAAGAAAAGGTTAAGCACCTGCAAAACAATGTCATGTAAAAACGATCTTGGTCCATGTTAATTTGCATTACTTACGACAAAATTTCCTATCACTACAGTGGCCAAGAAAAATGGTATGCAGGATACATCACCGACAAGCATACAATCCCACATTGATTCAATCCATTCTCCGCATAGCACACGGAACACAATCATGAAGGAATGCATGAAATCTGTAAAATTCCATCTTGGCAGAT	x					6157	ATTTTGCTCCACTCAGAATTTAATGCATTGTTCACGCTGAACAATAGCGGTTAGCTGGGAATAATAAGGAACTGCATTTAATTCATTATTTTAGGATGTCTAATAGTCTCAATAGTTAAAAAATTGAATTTCATGTATTTTGGTGGTAGCAATATTCCGATTAATATTCAATTAAATGTAGCGAACGTACAACATTTCACGTTCACTT
DNA_Plate_7_E2	Faranah_CAH_16	1743		2893	0.00683761	AAAATTTGACAAAAGCAAGGCTAAGAAAAGGTTAAGCACCTGCAAAACAATGTCATGTAAAAACGATCTTGGTCCATGTTAATTTGCATTACTTACGACAAAATTTCCTATCACTACAGTGGCCAAGAAAAATGGTATGCAGGATACATCACCGACAAGCATACAATCCCACATTGATTCAATCCATTCTCCGCATAGCACACGGAACACAATCATGAAGGAATGCATGAAATCTGTAAAATTCCATCTTGGCAGAT	x					5478	ATTTTGCTCCACTCAGAATTTAATGCATTGTTCACGCTGAACAATAGCGGTTAGCTGGGAATAATAAGGAACTGCATTTAATTCATTATTTTAGGATGTCTAATAGTCTCAATAGTTAAAAAATTGAATTTCATGTATTTTGGTGGTAGCAATATTCCGATTAATATTCAATTAAATGTAGCGAACGTACAACATTTCACGTTCACTT
DNA_Plate_7_E3	Kissidougou_CAH_17	1882		3180	0.00686016	AAAATTTGACAAAAGCAAGGCTAAGAAAAGGTTAAGCACCTGCAAAACAATGTCATGTAAAAACGATCTTGGTCCATGTTAATTTGCATTACTTACGACAAAATTTCCTATCACTACAGTGGCCAAGAAAAATGGTATGCAGGATACATCACCGACAAGCATACAATCCCACATTGATTCAATCCATTCTCCGCATAGCACACGGAACACAATCATGAAGGAATGCATGAAATCTGTAAAATTCCATCTTGGCAGAT	x					6379	ATTTTGCTCCACTCAGAATTTAATGCATTGTTCACGCTGAACAATAGCGGTTAGCTGGGAATAATAAGGAACTGCATTTAATTCATTATTTTAGGATGTCTAATAGTCTCAATAGTTAAAAAATTGAATTTCATGTATTTTGGTGGTAGCAATATTCCGATTAATATTCAATTAAATGTAGCGAACGTACAACATTTCACGTTCACTT
DNA_Plate_7_E4	Dabola_Aout_CAH_17	1224		2042	0.00810373	AAAATTTGACAAAAGCAAGGCTAAGAAAAGGTTAAGCACCTGCAAAACAATGTCATGTAAAAACGATCTTGGTCCATGTTAATTTGCATTACTTACGACAAAATTTCCTATCACTACAGTGGCCAAGAAAAATGGTATGCAGGATACATCACCGACAAGCATACAATCCCACATTGATTCAATCCATTCTCCGCATAGCACACGGAACACAATCATGAAGGAATGCATGAAATCTGTAAAATTCCATCTTGGCAGAT	x					4248	ATTTTGCTCCACTCAGAATTTAATGCATTGTTCACGCTGAACAATAGCGGTTAGCTGGGAATAATAAGGAACTGCATTTAATTCATTATTTTAGGATGTCTAATAGTCTCAATAGTTAAAAAATTGAATTTCATGTATTTTGGTGGTAGCAATATTCCGATTAATATTCAATTAAATGTAGCGAACGTACAACATTTCACGTTCACTT
DNA_Plate_7_E5	Kissidougou_CAH_17	1446		2580	0.00618557	AAAATTTGACAAAAGCAAGGCTAAGAAAAGGTTAAGCACCTGCAAAACAATGTCATGTAAAAACGATCTTGGTCCATGTTAATTTGCATTACTTACGACAAAATTTCCTATCACTACAGTGGCCAAGAAAAATGGTATGCAGGATACATCACCGACAAGCATACAATCCCACATTGATTCAATCCATTCTCCGCATAGCACACGGAACACAATCATGAAGGAATGCATGAAATCTGTAAAATTCCATCTTGGCAGAT	x					4266	ATTTTGCTCCACTCAGAATTTAATGCATTGTTCACGCTGAACAATAGCGGTTAGCTGGGAATAATAAGGAACTGCATTTAATTCATTATTTTAGGATGTCTAATAGTCTCAATAGTTAAAAAATTGAATTTCATGTATTTTGGTGGTAGCAATATTCCGATTAATATTCAATTAAATGTAGCGAACGTACAACATTTCACGTTCACTT
DNA_Plate_7_E6	Kissidougou_CAH_17	1957		3094	0.00558943	AAAATTTGACAAAAGCAAGGCTAAGAAAAGGTTAAGCACCTGCAAAACAATGTCATGTAAAAACGATCTTGGTCCATGTTAATTTGCATTACTTACGACAAAATTTCCTATCACTACAGTGGCCAAGAAAAATGGTATGCAGGATACATCACCGACAAGCATACAATCCCACATTGATTCAATCCATTCTCCGCATAGCACACGGAACACAATCATGAAGGAATGCATGAAATCTGTAAAATTCCATCTTGGCAGAT	x					6264	ATTTTGCTCCACTCAGAATTTAATGCATTGTTCACGCTGAACAATAGCGGTTAGCTGGGAATAATAAGGAACTGCATTTAATTCATTATTTTAGGATGTCTAATAGTCTCAATAGTTAAAAAATTGAATTTCATGTATTTTGGTGGTAGCAATATTCCGATTAATATTCAATTAAATGTAGCGAACGTACAACATTTCACGTTCACTT
DNA_Plate_7_E7	Mamou_CAH_16	1605		2595	0.0049597	AAAATTTGACAAAAGCAAGGCTAAGAAAAGGTTAAGCACCTGCAAAACAATGTCATGTAAAAACGATCTTGGTCCATGTTAATTTGCATTACTTACGACAAAATTTCCTATCACTACAGTGGCCAAGAAAAATGGTATGCAGGATACATCACCGACAAGCATACAATCCCACATTGATTCAATCCATTCTCCGCATAGCACACGGAACACAATCATGAAGGAATGCATGAAATCTGTAAAATTCCATCTTGGCAGAT	x					4829	ATTTTGCTCCACTCAGAATTTAATGCATTGTTCACGCTGAACAATAGCGGTTAGCTGGGAATAATAAGGAACTGCATTTAATTCATTATTTTAGGATGTCTAATAGTCTCAATAGTTAAAAAATTGAATTTCATGTATTTTGGTGGTAGCAATATTCCGATTAATATTCAATTAAATGTAGCGAACGTACAACATTTCACGTTCACTT
DNA_Plate_7_E8	Kissidougou_Aout_CAH_17	1380		2211	0.00647948	AAAATTTGACAAAAGCAAGGCTAAGAAAAGGTTAAGCACCTGCAAAACAATGTCATGTAAAAACGATCTTGGTCCATGTTAATTTGCATTACTTACGACAAAATTTCCTATCACTACAGTGGCCAAGAAAAATGGTATGCAGGATACATCACCGACAAGCATACAATCCCACATTGATTCAATCCATTCTCCGCATAGCACACGGAACACAATCATGAAGGAATGCATGAAATCTGTAAAATTCCATCTTGGCAGAT	x					4415	ATTTTGCTCCACTCAGAATTTAATGCATTGTTCACGCTGAACAATAGCGGTTAGCTGGGAATAATAAGGAACTGCATTTAATTCATTATTTTAGGATGTCTAATAGTCTCAATAGTTAAAAAATTGAATTTCATGTATTTTGGTGGTAGCAATATTCCGATTAATATTCAATTAAATGTAGCGAACGTACAACATTTCACGTTCACTT
DNA_Plate_7_E9	Kankan_Aout_CAH_17	1468		2372	0.00542005	AAAATTTGACAAAAGCAAGGCTAAGAAAAGGTTAAGCACCTGCAAAACAATGTCATGTAAAAACGATCTTGGTCCATGTTAATTTGCATTACTTACGACAAAATTTCCTATCACTACAGTGGCCAAGAAAAATGGTATGCAGGATACATCACCGACAAGCATACAATCCCACATTGATTCAATCCATTCTCCGCATAGCACACGGAACACAATCATGAAGGAATGCATGAAATCTGTAAAATTCCATCTTGGCAGAT	x					4341	ATTTTGCTCCACTCAGAATTTAATGCATTGTTCACGCTGAACAATAGCGGTTAGCTGGGAATAATAAGGAACTGCATTTAATTCATTATTTTAGGATGTCTAATAGTCTCAATAGTTAAAAAATTGAATTTCATGTATTTTGGTGGTAGCAATATTCCGATTAATATTCAATTAAATGTAGCGAACGTACAACATTTCACGTTCACTT
DNA_Plate_7_F10	Kankan_Pyrethre_17	978		1472	0.00609756	AAAATTTGACAAAAGCAAGGCTAAGAAAAGGTTAAGCACCTGCAAAACAATGTCATGTAAAAACGATCTTGGTCCATGTTAATTTGCATTACTTACGACAAAATTTCCTATCACTACAGTGGCCAAGAAAAATGGTATGCAGGATACATCACCGACAAGCATACAATCCCACATTGATTCAATCCATTCTCCGCATAGCACACGGAACACAATCATGAAGGAATGCATGAAATCTGTAAAATTCCATCTTGGCAGAT	x					2972	ATTTTGCTCCACTCAGAATTTAATGCATTGTTCACGCTGAACAATAGCGGTTAGCTGGGAATAATAAGGAACTGCATTTAATTCATTATTTTAGGATGTCTAATAGTCTCAATAGTTAAAAAATTGAATTTCATGTATTTTGGTGGTAGCAATATTCCGATTAATATTCAATTAAATGTAGCGAACGTACAACATTTCACGTTCACTT
DNA_Plate_7_F11	Faranah_CAH_16	1835		3021	0.00542005	AAAATTTGACAAAAGCAAGGCTAAGAAAAGGTTAAGCACCTGCAAAACAATGTCATGTAAAAACGATCTTGGTCCATGTTAATTTGCATTACTTACGACAAAATTTCCTATCACTACAGTGGCCAAGAAAAATGGTATGCAGGATACATCACCGACAAGCATACAATCCCACATTGATTCAATCCATTCTCCGCATAGCACACGGAACACAATCATGAAGGAATGCATGAAATCTGTAAAATTCCATCTTGGCAGAT	x					6083	ATTTTGCTCCACTCAGAATTTAATGCATTGTTCACGCTGAACAATAGCGGTTAGCTGGGAATAATAAGGAACTGCATTTAATTCATTATTTTAGGATGTCTAATAGTCTCAATAGTTAAAAAATTGAATTTCATGTATTTTGGTGGTAGCAATATTCCGATTAATATTCAATTAAATGTAGCGAACGTACAACATTTCACGTTCACTT
DNA_Plate_7_F12	Faranah_CAH_16										x	1226	GTGAGCAATTCCAGAAGATAAAGGAGGATAAACAGTTCATCCAGTTCCTGCTCCATTTTCTACTATACTTCTAGAAATTAATAAAGTTAATGAAGGAGGTAATATTCAAAATCTTATATTATTTATTCGAGGGAATGCTATATCGGGGGCTCCTAATATAAGAGGTACTAATCAATTTCCAAATCCTCCAATTATAATAGGTATTA
DNA_Plate_7_F1	Kankan_Pyrethre_17	1530		2447	0.00584795	AAAATTTGACAAAAGCAAGGCTAAGAAAAGGTTAAGCACCTGCAAAACAATGTCATGTAAAAACGATCTTGGTCCATGTTAATTTGCATTACTTACGACAAAATTTCCTATCACTACAGTGGCCAAGAAAAATGGTATGCAGGATACATCACCGACAAGCATACAATCCCACATTGATTCAATCCATTCTCCGCATAGCACACGGAACACAATCATGAAGGAATGCATGAAATCTGTAAAATTCCATCTTGGCAGAT	x					5096	ATTTTGCTCCACTCAGAATTTAATGCATTGTTCACGCTGAACAATAGCGGTTAGCTGGGAATAATAAGGAACTGCATTTAATTCATTATTTTAGGATGTCTAATAGTCTCAATAGTTAAAAAATTGAATTTCATGTATTTTGGTGGTAGCAATATTCCGATTAATATTCAATTAAATGTAGCGAACGTACAACATTTCACGTTCACTT
DNA_Plate_7_F2	Kissidougou_Aout_CAH_17	1894		3080	0.00472937	AAAATTTGACAAAAGCAAGGCTAAGAAAAGGTTAAGCACCTGCAAAACAATGTCATGTAAAAACGATCTTGGTCCATGTTAATTTGCATTACTTACGACAAAATTTCCTATCACTACAGTGGCCAAGAAAAATGGTATGCAGGATACATCACCGACAAGCATACAATCCCACATTGATTCAATCCATTCTCCGCATAGCACACGGAACACAATCATGAAGGAATGCATGAAATCTGTAAAATTCCATCTTGGCAGAT		x				2365	ATTTTACTCCACTCAGAATTTAATGCATTGTTCACGCTGAACAATAGCGGTTAGCTGAGAATAATAAGGAACTGCATTTAATTCATTATTTTAGGATGTTTAATAGTCTCAAGTCTCAAAATGGGCCGGTCTCGTAGTACAGTCGTCTACTCGTACGACTTAACAACAGGCCTGTCATGGGTTCAATCCCCAAATAGACCGCGCCGCCATACGTAGGACTGACTATCCTGCTATGGGGGGGAATCAATTAGTCACTGAAAGCCAAGCCCACAAGTGGTTACAGACAGGCCTTGACCGACATCGGTTGTTGAGCCAAAAGAAGAAGAAGAAGAATAGTCTAAATAGTTAAAAAATTGAATTTCATGTATTTTGGTGGTAGCAATATTCCGATTAATATTC…
DNA_Plate_7_F3	Faranah_CAH_16	1886		3148	0.00579863	AAAATTTGACAAAAGCAAGGCTAAGAAAAGGTTAAGCACCTGCAAAACAATGTCATGTAAAAACGATCTTGGTCCATGTTAATTTGCATTACTTACGACAAAATTTCCTATCACTACAGTGGCCAAGAAAAATGGTATGCAGGATACATCACCGACAAGCATACAATCCCACATTGATTCAATCCATTCTCCGCATAGCACACGGAACACAATCATGAAGGAATGCATGAAATCTGTAAAATTCCATCTTGGCAGAT	x					6581	ATTTTGCTCCACTCAGAATTTAATGCATTGTTCACGCTGAACAATAGCGGTTAGCTGGGAATAATAAGGAACTGCATTTAATTCATTATTTTAGGATGTCTAATAGTCTCAATAGTTAAAAAATTGAATTTCATGTATTTTGGTGGTAGCAATATTCCGATTAATATTCAATTAAATGTAGCGAACGTACAACATTTCACGTTCACTT
DNA_Plate_7_F4	Kissidougou_Aout_CAH_17	847		1444	0.00819672	AAAATTTGACAAAAGCAAGGCTAAGAAAAGGTTAAGCACCTGCAAAACAATGTCATGTAAAAACGATCTTGGTCCATGTTAATTTGCATTACTTACGACAAAATTTCCTATCACTACAGTGGCCAAGAAAAATGGTATGCAGGATACATCACCGACAAGCATACAATCCCACATTGATTCAATCCATTCTCCGCATAGCACACGGAACACAATCATGAAGGAATGCATGAAATCTGTAAAATTCCATCTTGGCAGAT	x					3411	ATTTTGCTCCACTCAGAATTTAATGCATTGTTCACGCTGAACAATAGCGGTTAGCTGGGAATAATAAGGAACTGCATTTAATTCATTATTTTAGGATGTCTAATAGTCTCAATAGTTAAAAAATTGAATTTCATGTATTTTGGTGGTAGCAATATTCCGATTAATATTCAATTAAATGTAGCGAACGTACAACATTTCACGTTCACTT
DNA_Plate_7_F5	Faranah_CAH_16	1430		2692	0.0103806	AAAATTTGACAAAAGCAAGGCTAAGAAAAGGTTAAGCACCTGCAAAACAATGTCATGTAAAAACGATCTTGGTCCATGTTAATTTGCATTACTTACGACAAAATTTCCTATCACTACAGTGGCCAAGAAAAATGGTATGCAGGATACATCACCGACAAGCATACAATCCCACATTGATTCAATCCATTCTCCGCATAGCACACGGAACACAATCATGAAGGAATGCATGAAATCTGTAAAATTCCATCTTGGCAGAT	x					4565	ATTTTGCTCCACTCAGAATTTAATGCATTGTTCACGCTGAACAATAGCGGTTAGCTGGGAATAATAAGGAACTGCATTTAATTCATTATTTTAGGATGTCTAATAGTCTCAATAGTTAAAAAATTGAATTTCATGTATTTTGGTGGTAGCAATATTCCGATTAATATTCAATTAAATGTAGCGAACGTACAACATTTCACGTTCACTT
DNA_Plate_7_F6	Kissidougou_Aout_CAH_17	1997		3228	0.00547809	AAAATTTGACAAAAGCAAGGCTAAGAAAAGGTTAAGCACCTGCAAAACAATGTCATGTAAAAACGATCTTGGTCCATGTTAATTTGCATTACTTACGACAAAATTTCCTATCACTACAGTGGCCAAGAAAAATGGTATGCAGGATACATCACCGACAAGCATACAATCCCACATTGATTCAATCCATTCTCCGCATAGCACACGGAACACAATCATGAAGGAATGCATGAAATCTGTAAAATTCCATCTTGGCAGAT	x					6661	ATTTTGCTCCACTCAGAATTTAATGCATTGTTCACGCTGAACAATAGCGGTTAGCTGGGAATAATAAGGAACTGCATTTAATTCATTATTTTAGGATGTCTAATAGTCTCAATAGTTAAAAAATTGAATTTCATGTATTTTGGTGGTAGCAATATTCCGATTAATATTCAATTAAATGTAGCGAACGTACAACATTTCACGTTCACTT
DNA_Plate_7_F7	Faranah_CAH_16	1815		2979	0.0060241	AAAATTTGACAAAAGCAAGGCTAAGAAAAGGTTAAGCACCTGCAAAACAATGTCATGTAAAAACGATCTTGGTCCATGTTAATTTGCATTACTTACGACAAAATTTCCTATCACTACAGTGGCCAAGAAAAATGGTATGCAGGATACATCACCGACAAGCATACAATCCCACATTGATTCAATCCATTCTCCGCATAGCACACGGAACACAATCATGAAGGAATGCATGAAATCTGTAAAATTCCATCTTGGCAGAT	x					5568	ATTTTGCTCCACTCAGAATTTAATGCATTGTTCACGCTGAACAATAGCGGTTAGCTGGGAATAATAAGGAACTGCATTTAATTCATTATTTTAGGATGTCTAATAGTCTCAATAGTTAAAAAATTGAATTTCATGTATTTTGGTGGTAGCAATATTCCGATTAATATTCAATTAAATGTAGCGAACGTACAACATTTCACGTTCACTT
DNA_Plate_7_F8	Kissidougou_Aout_CAH_17	1477		2382	0.00538721	AAAATTTGACAAAAGCAAGGCTAAGAAAAGGTTAAGCACCTGCAAAACAATGTCATGTAAAAACGATCTTGGTCCATGTTAATTTGCATTACTTACGACAAAATTTCCTATCACTACAGTGGCCAAGAAAAATGGTATGCAGGATACATCACCGACAAGCATACAATCCCACATTGATTCAATCCATTCTCCGCATAGCACACGGAACACAATCATGAAGGAATGCATGAAATCTGTAAAATTCCATCTTGGCAGAT	x					4604	ATTTTGCTCCACTCAGAATTTAATGCATTGTTCACGCTGAACAATAGCGGTTAGCTGGGAATAATAAGGAACTGCATTTAATTCATTATTTTAGGATGTCTAATAGTCTCAATAGTTAAAAAATTGAATTTCATGTATTTTGGTGGTAGCAATATTCCGATTAATATTCAATTAAATGTAGCGAACGTACAACATTTCACGTTCACTT
DNA_Plate_7_F9	Faranah_CAH_16	1303		2131	0.00837139	AAAATTTGACAAAAGCAAGGCTAAGAAAAGGTTAAGCACCTGCAAAACAATGTCATGTAAAAACGATCTTGGTCCATGTTAATTTGCATTACTTACGACAAAATTTCCTATCACTACAGTGGCCAAGAAAAATGGTATGCAGGATACATCACCGACAAGCATACAATCCCACATTGATTCAATCCATTCTCCGCATAGCACACGGAACACAATCATGAAGGAATGCATGAAATCTGTAAAATTCCATCTTGGCAGAT	x					4347	ATTTTGCTCCACTCAGAATTTAATGCATTGTTCACGCTGAACAATAGCGGTTAGCTGGGAATAATAAGGAACTGCATTTAATTCATTATTTTAGGATGTCTAATAGTCTCAATAGTTAAAAAATTGAATTTCATGTATTTTGGTGGTAGCAATATTCCGATTAATATTCAATTAAATGTAGCGAACGTACAACATTTCACGTTCACTT
DNA_Plate_7_G10	Boffa_CAH_17	909		1448	0.0087241	AAAATTTGACAAAAGCAAGGCTAAGAAAAGGTTAAGCACCTGCAAAACAATGTCATGTAAAAACGATCTTGCTCCATGTTCATTTGCATTACTTACGACTAAATTTCCTATCACTACAGTGGCCAAGAAAAATGGTATGCAGGATACATCACCGACAAGCATACAATCCCACATTGATTCAATCCATTCTCCGCATAGCACACGGAACACAATCATGAAGGAATGCATGAAATCTGTAAAATTCCATCTTGGCAGAT			x			2995	ATTTCGCTCCACTCAGAATTTAATGCATTGTTCACGCTGAACAATAGCGGTCACCTGGGAATGAGAAGGAACTGCATTTAATTCATTATTTTAGTATGTTTAATAGTCTCAATAGTTGAAAAATTGAATTTCATGTATTTTGGTGGTAGCAATATTCCAATTAATATTCAATGAAATGTAGTGAACTTACAAAATTTCACGTTCACTT
DNA_Plate_7_G11	Dabola_Aout_CAH_17	1861		3004	0.00481283	AAAATTTGACAAAAGCAAGGCTAAGAAAAGGTTAAGCACCTGCAAAACAATGTCATGTAAAAACGATCTTGGTCCATGTTAATTTGCATTACTTACGACAAAATTTCCTATCACTACAGTGGCCAAGAAAAATGGTATGCAGGATACATCACCGACAAGCATACAATCCCACATTGATTCAATCCATTCTCCGCATAGCACACGGAACACAATCATGAAGGAATGCATGAAATCTGTAAAATTCCATCTTGGCAGAT	x					5651	ATTTTGCTCCACTCAGAATTTAATGCATTGTTCACGCTGAACAATAGCGGTTAGCTGGGAATAATAAGGAACTGCATTTAATTCATTATTTTAGGATGTCTAATAGTCTCAATAGTTAAAAAATTGAATTTCATGTATTTTGGTGGTAGCAATATTCCGATTAATATTCAATTAAATGTAGCGAACGTACAACATTTCACGTTCACTT
DNA_Plate_7_G12	Boffa_CAH_17	1763		2855	0.00676056	AAAATTTGACAAAAGCAAGGCTAAGAAAAGGTTAAGCACCTGCAAAACAATGTCATGTAAAAACGATCTTGCTCCATGTTCATTTGCATTACTTACGACTAAATTTCCTATCACTACAGTGGCCAAGAAAAATGGTATGCAGGATACATCACCGACAAGCATACAATCCCACATTGATTCAATCCATTCTCCGCATAGCACACGGAACACAATCATGAAGGAATGCATGAAATCTGTAAAATTCCATCTTGGCAGAT			x			5428	ATTTCGCTCCACTCAGAATTTAATGCATTGTTCACGCTGAACAATAGCGGTCACCTGGGAATGAGAAGGAACTGCATTTAATTCATTATTTTAGTATGTTTAATAGTCTCAATAGTTGAAAAATTGAATTTCATGTATTTTGGTGGTAGCAATATTCCAATTAATATTCAATGAAATGTAGTGAACTTACAAAATTTCACGTTCACTT
DNA_Plate_7_G1	Mamou_CAH_16	258		445	0.0114943	AAAATTTGACAAAAGCAAGGCTAAGAAAAGGTTAAGCACCTGCAAAACAATGTCATGTAAAAACGATCTTGGTCCATGTTAATTTGCATTACTTACGACAAAATTTCCTATCACTACAGTGGCCAAGAAAAATGGTATGCAGGATACATCACCGACAAGCATACAATCCCACATTGATTCAATCCATTCTCCGCATAGCACACGGAACACAATCATGAAGGAATGCATGAAATCTGTAAAATTCCATCTTGGCAGAT	x					1300	ATTTTGCTCCACTCAGAATTTAATGCATTGTTCACGCTGAACAATAGCGGTTAGCTGGGAATAATAAGGAACTGCATTTAATTCATTATTTTAGGATGTCTAATAGTCTCAATAGTTAAAAAATTGAATTTCATGTATTTTGGTGGTAGCAATATTCCGATTAATATTCAATTAAATGTAGCGAACGTACAACATTTCACGTTCACTT
DNA_Plate_7_G2	H2O
DNA_Plate_7_G3	Kissidougou_CAH_17	2081		3412	0.00525813	AAAATTTGACAAAAGCAAGGCTAAGAAAAGGTTAAGCACCTGCAAAACAATGTCATGTAAAAACGATCTTGGTCCATGTTAATTTGCATTACTTACGACAAAATTTCCTATCACTACAGTGGCCAAGAAAAATGGTATGCAGGATACATCACCGACAAGCATACAATCCCACATTGATTCAATCCATTCTCCGCATAGCACACGGAACACAATCATGAAGGAATGCATGAAATCTGTAAAATTCCATCTTGGCAGAT	x					6371	ATTTTGCTCCACTCAGAATTTAATGCATTGTTCACGCTGAACAATAGCGGTTAGCTGGGAATAATAAGGAACTGCATTTAATTCATTATTTTAGGATGTCTAATAGTCTCAATAGTTAAAAAATTGAATTTCATGTATTTTGGTGGTAGCAATATTCCGATTAATATTCAATTAAATGTAGCGAACGTACAACATTTCACGTTCACTT
DNA_Plate_7_G4	Boffa_CAH_17	595		1005	0.00998336	AAAATTTGACAAAAGCAAGGCTAAGAAAAGGTTAAGCACCTGCAAAACAATGTCATGTAAAAACGATCTTGGTCCATGTTAATTTGCATTACTTACGACAAAATTTCCTATCACTACAGTGGCCAAGAAAAATGGTATGCAGGATACATCACCGACAAGCATACAATCCCACATTGATTCAATCCATTCTCCGCATAGCACACGGAACACAATCATGAAGGAATGCATGAAATCTGTAAAATTCCATCTTGGCAGAT		x				1511	ATTTTACTCCACTCAGAATTTAATGCATTGTTCACGCTGAACAATAGCGGTTAGCTGAGAATAATAAGGAACTGCATTTAATTCATTATTTTAGGATGTTTAATAGTCTCAAGTCTCAAAATGGGCCGGTCTCGTAGTACAGTCGTCTACTCGTACGACTTAACAACAGGCCTGTCATGGGTTCAATCCCCAAATAGACCGCGCCGCCATACGTAGGACTGACTATCCTGCTATGGGGGGGAATCAATTAGTCACTGAAAGCCAAGCCCACAAGTGGTTACAGACAGGCCTTGACCGACATCGGTTGTTGAGCCAAAAGAAGAAGAAGAAGAATAGTCTAAATAGTTAAAAAATTGAATTTCATGTATTTTGGTGGTAGCAATATTCCGATTAATATTC…
DNA_Plate_7_G5	Dabola_Aout_CAH_17	387		694	0.00769231	AAAATTTGACAAAAGCAAGGCTAAGAAAAGGTTAAGCACCTGCAAAACAATGTCATGTAAAAACGATCTTGGTCCATGTTAATTTGCATTACTTACGACAAAATTTCCTATCACTACAGTGGCCAAGAAAAATGGTATGCAGGATACATCACCGACAAGCATACAATCCCACATTGATTCAATCCATTCTCCGCATAGCACACGGAACACAATCATGAAGGAATGCATGAAATCTGTAAAATTCCATCTTGGCAGAT	x					1682	ATTTTGCTCCACTCAGAATTTAATGCATTGTTCACGCTGAACAATAGCGGTTAGCTGGGAATAATAAGGAACTGCATTTAATTCATTATTTTAGGATGTCTAATAGTCTCAATAGTTAAAAAATTGAATTTCATGTATTTTGGTGGTAGCAATATTCCGATTAATATTCAATTAAATGTAGCGAACGTACAACATTTCACGTTCACTT
DNA_Plate_7_G6	Faranah_CAH_16	1946		3229	0.00562085	AAAATTTGACAAAAGCAAGGCTAAGAAAAGGTTAAGCACCTGCAAAACAATGTCATGTAAAAACGATCTTGGTCCATGTTAATTTGCATTACTTACGACAAAATTTCCTATCACTACAGTGGCCAAGAAAAATGGTATGCAGGATACATCACCGACAAGCATACAATCCCACATTGATTCAATCCATTCTCCGCATAGCACACGGAACACAATCATGAAGGAATGCATGAAATCTGTAAAATTCCATCTTGGCAGAT	x					6179	ATTTTGCTCCACTCAGAATTTAATGCATTGTTCACGCTGAACAATAGCGGTTAGCTGGGAATAATAAGGAACTGCATTTAATTCATTATTTTAGGATGTCTAATAGTCTCAATAGTTAAAAAATTGAATTTCATGTATTTTGGTGGTAGCAATATTCCGATTAATATTCAATTAAATGTAGCGAACGTACAACATTTCACGTTCACTT
DNA_Plate_7_G7	Kankan_Pyrethre_17	1778		2813	0.0078125	AAAATTTGACAAAAGCAAGGCTAAGAAAAGGTTAAGCACCTGCAAAACAATGTCATGTAAAAACGATCTTGGTCCATGTTAATTTGCATTACTTACGACAAAATTTCCTATCACTACAGTGGCCAAGAAAAATGGTATGCAGGATACATCACCGACAAGCATACAATCCCACATTGATTCAATCCATTCTCCGCATAGCACACGGAACACAATCATGAAGGAATGCATGAAATCTGTAAAATTCCATCTTGGCAGAT	x					5348	ATTTTGCTCCACTCAGAATTTAATGCATTGTTCACGCTGAACAATAGCGGTTAGCTGGGAATAATAAGGAACTGCATTTAATTCATTATTTTAGGATGTCTAATAGTCTCAATAGTTAAAAAATTGAATTTCATGTATTTTGGTGGTAGCAATATTCCGATTAATATTCAATTAAATGTAGCGAACGTACAACATTTCACGTTCACTT
DNA_Plate_7_G8	Dabola_Aout_CAH_17										x	1439	GTGAGCAATTCCAGAAGATAAAGGAGGATAAACAGTTCATCCAGTTCCTGCTCCATTTTCTACTATACTTCTAGAAATTAATAAAGTTAATGAAGGAGGTAATATTCAAAATCTTATATTATTTATTCGAGGGAATGCTATATCGGGGGCTCCTAATATAAGAGGTACTAATCAATTTCCAAATCCTCCAATTATAATAGGTATTA
DNA_Plate_7_G9	H2O
DNA_Plate_7_H10	Kissidougou_Aout_CAH_17	2345		3784	0.00551315	AAAATTTGACAAAAGCAAGGCTAAGAAAAGGTTAAGCACCTGCAAAACAATGTCATGTAAAAACGATCTTGGTCCATGTTAATTTGCATTACTTACGACAAAATTTCCTATCACTACAGTGGCCAAGAAAAATGGTATGCAGGATACATCACCGACAAGCATACAATCCCACATTGATTCAATCCATTCTCCGCATAGCACACGGAACACAATCATGAAGGAATGCATGAAATCTGTAAAATTCCATCTTGGCAGAT	x					7169	ATTTTGCTCCACTCAGAATTTAATGCATTGTTCACGCTGAACAATAGCGGTTAGCTGGGAATAATAAGGAACTGCATTTAATTCATTATTTTAGGATGTCTAATAGTCTCAATAGTTAAAAAATTGAATTTCATGTATTTTGGTGGTAGCAATATTCCGATTAATATTCAATTAAATGTAGCGAACGTACAACATTTCACGTTCACTT
DNA_Plate_7_H11	Boffa_CAH_17	985		1498	0.00605449	AAAATTTGACAAAAGCAAGGCTAAGAAAAGGTTAAGCACCTGCAAAACAATGTCATGTAAAAACGATCTTGCTCCATGTTCATTTGCATTACTTACGACTAAATTTCCTATCACTACAGTGGCCAAGAAAAATGGTATGCAGGATACATCACCGACAAGCATACAATCCCACATTGATTCAATCCATTCTCCGCATAGCACACGGAACACAATCATGAAGGAATGCATGAAATCTGTAAAATTCCATCTTGGCAGAT			x			1904	ATTTCGCTCCACTCAGAATTTAATGCATTGTTCACGCTGAACAATAGCGGTCACCTGGGAATGAGAAGGAACTGCATTTAATTCATTATTTTAGTATGTTTAATAGTCTCAATAGTTGAAAAATTGAATTTCATGTATTTTGGTGGTAGCAATATTCCAATTAATATTCAATGAAATGTAGTGAACTTACAAAATTTCACGTTCACTT
DNA_Plate_7_H12	Boffa_CAH_17	1197	1196	3889	0.499791	AAAATTTGACAAAAGCAAGGCTAAGAAAAGGTTAAGCACCTGCAAAACAATGTCATGTAAAAACGATCTTGGTCCATGTTAATTTGCATTACTTACGACTAAATTTCCTATCACTACAGTGGCCAAGAAAAATGGTATGCAGGATACATCACCGACAAGCATACAATCCCACATTGATTCAATCCATTCTCCGCATAGCACACGGAACACAATCATGAAGGAATGCATGAAATCTGTAAAATTCCATCTTGGCAGAT/ AAAATTTGACAAAAGCAAGGCTAAGAAAAGGTTAAGCACCTGCAAAACAATGTCTTGTAAAAACGATCTTGGTCCATGTTAATTTGCATTACTTACGACTAAATTTCCTATCACTACAGTGGCCAAGAAAAATGGTATGC…		x				2046	ATTTTACTCCACTCAGAATTTAATGCATTGTTCACGCTGAACAATAGCGGTTAGCTGAGAATAATAAGGAACTGCATTTAATTCATTATTTTAGGATGTTTAATAGTCTCAAGTCTCAAAATGGGCCGGTCTCGTAGTACAGTCGTCTACTCGTACGACTTAACAACAGGCCTGTCATGGGTTCAATCCCCAAATAGACCGCGCCGCCATACGTAGGACTGACTATCCTGCTATGGGGGGGAATCAATTAGTCACTGAAAGCCAAGCCCACAAGTGGTTACAGACAGGCCTTGACCGACATCGGTTGTTGAGCCAAAAGAAGAAGAAGAAGAATAGTCTAAATAGTTAAAAAATTGAATTTCATGTATTTTGGTGGTAGCAATATTCCGATTAATATTC…
DNA_Plate_7_H1	Mamou_CAH_16	2600		4351	0.00573614	AAAATTTGACAAAAGCAAGGCTAAGAAAAGGTTAAGCACCTGCAAAACAATGTCATGTAAAAACGATCTTGGTCCATGTTAATTTGCATTACTTACGACAAAATTTCCTATCACTACAGTGGCCAAGAAAAATGGTATGCAGGATACATCACCGACAAGCATACAATCCCACATTGATTCAATCCATTCTCCGCATAGCACACGGAACACAATCATGAAGGAATGCATGAAATCTGTAAAATTCCATCTTGGCAGAT	x					8594	ATTTTGCTCCACTCAGAATTTAATGCATTGTTCACGCTGAACAATAGCGGTTAGCTGGGAATAATAAGGAACTGCATTTAATTCATTATTTTAGGATGTCTAATAGTCTCAATAGTTAAAAAATTGAATTTCATGTATTTTGGTGGTAGCAATATTCCGATTAATATTCAATTAAATGTAGCGAACGTACAACATTTCACGTTCACTT
DNA_Plate_7_H2	H2O
DNA_Plate_7_H3	Kissidougou_CAH_17	1316		2041	0.00529101	AAAATTTGACAAAAGCAAGGCTAAGAAAAGGTTAAGCACCTGCAAAACAATGTCATGTAAAAACGATCTTGGTCCATGTTAATTTGCATTACTTACGACAAAATTTCCTATCACTACAGTGGCCAAGAAAAATGGTATGCAGGATACATCACCGACAAGCATACAATCCCACATTGATTCAATCCATTCTCCGCATAGCACACGGAACACAATCATGAAGGAATGCATGAAATCTGTAAAATTCCATCTTGGCAGAT	x					3460	ATTTTGCTCCACTCAGAATTTAATGCATTGTTCACGCTGAACAATAGCGGTTAGCTGGGAATAATAAGGAACTGCATTTAATTCATTATTTTAGGATGTCTAATAGTCTCAATAGTTAAAAAATTGAATTTCATGTATTTTGGTGGTAGCAATATTCCGATTAATATTCAATTAAATGTAGCGAACGTACAACATTTCACGTTCACTT
DNA_Plate_7_H4	Kankan_Aout_CAH_17	1618		2584	0.00553165	AAAATTTGACAAAAGCAAGGCTAAGAAAAGGTTAAGCACCTGCAAAACAATGTCATGTAAAAACGATCTTGGTCCATGTTAATTTGCATTACTTACGACAAAATTTCCTATCACTACAGTGGCCAAGAAAAATGGTATGCAGGATACATCACCGACAAGCATACAATCCCACATTGATTCAATCCATTCTCCGCATAGCACACGGAACACAATCATGAAGGAATGCATGAAATCTGTAAAATTCCATCTTGGCAGAT	x					5074	ATTTTGCTCCACTCAGAATTTAATGCATTGTTCACGCTGAACAATAGCGGTTAGCTGGGAATAATAAGGAACTGCATTTAATTCATTATTTTAGGATGTCTAATAGTCTCAATAGTTAAAAAATTGAATTTCATGTATTTTGGTGGTAGCAATATTCCGATTAATATTCAATTAAATGTAGCGAACGTACAACATTTCACGTTCACTT
DNA_Plate_7_H5	Boffa_CAH_17	1601		2674	0.00620732	AAAATTTGACAAAAGCAAGGCTAAGAAAAGGTTAAGCACCTGCAAAACAATGTCATGTAAAAACGATCTTGCTCCATGTTCATTTGCATTACTTACGACTAAATTTCCTATCACTACAGTGGCCAAGAAAAATGGTATGCAGGATACATCACCGACAAGCATACAATCCCACATTGATTCAATCCATTCTCCGCATAGCACACGGAACACAATCATGAAGGAATGCATGAAATCTGTAAAATTCCATCTTGGCAGAT			x			5112	ATTTCGCTCCACTCAGAATTTAATGCATTGTTCACGCTGAACAATAGCGGTCACCTGGGAATGAGAAGGAACTGCATTTAATTCATTATTTTAGTATGTTTAATAGTCTCAATAGTTGAAAAATTGAATTTCATGTATTTTGGTGGTAGCAATATTCCAATTAATATTCAATGAAATGTAGTGAACTTACAAAATTTCACGTTCACTT
DNA_Plate_7_H6	Kankan_Aout_CAH_17	2320		3702	0.0051458	AAAATTTGACAAAAGCAAGGCTAAGAAAAGGTTAAGCACCTGCAAAACAATGTCATGTAAAAACGATCTTGGTCCATGTTAATTTGCATTACTTACGACAAAATTTCCTATCACTACAGTGGCCAAGAAAAATGGTATGCAGGATACATCACCGACAAGCATACAATCCCACATTGATTCAATCCATTCTCCGCATAGCACACGGAACACAATCATGAAGGAATGCATGAAATCTGTAAAATTCCATCTTGGCAGAT	x					6957	ATTTTGCTCCACTCAGAATTTAATGCATTGTTCACGCTGAACAATAGCGGTTAGCTGGGAATAATAAGGAACTGCATTTAATTCATTATTTTAGGATGTCTAATAGTCTCAATAGTTAAAAAATTGAATTTCATGTATTTTGGTGGTAGCAATATTCCGATTAATATTCAATTAAATGTAGCGAACGTACAACATTTCACGTTCACTT
DNA_Plate_7_H7	Kankan_Pyrethre_17	2224		3527	0.00581135	AAAATTTGACAAAAGCAAGGCTAAGAAAAGGTTAAGCACCTGCAAAACAATGTCATGTAAAAACGATCTTGGTCCATGTTAATTTGCATTACTTACGACAAAATTTCCTATCACTACAGTGGCCAAGAAAAATGGTATGCAGGATACATCACCGACAAGCATACAATCCCACATTGATTCAATCCATTCTCCGCATAGCACACGGAACACAATCATGAAGGAATGCATGAAATCTGTAAAATTCCATCTTGGCAGAT	x					6123	ATTTTGCTCCACTCAGAATTTAATGCATTGTTCACGCTGAACAATAGCGGTTAGCTGGGAATAATAAGGAACTGCATTTAATTCATTATTTTAGGATGTCTAATAGTCTCAATAGTTAAAAAATTGAATTTCATGTATTTTGGTGGTAGCAATATTCCGATTAATATTCAATTAAATGTAGCGAACGTACAACATTTCACGTTCACTT
DNA_Plate_7_H8	Faranah_CAH_16	2058		3386	0.00675676	AAAATTTGACAAAAGCAAGGCTAAGAAAAGGTTAAGCACCTGCAAAACAATGTCATGTAAAAACGATCTTGGTCCATGTTAATTTGCATTACTTACGACAAAATTTCCTATCACTACAGTGGCCAAGAAAAATGGTATGCAGGATACATCACCGACAAGCATACAATCCCACATTGATTCAATCCATTCTCCGCATAGCACACGGAACACAATCATGAAGGAATGCATGAAATCTGTAAAATTCCATCTTGGCAGAT	x					6421	ATTTTGCTCCACTCAGAATTTAATGCATTGTTCACGCTGAACAATAGCGGTTAGCTGGGAATAATAAGGAACTGCATTTAATTCATTATTTTAGGATGTCTAATAGTCTCAATAGTTAAAAAATTGAATTTCATGTATTTTGGTGGTAGCAATATTCCGATTAATATTCAATTAAATGTAGCGAACGTACAACATTTCACGTTCACTT
DNA_Plate_7_H9	Boffa_CAH_17	1605		2563	0.00557621	AAAATTTGACAAAAGCAAGGCTAAGAAAAGGTTAAGCACCTGCAAAACAATGTCATGTAAAAACGATCTTGGTCCATGTTAATTTGCATTACTTACGACAAAATTTCCTATCACTACAGTGGCCAAGAAAAATGGTATGCAGGATACATCACCGACAAGCATACAATCCCACATTGATTCAATCCATTCTCCGCATAGCACACGGAACACAATCATGAAGGAATGCATGAAATCTGTAAAATTCCATCTTGGCAGAT	x					5155	ATTTTGCTCCACTCAGAATTTAATGCATTGTTCACGCTGAACAATAGCGGTTAGCTGGGAATAATAAGGAACTGCATTTAATTCATTATTTTAGGATGTCTAATAGTCTCAATAGTTAAAAAATTGAATTTCATGTATTTTGGTGGTAGCAATATTCCGATTAATATTCAATTAAATGTAGCGAACGTACAACATTTCACGTTCACTT
DNA_Plate_8_A10	Mali_A	1147	1098	3480	0.489087	AAAATTTGACAAAAGCAAGGCTAAGAAAAGGTTAAGCACCTGCAAAACAATGTCATGTAAAAACGATCTTGGTCCATGTTAATTTGCATTACTTACGACTAAATTTCCTATCACTACAGTGGCCAAGAAAAATGGTATGCAGGATACATCACCGACAAGCATACAATCCCACATTGATTCAATCCATTCTCCGCATAGCACACGGAACACAATCATGAAGGAATGCATGAAATCTGTAAAATTCCATCTTGGCAGAT/ AAAATTTGACAAAAGCAAGGCTAAGAAAAGGTTAAGCACCTGCAAAACAATGTCATGTAAAAACGATCTTGGTCCATGTTAATTTGCATTACTTACGACAAAATTTCCTATCACTACAGTGGCCAAGAAAAATGGTATGC…		x				2220	ATTTTACTCCACTCAGAATTTAATGCATTGTTCACGCTGAACAATAGCGGTTAGCTGAGAATAATAAGGAACTGCATTTAATTCATTATTTTAGGATGTTTAATAGTCTCAAGTCTCAAAATGGGCCGGTCTCGTAGTACAGTCGTCTACTCGTACGACTTAACAACAGGCCTGTCATGGGTTCAATCCCCAAATAGACCGCGCCGCCATACGTAGGACTGACTATCCTGCTATGGGGGGGAATCAATTAGTCACTGAAAGCCAAGCCCACAAGTGGTTACAGACAGGCCTTGACCGACATCGGTTGTTGAGCCAAAAGAAGAAGAAGAAGAATAGTCTAAATAGTTAAAAAATTGAATTTCATGTATTTTGGTGGTAGCAATATTCCGATTAATATTC…
DNA_Plate_8_A11	Mali_A	1710		2744	0.00581395	AAAATTTGACAAAAGCAAGGCTAAGAAAAGGTTAAGCACCTGCAAAACAATGTCATGTAAAAACGATCTTGGTCCATGTTAATTTGCATTACTTACGACTAAATTTCCTATCACTACAGTGGCCAAGAAAAATGGTATGCAGGATACATCACCGACAAGCATACAATCCCACATTGATTCAATCCATTCTCCGCATAGCACACGGAACACAATCATGAAGGAATGCATGAAATCTGTAAAATTCCATCTTGGCAGAT		x				1681	ATTTTACTCCACTCAGAATTTAATGCATTGTTCACGCTGAACAATAGCGGTTAGCTGAGAATAATAAGGAACTGCATTTAATTCATTATTTTAGGATGTTTAATAGTCTCAAGTCTCAAAATGGGCCGGTCTCGTAGTACAGTCGTCTACTCGTACGACTTAACAACATGCCTGTCATGGGTTCAATCCCCAAATAGACCGCGCCGCCATACGTAGGACTGACTATCCTGCTATGGGGGGGAATCAATTAGTCACTGAAAGCCAAGCCCACAAGTGGTTACAGACAGGCCTTGACCGACATCGGTTGTTGAGCCAAAAGAAGAAGAAGAAGAATAGTCTAAATAGTTAAAAAATTGAATTTCATGTATTTTGGTGGTAGCAATATTCCGATTAATATTC…
DNA_Plate_8_A12	Mali_A	712		1129	0.0069735	AAAATTTGACAAAAGCAAGGCTAAGAAAAGGTTAAGCACCTGCAAAACAATGTCATGTAAAAACGATCTTGGTCCATGTTAATTTGCATTACTTACGACTAAATTTCCTATCACTACAGTGGCCAAGAAAAATGGTATGCAGGATACATCACCGACAAGCATACAATCCCACATTGATTCAATCCATTCTCCGCATAGCACACGGAACACAATCATGAAGGAATGCATGAAATCTGTAAAATTCCATCTTGGCAGAT		x				1301	ATTTTACTCCACTCAGAATTTAATGCATTGTTCACGCTGAACAATAGCGGTTAGCTGAGAATAATAAGGAACTGCATTTAATTCATTATTTTAGGATGTTTAATAGTCTCAAGTCTCAAAATGGGCCGGTCTCGTAGTACAGTCGTCTACTCGTACGACTTAACAACATGCCTGTCATGGGTTCAATCCCCAAATAGACCGCGCCGCCATACGTAGGACTGACTATCCTGCTATGGGGGGGAATCAATTAGTCACTGAAAGCCAAGCCCACAAGTGGTTACAGGCAGGCCTTGACCGACATCGGTTGTTGAGCCAAAAGAAGAAGAAGAAGAATAGTCTAAATAGTTAAAAAATTGAATTTCATGTATTTTGGTGGTAGCAATATTCCGATTAATATTC…
DNA_Plate_8_A1	Mali_A	830	821	2695	0.497274	AAAATTTGACAAAAGCAAGGCTAAGAAAAGGTTAAGCACCTGCAAAACAATGTCATGTAAAAACGATCTTGGTCCATGTTAATTTGCATTACTTACGACAAAATTTCCTATCACTACAGTGGCCAAGAAAAATGGTATGCAGGATACATCACCGACAAGCATACAATCCCACATTGATTCAATCCATTCTCCGCATAGCACACGGAACACAATCATGAAGGAATGCATGAAATCTGTAAAATTCCATCTTGGCAGAT/ AAAATTTGACAAAAGCAAGGCTAAGAAAAGGTTAAGCACCTGCAAAACAATGTCATGTAAAAACGATCTTGGTCCATGTTAATTTGCATTACTTACGACTAAATTTCCTATCACTACAGTGGCCAAGAAAAATGGTATGC…		x				1398	ATTTTACTCCACTCAGAATTTAATGCATTGTTCACGCTGAACAATAGCGGTTAGCTGAGAATAATAAGGAACTGCATTTAATTCATTATTTTAGGATGTTTAATAGTCTCAAGTCTCAAAATGGGCCGGTCTCGTAGTACAGTCGTCTACTCGTACGACTTAACAACATGCCTGTCATGGGTTCAATCCCCAAATAGACCGCGCCGCCATACGTAGGACTGACTATCCTGCTATGGGGGGGAATCAATTAGTCACTGAAAGCCAAGCCCACAAGTGGTTACAGGCAGGCCTTGACCGACATCGGTTGTTGAGCCAAAAGAAGAAGAAGAAGAATAGTCTAAATAGTTAAAAAATTGAATTTCATGTATTTTGGTGGTAGCAATATTCCGATTAATATTC…
DNA_Plate_8_A2	Mali_A	2420		3797	0.00575185	AAAATTTGACAAAAGCAAGGCTAAGAAAAGGTTAAGCACCTGCAAAACAATGTCATGTAAAAACGATCTTGGTCCATGTTAATTTGCATTACTTACGACTAAATTTCCTATCACTACAGTGGCCAAGAAAAATGGTATGCAGGATACATCACCGACAAGCATACAATCCCACATTGATTCAATCCATTCTCCGCATAGCACACGGAACACAATCATGAAGGAATGCATGAAATCTGTAAAATTCCATCTTGGCAGAT		x				2298	ATTTTACTCCACTCAGAATTTAATGCATTGTTCACGCTGAACAATAGCGGTTAGCTGAGAATAATAAGGAACTGCATTTAATTCATTATTTTAGGATGTTTAATAGTCTCAAGTCTCAAAATGGGCCGGTCTCGTAGTACAGTCGTCTACTCGTACGACTTAACAACATGCCTGTCATGGGTTCAATCCCCAAATAGACCGCGCCGCCATACGTAGGACTGACTATCCTGCTATGGGGGGGAATCAATTAGTCACTGAAAGCCAAGCCCACAAGTGGTTACAGACAGGCCTTGACCGACATCGGTTGTTGAGCCAAAAGAAGAAGAAGAAGAATAGTCTAAATAGTTAAAAAATTGAATTTCATGTATTTTGGTGGTAGCAATATTCCGATTAATATTC…
DNA_Plate_8_A3	Mali_B	1723		3080	0.0480663	AAAATTTGACAAAAGCAAGGCTAAGAAAAGGTTAAGCACCTGCAAAACAATGTCATGTAAAAACGATCTTGGTCCATGTTAATTTGCATTACTTACGACAAAATTTCCTATCACTACAGTGGCCAAGAAAAATGGTATGCAGGATACATCACCGACAAGCATACAATCCCACATTGATTCAATCCATTCTCCGCATAGCACACGGAACACAATCATGAAGGAATGCATGAAATCTGTAAAATTCCATCTTGGCAGAT		x				1607	ATTTTACTCCACTCAGAATTTAATGCATTGTTCACGCTGAACAATAGCGGTTAGCTGAGAATAATAAGGAACTGCATTTAATTCATTATTTTAGGATGTTTAATAGTCTCAAGTCTCAAAATGGGCCGGTCTCGTAGTACAGTCGTCTACTCGTACGACTTAACAACATGCCTGTCATGGGTTCAATCCCCAAATAGACCGCGCCGCCATACGTAGGACTGACTATCCTGCTATGGGGGGGAATCAATTAGTCACTGAAAGCCAAGCCCACAAGTGGTTACAGACAGGCCTTGACCGACATCGGTTGTTGAGCCAAAAGAAGAAGAAGAAGAATAGTCTAAATAGTTAAAAAATTGAATTTCATGTATTTTGGTGGTAGCAATATTCCGATTAATATTC…
DNA_Plate_8_A4	Mali_B	504	452	1751	0.472803	AAAATTTGACAAAAGCAAGGCTAAGAAAAGGTTAAGCACCTGCAAAACAATGTCATGTAAAAACGATCTTGGTCCATGTTAATTTGCATTACTTACGACTAAATTTCCTATCACTACAGTGGCCAAGAAAAATGGTATGCAGGATACATCACCGACAAGCATACAATCCCACATTGATTCAATCCATTCTCCGCATAGCACACGGAACACAATCATGAAGGAATGCATGAAATCTGTAAAATTCCATCTTGGCAGAT/ AAAATTTGACAAAAGCAAGGCTAAGAAAAGGTTAAGCACCTGCAAAACAATGTCATGTAAAAACGATCTTGGTCCATGTTAATTTGCATTACTTACGACAAAATTTCCTATCACTACAGTGGCCAAGAAAAATGGTATGC…		x				1216	ATTTTACTCCACTCAGAATTTAATGCATTGTTCACGCTGAACAATAGCGGTTAGCTGAGAATAATAAGGAACTGCATTTAATTCATTATTTTAGGATGTTTAATAGTCTCAAGTCTCAAAATGGGCCGGTCTCGTAGTACAGTCGTCTACTCGTACGACTTAACAACATGCCTGTCATGGGTTCAATCCCCAAATAGACCGCGCCGCCATACGTAGGACTGACTATCCTGCTATGGGGGGGAATCAATTAGTCACTGAAAGCCAAGCCCACAAGTGGTTACAGGCAGGCCTTGACCGACATCGGTTGTTGAGCCAAAAGAAGAAGAAGAAGAATAGTCTAAATAGTTAAAAAATTGAATTTCATGTATTTTGGTGGTAGCAATATTCCGATTAATATTC…
DNA_Plate_8_A5	H2O
DNA_Plate_8_A6	Mali_A	934		1468	0.00743889	AAAATTTGACAAAAGCAAGGCTAAGAAAAGGTTAAGCACCTGCAAAACAATGTCATGTAAAAACGATCTTGGTCCATGTTAATTTGCATTACTTACGACAAAATTTCCTATCACTACAGTGGCCAAGAAAAATGGTATGCAGGATACATCACCGACAAGCATACAATCCCACATTGATTCAATCCATTCTCCGCATAGCACACGGAACACAATCATGAAGGAATGCATGAAATCTGTAAAATTCCATCTTGGCAGAT		x				793	ATTTTACTCCACTCAGAATTTAATGCATTGTTCACGCTGAACAATAGCGGTTAGCTGAGAATAATAAGGAACTGCATTTAATTCATTATTTTAGGATGTTTAATAGTCTCAAGTCTCAAAATGGGCCGGTCTCGTAGTACAGTCGTCTACTCGTACGACTTAACAACATGCCTGTCATGGGTTCAATCCCCAAATAGACCGCGCCGCCATACGTAGGACTGACTATCCTGCTATGGGGGGGAATCAATTAGTCACTGAAAGCCAAGCCCACAAGTGGTTACAGACAGGCCTTGACCGACATCGGTTGTTGAGCCAAAAGAAGAAGAAGAAGAATAGTCTAAATAGTTAAAAAATTGAATTTCATGTATTTTGGTGGTAGCAATATTCCGATTAATATTC…
DNA_Plate_8_A7	H2O
DNA_Plate_8_A8	Mali_B	474	469	1582	0.497349	AAAATTTGACAAAAGCAAGGCTAAGAAAAGGTTAAGCACCTGCAAAACAATGTCATGTAAAAACGATCTTGGTCCATGTTAATTTGCATTACTTACGACAAAATTTCCTATCACTACAGTGGCCAAGAAAAATGGTATGCAGGATACATCACCGACAAGCATACAATCCCACATTGATTCAATCCATTCTCCGCATAGCACACGGAACACAATCATGAAGGAATGCATGAAATCTGTAAAATTCCATCTTGGCAGAT/ AAAATTTGACAAAAGCAAGGCTAAGAAAAGGTTAAGCACCTGCAAAACAATGTCATGTAAAAACGATCTTGGTCCATGTTAATTTGCATTACTTACGACTAAATTTCCTATCACTACAGTGGCCAAGAAAAATGGTATGC…		x				860	ATTTTACTCCACTCAGAATTTAATGCATTGTTCACGCTGAACAATAGCGGTTAGCTGAGAATAATAAGGAACTGCATTTAATTCATTATTTTAGGATGTTTAATAGTCTCAAGTCTCAAAATGGGCCGGTCTCGTAGTACAGTCGTCTACTCGTACGACTTAACAACATGCCTGTCATGGGTTCAATCCCCAAATAGACCGCGCCGCCATACGTAGGACTGACTATCCTGCTATGGGGGGGAATCAATTAGTCACTGAAAGCCAAGCCCACAAGTGGTTACAGGCAGGCCTTGACCGACATCGGTTGTTGAGCCAAAAGAAGAAGAAGAAGAATAGTCTAAATAGTTAAAAAATTGAATTTCATGTATTTTGGTGGTAGCAATATTCCGATTAATATTC…
DNA_Plate_8_A9	Mali_A	652		1040	0.00911854	AAAATTTGACAAAAGCAAGGCTAAGAAAAGGTTAAGCACCTGCAAAACAATGTCATGTAAAAACGATCTTGGTCCATGTTAATTTGCATTACTTACGACAAAATTTCCTATCACTACAGTGGCCAAGAAAAATGGTATGCAGGATACATCACCGACAAGCATACAATCCCACATTGATTCAATCCATTCTCCGCATAGCACACGGAACACAATCATGAAGGAATGCATGAAATCTGTAAAATTCCATCTTGGCAGAT		x				1503	ATTTTACTCCACTCAGAATTTAATGCATTGTTCACGCTGAACAATAGCGGTTAGCTGAGAATAATAAGGAACTGCATTTAATTCATTATTTTAGGATGTTTAATAGTCTCAAGTCTCAAAATGGGCCGGTCTCGTAGTACAGTCGTCTACTCGTACGACTTAACAACATGCCTGTCATGGGTTCAATCCCCAAATAGACCGCGCCGCCATACGTAGGACTGACTATCCTGCTATGGGGGGGAATCAATTAGTCACTGAAAGCCAAGCCCACAAGTGGTTACAGACAGGCCTTGACCGACATCGGTTGTTGAGCCAAAAGAAGAAGAAGAAGAATAGTCTAAATAGTTAAAAAATTGAATTTCATGTATTTTGGTGGTAGCAATATTCCGATTAATATTC…
DNA_Plate_8_B10	Mali_A	1251		2033	0.00714286	AAAATTTGACAAAAGCAAGGCTAAGAAAAGGTTAAGCACCTGCAAAACAATGTCATGTAAAAACGATCTTGGTCCATGTTAATTTGCATTACTTACGACAAAATTTCCTATCACTACAGTGGCCAAGAAAAATGGTATGCAGGATACATCACCGACAAGCATACAATCCCACATTGATTCAATCCATTCTCCGCATAGCACACGGAACACAATCATGAAGGAATGCATGAAATCTGTAAAATTCCATCTTGGCAGAT		x				1121	ATTTTACTCCACTCAGAATTTAATGCATTGTTCACGCTGAACAATAGCGGTTAGCTGAGAATAATAAGGAACTGCATTTAATTCATTATTTTAGGATGTTTAATAGTCTCAAGTCTCAAAATGGGCCGGTCTCGTAGTACAGTCGTCTACTCGTACGACTTAACAACATGCCTGTCATGGGTTCAATCCCCAAATAGACCGCGCCGCCATACGTAGGACTGACTATCCTGCTATGGGGGGGAATCAATTAGTCACTGAAAGCCAAGCCCACAAGTGGTTACAGACAGGCCTTGACCGACATCGGTTGTTGAGCCAAAAGAAGAAGAAGAAGAATAGTCTAAATAGTTAAAAAATTGAATTTCATGTATTTTGGTGGTAGCAATATTCCGATTAATATTC…
DNA_Plate_8_B11	Mali_B	313	308	1180	0.495974	AAAATTTGACAAAAGCAAGGCTAAGAAAAGGTTAAGCACCTGCAAAACAATGTCATGTAAAAACGATCTTGGTCCATGTTAATTTGCATTACTTACGACAAAATTTCCTATCACTACAGTGGCCAAGAAAAATGGTATGCAGGATACATCACCGACAAGCATACAATCCCACATTGATTCAATCCATTCTCCGCATAGCACACGGAACACAATCATGAAGGAATGCATGAAATCTGTAAAATTCCATCTTGGCAGAT/ AAAATTTGACAAAAGCAAGGCTAAGAAAAGGTTAAGCACCTGCAAAACAATGTCATGTAAAAACGATCTTGGTCCATGTTAATTTGCATTACTTACGACTAAATTTCCTATCACTACAGTGGCCAAGAAAAATGGTATGC…		x				510	ATTTTACTCCACTCAGAATTTAATGCATTGTTCACGCTGAACAATAGCGGTTAGCTGAGAATAATAAGGAACTGCATTTAATTCATTATTTTAGGATGTTTAATAGTCTCAAGTCTCAAAATGGGCCGGTCTCGTAGTACAGTCGTCTACTCGTACGACTTAACAACAGGCCTGTCATGGGTTCAATCCCCAAATAGACCGCGCCGCCATACGTAGGACTGACTATCCTGCTATGGGGGGGAATCAATTAGTCACTGAAAGCCAAGCCCACAAGTGGTTACAGACAGGCCTTGACCGACATCGGTTGTTGAGCCAAAAGAAGAAGAAGAAGAATAGTCTAAATAGTTAAAAAATTGAATTTCATGTATTTTGGTGGTAGCAATATTCCGATTAATATTC…
DNA_Plate_8_B12	H2O
DNA_Plate_8_B1	Mali_B	475		897	0.0246407	AAAATTTGACAAAAGCAAGGCTAAGAAAAGGTTAAGCACCTGCAAAACAATGTCATGTAAAAACGATCTTGGTCCATGTTAATTTGCATTACTTACGACTAAATTTCCTATCACTACAGTGGCCAAGAAAAATGGTATGCAGGATACATCACCGACAAGCATACAATCCCACATTGATTCAATCCATTCTCCGCATAGCACACGGAACACAATCATGAAGGAATGCATGAAATCTGTAAAATTCCATCTTGGCAGAT				x		3901	ATTTCGCTCCACTAAGAATTTTATGCATTGTTCACGCTGAACAATAGCGGTTAGCTGGGAATGATAAGGATGTCTAATAGTCTCAATAGATGAAAAATTGAATTTCATGTATTTTGGTGGTAGCAATATTCCGATTAATATTCAATGAAATGTAGCGAATGTACAACATTTCACGTTCACTT
DNA_Plate_8_B2	Mali_B	1565		2865	0.0200376	AAAATTTGACAAAAGCAAGGCTAAGAAAAGGTTAAGCACCTGCAAAACAATGTCATGTAAAAACGATCTTGGTCCATGTTAATTTGCATTACTTACGACTAAATTTCCTATCACTACAGTGGCCAAGAAAAATGGTATGCAGGATACATCACCGACAAGCATACAATCCCACATTGATTCAATCCATTCTCCGCATAGCACACGGAACACAATCATGAAGGAATGCATGAAATCTGTAAAATTCCATCTTGGCAGAT		x				1428	ATTTTACTCCACTCAGAATTTAATGCATTGTTCACGCTGAACAATAGCGGTTAGCTGAGAATAATAAGGAACTGCATTTAATTCATTATTTTAGGATGTTTAATAGTCTCAAGTCTCAAAATGGGCCGGTCTCGTAGTACAGTCGTCTACTCGTACGACTTAACAACATGCCTGTCATGGGTTCAATCCCCAAATAGACCGCGCCGCCATACGTAGGACTGACTATCCTGCTATGGGGGGGAATCAATTAGTCACTGAAAGCCAAGCCCACAAGTGGTTACAGGCAGGCCTTGACCGACATCGGTTGTTGAGCCAAAAGAAGAAGAAGAAGAATAGTCTAAATAGTTAAAAAATTGAATTTCATGTATTTTGGTGGTAGCAATATTCCGATTAATATTC…
DNA_Plate_8_B3	Mali_A	398		724	0.00995025	AAAATTTGACAAAAGCAAGGCTAAGAAAAGGTTAAGCACCTGCAAAACAATGTCATGTAAAAACGATCTTGGTCCATGTTAATTTGCATTACTTACGACAAAATTTCCTATCACTACAGTGGCCAAGAAAAATGGTATGCAGGATACATCACCGACAAGCATACAATCCCACATTGATTCAATCCATTCTCCGCATAGCACACGGAACACAATCATGAAGGAATGCATGAAATCTGTAAAATTCCATCTTGGCAGAT		x				1034	ATTTTACTCCACTCAGAATTTAATGCATTGTTCACGCTGAACAATAGCGGTTAGCTGAGAATAATAAGGAACTGCATTTAATTCATTATTTTAGGATGTTTAATAGTCTCAAGTCTCAAAATGGGCCGGTCTCGTAGTACAGTCGTCTACTCGTACGACTTAACAACATGCCTGTCATGGGTTCAATCCCCAAATAGACCGCGCCGCCATACGTAGGACTGACTATCCTGCTATGGGGGGGAATCAATTAGTCACTGAAAGCCAAGCCCACAAGTGGTTACAGACAGGCCTTGACCGACATCGGTTGTTGAGCCAAAAGAAGAAGAAGAAGAATAGTCTAAATAGTTAAAAAATTGAATTTCATGTATTTTGGTGGTAGCAATATTCCGATTAATATTC…
DNA_Plate_8_B4	Mali_B							x				331	ATTTTACTCCACTCAGAATTTAATGCATTGTTCACGCTGAACAATAGCGGTTAGCTGAGAATAATAAGGAACTGCATTTAATTCATTATTTTAGGATGTTTAATAGTCTCAAGTCTCAAAATGGGCCGGTCTCGTAGTACAGTCGTCTACTCGTACGACTTAACAACATGCCTGTCATGGGTTCAATCCCCAAATAGACCGCGCCGCCATACGTAGGACTGACTATCCTGCTATGGGGGGGAATCAATTAGTCACTGAAAGCCAAGCCCACAAGTGGTTACAGGCAGGCCTTGACCGACATCGGTTGTTGAGCCAAAAGAAGAAGAAGAAGAATAGTCTAAATAGTTAAAAAATTGAATTTCATGTATTTTGGTGGTAGCAATATTCCGATTAATATTC…
DNA_Plate_8_B5	Mali_B	1108		2179	0.0720268	AAAATTTGACAAAAGCAAGGCTAAGAAAAGGTTAAGCACCTGCAAAACAATGTCATGTAAAAACGATCTTGGTCCATGTTAATTTGCATTACTTACGACAAAATTTCCTATCACTACAGTGGCCAAGAAAAATGGTATGCAGGATACATCACCGACAAGCATACAATCCCACATTGATTCAATCCATTCTCCGCATAGCACACGGAACACAATCATGAAGGAATGCATGAAATCTGTAAAATTCCATCTTGGCAGAT		x				790	ATTTTACTCCACTCAGAATTTAATGCATTGTTCACGCTGAACAATAGCGGTTAGCTGAGAATAATAAGGAACTGCATTTAATTCATTATTTTAGGATGTTTAATAGTCTCAAGTCTCAAAATGGGCCGGTCTCGTAGTACAGTCGTCTACTCGTACGACTTAACAACATGCCTGTCATGGGTTCAATCCCCAAATAGACCGCGCCGCCATACGTAGGACTGACTATCCTGCTATGGGGGGGAATCAATTAGTCACTGAAAGCCAAGCCCACAAGTGGTTACAGACAGGCCTTGACCGACATCGGTTGTTGAGCCAAAAGAAGAAGAAGAAGAATAGTCTAAATAGTTAAAAAATTGAATTTCATGTATTTTGGTGGTAGCAATATTCCGATTAATATTC…
DNA_Plate_8_B6	Mali_B	613		1206	0.0315956	AAAATTTGACAAAAGCAAGGCTAAGAAAAGGTTAAGCACCTGCAAAACAATGTCATGTAAAAACGATCTTGGTCCATGTTAATTTGCATTACTTACGACAAAATTTCCTATCACTACAGTGGCCAAGAAAAATGGTATGCAGGATACATCACCGACAAGCATACAATCCCACATTGATTCAATCCATTCTCCGCATAGCACACGGAACACAATCATGAAGGAATGCATGAAATCTGTAAAATTCCATCTTGGCAGAT		x				513	ATTTTACTCCACTCAGAATTTAATGCATTGTTCACGCTGAACAATAGCGGTTAGCTGAGAATAATAAGGAACTGCATTTAATTCATTATTTTAGGATGTTTAATAGTCTCAAGTCTCAAAATGGGCCGGTCTCGTAGTACAGTCGTCTACTCGTACGACTTAACAACATGCCTGTCATGGGTTCAATCCCCAAATAGACCGCGCCGCCATACGTAGGACTGACTATCCTGCTATGGGGGGGAATCAATTAGTCACTGAAAGCCAAGCCCACAAGTGGTTACAGACAGGCCTTGACCGACATCGGTTGTTGAGCCAAAAGAAGAAGAAGAAGAATAGTCTAAATAGTTAAAAAATTGAATTTCATGTATTTTGGTGGTAGCAATATTCCGATTAATATTC…
DNA_Plate_8_B7	Mali_B	1484		2466	0.00536193	AAAATTTGACAAAAGCAAGGCTAAGAAAAGGTTAAGCACCTGCAAAACAATGTCATGTAAAAACGATCTTGGTCCATGTTAATTTGCATTACTTACGACAAAATTTCCTATCACTACAGTGGCCAAGAAAAATGGTATGCAGGATACATCACCGACAAGCATACAATCCCACATTGATTCAATCCATTCTCCGCATAGCACACGGAACACAATCATGAAGGAATGCATGAAATCTGTAAAATTCCATCTTGGCAGAT		x				1116	ATTTTACTCCACTCAGAATTTAATGCATTGTTCACGCTGAACAATAGCGGTTAGCTGAGAATAATAAGGAACTGCATTTAATTCATTATTTTAGGATGTTTAATAGTCTCAAGTCTCAAAATGGGCCGGTCTCGTAGTACAGTCGTCTACTCGTACGACTTAACAACATGCCTGTCATGGGTTCAATCCCCAAATAGACCGCGCCGCCATACGTAGGACTGACTATCCTGCTATGGGGGGGAATCAATTAGTCACTGAAAGCCAAGCCCACAAGTGGTTACAGACAGGCCTTGACCGACATCGGTTGTTGAGCCAAAAGAAGAAGAAGAAGAATAGTCTAAATAGTTAAAAAATTGAATTTCATGTATTTTGGTGGTAGCAATATTCCGATTAATATTC…
DNA_Plate_8_B8	Mali_A	735		1409	0.0120968	AAAATTTGACAAAAGCAAGGCTAAGAAAAGGTTAAGCACCTGCAAAACAATGTCATGTAAAAACGATCTTGGTCCATGTTAATTTGCATTACTTACGACTAAATTTCCTATCACTACAGTGGCCAAGAAAAATGGTATGCAGGATACATCACCGACAAGCATACAATCCCACATTGATTCAATCCATTCTCCGCATAGCACACGGAACACAATCATGAAGGAATGCATGAAATCTGTAAAATTCCATCTTGGCAGAT				x		4716	ATTTCGCTTCACTAAGAATTTTATGCATTGTTCACGCTGAACAATAGCGGTTAGCTGGGAATGATAAGGATGTCTAATAGTCTCAATAGATGAAAAATTGAATTTCATGTATTTTGGTGGTAGCAATATTCCGATTAATATTCAATGAAATGTAGCGAATGTACAACATTTCACGTTCACTT
DNA_Plate_8_B9	Mali_A	1137		1946	0.00611888	AAAATTTGACAAAAGCAAGGCTAAGAAAAGGTTAAGCACCTGCAAAACAATGTCATGTAAAAACGATCTTGGTCCATGTTAATTTGCATTACTTACGACAAAATTTCCTATCACTACAGTGGCCAAGAAAAATGGTATGCAGGATACATCACCGACAAGCATACAATCCCACATTGATTCAATCCATTCTCCGCATAGCACACGGAACACAATCATGAAGGAATGCATGAAATCTGTAAAATTCCATCTTGGCAGAT		x				1059	ATTTTACTCCACTCAGAATTTAATGCATTGTTCACGCTGAACAATAGCGGTTAGCTGAGAATAATAAGGAACTGCATTTAATTCATTATTTTAGGATGTTTAATAGTCTCAAGTCTCAAAATGGGCCGGTCTCGTAGTACAGTCGTCTACTCGTACGACTTAACAACATGCCTGTCATGGGTTCAATCCCCAAATAGACCGCGCCGCCATACGTAGGACTGACTATCCTGCTATGGGGGGGAATCAATTAGTCACTGAAAGCCAAGCCCACAAGTGGTTACAGGCAGGCCTTGACCGACATCGGTTGTTGAGCCAAAAGAAGAAGAAGAAGAATAGTCTAAATAGTTAAAAAATTGAATTTCATGTATTTTGGTGGTAGCAATATTCCGATTAATATTC…
DNA_Plate_8_C10	Mali_A	791	708	2437	0.472315	AAAATTTGACAAAAGCAAGGCTAAGAAAAGGTTAAGCACCTGCAAAACAATGTCATGTAAAAACGATCTTGGTCCATGTTAATTTGCATTACTTACGACTAAATTTCCTATCACTACAGTGGCCAAGAAAAATGGTATGCAGGATACATCACCGACAAGCATACAATCCCACATTGATTCAATCCATTCTCCACATAGCACACGGAACACAATCATGAAGGAATGCATGAAATCTGTAAAATTCCATCTTGGCAGAT/ AAAATTTGACAAAAGCAAGGCTAAGAAAAGGTTAAGCACCTGCAAAACAATGTCATGTAAAAACGATCTTGGTCCATGTTAATTTGCATTACTTACGACTAAATTTCCTATCACTACAGTGGCCAAGAAAAATGGTATGC…		x				1256	ATTTTACTCCACTCAGAATTTAATGCATTGTTCACGCTGAACAATAGCGGTTAGCTGAGAATAATAAGGAACTGCATTTAATTCATTATTTTAGGATGTTGAATAGTCTCAAGTCTCAAAATGGGCCGGTCTCGTAGTACAGTCGTCTACTCGTACGACTTAACAACATGCCTGTCATGGGTTCAATCCCCAAATAGACCGCGCCGCCATACGTAGGACTGACTATCCTGCTATGGGGGGGAATCAATTAGTCACTGAAAGCCAAGCCCACAAGTGGTTACAGACAGGCCTTGACCGACATCGGTTGTTGAGCCAAAAGAAGAAGAAGAAGAATAGTCTAAATAGTTAAAAAATTGAATTTCATGTATTTTGGTGGTAGCAATATTCCGATTAATATTC…
DNA_Plate_8_C11	Mali_A	561		943	0.010582	AAAATTTGACAAAAGCAAGGCTAAGAAAAGGTTAAGCACCTGCAAAACAATGTCATGTAAAAACGATCTTGGTCCATGTTAATTTGCATTACTTACGACAAAATTTCCTATCACTACAGTGGCCAAGAAAAATGGTATGCAGGATACATCACCGACAAGCATACAATCCCACATTGATTCAATCCATTCTCCGCATAGCACACGGAACACAATCATGAAGGAATGCATGAAATCTGTAAAATTCCATCTTGGCAGAT		x				1420	ATTTTACTCCACTCAGAATTTAATGCATTGTTCACGCTGAACAATAGCGGTTAGCTGAGAATAATAAGGAACTGCATTTAATTCATTATTTTAGGATGTTTAATAGTCTCAAGTCTCAAAATGGGCCGGTCTCGTAGTACAGTCGTCTACTCGTACGACTTAACAACAGGCCTGTCATGGGTTCAATCCCCAAATAGACCGCGCCGCCATACGTAGGACTGACTATCCTGCTATGGGGGGGAATCAATTAGTCACTGAAAGCCAAGCCCACAAGTGGTTACAGACAGGCCTTGACCGACATCGGTTGTTGAGCCAAAAGAAGAAGAAGAAGAATAGTCTAAATAGTTAAAAAATTGAATTTCATGTATTTTGGTGGTAGCAATATTCCGATTAATATTC…
DNA_Plate_8_C12	H2O
DNA_Plate_8_C1	Mali_B	180		310	0.0862944	AAAATTTGACAAAAGCAAGGCTAAGAAAAGGTTAAGCACCTGCAAAACAATGTCATGTAAAAACGATCTTGGTCCATGTTAATTTGCATTACTTACGACAAAATTTCCTATCACTACAGTGGCCAAGAAAAATGGTATGCAGGATACATCACCGACAAGCATACAATCCCACATTGATTCAATCCATTCTCCGCATAGCACACGGAACACAATCATGAAGGAATGCATGAAATCTGTAAAATTCCATCTTGGCAGAT		x				485	ATTTTACTCCACTCAGAATTTAATGCATTGTTCACGCTGAACAATAGCGGTTAGCTGAGAATAATAAGGAACTGCATTTAATTCATTATTTTAGGATGTTTAATAGTCTCAAGTCTCAAAATGGGCCGGTCTCGTAGTACAGTCGTCTACTCGTACGACTTAACAACATGCCTGTCATGGGTTCAATCCCCAAATAGACCGCGCCGCCATACGTAGGACTGACTATCCTGCTATGGGGGGGAATCAATTAGTCACTGAAAGCCAAGCCCACAAGTGGTTACAGACAGGCCTTGACCGACATCGGTTGTTGAGCCAAAAGAAGAAGAAGAAGAATAGTCTAAATAGTTAAAAAATTGAATTTCATGTATTTTGGTGGTAGCAATATTCCGATTAATATTC…
DNA_Plate_8_C2	Mali_B	810		1654	0.119565	AAAATTTGACAAAAGCAAGGCTAAGAAAAGGTTAAGCACCTGCAAAACAATGTCATGTAAAAACGATCTTGGTCCATGTTAATTTGCATTACTTACGACAAAATTTCCTATCACTACAGTGGCCAAGAAAAATGGTATGCAGGATACATCACCGACAAGCATACAATCCCACATTGATTCAATCCATTCTCCGCATAGCACACGGAACACAATCATGAAGGAATGCATGAAATCTGTAAAATTCCATCTTGGCAGAT		x				335	ATTTTACTCCACTCAGAATTTAATGCATTGTTCACGCTGAACAATAGCGGTTAGCTGAGAATAATAAGGAACTGCATTTAATTCATTATTTTAGGATGTTTAATAGTCTCAAGTCTCAAAATGGGCCGGTCTCGTAGTACAGTCGTCTACTCGTACGACTTAACAACATGCCTGTCATGGGTTCAATCCCCAAATAGACCGCGCCGCCATACGTAGGACTGACTATCCTGCTATGGGGGGGAATCAATTAGTCACTGAAAGCCAAGCCCACAAGTGGTTACAGACAGGCCTTGACCGACATCGGTTGTTGAGCCAAAAGAAGAAGAAGAAGAATAGTCTAAATAGTTAAAAAATTGAATTTCATGTATTTTGGTGGTAGCAATATTCCGATTAATATTC…
DNA_Plate_8_C3	Mali_A	826	793	2495	0.489809	AAAATTTGACAAAAGCAAGGCTAAGAAAAGGTTAAGCACCTGCAAAACAATGTCATGTAAAAACGATCTTGGTCCATGTTAATTTGCATTACTTACGACTAAATTTCCTATCACTACAGTGGCCAAGAAAAATGGTATGCAGGATACATCACCGACAAGCATACAATCCCACATTGATTCAATCCATTCTCCGCATAGCACACGGAACACAATCATGAAGGAATGCATGAAATCTGTAAAATTCCATCTTGGCAGAT/ AAAATTTGACAAAAGCAAGGCTAAGAAAAGGTTAAGCACCTGCAAAACAATGTCATGTAAAAACGATCTTGGTCCATGTTAATTTGCATTACTTACGACAAAATTTCCTATCACTACAGTGGCCAAGAAAAATGGTATGC…		x				1431	ATTTTACTCCACTCAGAATTTAATGCATTGTTCACGCTGAACAATAGCGGTTAGCTGAGAATAATAAGGAACTGCATTTAATTCATTATTTTAGGATGTTTAATAGTCTCAAGTCTCAAAATGGGCCGGTCTCGTAGTACAGTCGTCTACTCGTACGACTTAACAACATGCCTGTCATGGGTTCAATCCCCAAATAGACCGCGCCGCCATACGTAGGACTGACTATCCTGCTATGGGGGGGAATCAATTAGTCACTGAAAGCCAAGCCCACAAGTGGTTACAGGCAGGCCTTGACCGACATCGGTTGTTGAGCCAAAAGAAGAAGAAGAAGAATAGTCTAAATAGTTAAAAAATTGAATTTCATGTATTTTGGTGGTAGCAATATTCCGATTAATATTC…
DNA_Plate_8_C4	Mali_A	468	454	1396	0.492408	AAAATTTGACAAAAGCAAGGCTAAGAAAAGGTTAAGCACCTGCAAAACAATGTCATGTAAAAACGATCTTGGTCCATGTTAATTTGCATTACTTACGACTAAATTTCCTATCACTACAGTGGCCAAGAAAAATGGTATGCAGGATACATCACCGACAAGCATACAATCCCACATTGATTCAATCCATTCTCCGCATAGCACACGGAACACAATCATGAAGGAATGCATGAAATCTGTAAAATTCCATCTTGGCAGAT/ AAAATTTGACAAAAGCAAGGCTAAGAAAAGGTTAAGCACCTGCAAAACAATGTCATGTAAAAACGATCTTGGTCCATGTTAATTTGCATTACTTACGACAAAATTTCCTATCACTACAGTGGCCAAGAAAAATGGTATGC…		x				1132	ATTTTACTCCACTCAGAATTTAATGCATTGTTCACGCTGAACAATAGCGGTTAGCTGAGAATAATAAGGAACTGCATTTAATTCATTATTTTAGGATGTTTAATAGTCTCAAGTCTCAAAATGGGCCGGTCTCGTAGTACAGTCGTCTACTCGTACGACTTAACAACAGGCCTGTCATGGGTTCAATCCCCAAATAGACCGCGCCGCCATACGTAGGACTGACTATCCTGCTATGGGGGGGAATCAATTAGTCACTGAAAGCCAAGCCCACAAGTGGTTACAGACAGGCCTTGACCGACATCGGTTGTTGAGCCAAAAGAAGAAGAAGAAGAATAGTCTAAATAGTTAAAAAATTGAATTTCATGTATTTTGGTGGTAGCAATATTCCGATTAATATTC…
DNA_Plate_8_C5	Mali_B	694	650	2217	0.483631	AAAATTTGACAAAAGCAAGGCTAAGAAAAGGTTAAGCACCTGCAAAACAATGTCATGTAAAAACGATCTTGGTCCATGTTAATTTGCATTACTTACGACTAAATTTCCTATCACTACAGTGGCCAAGAAAAATGGTATGCAGGATACATCACCGACAAGCATACAATCCCACATTGATTCAATCCATTCTCCGCATAGCACACGGAACACAATCATGAAGGAATGCATGAAATCTGTAAAATTCCATCTTGGCAGAT/ AAAATTTGACAAAAGCAAGGCTAAGAAAAGGTTAAGCACCTGCAAAACAATGTCATGTAAAAACGATCTTGGTCCATGTTAATTTGCATTACTTACGACAAAATTTCCTATCACTACAGTGGCCAAGAAAAATGGTATGC…		x				1108	ATTTTACTCCACTCAGAATTTAATGCATTGTTCACGCTGAACAATAGCGGTTAGCTGAGAATAATAAGGAACTGCATTTAATTCATTATTTTAGGATGTTTAATAGTCTCAAGTCTCAAAATGGGCCGGTCTCGTAGTACAGTCGTCTACTCGTACGACTTAACAACATGCCTGTCATGGGTTCAATCCCCAAATAGACCGCGCCGCCATACGTAGGACTGACTATCCTGCTATGGGGGGGAATCAATTAGTCACTGAAAGCCAAGCCCACAAGTGGTTACAGACAGGCCTTGACCGACATCGGTTGTTGAGCCAAAAGAAGAAGAAGAAGAATAGTCTAAATAGTTAAAAAATTGAATTTCATGTATTTTGGTGGTAGCAATATTCCGATTAATATTC…
DNA_Plate_8_C6	H2O
DNA_Plate_8_C7	Mali_A	996	907	3115	0.476616	AAAATTTGACAAAAGCAAGGCTAAGAAAAGGTTAAGCACCTGCAAAACAATGTCATGTAAAAACGATCTTGGTCCATGTTAATTTGCATTACTTACGACTAAATTTCCTATCACTACAGTGGCCAAGAAAAATGGTATGCAGGATACATCACCGACAAGCATACAATCCCACATTGATTCAATCCATTCTCCGCATAGCACACGGAACACAATCATGAAGGAATGCATGAAATCTGTAAAATTCCATCTTGGCAGAT/ AAAATTTGACAAAAGCAAGGCTAAGAAAAGGTTAAGCACCTGCAAAACAATGTCATGTAAAAACGATCTTGGTCCATGTTAATTTGCATTACTTACGACAAAATTTCCTATCACTACAGTGGCCAAGAAAAATGGTATGC…		x				1389	ATTTTACTCCACTCAGAATTTAATGCATTGTTCACGCTGAACAATAGCGGTTAGCTGAGAATAATAAGGAACTGCATTTAATTCATTATTTTAGGATGTTTAATAGTCTCAAGTCTCAAAATGGGCCGGTCTCGTAGTACAGTCGTCTACTCGTACGACTTAACAACATGCCTGTCATGGGTTCAATCCCCAAATAGACCGCGCCGCCATACGTAGGACTGACTATCCTGCTATGGGGGGGAATCAATTAGTCACTGAAAGCCAAGCCCACAAGTGGTTACAGACAGGCCTTGACCGACATCGGTTGTTGAGCCAAAAGAAGAAGAAGAAGAATAGTCTAAATAGTTAAAAAATTGAATTTCATGTATTTTGGTGGTAGCAATATTCCGATTAATATTC…
DNA_Plate_8_C8	Mali_A	244		388	0.016129	AAAATTTGACAAAAGCAAGGCTAAGAAAAGGTTAAGCACCTGCAAAACAATGTCATGTAAAAACGATCTTGGTCCATGTTAATTTGCATTACTTACGACAAAATTTCCTATCACTACAGTGGCCAAGAAAAATGGTATGCAGGATACATCACCGACAAGCATACAATCCCACATTGATTCAATCCATTCTCCGCATAGCACACGGAACACAATCATGAAGGAATGCATGAAATCTGTAAAATTCCATCTTGGCAGAT		x				1122	ATTTTACTCCACTCAGAATTTAATGCATTGTTCACGCTGAACAATAGCGGTTAGCTGAGAATAATAAGGAACTGCATTTAATTCATTATTTTAGGATGTTTAATAGTCTCAAGTCTCAAAATGGGCCGGTCTCGTAGTACAGTCGTCTACTCGTACGACTTAACAACATGCCTGTCATGGGTTCAATCCCCAAATAGACCGCGCCGCCATACGTAGGACTGACTATCCTGCTATGGGGGGGAATCAATTAGTCACTGAAAGCCAAGCCCACAAGTGGTTACAGACAGGCCTTGACCGACATCGGTTGTTGAGCCAAAAGAAGAAGAAGAAGAATAGTCTAAATAGTTAAAAAATTGAATTTCATGTATTTTGGTGGTAGCAATATTCCGATTAATATTC…
DNA_Plate_8_C9	Mali_B	889		1504	0.0078125	AAAATTTGACAAAAGCAAGGCTAAGAAAAGGTTAAGCACCTGCAAAACAATGTCATGTAAAAACGATCTTGGTCCATGTTAATTTGCATTACTTACGACTAAATTTCCTATCACTACAGTGGCCAAGAAAAATGGTATGCAGGATACATCACCGACAAGCATACAATCCCACATTGATTCAATCCATTCTCCGCATAGCACACGGAACACAATCATGAAGGAATGCATGAAATCTGTAAAATTCCATCTTGGCAGAT		x				863	ATTTTACTCCACTCAGAATTTAATGCATTGTTCACGCTGAACAATAGCGGTTAGCTGAGAATAATAAGGAACTGCATTTAATTCATTATTTTAGGATGTTTAATAGTCTCAAGTCTCAAAATGGGCCGGTCTCGTAGTACAGTCGTCTACTCGTACGACTTAACAACATGCCTGTCATGGGTTCAATCCCCAAATAGACCGCGCCGCCATACGTAGGACTGACTATCCTGCTATGGGGGGGAATCAATTAGTCACTGAAAGCCAAGCCCACAAGTGGTTACAGACAGGCCTTGACCGACATCGGTTGTTGAGCCAAAAGAAGAAGAAGAAGAATAGTCTAAATAGTTAAAAAATTGAATTTCATGTATTTTGGTGGTAGCAATATTCCGATTAATATTC…
DNA_Plate_8_D10	Mali_A	626	619	1967	0.497189	AAAATTTGACAAAAGCAAGGCTAAGAAAAGGTTAAGCACCTGCAAAACAATGTCATGTAAAAACGATCTTGGTCCATGTTAATTTGCATTACTTACGACAAAATTTCCTATCACTACAGTGGCCAAGAAAAATGGTATGCAGGATACATCACCGACAAGCATACAATCCCACATTGATTCAATCCATTCTCCGCATAGCACACGGAACACAATCATGAAGGAATGCATGAAATCTGTAAAATTCCATCTTGGCAGAT/ AAAATTTGACAAAAGCAAGGCTAAGAAAAGGTTAAGCACCTGCAAAACAATGTCATGTAAAAACGATCTTGGTCCATGTTAATTTGCATTACTTACGACTAAATTTCCTATCACTACAGTGGCCAAGAAAAATGGTATGC…		x				1248	ATTTTACTCCACTCAGAATTTAATGCATTGTTCACGCTGAACAATAGCGGTTAGCTGAGAATAATAAGGAACTGCATTTAATTCATTATTTTAGGATGTTTAATAGTCTCAAGTCTCAAAATGGGCCGGTCTCGTAGTACAGTCGTCTACTCGTACGACTTAACAACATGCCTGTCATGGGTTCAATCCCCAAATAGACCGCGCCGCCATACGTAGGACTGACTATCCTGCTATGGGGGGGAATCAATTAGTCACTGAAAGCCAAGCCCACAAGTGGTTACAGGCAGGCCTTGACCGACATCGGTTGTTGAGCCAAAAGAAGAAGAAGAAGAATAGTCTAAATAGTTAAAAAATTGAATTTCATGTATTTTGGTGGTAGCAATATTCCGATTAATATTC…
DNA_Plate_8_D11	Mali_A	856	811	2686	0.486503	AAAATTTGACAAAAGCAAGGCTAAGAAAAGGTTAAGCACCTGCAAAACAATGTCATGTAAAAACGATCTTGGTCCATGTTAATTTGCATTACTTACGACTAAATTTCCTATCACTACAGTGGCCAAGAAAAATGGTATGCAGGATACATCACCGACAAGCATACAATCCCACATTGATTCAATCCATTCTCCGCATAGCACACGGAACACAATCATGAAGGAATGCATGAAATCTGTAAAATTCCATCTTGGCAGAT/ AAAATTTGACAAAAGCAAGGCTAAGAAAAGGTTAAGCACCTGCAAAACAATGTCATGTAAAAACGATCTTGGTCCATGTTAATTTGCATTACTTACGACAAAATTTCCTATCACTACAGTGGCCAAGAAAAATGGTATGC…		x				1369	ATTTTACTCCACTCAGAATTTAATGCATTGTTCACGCTGAACAATAGCGGTTAGCTGAGAATAATAAGGAACTGCATTTAATTCATTATTTTAGGATGTTTAATAGTCTCAAGTCTCAAAATGGGCCGGTCTCGTAGTACAGTCGTCTACTCGTACGACTTAACAACATGCCTGTCATGGGTTCAATCCCCAAATAGACCGCGCCGCCATACGTAGGACTGACTATCCTGCTATGGGGGGGAATCAATTAGTCACTGAAAGCCAAGCCCACAAGTGGTTACAGACAGGCCTTGACCGACATCGGTTGTTGAGCCAAAAGAAGAAGAAGAAGAATAGTCTAAATAGTTAAAAAATTGAATTTCATGTATTTTGGTGGTAGCAATATTCCGATTAATATTC…
DNA_Plate_8_D12	Mali_A	1346		2145	0.00590842	AAAATTTGACAAAAGCAAGGCTAAGAAAAGGTTAAGCACCTGCAAAACAATGTCATGTAAAAACGATCTTGGTCCATGTTAATTTGCATTACTTACGACTAAATTTCCTATCACTACAGTGGCCAAGAAAAATGGTATGCAGGATACATCACCGACAAGCATACAATCCCACATTGATTCAATCCATTCTCCGCATAGCACACGGAACACAATCATGAAGGAATGCATGAAATCTGTAAAATTCCATCTTGGCAGAT		x				960	ATTTTACTCCACTCAGAATTTAATGCATTGTTCACGCTGAACAATAGCGGTTAGCTGAGAATAATAAGGAACTGCATTTAATTCATTATTTTAGGATGTTTAATAGTCTCAAGTCTCAAAATGGGCCGGTCTCGTAGTACAGTCGTCTACTCGTACGACTTAACAACAGGCCTGTCATGGGTTCAATCCCCAAATAGACCGCGCCGCCATACGTAGGACTGACTATCCTGCTATGGGGGGGAATCAATTAGTCACTGAAAGCCAAGCCCACAAGTGGTTACAGACAGGCCTTGACCGACATCGGTTGTTGAGCCAAAAGAAGAAGAAGAAGAATAGTCTAAATAGTTAAAAAATTGAATTTCATGTATTTTGGTGGTAGCAATATTCCGATTAATATTC…
DNA_Plate_8_D1	Mali_B	1444		2447	0.012987	AAAATTTGACAAAAGCAAGGCTAAGAAAAGGTTAAGCACCTGCAAAACAATGTCATGTAAAAACGATCTTGGTCCATGTTAATTTGCATTACTTACGACAAAATTTCCTATCACTACAGTGGCCAAGAAAAATGGTATGCAGGATACATCACCGACAAGCATACAATCCCACATTGATTCAATCCATTCTCCGCATAGCACACGGAACACAATCATGAAGGAATGCATGAAATCTGTAAAATTCCATCTTGGCAGAT		x				1227	ATTTTACTCCACTCAGAATTTAATGCATTGTTCACGCTGAACAATAGCGGTTAGCTGAGAATAATAAGGAACTGCATTTAATTCATTATTTTAGGATGTTTAATAGTCTCAAGTCTCAAAATGGGCCGGTCTCGTAGTACAGTCGTCTACTCGTACGACTTAACAACATGCCTGTCATGGGTTCAATCCCCAAATAGACCGCGCCGCCATACGTAGGACTGACTATCCTGCTATGGGGGGGAATCAATTAGTCACTGAAAGCCAAGCCCACAAGTGGTTACAGACAGGCCTTGACCGACATCGGTTGTTGAGCCAAAAGAAGAAGAAGAAGAATAGTCTAAATAGTTAAAAAATTGAATTTCATGTATTTTGGTGGTAGCAATATTCCGATTAATATTC…
DNA_Plate_8_D2	Mali_A	1469		2520	0.00877193	AAAATTTGACAAAAGCAAGGCTAAGAAAAGGTTAAGCACCTGCAAAACAATGTCATGTAAAAACGATCTTGGTCCATGTTAATTTGCATTACTTACGACTAAATTTCCTATCACTACAGTGGCCAAGAAAAATGGTATGCAGGATACATCACCGACAAGCATACAATCCCACATTGATTCAATCCATTCTCCGCATAGCACACGGAACACAATCATGAAGGAATGCATGAAATCTGTAAAATTCCATCTTGGCAGAT		x				1267	ATTTTACTCCACTCAGAATTTAATGCATTGTTCACGCTGAACAATAGCGGTTAGCTGAGAATAATAAGGAACTGCATTTAATTCATTATTTTAGGATGTTTAATAGTCTCAAGTCTCAAAATGGGCCGGTCTCGTAGTACAGTCGTCTACTCGTACGACTTAACAACATGCCTGTCATGGGTTCAATCCCCAAATAGACCGCGCCGCCATACGTAGGACTGACTATCCTGCTATGGGGGGGAATCAATTAGTCACTGAAAGCCAAGCCCACAAGTGGTTACAGACAGGCCTTGACCGACATCGGTTGTTGAGCCAAAAGAAGAAGAAGAAGAATAGTCTAAATAGTTAAAAAATTGAATTTCATGTATTTTGGTGGTAGCAATATTCCGATTAATATTC…
DNA_Plate_8_D3	Mali_A	555	529	1787	0.488007	AAAATTTGACAAAAGCAAGGCTAAGAAAAGGTTAAGCACCTGCAAAACAATGTCATGTAAAAACGATCTTGGTCCATGTTAATTTGCATTACTTACGACAAAATTTCCTATCACTACAGTGGCCAAGAAAAATGGTATGCAGGATACATCACCGACAAGCATACAATCCCACATTGATTCAATCCATTCTCCGCATAGCACACGGAACACAATCATGAAGGAATGCATGAAATCTGTAAAATTCCATCTTGGCAGAT/ AAAATTTGACAAAAGCAAGGCTAAGAAAAGGTTAAGCACCTGCAAAACAATGTCATGTAAAAACGATCTTGGTCCATGTTAATTTGCATTACTTACGACTAAATTTCCTATCACTACAGTGGCCAAGAAAAATGGTATGC…		x				1589	ATTTTACTCCACTCAGAATTTAATGCATTGTTCACGCTGAACAATAGCGGTTAGCTGAGAATAATAAGGAACTGCATTTAATTCATTATTTTAGGATGTTTAATAGTCTCAAGTCTCAAAATGGGCCGGTCTCGTAGTACAGTCGTCTACTCGTACGACTTAACAACATGCCTGTCATGGGTTCAATCCCCAAATAGACCGCGCCGCCATACGTAGGACTGACTATCCTGCTATGGGGGGGAATCAATTAGTCACTGAAAGCCAAGCCCACAAGTGGTTACAGGCAGGCCTTGACCGACATCGGTTGTTGAGCCAAAAGAAGAAGAAGAAGAATAGTCTAAATAGTTAAAAAATTGAATTTCATGTATTTTGGTGGTAGCAATATTCCGATTAATATTC…
DNA_Plate_8_D4	H2O
DNA_Plate_8_D5	Mali_A	1091		1789	0.00818182	AAAATTTGACAAAAGCAAGGCTAAGAAAAGGTTAAGCACCTGCAAAACAATGTCATGTAAAAACGATCTTGGTCCATGTTAATTTGCATTACTTACGACTAAATTTCCTATCACTACAGTGGCCAAGAAAAATGGTATGCAGGATACATCACCGACAAGCATACAATCCCACATTGATTCAATCCATTCTCCGCATAGCACACGGAACACAATCATGAAGGAATGCATGAAATCTGTAAAATTCCATCTTGGCAGAT				x		5212	ATTTCGCTTCACTAAGAATTTTATGCATTGTTCACGCTGAACAATAGCGGTTAGCTGGGAATGATAAGGATGTCTAATAGTCTCAATAGATGAAAAATTGAATTTCATGTATTTTGGTGGTAGCAATATTCCGATTAATATTCAATGAAATGTAGCGAATGTACAACATTTCACGTTCACTT
DNA_Plate_8_D6	H2O
DNA_Plate_8_D7	Mali_A	1817		2900	0.0076461	AAAATTTGACAAAAGCAAGGCTAAGAAAAGGTTAAGCACCTGCAAAACAATGTCATGTAAAAACGATCTTGGTCCATGTTAATTTGCATTACTTACGACAAAATTTCCTATCACTACAGTGGCCAAGAAAAATGGTATGCAGGATACATCACCGACAAGCATACAATCCCACATTGATTCAATCCATTCTCCGCATAGCACACGGAACACAATCATGAAGGAATGCATGAAATCTGTAAAATTCCATCTTGGCAGAT		x				1333	ATTTTACTCCACTCAGAATTTAATGCATTGTTCACGCTGAACAATAGCGGTTAGCTGAGAATAATAAGGAACTGCATTTAATTCATTATTTTAGGATGTTTAATAGTCTCAAGTCTCAAAATGGGCCGGTCTCGTAGTACAGTCGTCTACTCGTACGACTTAACAACATGCCTGTCATGGGTTCAATCCCCAAATAGACCGCGCCGCCATACGTAGGACTGACTATCCTGCTATGGGGGGGAATCAATTAGTCACTGAAAGCCAAGCCCACAAGTGGTTACAGACAGGCCTTGACCGACATCGGTTGTTGAGCCAAAAGAAGAAGAAGAAGAATAGTCTAAATAGTTAAAAAATTGAATTTCATGTATTTTGGTGGTAGCAATATTCCGATTAATATTC…
DNA_Plate_8_D8	Mali_A	657	619	2072	0.48511	AAAATTTGACAAAAGCAAGGCTAAGAAAAGGTTAAGCACCTGCAAAACAATGTCATGTAAAAACGATCTTGGTCCATGTTAATTTGCATTACTTACGACAAAATTTCCTATCACTACAGTGGCCAAGAAAAATGGTATGCAGGATACATCACCGACAAGCATACAATCCCACATTGATTCAATCCATTCTCCGCATAGCACACGGAACACAATCATGAAGGAATGCATGAAATCTGTAAAATTCCATCTTGGCAGAT/ AAAATTTGACAAAAGCAAGGCTAAGAAAAGGTTAAGCACCTGCAAAACAATGTCATGTAAAAACGATCTTGGTCCATGTTAATTTGCATTACTTACGACTAAATTTCCTATCACTACAGTGGCCAAGAAAAATGGTATGC…		x				1394	ATTTTACTCCACTCAGAATTTAATGCATTGTTCACGCTGAACAATAGCGGTTAGCTGAGAATAATAAGGAACTGCATTTAATTCATTATTTTAGGATGTTTAATAGTCTCAAGTCTCAAAATGGGCCGGTCTCGTAGTACAGTCGTCTACTCGTACGACTTAACAACATGCCTGTCATGGGTTCAATCCCCAAATAGACCGCGCCGCCATACGTAGGACTGACTATCCTGCTATGGTAACAATAAGTCACTGAAAGCCAAGCCCACAAGTGGTTACAGGCAGGCCTTGACCGACATCGGTTGTTGAGCCAAAAGAAGAAGAAGAAGAATAGTCTAAATAGTTAAAAAATTGAATTTCATGTATTTTGGTGGTAGCAATATTCCGATTAATATTCAATTA…
DNA_Plate_8_D9	Mali_A	706	645	2207	0.477424	AAAATTTGACAAAAGCAAGGCTAAGAAAAGGTTAAGCACCTGCAAAACAATGTCATGTAAAAACGATCTTGGTCCATGTTAATTTGCATTACTTACGACTAAATTTCCTATCACTACAGTGGCCAAGAAAAATGGTATGCAGGATACATCACCGACAAGCATACAATCCCACATTGATTCAATCCATTCTCCGCATAGCACACGGAACACAATCATGAAGGAATGCATGAAATCTGTAAAATTCCATCTTGGCAGAT/ AAAATTTGACAAAAGCAAGGCTAAGAAAAGGTTAAGCACCTGCAAAACAATGTCATGTAAAAACGATCTTGGTCCATGTTAATTTGCATTACTTACGACAAAATTTCCTATCACTACAGTGGCCAAGAAAAATGGTATGC…		x				1231	ATTTTACTCCACTCAGAATTTAATGCATTGTTCACGCTGAACAATAGCGGTTAGCTGAGAATAATAAGGAACTGCATTTAATTCATTATTTTAGGATGTTTAATAGTCTCAAGTCTCAAAATGGGCCGGTCTCGTAGTACAGTCGTCTACTCGTACGACTTAACAACATGCCTGTCATGGGTTCAATCCCCAAATAGACCGCGCCGCCATACGTAGGACTGACTATCCTGCTATGGGGGGGAATCAATTAGTCACTGAAAGCCAAGCCCACAAGTGGTTACAGACAGGCCTTGACCGACATCGGTTGTTGAGCCAAAAGAAGAAGAAGAAGAATAGTCTAAATAGTTAAAAAATTGAATTTCATGTATTTTGGTGGTAGCAATATTCCGATTAATATTC…
DNA_Plate_8_E10	Mali_A	1597		2597	0.0068408	AAAATTTGACAAAAGCAAGGCTAAGAAAAGGTTAAGCACCTGCAAAACAATGTCATGTAAAAACGATCTTGGTCCATGTTAATTTGCATTACTTACGACTAAATTTCCTATCACTACAGTGGCCAAGAAAAATGGTATGCAGGATACATCACCGACAAGCATACAATCCCACATTGATTCAATCCATTCTCCGCATAGCACACGGAACACAATCATGAAGGAATGCATGAAATCTGTAAAATTCCATCTTGGCAGAT				x		6773	ATTTCGCTTCACTAAGAATTTTATGCATTGTTCACGCTGAACAATAGCGGTTAGCTGGGAATGATAAGGATGTCTAATAGTCTCAATAGATGAAAAATTGAATTTCATGTATTTTGGTGGTAGCAATATTCCGATTAATATTCAATGAAATGTAGCGAATGTACAACATTTCACGTTCACTT
DNA_Plate_8_E11	Mali_A	2000		3224	0.00447984	AAAATTTGACAAAAGCAAGGCTAAGAAAAGGTTAAGCACCTGCAAAACAATGTCATGTAAAAACGATCTTGGTCCATGTTAATTTGCATTACTTACGACAAAATTTCCTATCACTACAGTGGCCAAGAAAAATGGTATGCAGGATACATCACCGACAAGCATACAATCCCACATTGATTCAATCCATTCTCCGCATAGCACACGGAACACAATCATGAAGGAATGCATGAAATCTGTAAAATTCCATCTTGGCAGAT		x				1976	ATTTTACTCCACTCAGAATTTAATGCATTGTTCACGCTGAACAATAGCGGTTAGCTGAGAATAATAAGGAACTGCATTTAATTCATTATTTTAGGATGTTTAATAGTCTCAAGTCTCAAAATGGGCCGGTCTCGTAGTACAGTCGTCTACTCGTACGACTTAACAACATGCCTGTCATGGGTTCAATCCCCAAATAGACCGCGCCGCCATACGTAGGACTGACTATCCTGCTATGGGGGGGAATCAATTAGTCACTGAAAGCCAAGCCCACAAGTGGTTACAGGCAGGCCTTGACCGACATCGGTTGTTGAGCCAAAAGAAGAAGAAGAAGAATAGTCTAAATAGTTAAAAAATTGAATTTCATGTATTTTGGTGGTAGCAATATTCCGATTAATATTC…
DNA_Plate_8_E12	Mali_A	2492		4281	0.00637959	AAAATTTGACAAAAGCAAGGCTAAGAAAAGGTTAAGCACCTGCAAAACAATGTCATGTAAAAACGATCTTGGTCCATGTTAATTTGCATTACTTACGACTAAATTTCCTATCACTACAGTGGCCAAGAAAAATGGTATGCAGGATACATCACCGACAAGCATACAATCCCACATTGATTCAATCCATTCTCCGCATAGCACACGGAACACAATCATGAAGGAATGCATGAAATCTGTAAAATTCCATCTTGGCAGAT		x				1953	ATTTTACTCCACTCAGAATTTAATGCATTGTTCACGCTGAACAATAGCGGTTAGCTGAGAATAATAAGGAACTGCATTTAATTCATTATTTTAGGATGTTTAATAGTCTCAAGTCTCAAAATGGGCCGGTCTCGTAGTACAGTCGTCTACTCGTACGACTTAACAACAGGCCTGTCATGGGTTCAATCCCCAAATAGACCGCGCCGCCATACGTAGGACTGACTATCCTGCTATGGGGGGGAATCAATTAGTCACTGAAAGCCAAGCCCACAAGTGGTTACAGACAGGCCTTGACCGACATCGGTTGTTGAGCCAAAAGAAGAAGAAGAAGAATAGTCTAAATAGTTAAAAAATTGAATTTCATGTATTTTGGTGGTAGCAATATTCCGATTAATATTC…
DNA_Plate_8_E2	H2O
DNA_Plate_8_E3	Mali_B	1459	1141	4587	0.438846	AAAATTTGACAAAAGCAAGGCTAAGAAAAGGTTAAGCACCTGCAAAACAATGTCATGTAAAAACGATCTTGGTCCATGTTAATTTGCATTACTTACGACAAAATTTCCTATCACTACAGTGGCCAAGAAAAATGGTATGCAGGATACATCACCGACAAGCATACAATCCCACATTGATTCAATCCATTCTCCGCATAGCACACGGAACACAATCATGAAGGAATGCATGAAATCTGTAAAATTCCATCTTGGCAGAT/ AAAATTTGACAAAAGCAAGGCTAAGAAAAGGTTAAGCACCTGCAAAACAATGTCATGTAAAAACGATCTTGGTCCATGTTAATTTGCATTACTTACGACTAAATTTCCTATCACTACAGTGGCCAAGAAAAATGGTATGC…		x				2084	ATTTTACTCCACTCAGAATTTAATGCATTGTTCACGCTGAACAATAGCGGTTAGCTGAGAATAATAAGGAACTGCATTTAATTCATTATTTTAGGATGTTTAATAGTCTCAAGTCTCAAAATGGGCCGGTCTCGTAGTACAGTCGTCTACTCGTACGACTTAACAACAGGCCTGTCATGGGTTCAATCCCCAAATAGACCGCGCCGCCATACGTAGGACTGACTATCCTGCTATGGGGGGGAATCAATTAGTCACTGAAAGCCAAGCCCACAAGTGGTTACAGACAGGCCTTGACCGACATCGGTTGTTGAGCCAAAAGAAGAAGAAGAAGAATAGTCTAAATAGTTAAAAAATTGAATTTCATGTATTTTGGTGGTAGCAATATTCCGATTAATATTC…
DNA_Plate_8_E4	H2O
DNA_Plate_8_E5	Mali_B	186	172	548	0.480447	AAAATTTGACAAAAGCAAGGCTAAGAAAAGGTTAAGCACCTGCAAAACAATGTCATGTAAAAACGATCTTGGTCCATGTTAATTTGCATTACTTACGACTAAATTTCCTATCACTACAGTGGCCAAGAAAAATGGTATGCAGGATACATCACCGACAAGCATACAATCCCACATTGATTCAATCCATTCTCCGCATAGCACACGGAACACAATCATGAAGGAATGCATGAAATCTGTAAAATTCCATCTTGGCAGAT/ AAAATTTGATAAAAGCAAGGCTAAGAAAAGGTTAAGCACCTGCAAAACAATGTCATGTAAAAACGATCTTGGTCCATGTTAATTTGCATTACTTACGACTAAATTTCCTATCACTACAGTGGCCAAGAAAAATGGTATGC…				x		8684	ATTTCGCTTCACTAAGAATTTTATGCATTGTTCACGCTGAACAATAGCGGTTAGCTGGGAATGATAAGGATGTCTAATAGTCTCAATAGATGAAAAATTGAATTTCATGTATTTTGGTGGTAGCAATATTCCGATTAATATTCAATGAAATGTAGCGAATGTACAACATTTCACGTTCCCTT
DNA_Plate_8_E6	Mali_B	364		656	0.00817439	AAAATTTGACAAAAGCAAGGCTAAGAAAAGGTTAAGCACCTGCAAAACAATGTCATGTAAAAACGATCTTGGTCCATGTTAATTTGCATTACTTACGACTAAATTTCCTATCACTACAGTGGCCAAGAAAAATGGTATGCAGGATACATCACCGACAAGCATACAATCCCACATTGATTCAATCCATTCTCCGCATAGCACACGGAACACAATCATGAAGGAATGCATGAAATCTGTAAAATTCCATCTTGGCAGAT		x				809	ATTTTACTCCACTCAGAATTTAATGCATTGTTCACGCTGAACAATAGCGGTTAGCTGAGAATAATAAGGAACTGCATTTAATTCATTATTTTAGGATGTTTAATAGTCTCAAGTCTCAAAATGGGCCGGTCTCGTAGTACAGTCGTCTACTCGTACGACTTAACAACATGCCTGTCATGGGTTCAATCCCCAAATAGACCGCGCCGCCATACGTAGGACTGACTATCCTGCTATGGGGGGGAATCAATTAGTCACTGAAAGCCAAGCCCACAAGTGGTTACAGACAGGCCTTGACCGACATCGGTTGTTGAGCCAAAAGAAGAAGAAGAAGAATAGTCTAAATAGTTAAAAAATTGAATTTCATGTATTTTGGTGGTAGCAATATTCCGATTAATATTC…
DNA_Plate_8_E7	Mali_A	1202	1150	3681	0.488946	AAAATTTGACAAAAGCAAGGCTAAGAAAAGGTTAAGCACCTGCAAAACAATGTCATGTAAAAACGATCTTGGTCCATGTTAATTTGCATTACTTACGACTAAATTTCCTATCACTACAGTGGCCAAGAAAAATGGTATGCAGGATACATCACCGACAAGCATACAATCCCACATTGATTCAATCCATTCTCCGCATAGCACACGGAACACAATCATGAAGGAATGCATGAAATCTGTAAAATTCCATCTTGGCAGAT/ AAAATTTGACAAAAGCAAGGCTAAGAAAAGGTTAAGCACCTGCAAAACAATGTCATGTAAAAACGATCTTGGTCCATGTTAATTTGCATTACTTACGACAAAATTTCCTATCACTACAGTGGCCAAGAAAAATGGTATGC…		x				1728	ATTTTACTCCACTCAGAATTTAATGCATTGTTCACGCTGAACAATAGCGGTTAGCTGAGAATAATAAGGAACTGCATTTAATTCATTATTTTAGGATGTTTAATAGTCTCAAGTCTCAAAATGGGCCGGTCTCGTAGTACAGTCGTCTACTCGTACGACTTAACAACATGCCTGTCATGGGTTCAATCCCCAAATAGACCGCGCCGCCATACGTAGGACTGACTATCCTGCTATGGGGGGGAATCAATTAGTCACTGAAAGCCAAGCCCACAAGTGGTTACAGACAGGCCTTGACCGACATCGGTTGTTGAGCCAAAAGAAGAAGAAGAAGAATAGTCTAAATAGTTAAAAAATTGAATTTCATGTATTTTGGTGGTAGCAATATTCCGATTAATATTC…
DNA_Plate_8_E8	Mali_B	1712		3071	0.0183486	AAAATTTGACAAAAGCAAGGCTAAGAAAAGGTTAAGCACCTGCAAAACAATGTCATGTAAAAACGATCTTGGTCCATGTTAATTTGCATTACTTACGACTAAATTTCCTATCACTACAGTGGCCAAGAAAAATGGTATGCAGGATACATCACCGACAAGCATACAATCCCACATTGATTCAATCCATTCTCCGCATAGCACACGGAACACAATCATGAAGGAATGCATGAAATCTGTAAAATTCCATCTTGGCAGAT		x				1573	ATTTTACTCCACTCAGAATTTAATGCATTGTTCACGCTGAACAATAGCGGTTAGCTGAGAATAATAAGGAACTGCATTTAATTCATTATTTTAGGATGTTTAATAGTCTCAAGTCTCAAAATGGGCCGGTCTCGTAGTACAGTCGTCTACTCGTACGACTTAACAACATGCCTGTCATGGGTTCAATCCCCAAATAGACCGCGCCGCCATACGTAGGACTGACTATCCTGCTATGGGGGGGAATCAATTAGTCACTGAAAGCCAAGCCCACAAGTGGTTACAGGCAGGCCTTGACCGACATCGGTTGTTGAGCCAAAAGAAGAAGAAGAAGAATAGTCTAAATAGTTAAAAAATTGAATTTCATGTATTTTGGTGGTAGCAATATTCCGATTAATATTC…
DNA_Plate_8_E9	Mali_A	677	587	2011	0.464399	AAAATTTGACAAAAGCAAGGCTAAGAAAAGGTTAAGCACCTGCAAAACAATGTCATGTAAAAACGATCTTGGTCCATGTTAATTTGCATTACTTACGACTAAATTTCCTATCACTACAGTGGCCAAGAAAAATGGTATGCAGGATACATCACCGACAAGCATACAATCCCACATTGATTCAATCCATTCTCCGCATAGCACACGGAACACAATCATGAAGGAATGCATGAAATCTGTAAAATTCCATCTTGGCAGAT/ AAAATTTGACAAAAGCAAGGCTAAGAAAAGGTTAAGCACCTGCAAAACAATGTCATGTAAAAACGATCTTGGTCCATGTTAATTTGCATTACTTACGACAAAATTTCCTATCACTACAGTGGCCAAGAAAAATGGTATGC…		x				1202	ATTTTACTCCACTCAGAATTTAATGCATTGTTCACGCTGAACAATAGCGGTTAGCTGAGAATAATAAGGAACTGCATTTAATTCATTATTTTAGGATGTTTAATAGTCTCAAGTCTCAAAATGGGCCGGTCTCGTAGTACAGTCGTCTACTCGTACGACTTAACAACATGCCTGTCATGGGTTCAATCCCCAAATAGACCGCGCCGCCATACGTAGGACTGACTATCCTGCTATGGGGGGGAATCAATTAGTCACTGAAAGCCAAGCCCACAAGTGGTTACAGGCAGGCCTTGACCGACATCGGTTGTTGAGCCAAAAGAAGAAGAAGAAGAATAGTCTAAATAGTTAAAAAATTGAATTTCATGTATTTTGGTGGTAGCAATATTCCGATTAATATTC…
DNA_Plate_8_F10	Mali_A	714	660	2270	0.480349	AAAATTTGACAAAAGCAAGGCTAAGAAAAGGTTAAGCACCTGCAAAACAATGTCATGTAAAAACGATCTTGGTCCATGTTAATTTGCATTACTTACGACTAAATTTCCTATCACTACAGTGGCCAAGAAAAATGGTATGCAGGATACATCACCGACAAGCATACAATCCCACATTGATTCAATCCATTCTCCGCATAGCACACGGAACACAATCATGAAGGAATGCATGAAATCTGTAAAATTCCATCTTGGCAGAT/ AAAATTTGACAAAAGCAAGGCTAAGAAAAGGTTAAGCACCTGCAAAACAATGTCATGTAAAAACGATCTTGGTCCATGTTAATTTGCATTACTTACGACAAAATTTCCTATCACTACAGTGGCCAAGAAAAATGGTATGC…		x				1237	ATTTTACTCCACTCAGAATTTAATGCATTGTTCACGCTGAACAATAGCGGTTAGCTGAGAATAATAAGGAACTGCATTTAATTCATTATTTTAGGATGTTTAATAGTCTCAAGTCTCAAAATGGGCCGGTCTCGTAGTACAGTCGTCTACTCGTACGACTTAACAACATGCCTGTCATGGGTTCAATCCCCAAATAGACCGCGCCGCCATACGTAGGACTGACTATCCTGCTATGGGGGGGAATCAATTAGTCACTGAAAGCCAAGCCCACAAGTGGTTACAGACAGGCCTTGACCGACATCGGTTGTTGAGCCAAAAGAAGAAGAAGAAGAATAGTCTAAATAGTTAAAAAATTGAATTTCATGTATTTTGGTGGTAGCAATATTCCGATTAATATTC…
DNA_Plate_8_F11	Mali_A	572	561	1873	0.495146	AAAATTTGACAAAAGCAAGGCTAAGAAAAGGTTAAGCACCTGCAAAACAATGTCATGTAAAAACGATCTTGGTCCATGTTAATTTGCATTACTTACGACTAAATTTCCTATCACTACAGTGGCCAAGAAAAATGGTATGCAGGATACATCACCGACAAGCATACAATCCCACATTGATTCAATCCATTCTCCGCATAGCACACGGAACACAATCATGAAGGAATGCATGAAATCTGTAAAATTCCATCTTGGCAGAT/ AAAATTTGACAAAAGCAAGGCTAAGAAAAGGTTAAGCACCTGCAAAACAATGTCATGTAAAAACGATCTTGGTCCATGTTAATTTGCATTACTTACGACAAAATTTCCTATCACTACAGTGGCCAAGAAAAATGGTATGC…		x				1040	ATTTTACTCCACTCAGAATTTAATGCATTGTTCACGCTGAACAATAGCGGTTAGCTGAGAATAATAAGGAACTGCATTTAATTCATTATTTTAGGATGTTTAATAGTCTCAAGTCTCAAAATGGGCCGGTCTCGTAGTACAGTCGTCTACTCGTACGACTTAACAACATGCCTGTCATGGGTTCAATCCCCAAATAGACCGCGCCGCCATACGTAGGACTGACTATCCTGCTATGGGGGGGAATCAATTAGTCACTGAAAGCCAAGCCCACAAGTGGTTACAGACAGGCCTTGACCGACATCGGTTGTTGAGCCAAAAGAAGAAGAAGAAGAATAGTCTAAATAGTTAAAAAATTGAATTTCATGTATTTTGGTGGTAGCAATATTCCGATTAATATTC…
DNA_Plate_8_F12	Mali_A	1964		3256	0.00607287	AAAATTTGACAAAAGCAAGGCTAAGAAAAGGTTAAGCACCTGCAAAACAATGTCATGTAAAAACGATCTTGGTCCATGTTAATTTGCATTACTTACGACTAAATTTCCTATCACTACAGTGGCCAAGAAAAATGGTATGCAGGATACATCACCGACAAGCATACAATCCCACATTGATTCAATCCATTCTCCGCATAGCACACGGAACACAATCATGAAGGAATGCATGAAATCTGTAAAATTCCATCTTGGCAGAT		x				1589	ATTTTACTCCACTCAGAATTTAATGCATTGTTCACGCTGAACAATAGCGGTTAGCTGAGAATAATAAGGAACTGCATTTAATTCATTATTTTAGGATGTTTAATAGTCTCAAGTCTCAAAATGGGCCGGTCTCGTAGTACAGTCGTCTACTCGTACGACTTAACAACAGGCCTGTCATGGGTTCAATCCCCAAATAGACCGCGCCGCCATACGTAGGACTGACTATCCTGCTATGGGGGGGAATCAATTAGTCACTGAAAGCCAAGCCCACAAGTGGTTACAGACAGGCCTTGACCGACATCGGTTGTTGAGCCAAAAGAAGAAGAAGAAGAATAGTCTAAATAGTTAAAAAATTGAATTTCATGTATTTTGGTGGTAGCAATATTCCGATTAATATTC…
DNA_Plate_8_F1	Mali_A	667	582	2046	0.465973	AAAATTTGACAAAAGCAAGGCTAAGAAAAGGTTAAGCACCTGCAAAACAATGTCATGTAAAAACGATCTTGGTCCATGTTAATTTGCATTACTTACGACAAAATTTCCTATCACTACAGTGGCCAAGAAAAATGGTATGCAGGATACATCACCGACAAGCATACAATCCCACATTGATTCAATCCATTCTCCGCATAGCACACGGAACACAATCATGAAGGAATGCATGAAATCTGTAAAATTCCATCTTGGCAGAT/ AAAATTTGACAAAAGCAAGGCTAAGAAAAGGTTAAGCACCTGCAAAACAATGTCATGTAAAAACGATCTTGGTCCATGTTAATTTGCATTACTTACGACTAAATTTCCTATCACTACAGTGGCCAAGAAAAATGGTATGC…		x				988	ATTTTACTCCACTCAGAATTTAATGCATTGTTCACGCTGAACAATAGCGGTTAGCTGAGAATAATAAGGAACTGCATTTAATTCATTATTTTAGGATGTTTAATAGTCTCAAGTCTCAAAATGGGCCGGTCTCGTAGTACAGTCGTCTACTCGTACGACTTAACAACATGCCTGTCATGGGTTCAATCCCCAAATAGACCGCGCCGCCATACGTAGGACTGACTATCCTGCTATGGGGGGGAATCAATTAGTCACTGAAAGCCAAGCCCACAAGTGGTTACAGGCAGGCCTTGACCGACATCGGTTGTTGAGCCAAAAGAAGAAGAAGAAGAATAGTCTAAATAGTTAAAAAATTGAATTTCATGTATTTTGGTGGTAGCAATATTCCGATTAATATTC…
DNA_Plate_8_F2	Mali_A	1404		2317	0.00636943	AAAATTTGACAAAAGCAAGGCTAAGAAAAGGTTAAGCACCTGCAAAACAATGTCATGTAAAAACGATCTTGGTCCATGTTAATTTGCATTACTTACGACAAAATTTCCTATCACTACAGTGGCCAAGAAAAATGGTATGCAGGATACATCACCGACAAGCATACAATCCCACATTGATTCAATCCATTCTCCGCATAGCACACGGAACACAATCATGAAGGAATGCATGAAATCTGTAAAATTCCATCTTGGCAGAT		x				1397	ATTTTACTCCACTCAGAATTTAATGCATTGTTCACGCTGAACAATAGCGGTTAGCTGAGAATAATAAGGAACTGCATTTAATTCATTATTTTAGGATGTTTAATAGTCTCAAGTCTCAAAATGGGCCGGTCTCGTAGTACAGTCGTCTACTCGTACGACTTAACAACATGCCTGTCATGGGTTCAATCCCCAAATAGACCGCGCCGCCATACGTAGGACTGACTATCCTGCTATGGGGGGGAATCAATTAGTCACTGAAAGCCAAGCCCACAAGTGGTTACAGGCAGGCCTTGACCGACATCGGTTGTTGAGCCAAAAGAAGAAGAAGAAGAATAGTCTAAATAGTTAAAAAATTGAATTTCATGTATTTTGGTGGTAGCAATATTCCGATTAATATTC…
DNA_Plate_8_F3	Mali_B	672		1382	0.0869565	AAAATTTGACAAAAGCAAGGCTAAGAAAAGGTTAAGCACCTGCAAAACAATGTCATGTAAAAACGATCTTGGTCCATGTTAATTTGCATTACTTACGACTAAATTTCCTATCACTACAGTGGCCAAGAAAAATGGTATGCAGGATACATCACCGACAAGCATACAATCCCACATTGATTCAATCCATTCTCCGCATAGCACACGGAACACAATCATGAAGGAATGCATGAAATCTGTAAAATTCCATCTTGGCAGAT		x				519	ATTTTACTCCACTCAGAATTTAATGCATTGTTCACGCTGAACAATAGCGGTTAGCTGAGAATAATAAGGAACTGCATTTAATTCATTATTTTAGGATGTTTAATAGTCTCAAGTCTCAAAATGGGCCGGTCTCGTAGTACAGTCGTCTACTCGTACGACTTAACAACAGGCCTGTCATGGGTTCAATCCCCAAATAGACCGCGCCGCCATACGTAGGACTGACTATCCTGCTATGGGGGGGAATCAATTAGTCACTGAAAGCCAAGCCCACAAGTGGTTACAGACAGGCCTTGACCGACATCGGTTGTTGAGCCAAAAGAAGAAGAAGAAGAATAGTCTAAATAGTTAAAAAATTGAATTTCATGTATTTTGGTGGTAGCAATATTCCGATTAATATTC…
DNA_Plate_8_F4	Mali_B	613		1090	0.0160514	AAAATTTGACAAAAGCAAGGCTAAGAAAAGGTTAAGCACCTGCAAAACAATGTCATGTAAAAACGATCTTGGTCCATGTTAATTTGCATTACTTACGACTAAATTTCCTATCACTACAGTGGCCAAGAAAAATGGTATGCAGGATACATCACCGACAAGCATACAATCCCACATTGATTCAATCCATTCTCCGCATAGCACACGGAACACAATCATGAAGGAATGCATGAAATCTGTAAAATTCCATCTTGGCAGAT				x		4071	ATTTCGCTTCACTAAGAATTTTATGCATTGTTCACGCTGAACAATAGCGGTTAGCTGGGAATGATAAGGATGTCTAATAGTCTCAATAGATGAAAAATTGAATTTCATGTATTTTGGTGGTAGCAATATTCCGATTAATATTCAATGAAATGTAGCGAATGTACAACATTTCACGTTCACTT
DNA_Plate_8_F5	H2O
DNA_Plate_8_F6	Mali_B	260		472	0.0225564	AAAATTTGACAAAAGCAAGGCTAAGAAAAGGTTAAGCACCTGCAAAACAATGTCATGTAAAAACGATCTTGGTCCATGTTAATTTGCATTACTTACGACAAAATTTCCTATCACTACAGTGGCCAAGAAAAATGGTATGCAGGATACATCACCGACAAGCATACAATCCCACATTGATTCAATCCATTCTCCGCATAGCACACGGAACACAATCATGAAGGAATGCATGAAATCTGTAAAATTCCATCTTGGCAGAT		x				569	ATTTTACTCCACTCAGAATTTAATGCATTGTTCACGCTGAACAATAGCGGTTAGCTGAGAATAATAAGGAACTGCATTTAATTCATTATTTTAGGATGTTTAATAGTCTCAAGTCTCAAAATGGGCCGGTCTCGTAGTACAGTCGTCTACTCGTACGACTTAACAACATGCCTGTCATGGGTTCAATCCCCAAATAGACCGCGCCGCCATACGTAGGACTGACTATCCTGCTATGGGGGGGAATCAATTAGTCACTGAAAGCCAAGCCCACAAGTGGTTACAGGCAGGCCTTGACCGACATCGGTTGTTGAGCCAAAAGAAGAAGAAGAAGAATAGTCTAAATAGTTAAAAAATTGAATTTCATGTATTTTGGTGGTAGCAATATTCCGATTAATATTC…
DNA_Plate_8_F7	Mali_B	790		1526	0.0877598	AAAATTTGACAAAAGCAAGGCTAAGAAAAGGTTAAGCACCTGCAAAACAATGTCATGTAAAAACGATCTTGGTCCATGTTAATTTGCATTACTTACGACAAAATTTCCTATCACTACAGTGGCCAAGAAAAATGGTATGCAGGATACATCACCGACAAGCATACAATCCCACATTGATTCAATCCATTCTCCGCATAGCACACGGAACACAATCATGAAGGAATGCATGAAATCTGTAAAATTCCATCTTGGCAGAT		x				367	ATTTTACTCCACTCAGAATTTAATGCATTGTTCACGCTGAACAATAGCGGTTAGCTGAGAATAATAAGGAACTGCATTTAATTCATTATTTTAGGATGTTTAATAGTCTCAAGTCTCAAAATGGGCCGGTCTCGTAGTACAGTCGTCTACTCGTACGACTTAACAACATGCCTGTCATGGGTTCAATCCCCAAATAGACCGCGCCGCCATACGTAGGACTGACTATCCTGCTATGGGGGGGAATCAATTAGTCACTGAAAGCCAAGCCCACAAGTGGTTACAGGCAGGCCTTGACCGACATCGGTTGTTGAGCCAAAAGAAGAAGAAGAAGAATAGTCTAAATAGTTAAAAAATTGAATTTCATGTATTTTGGTGGTAGCAATATTCCGATTAATATTC…
DNA_Plate_8_F8	Mali_A	619	511	1772	0.452212	AAAATTTGACAAAAGCAAGGCTAAGAAAAGGTTAAGCACCTGCAAAACAATGTCATGTAAAAACGATCTTGGTCCATGTTAATTTGCATTACTTACGACAAAATTTCCTATCACTACAGTGGCCAAGAAAAATGGTATGCAGGATACATCACCGACAAGCATACAATCCCACATTGATTCAATCCATTCTCCGCATAGCACACGGAACACAATCATGAAGGAATGCATGAAATCTGTAAAATTCCATCTTGGCAGAT/ AAAATTTGACAAAAGCAAGGCTAAGAAAAGGTTAAGCACCTGCAAAACAATGTCATGTAAAAACGATCTTGGTCCATGTTAATTTGCATTACTTACGACTAAATTTCCTATCACTACAGTGGCCAAGAAAAATGGTATGC…		x				941	ATTTTACTCCACTCAGAATTTAATGCATTGTTCACGCTGAACAATAGCGGTTAGCTGAGAATAATAAGGAACTGCATTTAATTCATTATTTTAGGATGTTTAATAGTCTCAAGTCTCAAAATGGGCCGGTCTCGTAGTACAGTCGTCTACTCGTACGACTTAACAACATGCCTGTCATGGGTTCAATCCCCAAATAGACCGCGCCGCCATACGTAGGACTGACTATCCTGCTATGGGGGGGAATCAATTAGTCACTGAAAGCCAAGCCCACAAGTGGTTACAGGCAGGCCTTGACCGACATCGGTTGTTGAGCCAAAAGAAGAAGAAGAAGAATAGTCTAAATAGTTAAAAAATTGAATTTCATGTATTTTGGTGGTAGCAATATTCCGATTAATATTC…
DNA_Plate_8_F9	Mali_A	1636		2751	0.0126735	AAAATTTGACAAAAGCAAGGCTAAGAAAAGGTTAAGCACCTGCAAAACAATGTCATGTAAAAACGATCTTGGTCCATGTTAATTTGCATTACTTACGACAAAATTTCCTATCACTACAGTGGCCAAGAAAAATGGTATGCAGGATACATCACCGACAAGCATACAATCCCACATTGATTCAATCCATTCTCCGCATAGCACACGGAACACAATCATGAAGGAATGCATGAAATCTGTAAAATTCCATCTTGGCAGAT		x				1258	ATTTTACTCCACTCAGAATTTAATGCATTGTTCACGCTGAACAATAGCGGTTAGCTGAGAATAATAAGGAACTGCATTTAATTCATTATTTTAGGATGTTTAATAGTCTCAAGTCTCAAAATGGGCCGGTCTCGTAGTACAGTCGTCTACTCGTACGACTTAACAACATGCCTGTCATGGGTTCAATCCCCAAATAGACCGCGCCGCCATACGTAGGACTGACTATCCTGCTATGGGGGGGAATCAATTAGTCACTGAAAGCCAAGCCCACAAGTGGTTACAGACAGGCCTTGACCGACATCGGTTGTTGAGCCAAAAGAAGAAGAAGAAGAATAGTCTAAATAGTTAAAAAATTGAATTTCATGTATTTTGGTGGTAGCAATATTCCGATTAATATTC…
DNA_Plate_8_G10	Mali_A	621		1063	0.0111465	AAAATTTGACAAAAGCAAGGCTAAGAAAAGGTTAAGCACCTGCAAAACAATGTCATGTAAAAACGATCTTGGTCCATGTTAATTTGCATTACTTACGACTAAATTTCCTATCACTACAGTGGCCAAGAAAAATGGTATGCAGGATACATCACCGACAAGCATACAATCCCACATTGATTCAATCCATTCTCCGCATAGCACACGGAACACAATCATGAAGGAATGCATGAAATCTGTAAAATTCCATCTTGGCAGAT		x				889	ATTTTACTCCACTCAGAATTTAATGCATTGTTCACGCTGAACAATAGCGGTTAGCTGAGAATAATAAGGAACTGCATTTAATTCATTATTTTAGGATGTTTAATAGTCTCAAGTCTCAAAATGGGCCGGTCTCGTAGTACAGTCGTCTACTCGTACGACTTAACAACAGGCCTGTCATGGGTTCAATCCCCAAATAGACCGCGCCGCCATACGTAGGACTGACTATCCTGCTATGGGGGGGAATCAATTAGTCACTGAAAGCCAAGCCCACAAGTGGTTACAGACAGGCCTTGACCGACATCGGTTGTTGAGCCAAAAGAAGAAGAAGAAGAATAGTCTAAATAGTTAAAAAATTGAATTTCATGTATTTTGGTGGTAGCAATATTCCGATTAATATTC…
DNA_Plate_8_G11	Mali_A	1413		2316	0.00562984	AAAATTTGACAAAAGCAAGGCTAAGAAAAGGTTAAGCACCTGCAAAACAATGTCATGTAAAAACGATCTTGGTCCATGTTAATTTGCATTACTTACGACAAAATTTCCTATCACTACAGTGGCCAAGAAAAATGGTATGCAGGATACATCACCGACAAGCATACAATCCCACATTGATTCAATCCATTCTCCGCATAGCACACGGAACACAATCATGAAGGAATGCATGAAATCTGTAAAATTCCATCTTGGCAGAT		x				1406	ATTTTACTCCACTCAGAATTTAATGCATTGTTCACGCTGAACAATAGCGGTTAGCTGAGAATAATAAGGAACTGCATTTAATTCATTATTTTAGGATGTTTAATAGTCTCAAGTCTCAAAATGGGCCGGTCTCGTAGTACAGTCGTCTACTCGTACGACTTAACAACAGGCCTGTCATGGGTTCAATCCCCAAATAGACCGCGCCGCCATACGTAGGACTGACTATCCTGCTATGGGGGGGAATCAATTAGTCACTGAAAGCCAAGCCCACAAGTGGTTACAGACAGGCCTTGACCGACATCGGTTGTTGAGCCAAAAGAAGAAGAAGAAGAATAGTCTAAATAGTTAAAAAATTGAATTTCATGTATTTTGGTGGTAGCAATATTCCGATTAATATTC…
DNA_Plate_8_G12	Mali_B					CGGCGGCCGAGGCTCTGCTGGCGGTCAGCCTGGGCCGGGTGCAGGGGCTCAGCCTGGCAGCGCTGTTGACCGAGGACGACGGCATGGGAGACGTGCTGGCCAAGGCGCGCGACGACCAGCATCC/ AAAATTTGACAAAAGCAAGGCTAAGAAAAGGTTAAGCACCTGCAAAACAATGTCATGTAAAAACGATCTTGGTCCATGTTAATTTGCATTACTTACGACTAAATTTCCTATCACTACAGTGGCCAAGAAAAATGGTATGCAGGATACATCACCGACAAGCATACAATCCCACATTGATTCAATCCATTCTCCGCATAGCACACGGAACACAATCATGAAGGAATGCATGAAATCTGTAAAATTCCATCTTGGCAGAT
DNA_Plate_8_G1	Mali_A	1716		2819	0.00866551	AAAATTTGACAAAAGCAAGGCTAAGAAAAGGTTAAGCACCTGCAAAACAATGTCATGTAAAAACGATCTTGGTCCATGTTAATTTGCATTACTTACGACAAAATTTCCTATCACTACAGTGGCCAAGAAAAATGGTATGCAGGATACATCACCGACAAGCATACAATCCCACATTGATTCAATCCATTCTCCGCATAGCACACGGAACACAATCATGAAGGAATGCATGAAATCTGTAAAATTCCATCTTGGCAGAT		x				1558	ATTTTACTCCACTCAGAATTTAATGCATTGTTCACGCTGAACAATAGCGGTTAGCTGAGAATAATAAGGAACTGCATTTAATTCATTATTTTAGGATGTTTAATAGTCTCAAGTCTCAAAATGGGCCGGTCTCGTAGTACAGTCGTCTACTCGTACGACTTAACAACATGCCTGTCATGGGTTCAATCCCCAAATAGACCGCGCCGCCATACGTAGGACTGACTATCCTGCTATGGGGGGGAATCAATTAGTCACTGAAAGCCAAGCCCACAAGTGGTTACAGACAGGCCTTGACCGACATCGGTTGTTGAGCCAAAAGAAGAAGAAGAAGAATAGTCTAAATAGTTAAAAAATTGAATTTCATGTATTTTGGTGGTAGCAATATTCCGATTAATATTC…
DNA_Plate_8_G2	Mali_B	334		703	0.0747922	AAAATTTGACAAAAGCAAGGCTAAGAAAAGGTTAAGCACCTGCAAAACAATGTCATGTAAAAACGATCTTGGTCCATGTTAATTTGCATTACTTACGACAAAATTTCCTATCACTACAGTGGCCAAGAAAAATGGTATGCAGGATACATCACCGACAAGCATACAATCCCACATTGATTCAATCCATTCTCCGCATAGCACACGGAACACAATCATGAAGGAATGCATGAAATCTGTAAAATTCCATCTTGGCAGAT		x				292	ATTTTACTCCACTCAGAATTTAATGCATTGTTCACGCTGAACAATAGCGGTTAGCTGAGAATAATAAGGAACTGCATTTAATTCATTATTTTAGGATGTTTAATAGTCTCAAGTCTCAAAATGGGCCGGTCTCGTAGTACAGTCGTCTACTCGTACGACTTAACAACAGGCCTGTCATGGGTTCAATCCCCAAATAGACCGCGCCGCCATACGTAGGACTGACTATCCTGCTATGGGGGGGAATCAATTAGTCACTGAAAGCCAAGCCCACAAGTGGTTACAGACAGGCCTTGACCGACATCGGTTGTTGAGCCAAAAGAAGAAGAAGAAGAATAGTCTAAATAGTTAAAAAATTGAATTTCATGTATTTTGGTGGTAGCAATATTCCGATTAATATTC…
DNA_Plate_8_G3	H2O
DNA_Plate_8_G4	H2O
DNA_Plate_8_G5	Mali_A	1286		2117	0.00618238	AAAATTTGACAAAAGCAAGGCTAAGAAAAGGTTAAGCACCTGCAAAACAATGTCATGTAAAAACGATCTTGGTCCATGTTAATTTGCATTACTTACGACAAAATTTCCTATCACTACAGTGGCCAAGAAAAATGGTATGCAGGATACATCACCGACAAGCATACAATCCCACATTGATTCAATCCATTCTCCGCATAGCACACGGAACACAATCATGAAGGAATGCATGAAATCTGTAAAATTCCATCTTGGCAGAT		x				1582	ATTTTACTCCACTCAGAATTTAATGCATTGTTCACGCTGAACAATAGCGGTTAGCTGAGAATAATAAGGAACTGCATTTAATTCATTATTTTAGGATGTTTAATAGTCTCAAGTCTCAAAATGGGCCGGTCTCGTAGTACAGTCGTCTACTCGTACGACTTAACAACAGGCCTGTCATGGGTTCAATCCCCAAATAGACCGCGCCGCCATACGTAGGACTGACTATCCTGCTATGGGGGGGAATCAATTAGTCACTGAAAGCCAAGCCCACAAGTGGTTACAGACAGGCCTTGACCGACATCGGTTGTTGAGCCAAAAGAAGAAGAAGAAGAATAGTCTAAATAGTTAAAAAATTGAATTTCATGTATTTTGGTGGTAGCAATATTCCGATTAATATTC…
DNA_Plate_8_G6	Mali_A	169	159	556	0.484756	AAAATTTGACAAAAGCAAGGCTAAGAAAAGGTTAAGCACCTGCAAAACAATGTCATGTAAAAACGATCTTGGTCCATGTTAATTTGCATTACTTACGACTAAATTTCCTATCACTACAGTGGCCAAGAAAAATGGTATGCAGGATACATCACCGACAAGCATACAATCCCACATTGATTCAATCCATTCTCCGCATAGCACACGGAACACAATCATGAAGGAATGCATGAAATCTGTAAAATTCCATCTTGGCAGAT/ AAAATTTGACAAAAGCAAGGCTAAGAAAAGGTTAAGCACCTGCAAAACAATGTCATGTAAAAACGATCTTGGTCCATGTTAATTTGCATTACTTACGACAAAATTTCCTATCACTACAGTGGCCAAGAAAAATGGTATGC…		x				869	ATTTTACTCCACTCAGAATTTAATGCATTGTTCACGCTGAACAATAGCGGTTAGCTGAGAATAATAAGGAACTGCATTTAATTCATTATTTTAGGATGTTTAATAGTCTCAAGTCTCAAAATGGGCCGGTCTCGTAGTACAGTCGTCTACTCGTACGACTTAACAACAGGCCTGTCATGGGTTCAATCCCCAAATAGACCGCGCCGCCATACGTAGGACTGACTATCCTGCTATGGGGGGGAATCAATTAGTCACTGAAAGCCAAGCCCACAAGTGGTTACAGACAGGCCTTGACCGACATCGGTTGTTGAGCCAAAAGAAGAAGAAGAAGAATAGTCTAAATAGTTAAAAAATTGAATTTCATGTATTTTGGTGGTAGCAATATTCCGATTAATATTC…
DNA_Plate_8_G7	Mali_A	1264		2134	0.00706991	AAAATTTGACAAAAGCAAGGCTAAGAAAAGGTTAAGCACCTGCAAAACAATGTCATGTAAAAACGATCTTGGTCCATGTTAATTTGCATTACTTACGACAAAATTTCCTATCACTACAGTGGCCAAGAAAAATGGTATGCAGGATACATCACCGACAAGCATACAATCCCACATTGATTCAATCCATTCTCCGCATAGCACACGGAACACAATCATGAAGGAATGCATGAAATCTGTAAAATTCCATCTTGGCAGAT		x				1066	ATTTTACTCCACTCAGAATTTAATGCATTGTTCACGCTGAACAATAGCGGTTAGCTGAGAATAATAAGGAACTGCATTTAATTCATTATTTTAGGATGTTTAATAGTCTCAAGTCTCAAAATGGGCCGGTCTCGTAGTACAGTCGTCTACTCGTACGACTTAACAACAGGCCTGTCATGGGTTCAATCCCCAAATAGACCGCGCCGCCATACGTAGGACTGACTATCCTGCTATGGGGGGGAATCAATTAGTCACTGAAAGCCAAGCCCACAAGTGGTTACAGACAGGCCTTGACCGACATCGGTTGTTGAGCCAAAAGAAGAAGAAGAAGAATAGTCTAAATAGTTAAAAAATTGAATTTCATGTATTTTGGTGGTAGCAATATTCCGATTAATATTC…
DNA_Plate_8_G8	Mali_A	980		1564	0.0070922	AAAATTTGACAAAAGCAAGGCTAAGAAAAGGTTAAGCACCTGCAAAACAATGTCATGTAAAAACGATCTTGGTCCATGTTAATTTGCATTACTTACGACTAAATTTCCTATCACTACAGTGGCCAAGAAAAATGGTATGCAGGATACATCACCGACAAGCATACAATCCCACATTGATTCAATCCATTCTCCGCATAGCACACGGAACACAATCATGAAGGAATGCATGAAATCTGTAAAATTCCATCTTGGCAGAT				x		4243	ATTTCGCTCCACTAAGAATTTTATGCATTGTTCACGCTGAACAATAGCGGTTAGCTGGGAATGATAAGGATGTCTAATAGTCTCAATAGATGAAAAATTGAATTTCATGTATTTTGGTGGTAGCAATATTCCGATTAATATTCAATGAAATGTAGCGAATGTACAACATTTCACGTTCACTT
DNA_Plate_8_G9	H2O
DNA_Plate_8_H10	Mali_B	80		131	0.0361446	AAAATTTGACAAAAGCAAGGCTAAGAAAAGGTTAAGCACCTGCAAAACAATGTCATGTAAAAACGATCTTGGTCCATGTTAATTTGCATTACTTACGACTAAATTTCCTATCACTACAGTGGCCAAGAAAAATGGTATGCAGGATACATCACCGACAAGCATACAATCCCACATTGATTCAATCCATTCTCCGCATAGCACACGGAACACAATCATGAAGGAATGCATGAAATCTGTAAAATTCCATCTTGGCAGAT
DNA_Plate_8_H11	Mali_B	515	507	1647	0.496086	AAAATTTGACAAAAGCAAGGCTAAGAAAAGGTTAAGCACCTGCAAAACAATGTCATGTAAAAACGATCTTGGTCCATGTTAATTTGCATTACTTACGACAAAATTTCCTATCACTACAGTGGCCAAGAAAAATGGTATGCAGGATACATCACCGACAAGCATACAATCCCACATTGATTCAATCCATTCTCCGCATAGCACACGGAACACAATCATGAAGGAATGCATGAAATCTGTAAAATTCCATCTTGGCAGAT/ AAAATTTGACAAAAGCAAGGCTAAGAAAAGGTTAAGCACCTGCAAAACAATGTCATGTAAAAACGATCTTGGTCCATGTTAATTTGCATTACTTACGACTAAATTTCCTATCACTACAGTGGCCAAGAAAAATGGTATGC…		x				441	ATTTTACTCCACTCAGAATTTAATGCATTGTTCACGCTGAACAATAGCGGTTAGCTGAGAATAATAAGGAACTGCATTTAATTCATTATTTTAGGATGTTTAATAGTCTCAAGTCTCAAAATGGGCCGGTCTCGTAGTACAGTCGTCTACTCGTACGACTTAACAACAGGCCTGTCATGGGTTCAATCCCCAAATAGACCGCGCCGCCATACGTAGGACTGACTATCCTGCTATGGGGGGGAATCAATTAGTCACTGAAAGCCAAGCCCACAAGTGGTTACAGACAGGCCTTGACCGACATCGGTTGTTGAGCCAAAAGAAGAAGAAGAAGAATAGTCTAAATAGTTAAAAAATTGAATTTCATGTATTTTGGTGGTAGCAATATTCCGATTAATATTC…
DNA_Plate_8_H12	Mali_A	451	411	1314	0.476798	AAAATTTGACAAAAGCAAGGCTAAGAAAAGGTTAAGCACCTGCAAAACAATGTCATGTAAAAACGATCTTGGTCCATGTTAATTTGCATTACTTACGACAAAATTTCCTATCACTACAGTGGCCAAGAAAAATGGTATGCAGGATACATCACCGACAAGCATACAATCCCACATTGATTCAATCCATTCTCCGCATAGCACACGGAACACAATCATGAAGGAATGCATGAAATCTGTAAAATTCCATCTTGGCAGAT/ AAAATTTGACAAAAGCAAGGCTAAGAAAAGGTTAAGCACCTGCAAAACAATGTCATGTAAAAACGATCTTGGTCCATGTTAATTTGCATTACTTACGACTAAATTTCCTATCACTACAGTGGCCAAGAAAAATGGTATGC…
DNA_Plate_8_H1	Mali_B	73		196	0.429688	AAAATTTGACAAAAGCAAGGCTAAGAAAAGGTTAAGCACCTGCAAAACAATGTCATGTAAAAACGATCTTGGTCCATGTTAATTTGCATTACTTACGACAAAATTTCCTATCACTACAGTGGCCAAGAAAAATGGTATGCAGGATACATCACCGACAAGCATACAATCCCACATTGATTCAATCCATTCTCCGCATAGCACACGGAACACAATCATGAAGGAATGCATGAAATCTGTAAAATTCCATCTTGGCAGAT/ TGTCAAAGAGGTGAGAATGCTCAGAGAAAAGTTAGCGAAGTGGAAGAAGATTGCCAGTGATTCTGAAGAGGGGTGTGATTATTATTGGGAAGAATACATGCGGCTCAAAGACAGATTGGATGCTATACGGAAAATTGTAT…
DNA_Plate_8_H2	Mali_A	1725		2731	0.00862069	AAAATTTGACAAAAGCAAGGCTAAGAAAAGGTTAAGCACCTGCAAAACAATGTCATGTAAAAACGATCTTGGTCCATGTTAATTTGCATTACTTACGACAAAATTTCCTATCACTACAGTGGCCAAGAAAAATGGTATGCAGGATACATCACCGACAAGCATACAATCCCACATTGATTCAATCCATTCTCCGCATAGCACACGGAACACAATCATGAAGGAATGCATGAAATCTGTAAAATTCCATCTTGGCAGAT		x				1045	ATTTTACTCCACTCAGAATTTAATGCATTGTTCACGCTGAACAATAGCGGTTAGCTGAGAATAATAAGGAACTGCATTTAATTCATTATTTTAGGATGTTTAATAGTCTCAAGTCTCAAAATGGGCCGGTCTCGTAGTACAGTCGTCTACTCGTACGACTTAACAACAGGCCTGTCATGGGTTCAATCCCCAAATAGACCGCGCCGCCATACGTAGGACTGACTATCCTGCTATGGGGGGGAATCAATTAGTCACTGAAAGCCAAGCCCACAAGTGGTTACAGACAGGCCTTGACCGACATCGGTTGTTGAGCCAAAAGAAGAAGAAGAAGAATAGTCTAAATAGTTAAAAAATTGAATTTCATGTATTTTGGTGGTAGCAATATTCCGATTAATATTC…
DNA_Plate_8_H3	Mali_B	681		1151	0.0285307	AAAATTTGACAAAAGCAAGGCTAAGAAAAGGTTAAGCACCTGCAAAACAATGTCATGTAAAAACGATCTTGGTCCATGTTAATTTGCATTACTTACGACAAAATTTCCTATCACTACAGTGGCCAAGAAAAATGGTATGCAGGATACATCACCGACAAGCATACAATCCCACATTGATTCAATCCATTCTCCGCATAGCACACGGAACACAATCATGAAGGAATGCATGAAATCTGTAAAATTCCATCTTGGCAGAT
DNA_Plate_8_H4	Mali_B
DNA_Plate_8_H5	Mali_A	110	91	307	0.452736	AAAATTTGACAAAAGCAAGGCTAAGAAAAGGTTAAGCACCTGCAAAACAATGTCATGTAAAAACGATCTTGGTCCATGTTAATTTGCATTACTTACGACTAAATTTCCTATCACTACAGTGGCCAAGAAAAATGGTATGCAGGATACATCACCGACAAGCATACAATCCCACATTGATTCAATCCATTCTCCGCATAGCACACGGAACACAATCATGAAGGAATGCATGAAATCTGTAAAATTCCATCTTGGCAGAT/ AAAATTTGATAAAAGCAAGGCTAAGAAAAGGTTAAGCACCTGCAAAACAATGTCATGTAAAAACGATCTTGGTCCATGTTAATTTGCATTACTTACGACTAAATTTCCTATCACTACAGTGGCCAAGAAAAATGGTATGC…				x		784	ATTTCGCTCCACTAAGAATTTTATGCATTGTTCACGCTGAACAATAGCGGTTAGCTGGGAATGATAAGGATGTCTAATAGTCTCAATAGATGAAAAATTGAATTTCATGTATTTTGGTGGTAGCAATATTCCGATTAATATTCAATGAAATGTAGCGAATGTACAACATTTCACGTTCACTT
DNA_Plate_8_H6	Mali_B	202		407	0.110132	AAAATTTGACAAAAGCAAGGCTAAGAAAAGGTTAAGCACCTGCAAAACAATGTCATGTAAAAACGATCTTGGTCCATGTTAATTTGCATTACTTACGACAAAATTTCCTATCACTACAGTGGCCAAGAAAAATGGTATGCAGGATACATCACCGACAAGCATACAATCCCACATTGATTCAATCCATTCTCCGCATAGCACACGGAACACAATCATGAAGGAATGCATGAAATCTGTAAAATTCCATCTTGGCAGAT
DNA_Plate_8_H7	Mali_B	294		486	0.02	AAAATTTGACAAAAGCAAGGCTAAGAAAAGGTTAAGCACCTGCAAAACAATGTCATGTAAAAACGATCTTGGTCCATGTTAATTTGCATTACTTACGACAAAATTTCCTATCACTACAGTGGCCAAGAAAAATGGTATGCAGGATACATCACCGACAAGCATACAATCCCACATTGATTCAATCCATTCTCCGCATAGCACACGGAACACAATCATGAAGGAATGCATGAAATCTGTAAAATTCCATCTTGGCAGAT
DNA_Plate_8_H8	H2O
DNA_Plate_8_H9	Mali_B	209	204	738	0.493947	AAAATTTGACAAAAGCAAGGCTAAGAAAAGGTTAAGCACCTGCAAAACAATGTCATGTAAAAACGATCTTGGTCCATGTTAATTTGCATTACTTACGACAAAATTTCCTATCACTACAGTGGCCAAGAAAAATGGTATGCAGGATACATCACCGACAAGCATACAATCCCACATTGATTCAATCCATTCTCCGCATAGCACACGGAACACAATCATGAAGGAATGCATGAAATCTGTAAAATTCCATCTTGGCAGAT/ AAAATTTGACAAAAGCAAGGCTAAGAAAAGGTTAAGCACCTGCAAAACAATGTCATGTAAAAACGATCTTGGTCCATGTTAATTTGCATTACTTACGACTAAATTTCCTATCACTACAGTGGCCAAGAAAAATGGTATGC…
