# Supplementary material for: Relative contributions of various endogenous and exogenous factors to the mosquito microbiota
Source: Parasit Vectors. 2020 Dec 10;13:619. doi: 10.1186/s13071-020-04491-7 (PMC7726613; doi:10.1186/s13071-020-04491-7)
Supplement: Supplementary file 12 — Additional file 12: Table S6: Eukaryotic parasite and virus identification. Table shows the primer name, sample name, collection site, mosquito species, and taxonomic information per sequence identified. Table also gives, for each sequence, the frequency per sample (count), percentage match to NCBI database (% Identity), length of sequence (in bp), and length of the match (in bp) to NCBI sequence [file 13071_2020_4491_MOESM12_ESM.xls]

## Sheet: Additional file 11 Table S5 
Mammal	# of samples detected	% Identity	Average # of reads
Human	126	100	2038
Cow	14	100	1409
Sheep	2	100	1065
