# Supplementary material for: Relative contributions of various endogenous and exogenous factors to the mosquito microbiota
Source: Parasit Vectors. 2020 Dec 10;13:619. doi: 10.1186/s13071-020-04491-7 (PMC7726613; doi:10.1186/s13071-020-04491-7)
Supplement: Supplementary file 13 — Additional file 13: Figure S7: PCoA plot showing the dissimilarity between the microbial composition of individual mosquitoes based on Bray-Curtis dissimilarity metric for An. gambiae mosquitoes only, from sites in Guinea (A) and all Anopheles mosquitoes identified in Boffa, Guinea (B). Each dot represents the bacterial composition of a single mosquito. The numbers in brackets near the axes indicate the proportion of the variance explained by the PC 1 and 2. [file 13071_2020_4491_MOESM13_ESM.xls]

## Sheet: Additional file 12 Table S6 
Primer	Sample	Site	Mosquito species	species	kingdom	phylum	class	order	family	count	% Identity	maxAlignLen	minSeqLength	Sequence
Apicomp18S_365-613	DNA_Plate_1_A1	Kankan_Pyrethre_17	An. gambiae s.s.	Theileria mutans/Theileria sp. strain MSD/Theileria sp. B15a	NA	Apicomplexa	Aconoidasida	NA	Theileriidae	10	100	203	202	GGGGTTTAGGTTCCCATCATTCCAATTACAAGGCGTTGAGCCCCGTATTGTTATTTCTTGTCACTACCTCCCTGTGTCAGGATTGGGTAATTTGCGCGCCTGCTGCCTTCCTTAGATGTGGTAGCCGTTTCTCAGGCTCCCTCTCCGGAATCGAACCCTAATTCCCCGTTACCCGTCGTTGCCCCGGTAGGCCAATACCCTA
Apicomp18S_365-613	DNA_Plate_1_A9	Dabola_Aout_CAH_17	An. gambiae s.s.	Theileria sp./Theileria sp. KS-2015/Theileria sp. MRA-2014	NA	Apicomplexa	Aconoidasida	NA	Theileriidae	45	99.505	202	202	GGGGTGTAAGTTCCCATCATTCCAATTACAAGACATAAAGCCCCGTATTGTTATTTCTTGTCACTACCTCCCTGTGTCAGGATTGGGCAATTTGCGCGCCTGCTGCCTTCCTTAGATGTGGTAGCCGTTTCTCAGGCTCCCTCTCCGGAATCGAACCCTAATTCCCCGTTACCCGTCGTTGCCCCGGTAGGCCAATACCCTA
Apicomp18S_365-613	DNA_Plate_1_F10	Kankan_Pyrethre_17	An. gambiae s.s.	Theileria ovis/Theileria sp. OT3/Theileria sp. Sola/Theileria annulata/Theileria orientalis/Theileria cervi/Theileria sp. G164/Theileria velifera/Theileria buffeli/Theileria sp. YZ-2016a/Theileria sp. KCS-2015/Theileria orientalis strain Shintoku/Theileria capreoli/Theileria sp. JW-2014/Theileria sp. RMP-2013/Theileria sp. NG-2012b/Theileria cf. sinensis MC-2012/Theileria cf. buffeli MC-2012/Thei…	NA	Apicomplexa	Aconoidasida	NA	Theileriidae	43	100	203	203	GAGGTTTAAATTCCCATCATTCCAATTACAAGACATTAAGCCCCGTATTGTTATTTCTTGTCACTACCTCCCTGTGTCAGGATTGGGTAATTTGCGCGCCTGCTGCCTTCCTTAGATGTGGTAGCCGTTTCTCAGGCTCCCTCTCCGGAATCGAACCCTAATTCCCCGTTACCCGTCGTTGCCCCGGTAGGCCAATACCCTA
Apicomp18S_365-613	DNA_Plate_1_F10	Kankan_Pyrethre_17	An. gambiae s.s.	Theileria mutans/Theileria sp. strain MSD/Theileria sp. B15a	NA	Apicomplexa	Aconoidasida	NA	Theileriidae	17	100	203	202	GGGGTTTAGGTTCCCATCATTCCAATTACAAGGCGTTGAGCCCCGTATTGTTATTTCTTGTCACTACCTCCCTGTGTCAGGATTGGGTAATTTGCGCGCCTGCTGCCTTCCTTAGATGTGGTAGCCGTTTCTCAGGCTCCCTCTCCGGAATCGAACCCTAATTCCCCGTTACCCGTCGTTGCCCCGGTAGGCCAATACCCTA
Apicomp18S_365-613	DNA_Plate_1_G1	Kankan_Pyrethre_17	An. gambiae s.s.	Theileria mutans/Theileria sp. strain MSD/Theileria sp. B15a	NA	Apicomplexa	Aconoidasida	NA	Theileriidae	206	100	224	202	AGGGGTTTAGGTTCCCATCATTCCAATTACAAGGCGTTGAGCCCCGTATTGTTATTTCTTGTCACTACCTCCCTGTGTCAGGATTGGGTAATTTGCGCGCCTGCTGCCTTCCTTAGATGTGGTAGCCGTTTCTCAGGCTCCCTCTCCGGAATCGAACCCTAATTCCCCGTTACCCGTCGTTGCCCCGGTAGGCCAATACCCTA
Apicomp18S_365-613	DNA_Plate_2_A9	Boffa_CAH_17	An. melas	Theileria ovis/Theileria sp. OT3/Theileria sp. Sola/Theileria annulata/Theileria orientalis/Theileria cervi/Theileria sp. G164/Theileria velifera/Theileria buffeli/Theileria sp. YZ-2016a/Theileria sp. KCS-2015/Theileria orientalis strain Shintoku/Theileria capreoli/Theileria sp. JW-2014/Theileria sp. RMP-2013/Theileria sp. NG-2012b/Theileria cf. sinensis MC-2012/Theileria cf. buffeli MC-2012/Thei…	NA	Apicomplexa	Aconoidasida	NA	Theileriidae	16	100	202	202	GAGGTTTAAATTCCCATCATTCCAATTACAAGACATTAAGCCCCGTATTGTTATTTCTTGTCACTACCTCCCTGTGTCAGGATTGGGTAATTTGCGCGCCTGCTGCCTTCCTTAGATGTGGTAGCCGTTTCTCAGGCTCCCTCTCCGGAATCGAACCCTAATTCCCCGTTACCCGTCGTTGCCCCGGTAGGCCAATACCCTA
Apicomp18S_365-613	DNA_Plate_2_G3	Mamou_CAH_16	An. gambiae s.s.	Theileria annulata/Theileria parva/Theileria lestoquardi/Theileria sp. OT3/Theileria sp. KS-2015/Theileria sp. MNM-2014a/Theileria sp. RMP-2013/Theileria sp. NG-2012b/Theileria sp. ex Syncerus caffer MCO-2011/Theileria sp. PD220-SE/Theileria sp. PG740-SE	NA	Apicomplexa	Aconoidasida	NA	Theileriidae	1165	100	224	201	GAGGTTTAAATTCCCATCATTCCAATTACAAGACTTTAAGCCCCGTATTGTTATTTCTTGTCACTACCTCCCTGTGTCAGGATTGGGTAATTTGCGCGCCTGCTGCCTTCCTTAGATGTGGTAGCCGTTTCTCAGGCTCCCTCTCCGGAATCGAACCCTAATTCCCCGTTACCCGTCGTTGCCCCGGTAGGCCAATACCCTA
Apicomp18S_365-613	DNA_Plate_2_G3	Mamou_CAH_16	An. gambiae s.s.	Theileria annulata	NA	Apicomplexa	Aconoidasida	NA	Theileriidae	104	100	224	202	GGAGGTTTAAATTCCCATCATTCCAATTACAAGACTTTAAGCCCCGTATTGTTATTTCTTGTCACTACCTCCCTGTGTCAGGATTGGGTAATTTGCGCGCCTGCTGCCTTCCTTAGATGTGGTAGCCGTTTCTCAGGCTCCCTCTCCGGAATCGAACCCTAATTCCCCGTTACCCGTCGTTGCCCCGGTAGGCCAATACCCTA
Apicomp18S_365-613	DNA_Plate_2_G3	Mamou_CAH_16	An. gambiae s.s.	Theileria annulata/Theileria parva/Theileria lestoquardi/Theileria sp. OT3/Theileria ovis/Theileria sp. KS-2015/Theileria sp. MNM-2014a/Theileria sp. RMP-2013/Theileria sp. NG-2012b/Theileria sp. ex Syncerus caffer MCO-2011/Theileria sp. PD220-SE/Theileria sp. PG740-SE	NA	Apicomplexa	Aconoidasida	NA	Theileriidae	21	99.5516	224	202	AGAGGTTTAAATTCCCATCATTCCAATTACAAGACTTTAAGCCCCGTATTGTTATTTCTTGTCACTACCTCCCTGTGTCAGGATTGGGTAATTTGCGCGCCTGCTGCCTTCCTTAGATGTGGTAGCCGTTTCTCAGGCTCCCTCTCCGGAATCGAACCCTAATTCCCCGTTACCCGTCGTTGCCCCGGTAGGCCAATACCCTA
Apicomp18S_365-613	DNA_Plate_2_G3	Mamou_CAH_16	An. gambiae s.s.	Theileria parva	NA	Apicomplexa	Aconoidasida	NA	Theileriidae	14	100	410	410	TGAGCACTCTAATTTTCTCAAAGTAAACATCCAGACAAAGCGAACTCCGTCCGAAATAAGCCACATGCAGAGACCCCGAAGGGACACAGCGATGCAGCAGAAATTCAACTACGAGCTTTTTAACTGCAACAATTTTAATATACGCTATTGGAGCTGGAATTACCGCGGCTGCTGGCACCAGACTTGCCCTCCAATTGATACTCTGGAAGAGGTTTAAATTCCCATCATTCCAATTACAAGACTTTAAGCCCCGTATTGTTATTTCTTGTCACTACCTCCCTGTGTCAGGATTGGGTAATTTGCGCGCCTGCTGCCTTCCTTAGATGTGGTAGCCGTTTCTCAGGCTCCCTCTCCGGAATCGAACCCTAATTCCCCGTTACCCGTCGTTGCCCCGGTAGG…
Apicomp18S_365-613	DNA_Plate_2_H9	Kankan_Pyrethre_17	An. gambiae s.s.	Theileria ovis/Theileria sp. OT3/Theileria sp. Sola/Theileria annulata/Theileria orientalis/Theileria cervi/Theileria sp. G164/Theileria velifera/Theileria buffeli/Theileria sp. YZ-2016a/Theileria sp. KCS-2015/Theileria orientalis strain Shintoku/Theileria capreoli/Theileria sp. JW-2014/Theileria sp. RMP-2013/Theileria sp. NG-2012b/Theileria cf. sinensis MC-2012/Theileria cf. buffeli MC-2012/Thei…	NA	Apicomplexa	Aconoidasida	NA	Theileriidae	2046	100	224	201	GAGGTTTAAATTCCCATCATTCCAATTACAAGACATTAAGCCCCGTATTGTTATTTCTTGTCACTACCTCCCTGTGTCAGGATTGGGTAATTTGCGCGCCTGCTGCCTTCCTTAGATGTGGTAGCCGTTTCTCAGGCTCCCTCTCCGGAATCGAACCCTAATTCCCCGTTACCCGTCGTTGCCCCGGTAGGCCAATACCCTA
Apicomp18S_365-613	DNA_Plate_2_H9	Kankan_Pyrethre_17	An. gambiae s.s.	Theileria mutans/Theileria sp. strain MSD/Theileria sp. B15a	NA	Apicomplexa	Aconoidasida	NA	Theileriidae	315	100	224	202	GGGGTTTAGGTTCCCATCATTCCAATTACAAGGCGTTGAGCCCCGTATTGTTATTTCTTGTCACTACCTCCCTGTGTCAGGATTGGGTAATTTGCGCGCCTGCTGCCTTCCTTAGATGTGGTAGCCGTTTCTCAGGCTCCCTCTCCGGAATCGAACCCTAATTCCCCGTTACCCGTCGTTGCCCCGGTAGGCCAATACCCTA
Apicomp18S_365-613	DNA_Plate_2_H9	Kankan_Pyrethre_17	An. gambiae s.s.	Theileria sp. NG-2012b/Theileria sp. giraffe 30	NA	Apicomplexa	Aconoidasida	NA	Theileriidae	234	100	203	203	GGAGGTTTAAATTCCCATCATTCCAATTACAAGACATTAAGCCCCGTATTGTTATTTCTTGTCACTACCTCCCTGTGTCAGGATTGGGTAATTTGCGCGCCTGCTGCCTTCCTTAGATGTGGTAGCCGTTTCTCAGGCTCCCTCTCCGGAATCGAACCCTAATTCCCCGTTACCCGTCGTTGCCCCGGTAGGCCAATACCCTA
Apicomp18S_365-613	DNA_Plate_2_H9	Kankan_Pyrethre_17	An. gambiae s.s.	Theileria ovis	NA	Apicomplexa	Aconoidasida	NA	Theileriidae	81	100	224	202	CCTTCCAATTGTTACTCTGGGAGAGGTTTAAATTCCCATCATTCCAATTACAAGACATTAAGCCCCGTATTGTTATTTCTTGTCACTACCTCCCTGTGTCAGGATTGGGTAATTTGCGCGCCTGCTGCCTTCCTTAGATGTGGTAGCCGTTTCTCAGGCTCCCTCTCCGGAATCGAACCCTAATTCCCCGTTACCCGTCGTTGCCCCGGTAGGCCAATACCCTA
Apicomp18S_365-613	DNA_Plate_2_H9	Kankan_Pyrethre_17	An. gambiae s.s.	Theileria ovis/Theileria sp. NG-2012b/Theileria sp. giraffe 30	NA	Apicomplexa	Aconoidasida	NA	Theileriidae	79	99.5495	224	222	CCTTCCAATTGTTACTCTGGGGAGGTTTAAATTCCCATCATTCCAATTACAAGACATTAAGCCCCGTATTGTTATTTCTTGTCACTACCTCCCTGTGTCAGGATTGGGTAATTTGCGCGCCTGCTGCCTTCCTTAGATGTGGTAGCCGTTTCTCAGGCTCCCTCTCCGGAATCGAACCCTAATTCCCCGTTACCCGTCGTTGCCCCGGTAGGCCAATACCCTA
Apicomp18S_365-613	DNA_Plate_2_H9	Kankan_Pyrethre_17	An. gambiae s.s.	Theileria ovis/Theileria sp. OT3/Theileria sp. Sola/Theileria annulata/Theileria orientalis/Theileria cervi/Theileria sp. G164/Theileria velifera/Theileria buffeli/Theileria sp. YZ-2016a/Theileria sp. KCS-2015/Theileria orientalis strain Shintoku/Theileria sp. JW-2014/Theileria capreoli/Theileria sp. RMP-2013/Theileria sp. NG-2012b/Theileria cf. sinensis MC-2012/Theileria cf. buffeli MC-2012/Thei…	NA	Apicomplexa	Aconoidasida	NA	Theileriidae	47	99.5495	222	221	GAGGTTTAAATTCCCATCATTCCAATTACAAGACATTAAGCCCCGTATTGTTATTTCTTGTCACTACCTCCCTGTGTCAGGATTGGGTAATTTGCGCGCCTGCTGCCTTCCTTAGATGTGGTAGCCGTTTCTCAGGCTCCCTCTCCGGAATCGAACCCTAATTCCCCGTTACCCGTCGTTGCCCCGGTAGGCCAATACCCTA
Apicomp18S_365-613	DNA_Plate_2_H9	Kankan_Pyrethre_17	An. gambiae s.s.	Theileria ovis/Theileria sp. OT3/Theileria sp. Sola/Theileria annulata/Theileria orientalis/Theileria cervi/Theileria sp. G164/Theileria velifera/Theileria buffeli/Theileria sp. YZ-2016a/Theileria sp. KCS-2015/Theileria orientalis strain Shintoku/Theileria capreoli/Theileria sp. JW-2014/Theileria sp. RMP-2013/Theileria sp. NG-2012b/Theileria cf. sinensis MC-2012/Theileria cf. buffeli MC-2012/Thei…	NA	Apicomplexa	Aconoidasida	NA	Theileriidae	21	99.505	202	202	GAGGTTTAAATTCCCATCATTCCAATTACAAGACATTAAGCCCCGTATTGTTATTTCTTGTCACTACCTCCCTGTGTCAGGATTGGGTAATTTGCGCGCCTGCTGCCTTCCTTAGATGTGGTAGCCGTTTCTCAGGCTCCCTCTCCGGAATCGAACCCTAATTCCCCGTTACCCGTCGTTGCCCCGGTAGGCCAATACCCTA
Apicomp18S_365-613	DNA_Plate_2_H9	Kankan_Pyrethre_17	An. gambiae s.s.	Theileria sp. NG-2012b	NA	Apicomplexa	Aconoidasida	NA	Theileriidae	20	100	203	202	GGAGGTTTAAATTCCCATCATTCCAATTACAAGACATTAAGCCCCGTATTGTTATTTCTTGTCACTACCTCCCTGTGTCAGGATTGGGTAATTTGCGCGCCTGCTGCCTTCCTTAGATGTGGTAGCCGTTTCTCAGGCTCCCTCTCCGGAATCGAACCCTAATTCCCCGTTACCCGTCGTTGCCCCGGTAGGCCAATACCCTA
Apicomp18S_365-613	DNA_Plate_2_H9	Kankan_Pyrethre_17	An. gambiae s.s.	Theileria bicornis	NA	Apicomplexa	Aconoidasida	NA	Theileriidae	18	100	203	202	GGGGTTTAAATTCCCATCATTCCAATTACAAGACATTAAGCCCCGTATTGTTATTTCTTGTCACTACCTCCCTGTGTCAGGATTGGGTAATTTGCGCGCCTGCTGCCTTCCTTAGATGTGGTAGCCGTTTCTCAGGCTCCCTCTCCGGAATCGAACCCTAATTCCCCGTTACCCGTCGTTGCCCCGGTAGGCCAATACCCTA
Apicomp18S_365-613	DNA_Plate_2_H9	Kankan_Pyrethre_17	An. gambiae s.s.	Theileria sp. RMP-2013	NA	Apicomplexa	Aconoidasida	NA	Theileriidae	17	100	203	202	GAGGTTTAAATTCCCATCATTCCAATTACAAGACATTAAGCCCCGTATTGTTATTTCTTGTCACTACCTCCCTGTGTCAGGATTGGGTAATTTGCGCGCCTGCTGCCTTCCTTAGATGTGGTAGCCGTTTCTCAGGCTCCCTCTCCGGGATCGAACCCTAATTCCCCGTTACCCGTCGTTGCCCCGGTAGGCCAATACCCTA
Apicomp18S_365-613	DNA_Plate_2_H9	Kankan_Pyrethre_17	An. gambiae s.s.	Theileria ovis/Theileria sp. OT3/Theileria sp. Sola/Theileria annulata/Theileria orientalis/Theileria cervi/Theileria sp. G164/Theileria velifera/Theileria buffeli/Theileria sp. YZ-2016a/Theileria sp. KCS-2015/Theileria orientalis strain Shintoku/Theileria capreoli/Theileria sp. JW-2014/Theileria sp. RMP-2013/Theileria sp. NG-2012b/Theileria cf. sinensis MC-2012/Theileria cf. buffeli MC-2012/Thei…	NA	Apicomplexa	Aconoidasida	NA	Theileriidae	11	99.505	202	202	GAGGTTTAAATTCCCATCATTCCAATTACAAGACATTAAGCCCCGTATTGTTATTTCTTGTCACTACCTCCCTGTGTCAGGATTGGGTAATTTGCGCGCCTGCTGCCTTCCTTAGATGTGGTAGCCGTTTCTCAGGCTCCCTCTCCGGAATCGAACCCTAATTCCCCGTTACCCGTCGTTGCCCCGGTAGGCCAATACCCTA
Apicomp18S_365-613	DNA_Plate_2_H9	Kankan_Pyrethre_17	An. gambiae s.s.	Theileria capreoli	NA	Apicomplexa	Aconoidasida	NA	Theileriidae	11	100	203	202	GAGGTTTAAATTCCCATCATTCCAATTACAAGACATTAAGCCCCGTATTGTTATTTCTTGTCACTACCTCCCTGTGTCAGGATTGGGTAATTTGCGCGCCTGCTGCCTTCCTTAGATGTGGTAGCCGTTTCCCAGGCTCCCTCTCCGGAATCGAACCCTAATTCCCCGTTACCCGTCGTTGCCCCGGTAGGCCAATACCCTA
Apicomp18S_365-613	DNA_Plate_2_H9	Kankan_Pyrethre_17	An. gambiae s.s.	Theileria ovis/Theileria sp. OT3/Theileria sp. Sola/Theileria annulata/Theileria orientalis/Theileria cervi/Theileria sp. G164/Theileria velifera/Theileria buffeli/Theileria sp. YZ-2016a/Theileria sp. KCS-2015/Theileria orientalis strain Shintoku/Theileria sp. JW-2014/Theileria capreoli/Theileria sp. RMP-2013/Theileria sp. NG-2012b/Theileria cf. sinensis MC-2012/Theileria cf. buffeli MC-2012/Thei…	NA	Apicomplexa	Aconoidasida	NA	Theileriidae	10	99.1031	223	223	GAGGTTTAAATTCCCATCATTCCAATTACAAGACATTAAGCCCCGTATTGTTATTTCTTGTCACTACCTCCCTGTGTCAGGATTGGGTAATTTGCGCGCCTGCTGCCTTCCTTAGATGTGGTAGCCGTTTCTCAGGCTCCCTCTCCGGAATCGAACCCTAATTCCCCGTTACCCGTCGTTGCCCCGGTAGGCCAATACCCTA
Apicomp18S_365-613	DNA_Plate_3_F1	Kankan_Pyrethre_17	An. gambiae s.s.	Theileria mutans/Theileria sp. strain MSD/Theileria sp. B15a	NA	Apicomplexa	Aconoidasida	NA	Theileriidae	1023	100	224	201	GGGGTTTAGGTTCCCATCATTCCAATTACAAGGCGTTGAGCCCCGTATTGTTATTTCTTGTCACTACCTCCCTGTGTCAGGATTGGGTAATTTGCGCGCCTGCTGCCTTCCTTAGATGTGGTAGCCGTTTCTCAGGCTCCCTCTCCGGAATCGAACCCTAATTCCCCGTTACCCGTCGTTGCCCCGGTAGGCCAATACCCTA
Apicomp18S_365-613	DNA_Plate_3_F1	Kankan_Pyrethre_17	An. gambiae s.s.	Theileria ovis/Theileria sp. OT3/Theileria sp. Sola/Theileria annulata/Theileria orientalis/Theileria cervi/Theileria sp. G164/Theileria velifera/Theileria buffeli/Theileria sp. YZ-2016a/Theileria sp. KCS-2015/Theileria orientalis strain Shintoku/Theileria capreoli/Theileria sp. JW-2014/Theileria sp. RMP-2013/Theileria sp. NG-2012b/Theileria cf. sinensis MC-2012/Theileria cf. buffeli MC-2012/Thei…	NA	Apicomplexa	Aconoidasida	NA	Theileriidae	422	100	224	201	GAGGTTTAAATTCCCATCATTCCAATTACAAGACATTAAGCCCCGTATTGTTATTTCTTGTCACTACCTCCCTGTGTCAGGATTGGGTAATTTGCGCGCCTGCTGCCTTCCTTAGATGTGGTAGCCGTTTCTCAGGCTCCCTCTCCGGAATCGAACCCTAATTCCCCGTTACCCGTCGTTGCCCCGGTAGGCCAATACCCTA
Apicomp18S_365-613	DNA_Plate_3_F1	Kankan_Pyrethre_17	An. gambiae s.s.	Theileria ovis/Theileria sp. OT3/Theileria sp. Sola/Theileria annulata/Theileria orientalis/Theileria cervi/Theileria sp. G164/Theileria velifera/Theileria buffeli/Theileria sp. YZ-2016a/Theileria sp. KCS-2015/Theileria orientalis strain Shintoku/Theileria capreoli/Theileria sp. JW-2014/Theileria sp. RMP-2013/Theileria sp. NG-2012b/Theileria cf. sinensis MC-2012/Theileria cf. buffeli MC-2012/Thei…	NA	Apicomplexa	Aconoidasida	NA	Theileriidae	291	100	223	203	AGAGGTTTAAATTCCCATCATTCCAATTACAAGACATTAAGCCCCGTATTGTTATTTCTTGTCACTACCTCCCTGTGTCAGGATTGGGTAATTTGCGCGCCTGCTGCCTTCCTTAGATGTGGTAGCCGTTTCTCAGGCTCCCTCTCCGGAATCGAACCCTAATTCCCCGTTACCCGTCGTTGCCCCGGTAGGCCAATACCCTA
Apicomp18S_365-613	DNA_Plate_3_F1	Kankan_Pyrethre_17	An. gambiae s.s.	Theileria sp. NG-2012b/Theileria sp. giraffe 30	NA	Apicomplexa	Aconoidasida	NA	Theileriidae	37	100	223	203	GGAGGTTTAAATTCCCATCATTCCAATTACAAGACATTAAGCCCCGTATTGTTATTTCTTGTCACTACCTCCCTGTGTCAGGATTGGGTAATTTGCGCGCCTGCTGCCTTCCTTAGATGTGGTAGCCGTTTCTCAGGCTCCCTCTCCGGAATCGAACCCTAATTCCCCGTTACCCGTCGTTGCCCCGGTAGGCCAATACCCTA
Apicomp18S_365-613	DNA_Plate_3_F1	Kankan_Pyrethre_17	An. gambiae s.s.	Theileria ovis/Theileria sp. NG-2012b/Theileria sp. giraffe 30	NA	Apicomplexa	Aconoidasida	NA	Theileriidae	24	99.1031	224	222	CCTTCCAATTGTTACTCTGGGGAGGTTTAAATTCCCATCATTCCAATTACAAGACATTAAGCCCCGTATTGTTATTTCTTGTCACTACCTCCCTGTGTCAGGATTGGGTAATTTGCGCGCCTGCTGCCTTCCTTAGATGTGGTAGCCGTTTCTCAGGCTCCCTCTCCGGAATCGAACCCTAATTCCCCGTTACCCGTCGTTGCCCCGGTAGGCCAATACCCTA
Apicomp18S_365-613	DNA_Plate_3_F1	Kankan_Pyrethre_17	An. gambiae s.s.	Theileria ovis	NA	Apicomplexa	Aconoidasida	NA	Theileriidae	12	99.5536	224	223	CCTTCCAATTGTTACTCTGGGAGAGGTTTAAATTCCCATCATTCCAATTACAAGACATTAAGCCCCGTATTGTTATTTCTTGTCACTACCTCCCTGTGTCAGGATTGGGTAATTTGCGCGCCTGCTGCCTTCCTTAGATGTGGTAGCCGTTTCTCAGGCTCCCTCTCCGGAATCGAACCCTAATTCCCCGTTACCCGTCGTTGCCCCGGTAGGCCAATACCCTA
Apicomp18S_365-613	DNA_Plate_3_F1	Kankan_Pyrethre_17	An. gambiae s.s.	Theileria ovis/Theileria sp. OT3/Theileria sp. Sola/Theileria annulata/Theileria orientalis/Theileria cervi/Theileria sp. G164/Theileria velifera/Theileria buffeli/Theileria sp. YZ-2016a/Theileria sp. KCS-2015/Theileria orientalis strain Shintoku/Theileria sp. JW-2014/Theileria capreoli/Theileria sp. RMP-2013/Theileria sp. NG-2012b/Theileria cf. sinensis MC-2012/Theileria cf. buffeli MC-2012/Thei…	NA	Apicomplexa	Aconoidasida	NA	Theileriidae	10	99.0991	222	221	GAGGTTTAAATTCCCATCATTCCAATTACAAGACATTAAGCCCCGTATTGTTATTTCTTGTCACTACCTCCCTGTGTCAGGATTGGGTAATTTGCGCGCCTGCTGCCTTCCTTAGATGTGGTAGCCGTTTCTCAGGCTCCCTCTCCGGAATCGAACCCTAATTCCCCGTTACCCGTCGTTGCCCCGGTAGGCCAATACCCTA
Apicomp18S_365-613	DNA_Plate_4_D6	Kankan_Pyrethre_17	An. gambiae s.s.	Theileria ovis/Theileria sp. OT3/Theileria sp. Sola/Theileria annulata/Theileria orientalis/Theileria cervi/Theileria sp. G164/Theileria velifera/Theileria buffeli/Theileria sp. YZ-2016a/Theileria sp. KCS-2015/Theileria orientalis strain Shintoku/Theileria capreoli/Theileria sp. JW-2014/Theileria sp. RMP-2013/Theileria sp. NG-2012b/Theileria cf. sinensis MC-2012/Theileria cf. buffeli MC-2012/Thei…	NA	Apicomplexa	Aconoidasida	NA	Theileriidae	237	100	224	201	GAGGTTTAAATTCCCATCATTCCAATTACAAGACATTAAGCCCCGTATTGTTATTTCTTGTCACTACCTCCCTGTGTCAGGATTGGGTAATTTGCGCGCCTGCTGCCTTCCTTAGATGTGGTAGCCGTTTCTCAGGCTCCCTCTCCGGAATCGAACCCTAATTCCCCGTTACCCGTCGTTGCCCCGGTAGGCCAATACCCTA
Apicomp18S_365-613	DNA_Plate_4_D6	Kankan_Pyrethre_17	An. gambiae s.s.	Theileria mutans/Theileria sp. strain MSD/Theileria sp. B15a	NA	Apicomplexa	Aconoidasida	NA	Theileriidae	131	100	224	201	AGGGGTTTAGGTTCCCATCATTCCAATTACAAGGCGTTGAGCCCCGTATTGTTATTTCTTGTCACTACCTCCCTGTGTCAGGATTGGGTAATTTGCGCGCCTGCTGCCTTCCTTAGATGTGGTAGCCGTTTCTCAGGCTCCCTCTCCGGAATCGAACCCTAATTCCCCGTTACCCGTCGTTGCCCCGGTAGGCCAATACCCTA
Apicomp18S_365-613	DNA_Plate_4_D6	Kankan_Pyrethre_17	An. gambiae s.s.	Theileria ovis/Theileria sp. OT3/Theileria sp. Sola/Theileria annulata/Theileria orientalis/Theileria cervi/Theileria sp. G164/Theileria velifera/Theileria buffeli/Theileria sp. YZ-2016a/Theileria sp. KCS-2015/Theileria orientalis strain Shintoku/Theileria capreoli/Theileria sp. JW-2014/Theileria sp. RMP-2013/Theileria sp. NG-2012b/Theileria cf. sinensis MC-2012/Theileria cf. buffeli MC-2012/Thei…	NA	Apicomplexa	Aconoidasida	NA	Theileriidae	112	100	203	203	GAGGTTTAAATTCCCATCATTCCAATTACAAGACATTAAGCCCCGTATTGTTATTTCTTGTCACTACCTCCCTGTGTCAGGATTGGGTAATTTGCGCGCCTGCTGCCTTCCTTAGATGTGGTAGCCGTTTCTCAGGCTCCCTCTCCGGAATCGAACCCTAATTCCCCGTTACCCGTCGTTGCCCCGGTAGGCCAATACCCTA
Apicomp18S_365-613	DNA_Plate_4_D6	Kankan_Pyrethre_17	An. gambiae s.s.	Theileria sp. NG-2012b/Theileria sp. giraffe 30	NA	Apicomplexa	Aconoidasida	NA	Theileriidae	73	100	203	203	GGAGGTTTAAATTCCCATCATTCCAATTACAAGACATTAAGCCCCGTATTGTTATTTCTTGTCACTACCTCCCTGTGTCAGGATTGGGTAATTTGCGCGCCTGCTGCCTTCCTTAGATGTGGTAGCCGTTTCTCAGGCTCCCTCTCCGGAATCGAACCCTAATTCCCCGTTACCCGTCGTTGCCCCGGTAGGCCAATACCCTA
Apicomp18S_365-613	DNA_Plate_4_D6	Kankan_Pyrethre_17	An. gambiae s.s.	Theileria ovis/Theileria sp. OT3/Theileria sp. Sola/Theileria annulata/Theileria orientalis/Theileria cervi/Theileria sp. G164/Theileria velifera/Theileria buffeli/Theileria sp. YZ-2016a/Theileria sp. KCS-2015/Theileria orientalis strain Shintoku/Theileria capreoli/Theileria sp. JW-2014/Theileria sp. RMP-2013/Theileria sp. NG-2012b/Theileria cf. sinensis MC-2012/Theileria cf. buffeli MC-2012/Thei…	NA	Apicomplexa	Aconoidasida	NA	Theileriidae	20	99.505	202	202	GAGGTTTAAATTCCCATCATTCCAATTACAAGACATTAAGCCCCGTATTGTTATTTCTTGTCACTACCTCCCTGTGTCAGGATTGGGTAATTTGCGCGCCTGCTGCCTTCCTTAGATGTGGTAGCCGTTTCTCAGGCTCCCTCTCCGGAATCGAACCCTAATTCCCCGTTACCCGTCGTTGCCCCGGTAGGCCAATACCCTA
Apicomp18S_365-613	DNA_Plate_4_D6	Kankan_Pyrethre_17	An. gambiae s.s.	Theileria ovis/Theileria sp. NG-2012b/Theileria sp. giraffe 30	NA	Apicomplexa	Aconoidasida	NA	Theileriidae	16	99.1031	224	222	CCTTCCAATTGTTACTCTGGGGAGGTTTAAATTCCCATCATTCCAATTACAAGACATTAAGCCCCGTATTGTTATTTCTTGTCACTACCTCCCTGTGTCAGGATTGGGTAATTTGCGCGCCTGCTGCCTTCCTTAGATGTGGTAGCCGTTTCTCAGGCTCCCTCTCCGGAATCGAACCCTAATTCCCCGTTACCCGTCGTTGCCCCGGTAGGCCAATACCCTA
Apicomp18S_365-613	DNA_Plate_4_F10	Kankan_Pyrethre_17	An. gambiae s.s.	Theileria mutans/Theileria sp. strain MSD/Theileria sp. B15a	NA	Apicomplexa	Aconoidasida	NA	Theileriidae	621	100	224	201	GGGGTTTAGGTTCCCATCATTCCAATTACAAGGCGTTGAGCCCCGTATTGTTATTTCTTGTCACTACCTCCCTGTGTCAGGATTGGGTAATTTGCGCGCCTGCTGCCTTCCTTAGATGTGGTAGCCGTTTCTCAGGCTCCCTCTCCGGAATCGAACCCTAATTCCCCGTTACCCGTCGTTGCCCCGGTAGGCCAATACCCTA
Apicomp18S_365-613	DNA_Plate_4_F5	Dabola_Aout_CAH_17	An. gambiae s.s.	Theileria mutans/Theileria sp. strain MSD/Theileria sp. B15a	NA	Apicomplexa	Aconoidasida	NA	Theileriidae	217	100	224	202	GGGGTTTAGGTTCCCATCATTCCAATTACAAGGCGTTGAGCCCCGTATTGTTATTTCTTGTCACTACCTCCCTGTGTCAGGATTGGGTAATTTGCGCGCCTGCTGCCTTCCTTAGATGTGGTAGCCGTTTCTCAGGCTCCCTCTCCGGAATCGAACCCTAATTCCCCGTTACCCGTCGTTGCCCCGGTAGGCCAATACCCTA
Apicomp18S_365-613	DNA_Plate_5_B2	Kankan_Pyrethre_17	An. gambiae s.s.	Theileria mutans/Theileria sp. strain MSD/Theileria sp. B15a	NA	Apicomplexa	Aconoidasida	NA	Theileriidae	1023	100	224	201	GGGGTTTAGGTTCCCATCATTCCAATTACAAGGCGTTGAGCCCCGTATTGTTATTTCTTGTCACTACCTCCCTGTGTCAGGATTGGGTAATTTGCGCGCCTGCTGCCTTCCTTAGATGTGGTAGCCGTTTCTCAGGCTCCCTCTCCGGAATCGAACCCTAATTCCCCGTTACCCGTCGTTGCCCCGGTAGGCCAATACCCTA
Apicomp18S_365-613	DNA_Plate_5_B2	Kankan_Pyrethre_17	An. gambiae s.s.	Theileria ovis/Theileria sp. OT3/Theileria sp. Sola/Theileria annulata/Theileria orientalis/Theileria cervi/Theileria sp. G164/Theileria velifera/Theileria buffeli/Theileria sp. YZ-2016a/Theileria sp. KCS-2015/Theileria orientalis strain Shintoku/Theileria capreoli/Theileria sp. JW-2014/Theileria sp. RMP-2013/Theileria sp. NG-2012b/Theileria cf. sinensis MC-2012/Theileria cf. buffeli MC-2012/Thei…	NA	Apicomplexa	Aconoidasida	NA	Theileriidae	32	100	222	202	GAGGTTTAAATTCCCATCATTCCAATTACAAGACATTAAGCCCCGTATTGTTATTTCTTGTCACTACCTCCCTGTGTCAGGATTGGGTAATTTGCGCGCCTGCTGCCTTCCTTAGATGTGGTAGCCGTTTCTCAGGCTCCCTCTCCGGAATCGAACCCTAATTCCCCGTTACCCGTCGTTGCCCCGGTAGGCCAATACCCTA
Apicomp18S_365-613	DNA_Plate_5_B2	Kankan_Pyrethre_17	An. gambiae s.s.	Theileria ovis/Theileria sp. OT3/Theileria sp. Sola/Theileria annulata/Theileria orientalis/Theileria cervi/Theileria sp. G164/Theileria velifera/Theileria buffeli/Theileria sp. YZ-2016a/Theileria sp. KCS-2015/Theileria orientalis strain Shintoku/Theileria capreoli/Theileria sp. JW-2014/Theileria sp. RMP-2013/Theileria sp. NG-2012b/Theileria cf. sinensis MC-2012/Theileria cf. buffeli MC-2012/Thei…	NA	Apicomplexa	Aconoidasida	NA	Theileriidae	28	100	203	203	GAGGTTTAAATTCCCATCATTCCAATTACAAGACATTAAGCCCCGTATTGTTATTTCTTGTCACTACCTCCCTGTGTCAGGATTGGGTAATTTGCGCGCCTGCTGCCTTCCTTAGATGTGGTAGCCGTTTCTCAGGCTCCCTCTCCGGAATCGAACCCTAATTCCCCGTTACCCGTCGTTGCCCCGGTAGGCCAATACCCTA
Apicomp18S_365-613	DNA_Plate_5_C4	Kankan_Pyrethre_17	An. gambiae s.s.	Theileria mutans/Theileria sp. strain MSD/Theileria sp. B15a	NA	Apicomplexa	Aconoidasida	NA	Theileriidae	315	100	224	201	GGGGTTTAGGTTCCCATCATTCCAATTACAAGGCGTTGAGCCCCGTATTGTTATTTCTTGTCACTACCTCCCTGTGTCAGGATTGGGTAATTTGCGCGCCTGCTGCCTTCCTTAGATGTGGTAGCCGTTTCTCAGGCTCCCTCTCCGGAATCGAACCCTAATTCCCCGTTACCCGTCGTTGCCCCGGTAGGCCAATACCCTA
Apicomp18S_365-613	DNA_Plate_5_F2	Kankan_Pyrethre_17	An. gambiae s.s.	Theileria ovis/Theileria sp. OT3/Theileria sp. Sola/Theileria annulata/Theileria orientalis/Theileria cervi/Theileria sp. G164/Theileria velifera/Theileria buffeli/Theileria sp. YZ-2016a/Theileria sp. KCS-2015/Theileria orientalis strain Shintoku/Theileria capreoli/Theileria sp. JW-2014/Theileria sp. RMP-2013/Theileria sp. NG-2012b/Theileria cf. sinensis MC-2012/Theileria cf. buffeli MC-2012/Thei…	NA	Apicomplexa	Aconoidasida	NA	Theileriidae	1461	100	224	201	GAGGTTTAAATTCCCATCATTCCAATTACAAGACATTAAGCCCCGTATTGTTATTTCTTGTCACTACCTCCCTGTGTCAGGATTGGGTAATTTGCGCGCCTGCTGCCTTCCTTAGATGTGGTAGCCGTTTCTCAGGCTCCCTCTCCGGAATCGAACCCTAATTCCCCGTTACCCGTCGTTGCCCCGGTAGGCCAATACCCTA
Apicomp18S_365-613	DNA_Plate_5_F2	Kankan_Pyrethre_17	An. gambiae s.s.	Theileria mutans/Theileria sp. strain MSD/Theileria sp. B15a	NA	Apicomplexa	Aconoidasida	NA	Theileriidae	1240	100	224	201	GGGGTTTAGGTTCCCATCATTCCAATTACAAGGCGTTGAGCCCCGTATTGTTATTTCTTGTCACTACCTCCCTGTGTCAGGATTGGGTAATTTGCGCGCCTGCTGCCTTCCTTAGATGTGGTAGCCGTTTCTCAGGCTCCCTCTCCGGAATCGAACCCTAATTCCCCGTTACCCGTCGTTGCCCCGGTAGGCCAATACCCTA
Apicomp18S_365-613	DNA_Plate_5_F2	Kankan_Pyrethre_17	An. gambiae s.s.	Theileria ovis/Theileria sp. OT3/Theileria sp. Sola/Theileria annulata/Theileria orientalis/Theileria cervi/Theileria sp. G164/Theileria velifera/Theileria buffeli/Theileria sp. YZ-2016a/Theileria sp. KCS-2015/Theileria orientalis strain Shintoku/Theileria capreoli/Theileria sp. JW-2014/Theileria sp. RMP-2013/Theileria sp. NG-2012b/Theileria cf. sinensis MC-2012/Theileria cf. buffeli MC-2012/Thei…	NA	Apicomplexa	Aconoidasida	NA	Theileriidae	904	100	224	203	GAGGTTTAAATTCCCATCATTCCAATTACAAGACATTAAGCCCCGTATTGTTATTTCTTGTCACTACCTCCCTGTGTCAGGATTGGGTAATTTGCGCGCCTGCTGCCTTCCTTAGATGTGGTAGCCGTTTCTCAGGCTCCCTCTCCGGAATCGAACCCTAATTCCCCGTTACCCGTCGTTGCCCCGGTAGGCCAATACCCTA
Apicomp18S_365-613	DNA_Plate_5_F2	Kankan_Pyrethre_17	An. gambiae s.s.	Theileria sp. NG-2012b/Theileria sp. giraffe 30	NA	Apicomplexa	Aconoidasida	NA	Theileriidae	326	100	223	203	GGAGGTTTAAATTCCCATCATTCCAATTACAAGACATTAAGCCCCGTATTGTTATTTCTTGTCACTACCTCCCTGTGTCAGGATTGGGTAATTTGCGCGCCTGCTGCCTTCCTTAGATGTGGTAGCCGTTTCTCAGGCTCCCTCTCCGGAATCGAACCCTAATTCCCCGTTACCCGTCGTTGCCCCGGTAGGCCAATACCCTA
Apicomp18S_365-613	DNA_Plate_5_F2	Kankan_Pyrethre_17	An. gambiae s.s.	Theileria ovis/Theileria sp. NG-2012b/Theileria sp. giraffe 30	NA	Apicomplexa	Aconoidasida	NA	Theileriidae	75	99.5495	224	222	CCTTCCAATTGTTACTCTGGGGAGGTTTAAATTCCCATCATTCCAATTACAAGACATTAAGCCCCGTATTGTTATTTCTTGTCACTACCTCCCTGTGTCAGGATTGGGTAATTTGCGCGCCTGCTGCCTTCCTTAGATGTGGTAGCCGTTTCTCAGGCTCCCTCTCCGGAATCGAACCCTAATTCCCCGTTACCCGTCGTTGCCCCGGTAGGCCAATACCCTA
Apicomp18S_365-613	DNA_Plate_5_F2	Kankan_Pyrethre_17	An. gambiae s.s.	Theileria ovis	NA	Apicomplexa	Aconoidasida	NA	Theileriidae	72	100	224	202	CCTTCCAATTGTTACTCTGGGAGAGGTTTAAATTCCCATCATTCCAATTACAAGACATTAAGCCCCGTATTGTTATTTCTTGTCACTACCTCCCTGTGTCAGGATTGGGTAATTTGCGCGCCTGCTGCCTTCCTTAGATGTGGTAGCCGTTTCTCAGGCTCCCTCTCCGGAATCGAACCCTAATTCCCCGTTACCCGTCGTTGCCCCGGTAGGCCAATACCCTA
Apicomp18S_365-613	DNA_Plate_5_F2	Kankan_Pyrethre_17	An. gambiae s.s.	Theileria ovis/Theileria sp. OT3/Theileria sp. Sola/Theileria annulata/Theileria orientalis/Theileria cervi/Theileria sp. G164/Theileria velifera/Theileria buffeli/Theileria sp. YZ-2016a/Theileria sp. KCS-2015/Theileria orientalis strain Shintoku/Theileria sp. JW-2014/Theileria capreoli/Theileria sp. RMP-2013/Theileria sp. NG-2012b/Theileria cf. sinensis MC-2012/Theileria cf. buffeli MC-2012/Thei…	NA	Apicomplexa	Aconoidasida	NA	Theileriidae	30	99.5495	222	221	GAGGTTTAAATTCCCATCATTCCAATTACAAGACATTAAGCCCCGTATTGTTATTTCTTGTCACTACCTCCCTGTGTCAGGATTGGGTAATTTGCGCGCCTGCTGCCTTCCTTAGATGTGGTAGCCGTTTCTCAGGCTCCCTCTCCGGAATCGAACCCTAATTCCCCGTTACCCGTCGTTGCCCCGGTAGGCCAATACCCTA
Apicomp18S_365-613	DNA_Plate_5_F2	Kankan_Pyrethre_17	An. gambiae s.s.	Theileria sp. NG-2012b	NA	Apicomplexa	Aconoidasida	NA	Theileriidae	15	100	203	202	GGAGGTTTAAATTCCCATCATTCCAATTACAAGACATTAAGCCCCGTATTGTTATTTCTTGTCACTACCTCCCTGTGTCAGGATTGGGTAATTTGCGCGCCTGCTGCCTTCCTTAGATGTGGTAGCCGTTTCTCAGGCTCCCTCTCCGGAATCGAACCCTAATTCCCCGTTACCCGTCGTTGCCCCGGTAGGCCAATACCCTA
Apicomp18S_365-613	DNA_Plate_5_F2	Kankan_Pyrethre_17	An. gambiae s.s.	Theileria bicornis	NA	Apicomplexa	Aconoidasida	NA	Theileriidae	13	100	203	202	GGGGTTTAAATTCCCATCATTCCAATTACAAGACATTAAGCCCCGTATTGTTATTTCTTGTCACTACCTCCCTGTGTCAGGATTGGGTAATTTGCGCGCCTGCTGCCTTCCTTAGATGTGGTAGCCGTTTCTCAGGCTCCCTCTCCGGAATCGAACCCTAATTCCCCGTTACCCGTCGTTGCCCCGGTAGGCCAATACCCTA
Apicomp18S_365-613	DNA_Plate_5_F2	Kankan_Pyrethre_17	An. gambiae s.s.	Theileria ovis/Theileria sp. OT3/Theileria sp. Sola/Theileria annulata/Theileria orientalis/Theileria cervi/Theileria sp. G164/Theileria velifera/Theileria buffeli/Theileria sp. YZ-2016a/Theileria sp. KCS-2015/Theileria orientalis strain Shintoku/Theileria sp. JW-2014/Theileria capreoli/Theileria sp. RMP-2013/Theileria sp. NG-2012b/Theileria cf. sinensis MC-2012/Theileria cf. buffeli MC-2012/Thei…	NA	Apicomplexa	Aconoidasida	NA	Theileriidae	11	99.1031	223	222	GAGGTTTAAATTCCCATCATTCCAATTACAAGACATTAAGCCCCGTATTGTTATTTCTTGTCACTACCTCCCTGTGTCAGGATTGGGTAATTTGCGCGCCTGCTGCCTTCCTTAGATGTGGTAGCCGTTTCTCAGGCTCCCTCTCCGGAATCGAACCCTAATTCCCCGTTACCCGTCGTTGCCCCGGTAGGCCAATACCCTA
Apicomp18S_365-613	DNA_Plate_5_G11	Kankan_Pyrethre_17	An. coluzzii	Theileria mutans/Theileria sp. strain MSD/Theileria sp. B15a	NA	Apicomplexa	Aconoidasida	NA	Theileriidae	107	100	224	201	GGGGTTTAGGTTCCCATCATTCCAATTACAAGGCGTTGAGCCCCGTATTGTTATTTCTTGTCACTACCTCCCTGTGTCAGGATTGGGTAATTTGCGCGCCTGCTGCCTTCCTTAGATGTGGTAGCCGTTTCTCAGGCTCCCTCTCCGGAATCGAACCCTAATTCCCCGTTACCCGTCGTTGCCCCGGTAGGCCAATACCCTA
Apicomp18S_365-613	DNA_Plate_6_B4	Kankan_Pyrethre_17	An. gambiae s.s.	Theileria ovis/Theileria sp. OT3/Theileria sp. Sola/Theileria annulata/Theileria orientalis/Theileria cervi/Theileria sp. G164/Theileria velifera/Theileria buffeli/Theileria sp. YZ-2016a/Theileria sp. KCS-2015/Theileria orientalis strain Shintoku/Theileria capreoli/Theileria sp. JW-2014/Theileria sp. RMP-2013/Theileria sp. NG-2012b/Theileria cf. sinensis MC-2012/Theileria cf. buffeli MC-2012/Thei…	NA	Apicomplexa	Aconoidasida	NA	Theileriidae	195	100	224	202	GAGGTTTAAATTCCCATCATTCCAATTACAAGACATTAAGCCCCGTATTGTTATTTCTTGTCACTACCTCCCTGTGTCAGGATTGGGTAATTTGCGCGCCTGCTGCCTTCCTTAGATGTGGTAGCCGTTTCTCAGGCTCCCTCTCCGGAATCGAACCCTAATTCCCCGTTACCCGTCGTTGCCCCGGTAGGCCAATACCCTA
Apicomp18S_365-613	DNA_Plate_6_B4	Kankan_Pyrethre_17	An. gambiae s.s.	Theileria mutans/Theileria sp. strain MSD/Theileria sp. B15a	NA	Apicomplexa	Aconoidasida	NA	Theileriidae	140	100	224	202	GGGGTTTAGGTTCCCATCATTCCAATTACAAGGCGTTGAGCCCCGTATTGTTATTTCTTGTCACTACCTCCCTGTGTCAGGATTGGGTAATTTGCGCGCCTGCTGCCTTCCTTAGATGTGGTAGCCGTTTCTCAGGCTCCCTCTCCGGAATCGAACCCTAATTCCCCGTTACCCGTCGTTGCCCCGGTAGGCCAATACCCTA
Apicomp18S_365-613	DNA_Plate_6_B4	Kankan_Pyrethre_17	An. gambiae s.s.	Theileria ovis/Theileria sp. OT3/Theileria sp. Sola/Theileria annulata/Theileria orientalis/Theileria cervi/Theileria sp. G164/Theileria velifera/Theileria buffeli/Theileria sp. YZ-2016a/Theileria sp. KCS-2015/Theileria orientalis strain Shintoku/Theileria capreoli/Theileria sp. JW-2014/Theileria sp. RMP-2013/Theileria sp. NG-2012b/Theileria cf. sinensis MC-2012/Theileria cf. buffeli MC-2012/Thei…	NA	Apicomplexa	Aconoidasida	NA	Theileriidae	97	100	203	203	GAGGTTTAAATTCCCATCATTCCAATTACAAGACATTAAGCCCCGTATTGTTATTTCTTGTCACTACCTCCCTGTGTCAGGATTGGGTAATTTGCGCGCCTGCTGCCTTCCTTAGATGTGGTAGCCGTTTCTCAGGCTCCCTCTCCGGAATCGAACCCTAATTCCCCGTTACCCGTCGTTGCCCCGGTAGGCCAATACCCTA
Apicomp18S_365-613	DNA_Plate_6_B4	Kankan_Pyrethre_17	An. gambiae s.s.	Theileria sp. NG-2012b/Theileria sp. giraffe 30	NA	Apicomplexa	Aconoidasida	NA	Theileriidae	48	100	203	203	GGAGGTTTAAATTCCCATCATTCCAATTACAAGACATTAAGCCCCGTATTGTTATTTCTTGTCACTACCTCCCTGTGTCAGGATTGGGTAATTTGCGCGCCTGCTGCCTTCCTTAGATGTGGTAGCCGTTTCTCAGGCTCCCTCTCCGGAATCGAACCCTAATTCCCCGTTACCCGTCGTTGCCCCGGTAGGCCAATACCCTA
Apicomp18S_365-613	DNA_Plate_6_B4	Kankan_Pyrethre_17	An. gambiae s.s.	Theileria ovis/Theileria sp. NG-2012b/Theileria sp. giraffe 30	NA	Apicomplexa	Aconoidasida	NA	Theileriidae	12	99.5495	224	222	CCTTCCAATTGTTACTCTGGGGAGGTTTAAATTCCCATCATTCCAATTACAAGACATTAAGCCCCGTATTGTTATTTCTTGTCACTACCTCCCTGTGTCAGGATTGGGTAATTTGCGCGCCTGCTGCCTTCCTTAGATGTGGTAGCCGTTTCTCAGGCTCCCTCTCCGGAATCGAACCCTAATTCCCCGTTACCCGTCGTTGCCCCGGTAGGCCAATACCCTA
Apicomp18S_365-613	DNA_Plate_6_B6	Kankan_Pyrethre_17	An. gambiae s.s.	Theileria mutans/Theileria sp. strain MSD/Theileria sp. B15a	NA	Apicomplexa	Aconoidasida	NA	Theileriidae	86	100	224	202	GGGGTTTAGGTTCCCATCATTCCAATTACAAGGCGTTGAGCCCCGTATTGTTATTTCTTGTCACTACCTCCCTGTGTCAGGATTGGGTAATTTGCGCGCCTGCTGCCTTCCTTAGATGTGGTAGCCGTTTCTCAGGCTCCCTCTCCGGAATCGAACCCTAATTCCCCGTTACCCGTCGTTGCCCCGGTAGGCCAATACCCTA
Apicomp18S_365-613	DNA_Plate_6_B6	Kankan_Pyrethre_17	An. gambiae s.s.	Theileria ovis/Theileria sp. OT3/Theileria sp. Sola/Theileria annulata/Theileria orientalis/Theileria cervi/Theileria sp. G164/Theileria velifera/Theileria buffeli/Theileria sp. YZ-2016a/Theileria sp. KCS-2015/Theileria orientalis strain Shintoku/Theileria capreoli/Theileria sp. JW-2014/Theileria sp. RMP-2013/Theileria sp. NG-2012b/Theileria cf. sinensis MC-2012/Theileria cf. buffeli MC-2012/Thei…	NA	Apicomplexa	Aconoidasida	NA	Theileriidae	24	100	224	202	GAGGTTTAAATTCCCATCATTCCAATTACAAGACATTAAGCCCCGTATTGTTATTTCTTGTCACTACCTCCCTGTGTCAGGATTGGGTAATTTGCGCGCCTGCTGCCTTCCTTAGATGTGGTAGCCGTTTCTCAGGCTCCCTCTCCGGAATCGAACCCTAATTCCCCGTTACCCGTCGTTGCCCCGGTAGGCCAATACCCTA
Apicomp18S_365-613	DNA_Plate_6_B6	Kankan_Pyrethre_17	An. gambiae s.s.	Theileria ovis/Theileria sp. OT3/Theileria sp. Sola/Theileria annulata/Theileria orientalis/Theileria cervi/Theileria sp. G164/Theileria velifera/Theileria buffeli/Theileria sp. YZ-2016a/Theileria sp. KCS-2015/Theileria orientalis strain Shintoku/Theileria capreoli/Theileria sp. JW-2014/Theileria sp. RMP-2013/Theileria sp. NG-2012b/Theileria cf. sinensis MC-2012/Theileria cf. buffeli MC-2012/Thei…	NA	Apicomplexa	Aconoidasida	NA	Theileriidae	17	100	224	203	GAGGTTTAAATTCCCATCATTCCAATTACAAGACATTAAGCCCCGTATTGTTATTTCTTGTCACTACCTCCCTGTGTCAGGATTGGGTAATTTGCGCGCCTGCTGCCTTCCTTAGATGTGGTAGCCGTTTCTCAGGCTCCCTCTCCGGAATCGAACCCTAATTCCCCGTTACCCGTCGTTGCCCCGGTAGGCCAATACCCTA
Apicomp18S_365-613	DNA_Plate_6_D11	Kankan_Pyrethre_17	An. gambiae s.s.	Theileria ovis/Theileria sp. OT3/Theileria sp. Sola/Theileria annulata/Theileria orientalis/Theileria cervi/Theileria sp. G164/Theileria velifera/Theileria buffeli/Theileria sp. YZ-2016a/Theileria sp. KCS-2015/Theileria orientalis strain Shintoku/Theileria capreoli/Theileria sp. JW-2014/Theileria sp. RMP-2013/Theileria sp. NG-2012b/Theileria cf. sinensis MC-2012/Theileria cf. buffeli MC-2012/Thei…	NA	Apicomplexa	Aconoidasida	NA	Theileriidae	12	100	224	202	GAGGTTTAAATTCCCATCATTCCAATTACAAGACATTAAGCCCCGTATTGTTATTTCTTGTCACTACCTCCCTGTGTCAGGATTGGGTAATTTGCGCGCCTGCTGCCTTCCTTAGATGTGGTAGCCGTTTCTCAGGCTCCCTCTCCGGAATCGAACCCTAATTCCCCGTTACCCGTCGTTGCCCCGGTAGGCCAATACCCTA
Apicomp18S_365-613	DNA_Plate_6_G1	Kankan_Pyrethre_17	An. gambiae s.s.	Theileria mutans/Theileria sp. strain MSD/Theileria sp. B15a	NA	Apicomplexa	Aconoidasida	NA	Theileriidae	14	100	224	202	GGGGTTTAGGTTCCCATCATTCCAATTACAAGGCGTTGAGCCCCGTATTGTTATTTCTTGTCACTACCTCCCTGTGTCAGGATTGGGTAATTTGCGCGCCTGCTGCCTTCCTTAGATGTGGTAGCCGTTTCTCAGGCTCCCTCTCCGGAATCGAACCCTAATTCCCCGTTACCCGTCGTTGCCCCGGTAGGCCAATACCCTA
Apicomp18S_365-613	DNA_Plate_6_G8	Kankan_Pyrethre_17	An. gambiae s.s.	Theileria ovis/Theileria sp. OT3/Theileria sp. Sola/Theileria annulata/Theileria orientalis/Theileria cervi/Theileria sp. G164/Theileria velifera/Theileria buffeli/Theileria sp. YZ-2016a/Theileria sp. KCS-2015/Theileria orientalis strain Shintoku/Theileria capreoli/Theileria sp. JW-2014/Theileria sp. RMP-2013/Theileria sp. NG-2012b/Theileria cf. sinensis MC-2012/Theileria cf. buffeli MC-2012/Thei…	NA	Apicomplexa	Aconoidasida	NA	Theileriidae	151	100	224	202	GAGGTTTAAATTCCCATCATTCCAATTACAAGACATTAAGCCCCGTATTGTTATTTCTTGTCACTACCTCCCTGTGTCAGGATTGGGTAATTTGCGCGCCTGCTGCCTTCCTTAGATGTGGTAGCCGTTTCTCAGGCTCCCTCTCCGGAATCGAACCCTAATTCCCCGTTACCCGTCGTTGCCCCGGTAGGCCAATACCCTA
Apicomp18S_365-613	DNA_Plate_6_G8	Kankan_Pyrethre_17	An. gambiae s.s.	Theileria ovis/Theileria sp. OT3/Theileria sp. Sola/Theileria annulata/Theileria orientalis/Theileria cervi/Theileria sp. G164/Theileria velifera/Theileria buffeli/Theileria sp. YZ-2016a/Theileria sp. KCS-2015/Theileria orientalis strain Shintoku/Theileria capreoli/Theileria sp. JW-2014/Theileria sp. RMP-2013/Theileria sp. NG-2012b/Theileria cf. sinensis MC-2012/Theileria cf. buffeli MC-2012/Thei…	NA	Apicomplexa	Aconoidasida	NA	Theileriidae	94	100	223	203	GAGGTTTAAATTCCCATCATTCCAATTACAAGACATTAAGCCCCGTATTGTTATTTCTTGTCACTACCTCCCTGTGTCAGGATTGGGTAATTTGCGCGCCTGCTGCCTTCCTTAGATGTGGTAGCCGTTTCTCAGGCTCCCTCTCCGGAATCGAACCCTAATTCCCCGTTACCCGTCGTTGCCCCGGTAGGCCAATACCCTA
Apicomp18S_365-613	DNA_Plate_6_G8	Kankan_Pyrethre_17	An. gambiae s.s.	Theileria sp. NG-2012b/Theileria sp. giraffe 30	NA	Apicomplexa	Aconoidasida	NA	Theileriidae	10	100	203	203	GGAGGTTTAAATTCCCATCATTCCAATTACAAGACATTAAGCCCCGTATTGTTATTTCTTGTCACTACCTCCCTGTGTCAGGATTGGGTAATTTGCGCGCCTGCTGCCTTCCTTAGATGTGGTAGCCGTTTCTCAGGCTCCCTCTCCGGAATCGAACCCTAATTCCCCGTTACCCGTCGTTGCCCCGGTAGGCCAATACCCTA
Apicomp18S_365-613	DNA_Plate_6_H11	Kankan_Pyrethre_17	An. gambiae s.s.	Theileria mutans/Theileria sp. strain MSD/Theileria sp. B15a	NA	Apicomplexa	Aconoidasida	NA	Theileriidae	60	100	224	202	GGGGTTTAGGTTCCCATCATTCCAATTACAAGGCGTTGAGCCCCGTATTGTTATTTCTTGTCACTACCTCCCTGTGTCAGGATTGGGTAATTTGCGCGCCTGCTGCCTTCCTTAGATGTGGTAGCCGTTTCTCAGGCTCCCTCTCCGGAATCGAACCCTAATTCCCCGTTACCCGTCGTTGCCCCGGTAGGCCAATACCCTA
Apicomp18S_365-613	DNA_Plate_6_H11	Kankan_Pyrethre_17	An. gambiae s.s.	Theileria ovis/Theileria sp. OT3/Theileria sp. Sola/Theileria annulata/Theileria orientalis/Theileria cervi/Theileria sp. G164/Theileria velifera/Theileria buffeli/Theileria sp. YZ-2016a/Theileria sp. KCS-2015/Theileria orientalis strain Shintoku/Theileria capreoli/Theileria sp. JW-2014/Theileria sp. RMP-2013/Theileria sp. NG-2012b/Theileria cf. sinensis MC-2012/Theileria cf. buffeli MC-2012/Thei…	NA	Apicomplexa	Aconoidasida	NA	Theileriidae	34	100	202	202	GAGGTTTAAATTCCCATCATTCCAATTACAAGACATTAAGCCCCGTATTGTTATTTCTTGTCACTACCTCCCTGTGTCAGGATTGGGTAATTTGCGCGCCTGCTGCCTTCCTTAGATGTGGTAGCCGTTTCTCAGGCTCCCTCTCCGGAATCGAACCCTAATTCCCCGTTACCCGTCGTTGCCCCGGTAGGCCAATACCCTA
Apicomp18S_365-613	DNA_Plate_7_A8	Kankan_Pyrethre_17	An. gambiae s.s.	Theileria ovis/Theileria sp. OT3/Theileria sp. Sola/Theileria annulata/Theileria orientalis/Theileria cervi/Theileria sp. G164/Theileria velifera/Theileria buffeli/Theileria sp. YZ-2016a/Theileria sp. KCS-2015/Theileria orientalis strain Shintoku/Theileria capreoli/Theileria sp. JW-2014/Theileria sp. RMP-2013/Theileria sp. NG-2012b/Theileria cf. sinensis MC-2012/Theileria cf. buffeli MC-2012/Thei…	NA	Apicomplexa	Aconoidasida	NA	Theileriidae	1002	100	224	201	GAGGTTTAAATTCCCATCATTCCAATTACAAGACATTAAGCCCCGTATTGTTATTTCTTGTCACTACCTCCCTGTGTCAGGATTGGGTAATTTGCGCGCCTGCTGCCTTCCTTAGATGTGGTAGCCGTTTCTCAGGCTCCCTCTCCGGAATCGAACCCTAATTCCCCGTTACCCGTCGTTGCCCCGGTAGGCCAATACCCTA
Apicomp18S_365-613	DNA_Plate_7_A8	Kankan_Pyrethre_17	An. gambiae s.s.	Theileria mutans/Theileria sp. strain MSD/Theileria sp. B15a	NA	Apicomplexa	Aconoidasida	NA	Theileriidae	906	100	224	201	GGGGTTTAGGTTCCCATCATTCCAATTACAAGGCGTTGAGCCCCGTATTGTTATTTCTTGTCACTACCTCCCTGTGTCAGGATTGGGTAATTTGCGCGCCTGCTGCCTTCCTTAGATGTGGTAGCCGTTTCTCAGGCTCCCTCTCCGGAATCGAACCCTAATTCCCCGTTACCCGTCGTTGCCCCGGTAGGCCAATACCCTA
Apicomp18S_365-613	DNA_Plate_7_A8	Kankan_Pyrethre_17	An. gambiae s.s.	Theileria ovis/Theileria sp. OT3/Theileria sp. Sola/Theileria annulata/Theileria orientalis/Theileria cervi/Theileria sp. G164/Theileria velifera/Theileria buffeli/Theileria sp. YZ-2016a/Theileria sp. KCS-2015/Theileria orientalis strain Shintoku/Theileria capreoli/Theileria sp. JW-2014/Theileria sp. RMP-2013/Theileria sp. NG-2012b/Theileria cf. sinensis MC-2012/Theileria cf. buffeli MC-2012/Thei…	NA	Apicomplexa	Aconoidasida	NA	Theileriidae	475	100	223	203	GAGGTTTAAATTCCCATCATTCCAATTACAAGACATTAAGCCCCGTATTGTTATTTCTTGTCACTACCTCCCTGTGTCAGGATTGGGTAATTTGCGCGCCTGCTGCCTTCCTTAGATGTGGTAGCCGTTTCTCAGGCTCCCTCTCCGGAATCGAACCCTAATTCCCCGTTACCCGTCGTTGCCCCGGTAGGCCAATACCCTA
Apicomp18S_365-613	DNA_Plate_7_A8	Kankan_Pyrethre_17	An. gambiae s.s.	Theileria sp. NG-2012b/Theileria sp. giraffe 30	NA	Apicomplexa	Aconoidasida	NA	Theileriidae	115	100	203	203	GGAGGTTTAAATTCCCATCATTCCAATTACAAGACATTAAGCCCCGTATTGTTATTTCTTGTCACTACCTCCCTGTGTCAGGATTGGGTAATTTGCGCGCCTGCTGCCTTCCTTAGATGTGGTAGCCGTTTCTCAGGCTCCCTCTCCGGAATCGAACCCTAATTCCCCGTTACCCGTCGTTGCCCCGGTAGGCCAATACCCTA
Apicomp18S_365-613	DNA_Plate_7_A8	Kankan_Pyrethre_17	An. gambiae s.s.	Theileria ovis/Theileria sp. NG-2012b/Theileria sp. giraffe 30	NA	Apicomplexa	Aconoidasida	NA	Theileriidae	54	99.1031	224	222	CCTTCCAATTGTTACTCTGGGGAGGTTTAAATTCCCATCATTCCAATTACAAGACATTAAGCCCCGTATTGTTATTTCTTGTCACTACCTCCCTGTGTCAGGATTGGGTAATTTGCGCGCCTGCTGCCTTCCTTAGATGTGGTAGCCGTTTCTCAGGCTCCCTCTCCGGAATCGAACCCTAATTCCCCGTTACCCGTCGTTGCCCCGGTAGGCCAATACCCTA
Apicomp18S_365-613	DNA_Plate_7_A8	Kankan_Pyrethre_17	An. gambiae s.s.	Theileria ovis	NA	Apicomplexa	Aconoidasida	NA	Theileriidae	22	100	224	202	CCTTCCAATTGTTACTCTGGGAGAGGTTTAAATTCCCATCATTCCAATTACAAGACATTAAGCCCCGTATTGTTATTTCTTGTCACTACCTCCCTGTGTCAGGATTGGGTAATTTGCGCGCCTGCTGCCTTCCTTAGATGTGGTAGCCGTTTCTCAGGCTCCCTCTCCGGAATCGAACCCTAATTCCCCGTTACCCGTCGTTGCCCCGGTAGGCCAATACCCTA
Apicomp18S_365-613	DNA_Plate_7_A8	Kankan_Pyrethre_17	An. gambiae s.s.	Theileria sp. NG-2012b	NA	Apicomplexa	Aconoidasida	NA	Theileriidae	16	100	203	202	GGAGGTTTAAATTCCCATCATTCCAATTACAAGACATTAAGCCCCGTATTGTTATTTCTTGTCACTACCTCCCTGTGTCAGGATTGGGTAATTTGCGCGCCTGCTGCCTTCCTTAGATGTGGTAGCCGTTTCTCAGGCTCCCTCTCCGGAATCGAACCCTAATTCCCCGTTACCCGTCGTTGCCCCGGTAGGCCAATACCCTA
Apicomp18S_365-613	DNA_Plate_7_A8	Kankan_Pyrethre_17	An. gambiae s.s.	Theileria ovis/Theileria sp. OT3/Theileria sp. Sola/Theileria annulata/Theileria orientalis/Theileria cervi/Theileria sp. G164/Theileria velifera/Theileria buffeli/Theileria sp. YZ-2016a/Theileria sp. KCS-2015/Theileria orientalis strain Shintoku/Theileria sp. JW-2014/Theileria capreoli/Theileria sp. RMP-2013/Theileria sp. NG-2012b/Theileria cf. sinensis MC-2012/Theileria cf. buffeli MC-2012/Thei…	NA	Apicomplexa	Aconoidasida	NA	Theileriidae	15	99.5495	222	221	GAGGTTTAAATTCCCATCATTCCAATTACAAGACATTAAGCCCCGTATTGTTATTTCTTGTCACTACCTCCCTGTGTCAGGATTGGGTAATTTGCGCGCCTGCTGCCTTCCTTAGATGTGGTAGCCGTTTCTCAGGCTCCCTCTCCGGAATCGAACCCTAATTCCCCGTTACCCGTCGTTGCCCCGGTAGGCCAATACCCTA
Apicomp18S_365-613	DNA_Plate_7_D10	Dabola_Aout_CAH_17	An. gambiae s.s.	Theileria ovis/Theileria sp. OT3/Theileria sp. Sola/Theileria annulata/Theileria orientalis/Theileria cervi/Theileria sp. G164/Theileria velifera/Theileria buffeli/Theileria sp. YZ-2016a/Theileria sp. KCS-2015/Theileria orientalis strain Shintoku/Theileria capreoli/Theileria sp. JW-2014/Theileria sp. RMP-2013/Theileria sp. NG-2012b/Theileria cf. sinensis MC-2012/Theileria cf. buffeli MC-2012/Thei…	NA	Apicomplexa	Aconoidasida	NA	Theileriidae	238	100	224	202	GAGGTTTAAATTCCCATCATTCCAATTACAAGACATTAAGCCCCGTATTGTTATTTCTTGTCACTACCTCCCTGTGTCAGGATTGGGTAATTTGCGCGCCTGCTGCCTTCCTTAGATGTGGTAGCCGTTTCTCAGGCTCCCTCTCCGGAATCGAACCCTAATTCCCCGTTACCCGTCGTTGCCCCGGTAGGCCAATACCCTA
Apicomp18S_365-613	DNA_Plate_7_D10	Dabola_Aout_CAH_17	An. gambiae s.s.	Theileria ovis/Theileria sp. OT3/Theileria sp. Sola/Theileria annulata/Theileria orientalis/Theileria cervi/Theileria sp. G164/Theileria velifera/Theileria buffeli/Theileria sp. YZ-2016a/Theileria sp. KCS-2015/Theileria orientalis strain Shintoku/Theileria capreoli/Theileria sp. JW-2014/Theileria sp. RMP-2013/Theileria sp. NG-2012b/Theileria cf. sinensis MC-2012/Theileria cf. buffeli MC-2012/Thei…	NA	Apicomplexa	Aconoidasida	NA	Theileriidae	84	100	203	203	GAGGTTTAAATTCCCATCATTCCAATTACAAGACATTAAGCCCCGTATTGTTATTTCTTGTCACTACCTCCCTGTGTCAGGATTGGGTAATTTGCGCGCCTGCTGCCTTCCTTAGATGTGGTAGCCGTTTCTCAGGCTCCCTCTCCGGAATCGAACCCTAATTCCCCGTTACCCGTCGTTGCCCCGGTAGGCCAATACCCTA
Apicomp18S_365-613	DNA_Plate_7_D10	Dabola_Aout_CAH_17	An. gambiae s.s.	Theileria mutans/Theileria sp. strain MSD/Theileria sp. B15a	NA	Apicomplexa	Aconoidasida	NA	Theileriidae	82	100	224	202	GGGGTTTAGGTTCCCATCATTCCAATTACAAGGCGTTGAGCCCCGTATTGTTATTTCTTGTCACTACCTCCCTGTGTCAGGATTGGGTAATTTGCGCGCCTGCTGCCTTCCTTAGATGTGGTAGCCGTTTCTCAGGCTCCCTCTCCGGAATCGAACCCTAATTCCCCGTTACCCGTCGTTGCCCCGGTAGGCCAATACCCTA
Apicomp18S_365-613	DNA_Plate_7_D10	Dabola_Aout_CAH_17	An. gambiae s.s.	Theileria ovis/Theileria sp. OT3/Theileria sp. Sola/Theileria bicornis/Theileria annulata/Theileria orientalis/Theileria cervi/Theileria sp. G164/Theileria velifera/Theileria buffeli/Theileria sp. YZ-2016a/Theileria sp. KCS-2015/Theileria orientalis strain Shintoku/Theileria capreoli/Theileria sp. JW-2014/Theileria sp. RMP-2013/Theileria sp. NG-2012b/Theileria cf. sinensis MC-2012/Theileria cf. b…	NA	Apicomplexa	Aconoidasida	NA	Theileriidae	55	99.505	202	202	GAGGTTTAAATTCCCATCATTCCAATTACAAGACATTAAGCCCCGTATTGTTATTTCTTGTCACTACCTCCCTGTGTCAGGATTGGGTAATTTGCGCGCCTGCTGCCTTCCTTAGATGTGGTAGCCGTTTCTCAGGCTCCCTCTCCGGAATCGAACCCTAATTCCCCGTTACCCGTCGTTGCCCCGGTAGGCCAATACCCTA
Apicomp18S_365-613	DNA_Plate_7_D10	Dabola_Aout_CAH_17	An. gambiae s.s.	Theileria ovis/Theileria sp. NG-2012b/Theileria sp. giraffe 30	NA	Apicomplexa	Aconoidasida	NA	Theileriidae	19	99.1031	224	222	CCTTCCAATTGTTACTCTGGGGAGGTTTAAATTCCCATCATTCCAATTACAAGACATTAAGCCCCGTATTGTTATTTCTTGTCACTACCTCCCTGTGTCAGGATTGGGTAATTTGCGCGCCTGCTGCCTTCCTTAGATGTGGTAGCCGTTTCTCAGGCTCCCTCTCCGGAATCGAACCCTAATTCCCCGTTACCCGTCGTTGCCCCGGTAGGCCAATACCCTA
Eimeriorina18S_302-730	DNA_Plate_2_G3	Mamou_CAH_16	An. gambiae s.s.	Theileria parva	NA	Apicomplexa	Aconoidasida	NA	Theileriidae	206	100	384	383	TGAGCACTCTAATTTTCTCAAAGTAAACATCCAGACAAAGCGAACTCCGTCCGAAATAAGCCACATGCAGAGACCCCGAAGGGACACAGCGATGCAGCAGAAATTCAACTACGAGCTTTTTAACTGCAACAATTTTAATATACGCTATTGGAGCTGGAATTACCGCGGCTGCTGGCACCAGACTTGCCCTCCAATTGATACTCTGGAAGAGGTTTAAATTCCCATCATTCCAATTACAAGACTTTAAGCCCCGTATTGTTATTTCTTGTCACTACCTCCCTGTGTCAGGATTGGGTAATTTGCGCGCCTGCTGCCTTCCTTAGATGTGGTAGCCGTTTCTCAGGCTCCCTCTCCGGAATCGAACCCTAATTCCCCGTTACCCG
Eimeriorina18S_302-730	DNA_Plate_2_G3	Mamou_CAH_16	An. gambiae s.s.	Theileria annulata/Theileria parva/Theileria sp./Theileria lestoquardi/Theileria sp. OT3/Theileria sp. KS-2015/Theileria sp. MNM-2014a/Theileria sp. RMP-2013/Theileria sp. NG-2012b/Theileria sp. ex Syncerus caffer MCO-2011/Theileria sp. Iwate 282/Theileria sp. PD220-SE/Theileria sp. PG740-SE/Theileria taurotragi	NA	Apicomplexa	Aconoidasida	NA	Theileriidae	35	100	187	175	GAGGTTTAAATTCCCATCATTCCAATTACAAGACTTTAAGCCCCGTATTGTTATTTCTTGTCACTACCTCCCTGTGTCAGGATTGGGTAATTTGCGCGCCTGCTGCCTTCCTTAGATGTGGTAGCCGTTTCTCAGGCTCCCTCTCCGGAATCGAACCCTAATTCCCCGTTACCCG
Eimeriorina18S_302-730	DNA_Plate_2_H9	Kankan_Pyrethre_17	An. gambiae s.s.	Theileria velifera	NA	Apicomplexa	Aconoidasida	NA	Theileriidae	44	100	385	385	TGAGCACTCTAATTTTCTCAAAGTAAAACACCGGGAACGCAAGCGAACCCAGATAAGCCACAAAAGACCCAAACTCGTAAAGGAGAATAGGCAATGTAGCAGAAATTCAACTACGAGCTTTTTAACTGCAACAATTTTAATATACGCTATTGGAGCTGGAATTACCGCGGCTGCTGGCACCAGACTTGCCCTCCAATTGATACTCTGGAAGAGGTTTAAATTCCCATCATTCCAATTACAAGACATTAAGCCCCGTATTGTTATTTCTTGTCACTACCTCCCTGTGTCAGGATTGGGTAATTTGCGCGCCTGCTGCCTTCCTTAGATGTGGTAGCCGTTTCTCAGGCTCCCTCTCCGGAATCGAACCCTAATTCCCCGTTACCCG
Eimeriorina18S_302-730	DNA_Plate_3_F1	Kankan_Pyrethre_17	An. gambiae s.s.	Theileria velifera	NA	Apicomplexa	Aconoidasida	NA	Theileriidae	14	100	385	385	TGAGCACTCTAATTTTCTCAAAGTAAAACACCGGGAACGCAAGCGAACCCAGATAAGCCACAAAAGACCCAAACTCGTAAAGGAGAATAGGCAATGTAGCAGAAATTCAACTACGAGCTTTTTAACTGCAACAATTTTAATATACGCTATTGGAGCTGGAATTACCGCGGCTGCTGGCACCAGACTTGCCCTCCAATTGATACTCTGGAAGAGGTTTAAATTCCCATCATTCCAATTACAAGACATTAAGCCCCGTATTGTTATTTCTTGTCACTACCTCCCTGTGTCAGGATTGGGTAATTTGCGCGCCTGCTGCCTTCCTTAGATGTGGTAGCCGTTTCTCAGGCTCCCTCTCCGGAATCGAACCCTAATTCCCCGTTACCCG
FlaviallS_FlaviallAS2	DNA_Plate_5_C1	Faranah_CAH_16	An. coluzzii	Anopheles flavivirus variant 2	NA	NA	NA	NA	Flaviviridae	5463	99.061	239	207	TATGAGCCATCTTCCCTTCCCTGCTATTTCTTTCAGGTAGTTTCCGAAGTAGTTGACCCCGACGCCTCCGACTCCACATGGCAAGTGGTCACGCGAAACCCAATGGTCCTGGTTCAAGGACCCCAGGGCTTCGTATTCCAAGAATCTACTGCCCAGCCACATATACCAAATTGTCCGAGAGCCCTTCGCTCTGCCTAAGATAGCCGGCTTC
FlaviallS_FlaviallAS2	DNA_Plate_5_F10	Boffa_CAH_17	An. coluzzii	Anopheles flavivirus variant 2	NA	NA	NA	NA	Flaviviridae	9931	99.061	239	146	TATGAGCCATCTTCCCTTCCCTGCTATTTCTTTCAGGTAGTTTCCGAAGTAGTTGACCCCGACGCCTCCGACTCCACATGGCAAGTGGTCACGCGAAACCCAATGGTCCTGGTTCAAGGACCCCAGGGCTTCGTATTCCAAGAATCTACTGCCCAGCCACATATACCAAATTGTCCGAGAGCCCTTCGCTCTGCCTAAGATAGCCGGCTTC
FlaviallS_FlaviallAS2	DNA_Plate_6_F1	Dabola_Aout_CAH_17	An. gambiae s.s.	Culex flavivirus	NA	NA	NA	NA	Flaviviridae	466	99.061	237	209	AATCATCCACTTCCCTTTTTGCATGATTTCCTTGAGGTAGTATCCAAAGTAGTTCACTCCGACCCCGCCAACTCCGCACGGGAAGTTTTTCCTCGCTACCCAATGGTCTTCGTTGAGAAATCCAAGTGCTTCGTACTCCAAAAACCGACTTCCGAGCCACATGTACCAGATAATTCGTGATCCTCGCGCCTCGCCGAAGGAGGAGGGCTTC
FlaviallS_FlaviallAS2	DNA_Plate_7_D5	Kankan_Pyrethre_17	An. gambiae s.s.	Anopheles flavivirus variant 1	NA	NA	NA	NA	Flaviviridae	4911	88.2629	239	208	TATGAGCCATCTTCCCTTCCCTGCTATTTCCTTCAGGTAGTTTCCGAAGTAGTTTACCCCAACACCACCGACGCCACATGGCAAATGGTCTCGTGAAACCCAATGGTCTTGGTTTAAGAACCCTAGGGCCTCATACTCCAAGAACCTGCTGCCTAACCACATATACCATATCGTCCGAGAGCCTTTTGCCTTGCCTAATAGAGCCGGCTTC
FlaviallS_FlaviallAS2	DNA_Plate_7_D5	Kankan_Pyrethre_17	An. gambiae s.s.	Anopheles flavivirus variant 2/Anopheles flavivirus variant 1	NA	NA	NA	NA	Flaviviridae	12	87.2038	211	211	TATGAGCCATCTTCCCTTCCCTGCTATTTCCTTCAGGTAGTTTCCGAAGTAGTTTACCCCAACACCACCGACGCCACATGGCAAATGGTCTCGTGAAACCCAATGGTCTTGGTTTAAGAACCCCAGGGCCTCATACTCCAAGAACCTGCTGCCTAACCACATATACCATATCGTCCGAGAGCCTTTTGCCTTGCCTAATAGAGCCGGCTTC
Microsporidia_18S	DNA_Plate_1_A1	Kankan_Pyrethre_17	An. gambiae s.s.	Microsporidium sp. 3 NR-2013	Fungi	Microsporidia	NA	NA	NA	97	96.7164	353	318	CTCCTATTCCTCTTTACCAAATATTCATCTTTACGTTTCATAACTGCCTCCTACAAAGAGTGGGCAATTTTCGCGCCTGCTGCCGTCCTTGGACGTGGGAGCTATCTCTCAGGCTCCCTCTCCGGTATCAAACCCTAATTCCCCGTTACCCGTCATCGTCTTGGTAGTCCATTACACTACCAACTAACTGATAGTCCTACGTCTTATTCTGTCTTCTCTTAGCTACATTTTCACGTAGTTATCCTATACCAACAGACTAAATCATCGTAGTTATACTGAGCTGTTCGTCCTTATTACATAAACATGCATGGCTTAATCTTAGAAACTAGCATCTA
Microsporidia_18S	DNA_Plate_1_A10	Kissidougou_Aout_CAH_17	An. gambiae s.s.	Parathelohania anophelis	Fungi	Microsporidia	NA	NA	Amblyosporidae	103	92.9178	353	332	GCTCTCGTCGAGTTCTTTACTCTCGTCTCACATACTACGCCTCGTCACTACCTCAATGCTCATTGGGTAAGTTGCGCGCCTGCTGCCGTCCTTGGACGTGGCAGCCGTCTCTCAGGCTCCCTCTCCGGAATCAGACATCATCCTCCGTTACCCGTCATCGCCTCCGTACGCCCTTATCGTACCGACAAGCTGATAGGTCAGAGCCTCACCGCACTTCTCAGCCACAGTTTCCCGCGGTTATCTCTTCCGTGCGACAGAGTGCCCCGTTATACTGAGCCGTTCGCTGCTCAGCTCGCAAACTTGCATGGCTTAGTCTTTAAGGCGAGCATCCACGTCAGGCAGAATCAACTTGG
Microsporidia_18S	DNA_Plate_1_A2	Kankan_Pyrethre_17	An. gambiae s.s.	Microsporidium sp. 3 NR-2013	Fungi	Microsporidia	NA	NA	NA	31	97.0149	350	335	ACGAGACTTGCCCTCCAATTCTCCTATTCCTCTTTACCAAATATTCATCTTTACGTTTCATAACTGCCTCCTACAAAGAGTGGGCAATTTTCGCGCCTGCTGCCGTCCTTGGACGTGGGAGCTATCTCTCAGGCTCCCTCTCCGGTATCAAACCCTAATTCCCCGTTACCCGTCATCGTCTTGGTAGTCCATTACACTACCAACTAACTGATAGTCCTACGTCTTATTCTGTCTTCTCTTAGCTACATTTTCACGTAGTTATCCTATACCAACAGACTAAATCATCGTAGTTATACTGAGCTGTTCGTCCTTATTACATAAACATGCATGGCTTAATCTTAGAAACTAGCATCTA
Microsporidia_18S	DNA_Plate_1_A3	Dabola_Aout_CAH_17	An. gambiae s.s.	Microsporidium sp. 3 NR-2013	Fungi	Microsporidia	NA	NA	NA	100	97.0149	355	335	CTCCTATTCCTCTTTACCAAATATTCATCTTTACGTCTCATAACTGCCTCCTACAAAGAGTGGGCAATTTTCGCGCCTGCTGCCGTCCTTGGACGTGGGAGCTATCTCTCAGGCTCCCTCTCCGGTATCAAACCCTAATTCCCCGTTACCCGTCATCGTCTTGGTAGTCCATTACACTACCAACTAACTGATAGTCCTACGTCTTATTCTGTCTTCTCTTAGCTACATTTTCACGTAGTTATCCTATACCAACAGACTAAATCATCGTAGTTATACTGAGCTGTTCGTCCTTATTACATAAACATGCATGGCTTAATCTTAGAAACTAGCATCTA
Microsporidia_18S	DNA_Plate_1_A5	Dabola_Aout_CAH_17	An. gambiae s.s.	Culicospora magna	Fungi	Microsporidia	NA	NA	Caudosporidae	17	99.7006	334	334	GTTCACCCTACTCTTTACGCACAGCTCATCAAGTACGCCCCGTAACTACCTCAATGTTCATTGGGTAAGTTTCGCGCCTGCTGCCGTCCTTGGACGTGGCAGCCATCTCTCAGGCTCCCTCTCCGGAATAAAACCCATATTCCCCGTTACCCGTCATAGCCTCCGTACGCACTTACCGTACCGTCTAGCTGATAGGTCACGCCCTCATCCACAACCTTAGCCACAGGTTTCCGTGGTTATGTTGCTCTGTGGGTAGATAGGCGCGTTGTACTGAGCCGTTCACTGTTTCAACATTCGCAGGCTTGCATGGCTTAATCTTCGGGGCTAGCGTCCA
Microsporidia_18S	DNA_Plate_1_A7	Kissidougou_Aout_CAH_17	An. gambiae s.s.	Parathelohania anophelis	Fungi	Microsporidia	NA	NA	Amblyosporidae	17	92.7711	352	332	GCTCTCGTCGAGTTCTTTACTCTCGTCTCACATACTACGCCTCGTCACTACCTCAATGCTCATTGGGTAAGTTGCGCGCCTGCTGCCGTCCTTGGACGTGGCAGCCGTCTCTCAGGCTCCCTCTCCGGAATCAGACATCATCCTCCGTTACCCGTCATCGCCTCCGTACGCCCTTACCGTACCGACAAGCTGATAGGTCAGAGCCTCACCGCACTTCTCAGCCACAGTTTCCCGCGGTTATCTCTTCCGTGCGACAGAGAGCCCCGTTATACTGAGCCGTTCGCTGCTCAGCTCGCAAACTTGCATGGCTTAGTCTTTAAGGCGAGCATCCA
Microsporidia_18S	DNA_Plate_1_B1	Dabola_Aout_CAH_17	An. gambiae s.s.	Microsporidium sp. 3 NR-2013	Fungi	Microsporidia	NA	NA	NA	14	96.7164	355	335	CTCCTATTCCTCTTTACCAAATATTCACCTTTACGTTTCATAACTGCCTCCTACAAAGAGTGGGCAATTTTCGCGCCTGCTGCCGTCCTTGGACGTGGGAGCTATCTCTCAGGCTCCCTCTCCGGTATCAAACCCTAATTCCCCGTTACCCGTCATCGTCTTGGTAGTCCATTACACTACCAACTAACTGATAGTCCTACGTCTTATTCTGTCTTCTCTTAGCTACATTTTCACGTAGTTATCCTATACCAACAGACTAAATCATCGTAGTTATACTGAGCTGTTCGTCCTTATTACATAAACATGCATGGCTTAATCTTAGAAACTAGCATCTA
Microsporidia_18S	DNA_Plate_1_B2	Kissidougou_CAH_17	An. gambiae s.s.	Microsporidium sp. 3 NR-2013	Fungi	Microsporidia	NA	NA	NA	28	96.7164	354	334	CTCCTATTCCTCTTTACCAAATATTCATCTTTACGTTTCATAACTGCCTCCTACAAAGAGTGGGCAATTTTCGCGCCTGCTGCCGTCCTTGGACGTGGGAGCTATCTCTCAGGCTCCCTCTCCGGTATCAAACCCTAATTCCCCGTTACCCGTCATCGTCTTGGTAGTCCATTACACTACCAACTAACTGATAGTCCTACGTCTTATTCTGTCTTCTCTTAGCTACATTTTCACGTAGTTATCCTATACCAACAGACTAAATCATCGTAGTTATACTGAGCTGTTCGTCCTTATTACATAAACATGCATGGCTTAATCTTAGAAACTAGCATCTC
Microsporidia_18S	DNA_Plate_1_B3	Faranah_CAH_16	An. gambiae s.s.	Microsporidium sp. 3 NR-2013	Fungi	Microsporidia	NA	NA	NA	56	96.7164	350	335	CTCCTATTCCTCTTTACCAAATATTCATCTTTACGTTTCATAACTGCCTCCTACAAAGAGTGGGCAATTTTCGCGCCTGCTGCCGTCCTTGGACGTGGGAGCTATCTCTCAGGCTCCCTCTCCGGTATCAAACCCTAATTCCCCGTTACCCGTCATCGTCTTGGTAGTCCATTACACTACCAACTAACTGATAGTCCTACGTCTTATTCTGTCTTCTCTTAGCTACATTTTCACGTAGTTATCCTATACCAACAGACTAAATCATCGTAGTTATACTGAGCTGTTCGTCCTTATTACATAAACATGCATGGCTTAATCTTAGAAACTAGCATCTA
Microsporidia_18S	DNA_Plate_1_E1	Boffa_CAH_17	An. melas	Microsporidium sp. 3 NR-2013	Fungi	Microsporidia	NA	NA	NA	20	97.0149	350	335	ACCGGACTTGCCCTCCAGTTCTCCTATTCCTCTTTACCAAATATTCATCTTTACGTTTCATAACTGCCTCCTACAAAGAGTGGGCAATTTTCGCGCCTGCTGCCGTCCTTGGACGTGGGAGCTATCTCTCAGGCTCCCTCTCCGGTATCAAACCCTAATTCCCCGTTACCCGTCATCGTCTTGGTAGTCCATTACACTACCAACTAACTGATAGTCCTACGTCTTATTCTGTCTTCTCTTAGCTACATTTTCACGTAGTTATCCTATACCAACAGACTAAATCATCGTAGTTATACTGAGCTGTTCGTCCTTATTACATAAACATGCATGGCTTAATCTTAGAAACTAGCATCTA
Microsporidia_18S	DNA_Plate_1_E2	Kissidougou_Aout_CAH_17	An. gambiae s.s.	Microsporidium sp. 3 NR-2013	Fungi	Microsporidia	NA	NA	NA	21	96.7164	350	335	CTCCTATTCCTCTTTACCAAATATTCATCTTTACGTTTCATAACTGCCTCCTACAAAGAGTGGGCAATTTTCGCGCCTGCTGCCGTCCTTGGACGTGGGAGCTATCTCTCAGGCTCCCTCTCCGGTATCAAACCCTAATTCCCCGTTACCCGTCATTGTCTTGGTAGTCCATTACACTACCAACTAACTGATAGTCCTACGTCTTATTCTGTCTTCTCTTAGCTACATTTTCACGTAGTTATCCTATACCAACAGACTAAATCATCGTAGTTATACTGAGCTGTTCGTCCTTATTACATAAACATGCATGGCTTAATCTTAGAAACTAGCATCTA
Microsporidia_18S	DNA_Plate_1_E3	Kankan_Aout_CAH_17	An. gambiae s.s.	Microsporidium sp. 3 NR-2013	Fungi	Microsporidia	NA	NA	NA	16726	97.0149	356	161	CTCCTATTCCTCTTTACCAAATATTCATCTTTACGTTTCATAACTGCCTCCTACAAAGAGTGGGCAATTTTCGCGCCTGCTGCCGTCCTTGGACGTGGGAGCTATCTCTCAGGCTCCCTCTCCGGTATCAAACCCTAATTCCCCGTTACCCGTGAGAGCCTA
Microsporidia_18S	DNA_Plate_1_E4	Kissidougou_Aout_CAH_17	An. gambiae s.s.	Microsporidium sp. 3 NR-2013	Fungi	Microsporidia	NA	NA	NA	70	96.7164	354	335	CTCCTATTCCTCTTTACCAAATATTCATCTTTACGTTTCATAACTGCCTCCTACAAAGAGTGGGCAATTTTCGCGCCTGCTGCCGTCCTTGGACGTGGGAGCTATCTCTCAGGCTCCCTCTCCGGTATCAAACCCTAATTCCCCGTTACCCGTCATCGTCTTGGTAGTCCATTACACTACCAACTAACTGATAGTCCTACGTCTTATTCTGTCTTCTCTTAGCTACATTTTCACGTAGTTATCCTATACCAACAGACTAAATCATCGTAGTTATACTGAGCTGTTCGTCCTTATTACATAAACATGCATGGCTTAATCTTAGAAACTAGCATCTA
Microsporidia_18S	DNA_Plate_1_E5	Faranah_CAH_16	An. gambiae s.s.	Microsporidium sp. 3 NR-2013	Fungi	Microsporidia	NA	NA	NA	20	96.7164	350	335	CTCCTATTCCTCTTTACCAAATATTCATCTTTACGTTTCATAACTGCCTCCTACAAAGAGTGGGCAATTTTCGCGCCTGCTGCCGTCCTTGGACGTGGGAGCTATCTCTCAGGCTCCCTCTCCGGTATCAAACCCTAATTCCCCGTTACCCGTCATCGTCTTGGTAGTCCATTACACTACCAACTAACTGATAGTCCTACGTCTTATTCTGTCTTCTCTTAGCTACATTTTCACGTAGTTATCTTATACCAACAGACTAAATCATCGTAGTTATACTGAGCTGTTCGTCCTTATTACATAAACATGCATGGCTTAATCTTAGAAACTAGCATCTA
Microsporidia_18S	DNA_Plate_1_E7	Kankan_Aout_CAH_17	An. gambiae s.s.	Microsporidium sp. 3 NR-2013	Fungi	Microsporidia	NA	NA	NA	37	97.0149	355	335	CTCCTATTCCTCTTTACCAAATATTCATCTTTACGTCTCATAACTGCCTCCTACAAAGAGTGGGCAATTTTCGCGCCTGCTGCCGTCCTTGGACGTGGGAGCTATCTCTCAGGCTCCCTCTCCGGTATCAAACCCTAATTCCCCGTTACCCGTCATCGTCTTGGTAGTCCATTACACTACCAACTAACTGATAGTCCTACGTCTTATTCTGTCTTCTCTTAGCTACATTTTCACGTAGTTATCCTATACCAACAGACTAAATCATCGTAGTTATACTGAGCTGTTCGTCCTTATTACATAAACATGCATGGCTTAATCTTAGAAACTAGCATCTA
Microsporidia_18S	DNA_Plate_1_H9	Kissidougou_Aout_CAH_17	An. gambiae s.s.	Culicospora magna	Fungi	Microsporidia	NA	NA	Caudosporidae	27	99.7006	334	334	GTTCACCCTGCTCTTTACGCACGGCTCATCAAGTACGCCCCGTAACTACCTCAATGTTCATTGGGTAAGTTTCGCGCCTGCTGCCGTCCTTGGACGTGGCAGCCATCTCTCAGGCTCCCTCTCCGGAATAAAACCCATATTCCCCGTTACCCGTCATAGCCTCCGTACGCACTTACCGTACCGTCTAGCTGATAGGTCACGCCCTCATCCACAACCTTAGCCACAGGTTTCCGTGGTTATGTTGCTCTGTGGGTAGATAGGCGCGTTGTACTGAGCCGTTCACTGTTTCAACATTCGCAGGCTTGCATGGCTTAATCTTCGGGGCTAGCGTCCA
Microsporidia_18S	DNA_Plate_2_A1	Kissidougou_CAH_17	An. gambiae s.s.	Microsporidium sp. 3 NR-2013	Fungi	Microsporidia	NA	NA	NA	43	97.0149	354	335	CTCCTATTCCTCTTTACCAAATATTCATCTTTACGTCTCATAACTGCCTCCTACAAAGAGTGGGCAATTTTCGCGCCTGCTGCCGTCCTTGGACGTGGGAGCTATCTCTCAGGCTCCCTCTCCGGTATCAAACCCTAATTCCCCGTTACCCGTCATCGTCTTGGTAGTCCATTACACTACCAACTAACTGATAGTCCTACGTCTTATTCTGTCTTCTCTTAGCTACATTTTCACGTAGTTATCCTATACCAACAGACTAAATCATCGTAGTTATACTGAGCTGTTCGTCCTTATTACATAAACATGCATGGCTTAATCTTAGAAACTAGCATCTA
Microsporidia_18S	DNA_Plate_2_A2	Faranah_CAH_16	An. gambiae s.s.	Microsporidium sp. 3 NR-2013	Fungi	Microsporidia	NA	NA	NA	110	97.0149	355	334	CTCCTATTCCTCTTTACCAAATATTCATCTTTACGTCTCATAACTGCCTCCTACAAAGAGTGGGCAATTTTCGCGCCTGCTGCCGTCCTTGGACGTGGGAGCTATCTCTCAGGCTCCCTCTCCGGTATCAAACCCTAATTCCCCGTTACCCGTCATCGTCTTGGTAGTCCATTACACTACCAACTAACTGATAGTCCTACGTCTTATTCTGTCTTCTCTTAGCTACATTTTCACGTAGTTATCCTATACCAACAGACTAAATCATCGTAGTTATACTGAGCTGTTCGTCCTTATTACATAAACATGCATGGCTTAATCTTAGAAACTAGCATCTA
Microsporidia_18S	DNA_Plate_2_A3	Mamou_CAH_16	An. gambiae s.s.	Parathelohania anophelis	Fungi	Microsporidia	NA	NA	Amblyosporidae	68	92.7711	352	332	GCTCTCGTCGAGTTCTTTACTCTCATCTCACATACTACGCCTCGTCACTACCTCAATGCTCATTGGGTAAGTTGCGCGCCTGCTGCCGTCCTTGGACGTGGCAGCCGTCTCTCAGGCTCCCTCTCCGGAATCAGACATCATCCTCCGTTACCCGTCATCGCCTCCGTACGCCCTTATCGTACCGACAAGCTGATAGGTCAGAGCCTCACCGCACTTCTCAGCCACAGTTTCCCGCGGTTATCTCTTCCGTGCGACAGAGTGCCCCGTTATACTGAGCCGTTCGCTGCTCAGCTCGCAAACTTGCATGGCTTAGTCTTGAAGGCGAGCATCCA
Microsporidia_18S	DNA_Plate_2_B2	Dabola_Aout_CAH_17	An. gambiae s.s.	Microsporidium sp. 3 NR-2013	Fungi	Microsporidia	NA	NA	NA	13470	97.0149	356	161	CTCCTATTCCTCTTTACCAAATATTCATCTTTACGTTTCATAACTGCCTCCTACAAAGAGTGGGCAATTTTCGCGCCTGCTGCCGTCCTTGGACGTGGGAGCTATCTCTCAGGCTCCCTCTCCGGTATCAAACCCTAATTCCCCGTTACCCGTGAGAGCCTA
Microsporidia_18S	DNA_Plate_2_C2	Kissidougou_Aout_CAH_17	An. gambiae s.s.	Culicospora magna	Fungi	Microsporidia	NA	NA	Caudosporidae	109	100	354	334	GTTCACCCTGCTCTTTACGCACAGCTCATCAAGTACGCCCCGTAACTACCTCAATGTTCATTGGGTAAGTTTCGCGCCTGCTGCCGTCCTTGGACGTGGCAGCCATCTCTCAGGCTCCCTCTCCGGAATAAAACCCATATTCCCCGTTACCCGTCATAGCCTCCGTACGCACTTACCGTACCGTCTAGCTGATAGGTCACGCCCTCATCCACAACCTTAGCCACAGGTTTCCGTGGTTATGTTGCTCTGTGGGTAGATAGGCGCGTTGTACTGAGCCGTTCACTGTTTCAACATTCGCAGGCTTGCATGGCTTAATCTTCGGGGCTAGCGTCCA
Microsporidia_18S	DNA_Plate_2_C6	Kissidougou_Aout_CAH_17	An. gambiae s.s.	Microsporidium sp. 3 NR-2013	Fungi	Microsporidia	NA	NA	NA	145	96.7164	355	334	CTCCTATTCCTCTTTACCAAATATTCATCTTTACGTTTCATAACTGCCTCCTACAAAGAGTGGGCAATTTTCGCGCCTGCTGCCGTCCTTGGACGTGGGAGCTATCTCTCAGGCTCCCTCTCCGGTATCAAACCCTAATTCCCCGTTACCCGTCATCGTCTTGGTAGTCCATTACACTACCAACTAACTGATAGTCCTACGTCTTATTCTGTCTTCTCTTAGCTACATTTTCACGTAGTTATCCTATACCAACAGACTAAATCATCGTAGTTATACTGAGCTGTTCGTCCTTATTACATAAACATGCATGGCTTAATCTTAGAAACTAGCATCTC
Microsporidia_18S	DNA_Plate_2_G1	Kissidougou_CAH_17	An. gambiae s.s.	Parathelohania anophelis	Fungi	Microsporidia	NA	NA	Amblyosporidae	137	92.7711	352	332	GCTCTCGTCGAGTTCTTTACTCTCGTCTCACATACTACGCCTCGTCACTACCTCAATGCTCATTGGGTAAGTTGCGCGCCTGCTGCCGTCCTTGGACGTGGCAGCCGTCTCTCAGGCTCCCTCTCCGGAATCAGACATCATCCTCCGTTACCCGTCATCGCCTCCGTACGCCCTTATCGTACCGACAAGCTGATAGGTCAGAGCCTCACCGCACTTCTCAGCCACAGTTTCCCGCGGTTATCTCTTCCGTGCGACAGAGAGCCCTGTTATACTGAGCCGTTCGCTGCTCAGCTCGCAAACTTGCATGGCTTAGTCTTTAAGGCGAGCATCCA
Microsporidia_18S	DNA_Plate_2_G1	Kissidougou_CAH_17	An. gambiae s.s.	Parathelohania divulgata/Parathelohania anophelis	Fungi	Microsporidia	NA	NA	Amblyosporidae	11	92.4699	332	332	GCTCTCGTCGAGTTCTTTACTCTCGTCTCACATACTACGCCTCGTCACTACCTCAATGCTCATTGGGTAAGTTGCGCGCCTGCTGCCGTCCTTGGACGTGGCAGCCGTCTCTCAGGCTCCCTCTCCGGAATCAGACATCATCCTCCGTTACCCGTCATCGCCTCCGTACGCCCTTATCGTACCGACAAGCTGATAGGTCAGAGCCTCACCGCACTTCTCAGCCACAGTTTCCCGCGGTTATCTTCTCCGTGCGACAGAGAGCCCCGTTGTACTGAGCCGTTCGCTGCTCAGCTCGCAAACTTGCATGGCTTAGTCTTTAAGGCGAGCATCCA
Microsporidia_18S	DNA_Plate_2_H11	Boffa_CAH_17	An. gambiae s.s./An. coluzzii	Parathelohania divulgata	Fungi	Microsporidia	NA	NA	Amblyosporidae	179	98.494	337	332	GCTCTCGTCGATATCTTTGCTCTCGACTCACATTCTACGCCTCGTCACTACCTCAATGCTCATTGGGTAATTTTCGCGCCTGCTGCCGTCCTTGGACGTGGCAGCCGTCTCTCAGGCTCCCTCTCCGGAATCGGACAAAATCCTCCGTTACCCGTCATCGCCTCCGTACGCACTTACCGTACCGACAAGCTGATAGGTCAGTGCCTCATCACACTTCTTAGCCGCAGTTTCCCGCGGTTATCTATTCCGTGCGTTAGAGTTCACTGTTCTACTGAGCCGTTCGCTGCTCAACTCACAAACTTGCATGGCTTAGTCTTTAAGGCGAGCATCCA
Microsporidia_18S	DNA_Plate_2_H11	Boffa_CAH_17	An. gambiae s.s./An. coluzzii	Parathelohania tomski	Fungi	Microsporidia	NA	NA	Amblyosporidae	14	99.3056	144	144	GCTCTCGTCGAGTTCTTTACACTCGTCTCACATACTACGCCTCGTCACTACCTCAATGCTCATTGGGTAAGTTGCGCGCCTGCTGCCGTCCTTGGACGTGGCAGCCGTCTCTCAGGCTCCCTCTCCGGAATCAGACATCATCCT
Microsporidia_18S	DNA_Plate_3_A1	Kankan_Pyrethre_17	An. gambiae s.s.	Microsporidium sp. 3 NR-2013	Fungi	Microsporidia	NA	NA	NA	14036	97.0149	356	161	CTCCTATTCCTCTTTACCAAATATTCATCTTTACGTTTCATAACTGCCTCCTACAAAGAGTGGGCAATTTTCGCGCCTGCTGCCGTCCTTGGACGTGGGAGCTATCTCTCAGGCTCCCTCTCCGGTATCAAACCCTAATTCCCCGTTACCCGTGAGAGCCTA
Microsporidia_18S	DNA_Plate_3_A1	Kankan_Pyrethre_17	An. gambiae s.s.	Microsporidium sp. 3 NR-2013/Microsporidium sp. 711	Fungi	Microsporidia	NA	NA	NA	462	96.4789	142	142	CTCCTATTCCTCTTTACCAAATATTCATCTTTACGTTTCATAACTGCCTCCTACAAAGAGTGGGCAATTTTCGCGCCTGCTGCCGTCCTTGGACGTGGGAGCTATCTCTCAGGCTCCCTCTCCGGTATCAAACCCTAATTCC
Microsporidia_18S	DNA_Plate_3_A12	Kankan_Pyrethre_17	An. gambiae s.s.	Microsporidium sp. 3 NR-2013	Fungi	Microsporidia	NA	NA	NA	38	96.7164	354	335	CTCCTATTCCTCTTTACCAAATATTCATCTTTACGTTTCATAACTGCCTCCTACAAAGAGTGGGCAATTTTCGCGCCTGCTGCCGTCCTTGGACGTGGGAGCTATCTCTCAGGCTCCCTCTCCGGTATCAAACCCTAATTCCCCGTTACCCGTCATCGTCTTGGTAGTCCATTACACTACCAACTAACTGATAGTCCTACGTCTTATTCTGTCTTCTCTTAGCTACATTTTCACGTAGTTATCCTATACCAACAGACTAAATCATCGTAGTTATACTGAGCTGTTCGTCCTTATTACATAAACATGCATGGCTTAATCTTAGATACTAGCATCTA
Microsporidia_18S	DNA_Plate_3_A12	Kankan_Pyrethre_17	An. gambiae s.s.	Culicospora magna	Fungi	Microsporidia	NA	NA	Caudosporidae	34	100	334	334	GTTCACCCTGCTCTTTACGCACAGCTCATCAAGTACGCCCCGTAACTACCTCAATGTTCATTGGGTAAGTTTCGCGCCTGCTGCCGTCCTTGGACGTGGCAGCCATCTCTCAGGCTCCCTCTCCGGAATAAAACCCATATTCCCCGTTACCCGTCATAGCCTCCGTACGCACTTACCGTACCGTCTAGCTGATAGGTCACGCCCTCATCCACAACCTTAGCCACAGGTTTCCGTGGTTATGTTGCTCTGTGGGTAGATAGGCGCGTTGTACTGAGCCGTTCACTGTTTCAACATTCGCAGGCTTGCATGGCTTAATCTTCGGGGCTAGCGTCCA
Microsporidia_18S	DNA_Plate_3_A2	Kissidougou_Aout_CAH_17	An. gambiae s.s.	Microsporidium sp. 3 NR-2013	Fungi	Microsporidia	NA	NA	NA	2249	97.0149	356	161	CTCCTATTCCTCTTTACCAAATATTCATCTTTACGTTTCATAACTGCCTCCTACAAAGAGTGGGCAATTTTCGCGCCTGCTGCCGTCCTTGGACGTGGGAGCTATCTCTCAGGCTCCCTCTCCGGTATCAAACCCTAATTCCCCGTTACCCGTGAGAGCCTA
Microsporidia_18S	DNA_Plate_3_A2	Kissidougou_Aout_CAH_17	An. gambiae s.s.	Microsporidium sp. 3 NR-2013/Microsporidium sp. 711	Fungi	Microsporidia	NA	NA	NA	81	96.4789	142	142	CTCCTATTCCTCTTTACCAAATATTCATCTTTACGTTTCATAACTGCCTCCTACAAAGAGTGGGCAATTTTCGCGCCTGCTGCCGTCCTTGGACGTGGGAGCTATCTCTCAGGCTCCCTCTCCGGTATCAAACCCTAATTCC
Microsporidia_18S	DNA_Plate_3_A3	Kankan_Aout_CAH_17	An. coluzzii	Microsporidium sp. 3 NR-2013	Fungi	Microsporidia	NA	NA	NA	28	97.0149	355	335	CTCCTATTCCTCTTTACCAAATATTCATCTTTACGTCTCATAACTGCCTCCTACAAAGAGTGGGCAATTTTCGCGCCTGCTGCCGTCCTTGGACGTGGGAGCTATCTCTCAGGCTCCCTCTCCGGTATCAAACCCTAATTCCCCGTTACCCGTCATCGTCTTGGTAGTCCATTACACTACCAACTAACTGATAGTCCTACGTCTTATTCTGTCTTCTCTTAGCTACATTTTCACGTAGTTATCCTATACCAACAGACTAAATCATCGTAGTTATACTGAGCTGTTCGTCCTTATTACATAAACATGCATGGCTTAATCTTAGAAACTAGCATCTA
Microsporidia_18S	DNA_Plate_3_B1	Faranah_CAH_16	An. gambiae s.s.	Microsporidium sp. 3 NR-2013	Fungi	Microsporidia	NA	NA	NA	22	96.7164	355	335	CTCCTATTCCTCTTTACCAAATATTCATCTTTACGTTTCATAACTGCCTCCTACAAAGAGTGGGCAATTTTCGCGCCTGCTGCCGTCCTTGGACGTGGGAGCTATCTCTCAGGCTCCCTCTCCGGTATCAAACCCTAATTCCCCGTTACCCGTCATCGTCTTGGTAGTCCATTACACTACCAACTAACTGATAGTCCTACGTCTTATTCTGTCTTCTCTTAGCTACATTTTCACGTAGTTATCCTATACCAACAGACTAAATCATCGTAGTTATACTGAGCTGTTCGTCCTTATTACATAAACATGCATGGCTTAATCTTAGATACTAGCATCTA
Microsporidia_18S	DNA_Plate_3_B3	Boffa_CAH_17	An. melas	Microsporidium sp. 3 NR-2013	Fungi	Microsporidia	NA	NA	NA	11	96.7164	346	335	CTCCTATTCCTCTTTACCAAATATTCATCTTTACGTTTCATAACTGCCTCCTACAAAGAGTGGGCAATTTTCGCGCCTGCTGCCGTCCTTGGACGTGGGAGCTATCTCTCAGGCTCCCTCTCCGGTATCAAACCCTAATTCCCCGTTACCCGTCATCGTCTTGGTAGTCCATTACACTACCAACTAACTGATAGTCCTACGTCTTATTCTGTCTTCTCTTAGCTACATTTTCACGTAGTTATCCTATACCAACAGACTAAATCATCGTAGTTATACTGAGCTGTTCGTCCTTATTACATAAACATGCATGGCTTAATCTTAGAAACTAGCATCTACGTCAGGCAGAATCAACTTGC
Microsporidia_18S	DNA_Plate_3_E10	Kissidougou_Aout_CAH_17	An. gambiae s.s.	Parathelohania anophelis	Fungi	Microsporidia	NA	NA	Amblyosporidae	12183	93.1818	353	331	GCTCTCGTCGAGTTCTTTACTCTCGTCTCACATACTACGCCTCGTCACTACCTCAATGCTCATTGGGTAAGTTGCGCGCCTGCTGCCGTCCTTGGACGTGGCAGCCGTCTCTCAGGCTCCCTCTCCGGAATCGGACATCATCCTCCGTTACCCGTCATCGCCTCCGTACGCCCTTATCGTACCGACAAGCTGATAGGTCAGAGCCTCACCGCACTTCTCAGCCACAGTTTCCCGCGGTTATCTCTTCCGTGCGACAGAGTGCCCCGTTATACTGAGCCGTTCGCTGCTCAGCTCGCAAACTTGCATGGCTTAGTCTTTAAGGCGAGCATCCA
Microsporidia_18S	DNA_Plate_3_E10	Kissidougou_Aout_CAH_17	An. gambiae s.s.	Parathelohania iranica	Fungi	Microsporidia	NA	NA	Amblyosporidae	722	99.3056	199	143	GCTCTCGTCGAGTTCTTTACACTCGTCTCACATACTACGCCTCGTCACTACCTCAATGCTCATTGGGTAAGTTGCGCGCCTGCTGCCGTCCTTGGACGTGGCAGCCGTCTCTCAGGCTCCCTCTCCGGAATCAGACATCATCCT
Microsporidia_18S	DNA_Plate_3_E10	Kissidougou_Aout_CAH_17	An. gambiae s.s.	Parathelohania divulgata/Parathelohania anophelis	Fungi	Microsporidia	NA	NA	Amblyosporidae	287	92.4699	352	331	GCTCTCGTCGATATCTTTACTCTCGACTCACATTCTACGCCTCGTCACTACCTCAATGCTCATTGGGTAATTTTCGCGCCTGCTGCCGTCCTTGGACGTGGCAGCCGTCTCTCAGGCTCCCTCTCCGGAATCGGACAAAATCCTCCGTTACCCGTCATCGCCTCCGTACGCACTTACCGTACCGACAAGCTGATAGGTCAGTGCCTCATCACACTTCTTAGCCGCAGTTTCCCGCGGTTATCTATTCCGTGCGTTAGAGTTCACTGTTCTACTGAGCCGTTCGCTGCTCAACTCACAAACTTGCATGGCTTAGTCTTTAAGGCGAGCATCCA
Microsporidia_18S	DNA_Plate_3_E10	Kissidougou_Aout_CAH_17	An. gambiae s.s.	Parathelohania divulgata	Fungi	Microsporidia	NA	NA	Amblyosporidae	60	92.7711	332	332	GCTCTCGTCGAGTTCTTTACTCTCGTCTCACATACTACGCCTCGTCACTACCTCAATGCTCATTGGGTAAGTTGCGCGCCTGCTGCCGTCCTTGGACGTGGCAGCCGTCTCTCAGGCTCCCTCTCCGGAATCAGACAACATCCTCCGTTACCCGTCATCGCCTCCGTACGCCCTTATCGTACCGACAAGCTGATAGGTCAGAGCCTCACCGCACTTCTCAGCCACAGTTTCCCGCGGTTATCTCTTCCGTGCGACAGAGAGCCCCGTTATACTGAGCCGTTCGCTGCTCAGCTCGCAAACTTGCATGGCTTAGTCTTTAAGGCGAGCATCCA
Microsporidia_18S	DNA_Plate_3_E11	Dabola_Aout_CAH_17	An. gambiae s.s.	Parathelohania anophelis	Fungi	Microsporidia	NA	NA	Amblyosporidae	19	92.8977	353	332	GCTCTCGTCGAGTTCTTTACTCTCGTCTCACATACTACGCCTCGTCACTACCTCAATGCTCATTGGGTAAGTTGCGCGCCTGCTGCCGTCCTTGGACGTGGCAGCCGTCTCTCAGGCTCCCTCTCCGGAATCAGACATCATCCTCCGTTACCCGTCATCGCCTCCGTACGCCCTTATCGTACCGACAAGCTGATAGGTCAGAGCCTCACCGCACTTCTCAGCCACAGTTTCCCGCGGTTATCTCTTCCGTGCGACAGAGAGCCCCGTTATACTGAGCCGTTCGCTGCTCAGCTCGCAAACTTGCATGGCTTAGTCTTTAAGGCGAGCATCCACGTCAGGCAGAATCAACCTG
Microsporidia_18S	DNA_Plate_3_E2	Boffa_CAH_17	An. melas	Parathelohania anophelis	Fungi	Microsporidia	NA	NA	Amblyosporidae	11	92.7711	332	332	GCTCTCGTCGAGTTCTTTACTCTCGTCTCACATACTACGCCTCGTCACTACCTCAATGCTCATTGGGTAAGTTGCGCGCCTGCTGCCGTCCTTGGACGTGGCAGCCGTCTCTCAGGCTCCCTCTCCGGAATCAGACATCATCCTCCGTTACCCGTCATCGCCTCCGTACGCCCTTATCGTACCGACAAGCTGATAGGTCAGAGCCTCACCGCACTTCTCAGCCACAGTTTCCCGTGGTTATCTCTTCCGTGCGACAGAGAGCCCCGTTATACTGAGCCGTTCGCTGCTCAGCTCGCAAACTTGCATGGCTTAGTCTTTAAGGCGAGCATCCA
Microsporidia_18S	DNA_Plate_3_E5	Kankan_Aout_CAH_17	An. gambiae s.s.	Parathelohania anophelis	Fungi	Microsporidia	NA	NA	Amblyosporidae	18	92.7711	349	332	GCTCTCGTCGAGTTCTTTACTCTCGTCTCACATACTACGCCTCGTCACTACCTCAATGCTCATTGGGTAAGTTGCGCGCCTGCTGCCGTCCTTGGACGTGGCAGCCGTCTCTCAGGCTCCCTCTCCGGAATCAGACATCATCCTCCGTTACCCGTCATCGCCTCCGTACGCCCTTACCGTACCGACAAGCTGATAGGTCAGAGCCTCACCGCACTTCTCAGCCACAGTTTCCCGCGGTTATCTCTTCCGTGCGACAGAGAGCCCCGTTATACTGAGCCGTTCGCTGCTCAGCTCGCAAACTTGCATGGCTTAGTCTTTAAGGCGAGCATCCA
Microsporidia_18S	DNA_Plate_3_E6	Boffa_CAH_17	An. melas	Parathelohania anophelis	Fungi	Microsporidia	NA	NA	Amblyosporidae	39	92.7711	352	332	GCTCTCGTCGAGTTCTTTACTCTCATCTCACATACTACGCCTCGTCACTACCTCAATGCTCATTGGGTAAGTTGCGCGCCTGCTGCCGTCCTTGGACGTGGCAGCCGTCTCTCAGGCTCCCTCTCCGGAATCAGACATCATCCTCCGTTACCCGTCATCGCCTCCGTACGCCCTTATCGTACCGACAAGCTGATAGGTCAGAGCCTCACCGCACTTCTCAGCCACAGTTTCCCGCGGTTATCTCTTCCGTGCGACAGAGTGCCCCGTTATACTGAGCCGTTCGCTGCTCAGCTCGCAAACTTGCATGGCTTAGTCTTGAAGGCGAGCATCCA
Microsporidia_18S	DNA_Plate_3_E7	Kankan_Aout_CAH_17	An. gambiae s.s.	Parathelohania anophelis	Fungi	Microsporidia	NA	NA	Amblyosporidae	10	92.7711	352	332	GCTCTCGTCGAGTTCTTTACTCTCGTCTCACATACTACGCCTCGTCACTACCTCAATGCTCATTGGGTAAGTTGCGCGCCTGCTGCCGTCCTTGGACGTGGCAGCCGTCTCTCAGGCTCCCTCTCCGGAATCAGACATCATCCTCCGTTACCCGTCATCGCCTCCGTACGCCCTTATCGTACCGACAAGCTGATAGGTCAGAGCCTCACCGCACTTCTCAGCCACAGTTTCCCGCGGTTATCTCTTCCGTGCGACAGAGAGCCCTGTTATACTGAGCCGTTCGCTGCTCAGCTCGCAAACTTGCATGGCTTAGTCTTTAAGGCGAGCATCCA
Microsporidia_18S	DNA_Plate_3_E9	Kankan_Pyrethre_17	An. gambiae s.s.	Parathelohania anophelis	Fungi	Microsporidia	NA	NA	Amblyosporidae	20	92.7711	352	332	GCTCTCGTCGAGTTCTTTACTCTCATCTCACATACTACGCCTCGTCACTACCTCAATGCTCATTGGGTAAGTTGCGCGCCTGCTGCCGTCCTTGGACGTGGCAGCCGTCTCTCAGGCTCCCTCTCCGGAATCAGACATCATCCTCCGTTACCCGTCATCGCCTCCGTACGCCCTTATCGTACCGACAAGCTGATAGGTCAGAGCCTCACCGCACTTCTCAGCCACAGTTTCCCGCGGTTATCTCTTCCGTGCGACAGAGAGCCCCGTTATACTGAGCCGTTCGCTGCTCAGCTCGCAAACTTGCATGGCTTAGTCTTTAAGGCGAGCATCCA
Microsporidia_18S	DNA_Plate_3_G6	Kankan_Aout_CAH_17	An. gambiae s.s.	Parathelohania anophelis	Fungi	Microsporidia	NA	NA	Amblyosporidae	14	92.7711	353	332	GCTCTCGTCGAGTTCTTTACTCTCGTCTCACATACTACGCCTCGTCACTACCTCAATGCTCATTGGGTAAGTTGCGCGCCTGCTGCCGTCCTTGGACGTGGCAGCCGTCTCTCAGGCTCCCTCTCCGGAATCGGACATCATCCTCCGTTACCCGTCATCGCCTCCGTACGCCCTTATCGTACCGACAAGCTGATAGGTCAGAGCCTCACCGCACTTCTCAGCCACAGTTTCCCGCGGTTATCTCTTCCGTGCGACAGAGAGCCCCGTTATACTGAGCCGTTCGCTGCTCAGCTCGCAAACTTGCATGGCTTAGTCTTTAAGGCGAGCATCCA
Microsporidia_18S	DNA_Plate_3_G7	Faranah_CAH_16	An. gambiae s.s.	Parathelohania anophelis	Fungi	Microsporidia	NA	NA	Amblyosporidae	4581	93.0723	353	331	GCTCTCGTCGAGTTCTTTACTCTCATCTCACATACTACGCCTCGTCACTACCTCAATGCTCATTGGGTAAGTTGCGCGCCTGCTGCCGTCCTTGGACGTGGCAGCCGTCTCTCAGGCTCCCTCTCCGGAATCAGACATCATCCTCCGTTACCCGTCATCGCCTCCGTACGCCCTTATCGTACCGACAAGCTGATAGGTCAGAGCCTCACCGCACTTCTCAGCCACAGTTTCCCGCGGTTATCTCTTCCGTGCGACAGAGTGCCCCGTTATACTGAGCCGTTCGCTGCTCAGCTCGCAAACTTGCATGGCTTAGTCTTTAAGGCGAGCATCCA
Microsporidia_18S	DNA_Plate_3_G7	Faranah_CAH_16	An. gambiae s.s.	Parathelohania divulgata/Parathelohania anophelis	Fungi	Microsporidia	NA	NA	Amblyosporidae	263	92.4699	352	331	GCTCTCGTCGATATCTTTACTCTCGACTCACATTCTACGCCTCGTCACTACCTCAATGCTCATTGGGTAATTTTCGCGCCTGCTGCCGTCCTTGGACGTGGCAGCCGTCTCTCAGGCTCCCTCTCCGGAATCGGACAAAATCCTCCGTTACCCGTCATCGCCTCCGTACGCACTTACCGTACCGACAAGCTGATAGGTCAGTGCCTCATCACACTTCTTAGCCGCAGTTTCCCGCGGTTATCTATTCCGTGCGTTAGAGTTCACTGTTCTACTGAGCCGTTCGCTGCTCAACTCACAAACTTGCATGGCTTAGTCTTTAAGGCGAGCATCCA
Microsporidia_18S	DNA_Plate_3_G7	Faranah_CAH_16	An. gambiae s.s.	Parathelohania divulgata	Fungi	Microsporidia	NA	NA	Amblyosporidae	175	92.7711	352	332	GCTCTCGTCGATATCTTTACTCTCGACTCACATTCTACGCCTCGTCACTACCTCAATGCTCATTGGGTAATTTTCGCGCCTGCTGCCGTCCTTGGACGTGGCAGCCGTCTCTCAGGCTCCCTCTCCGGAATCGGACAAAATCCTCCGTTACCCGTCATCGCCTCCGTACGCACTTACCGTACCGACAAGCTGATAGGTCAGTGCCTCATCACACTTCTTAGCCGCAGTTTCCCGCGGTTATCTATTCCGTGCGTTAGAGTTCACTGTTCTACTGAGCCGTTCGCTGCTCAACTCACAAACTTGCATGGCTTAGTCTTTAAGGCGAGCATCCA
Microsporidia_18S	DNA_Plate_3_G8	Mamou_CAH_16	An. gambiae s.s.	Parathelohania anophelis	Fungi	Microsporidia	NA	NA	Amblyosporidae	12	92.6346	352	332	GCTCTCGTCGAGTTCTTTACTCTCGTCTCACATACTACGCCTCGTCACTACCTCAATGCTCATTGGGTAAGTTGCGCGCCTGCTGCCGTCCTTGGACGTGGCAGCCGTCTCTCAGGCTCCCTCTCCGGAATCAGACATCATCCTCCGTTACCCGTCATCGCCTCCGTACGCCCTTATCGTACCGACAAGCTGATAGGTCAGAGCCTCACCGCACTTCTCAGCCACAGTTTCCCGCGGTTATCTCTTCCGTGCGACAGAGAGCCCCGTTATACTGAGCCGTTCGCTGCTCAGCTCGCAAACTTGCATGGCTTAGTCTTTAAGGCGAGCATCCACGTCAGGCAGAATCAACTTGG
Microsporidia_18S	DNA_Plate_4_B1	Kankan_Aout_CAH_17	An. gambiae s.s.	Microsporidium sp. 3 NR-2013	Fungi	Microsporidia	NA	NA	NA	3566	97.0149	355	161	CTCCTATTCCTCTTTACCAAATATTCATCTTTACGTTTCATAACTGCCTCCTACAAAGAGTGGGCAATTTTCGCGCCTGCTGCCGTCCTTGGACGTGGGAGCTATCTCTCAGGCTCCCTCTCCGGTATCAAACCCTAATTCCCCGTTACCCGTGAGAGCCTA
Microsporidia_18S	DNA_Plate_4_B8	Kissidougou_Aout_CAH_17	An. gambiae s.s.	Parathelohania divulgata	Fungi	Microsporidia	NA	NA	Amblyosporidae	47	98.1928	332	332	GCTCTCGTCGATATCTTTACTCTCGACTCACATTCTACGCCTCGTCACTACCTCAATGCTCATTGGGTAATTTTCGCGCCTGCTGCCGTCCTTGGACGTGGCAGCCGTCTCTCAGGCTCCCTCTCCGGAATCGGACAAAATCCTCCGTTACCCGTCATCGCCTCCGTACGCACTTACCGTACCGACAAGCTGATAGGTCAGTGCCTCATCACACTTCTTAGCCGCAGTTTCCCGCGGTTATCTATTCCGTGCGTTAGAGTACACTGTTCTACTGAGCCGTTCGCTGCTCAACTCACAAACTTGCATGGCTTAGTCTTTAAGGCGAGCATCCA
Microsporidia_18S	DNA_Plate_4_E3	Kissidougou_Aout_CAH_17	An. gambiae s.s.	Parathelohania anophelis	Fungi	Microsporidia	NA	NA	Amblyosporidae	8983	93.0723	353	331	GCTCTCGTCGAGTTCTTTACTCTCATCTCACATACTACGCCTCGTCACTACCTCAATGCTCATTGGGTAAGTTGCGCGCCTGCTGCCGTCCTTGGACGTGGCAGCCGTCTCTCAGGCTCCCTCTCCGGAATCAGACATCATCCTCCGTTACCCGTCATCGCCTCCGTACGCCCTTATCGTACCGACAAGCTGATAGGTCAGAGCCTCACCGCACTTCTCAGCCACAGTTTCCCGCGGTTATCTCTTCCGTGCGACAGAGTGCCCCGTTATACTGAGCCGTTCGCTGCTCAGCTCGCAAACTTGCATGGCTTAGTCTTTAAGGCGAGCATCCA
Microsporidia_18S	DNA_Plate_4_E3	Kissidougou_Aout_CAH_17	An. gambiae s.s.	Parathelohania divulgata/Parathelohania anophelis	Fungi	Microsporidia	NA	NA	Amblyosporidae	586	92.4699	352	331	GCTCTCGTCGATATCTTTACTCTCGACTCACATTCTACGCCTCGTCACTACCTCAATGCTCATTGGGTAATTTTCGCGCCTGCTGCCGTCCTTGGACGTGGCAGCCGTCTCTCAGGCTCCCTCTCCGGAATCGGACAAAATCCTCCGTTACCCGTCATCGCCTCCGTACGCACTTACCGTACCGACAAGCTGATAGGTCAGTGCCTCATCACACTTCTTAGCCGCAGTTTCCCGCGGTTATCTATTCCGTGCGTTAGAGTTCACTGTTCTACTGAGCCGTTCGCTGCTCAACTCACAAACTTGCATGGCTTAGTCTTTAAGGCGAGCATCCA
Microsporidia_18S	DNA_Plate_4_E3	Kissidougou_Aout_CAH_17	An. gambiae s.s.	Parathelohania iranica	Fungi	Microsporidia	NA	NA	Amblyosporidae	529	99.3056	199	144	GCTCTCGTCGAGTTCTTTACACTCGTCTCACATACTACGCCTCGTCACTACCTCAATGCTCATTGGGTAAGTTGCGCGCCTGCTGCCGTCCTTGGACGTGGCAGCCGTCTCTCAGGCTCCCTCTCCGGAATCAGACATCATCCT
Microsporidia_18S	DNA_Plate_4_E3	Kissidougou_Aout_CAH_17	An. gambiae s.s.	Parathelohania divulgata	Fungi	Microsporidia	NA	NA	Amblyosporidae	309	92.7711	352	332	GCTCTCGTCGATATCTTTACTCTCGACTCACATTCTACGCCTCGTCACTACCTCAATGCTCATTGGGTAATTTTCGCGCCTGCTGCCGTCCTTGGACGTGGCAGCCGTCTCTCAGGCTCCCTCTCCGGAATCGGACAAAATCCTCCGTTACCCGTCATCGCCTCCGTACGCACTTACCGTACCGACAAGCTGATAGGTCAGTGCCTCATCACACTTCTTAGCCGCAGTTTCCCGCGGTTATCTATTCCGTGCGTTAGAGTTCACTGTTCTACTGAGCCGTTCGCTGCTCAACTCACAAACTTGCATGGCTTAGTCTTTAAGGCGAGCATCCA
Microsporidia_18S	DNA_Plate_4_E6	Faranah_CAH_16	An. gambiae s.s.	Parathelohania anophelis	Fungi	Microsporidia	NA	NA	Amblyosporidae	6992	93.0723	353	331	GCTCTCGTCGAGTTCTTTACTCTCATCTCACATACTACGCCTCGTCACTACCTCAATGCTCATTGGGTAAGTTGCGCGCCTGCTGCCGTCCTTGGACGTGGCAGCCGTCTCTCAGGCTCCCTCTCCGGAATCAGACATCATCCTCCGTTACCCGTCATCGCCTCCGTACGCCCTTATCGTACCGACAAGCTGATAGGTCAGAGCCTCACCGCACTTCTCAGCCACAGTTTCCCGCGGTTATCTCTTCCGTGCGACAGAGTGCCCCGTTATACTGAGCCGTTCGCTGCTCAGCTCGCAAACTTGCATGGCTTAGTCTTTAAGGCGAGCATCCA
Microsporidia_18S	DNA_Plate_4_E6	Faranah_CAH_16	An. gambiae s.s.	Parathelohania divulgata/Parathelohania anophelis	Fungi	Microsporidia	NA	NA	Amblyosporidae	523	92.4699	352	331	GCTCTCGTCGATATCTTTACTCTCGACTCACATTCTACGCCTCGTCACTACCTCAATGCTCATTGGGTAATTTTCGCGCCTGCTGCCGTCCTTGGACGTGGCAGCCGTCTCTCAGGCTCCCTCTCCGGAATCGGACAAAATCCTCCGTTACCCGTCATCGCCTCCGTACGCACTTACCGTACCGACAAGCTGATAGGTCAGTGCCTCATCACACTTCTTAGCCGCAGTTTCCCGCGGTTATCTATTCCGTGCGTTAGAGTTCACTGTTCTACTGAGCCGTTCGCTGCTCAACTCACAAACTTGCATGGCTTAGTCTTTAAGGCGAGCATCCA
Microsporidia_18S	DNA_Plate_4_E6	Faranah_CAH_16	An. gambiae s.s.	Parathelohania divulgata	Fungi	Microsporidia	NA	NA	Amblyosporidae	62	92.7711	332	332	GCTCTCGTCGAGTTCTTTACTCTCGTCTCACATACTACGCCTCGTCACTACCTCAATGCTCATTGGGTAAGTTGCGCGCCTGCTGCCGTCCTTGGACGTGGCAGCCGTCTCTCAGGCTCCCTCTCCGGAATCAGACAACATCCTCCGTTACCCGTCATCGCCTCCGTACGCCCTTATCGTACCGACAAGCTGATAGGTCAGAGCCTCACCGCACTTCTCAGCCACAGTTTCCCGCGGTTATCTCTTCCGTGCGACAGAGAGCCCCGTTATACTGAGCCGTTCGCTGCTCAGCTCGCAAACTTGCATGGCTTAGTCTTTAAGGCGAGCATCCA
Microsporidia_18S	DNA_Plate_4_E6	Faranah_CAH_16	An. gambiae s.s.	Parathelohania iranica	Fungi	Microsporidia	NA	NA	Amblyosporidae	19	98.995	199	163	GCTCTCGTCGAGTTCTTTACTCTCGTCTCACATACTACGCCTCGTCACTACCTCAATGCTCATTGGGTAAGTTGCGCGCCTGCTGCCGTCCTTGGACGTGGCAGCCGTCTCTCAGGCTCCCTCTCCGGAATCAGACATCATCCTCCGTTACCCGTCATCGCCTCCGTACGCCCTTATCGTACCGACAAGCTGATAGGTC
Microsporidia_18S	DNA_Plate_4_F1	Dabola_Aout_CAH_17	An. gambiae s.s.	Parathelohania anophelis	Fungi	Microsporidia	NA	NA	Amblyosporidae	1134	93.0723	353	331	GCTCTCGTCGAGTTCTTTACTCTCATCTCACATACTACGCCTCGTCACTACCTCAATGCTCATTGGGTAAGTTGCGCGCCTGCTGCCGTCCTTGGACGTGGCAGCCGTCTCTCAGGCTCCCTCTCCGGAATCAGACATCATCCTCCGTTACCCGTCATCGCCTCCGTACGCCCTTATCGTACCGACAAGCTGATAGGTCAGAGCCTCACCGCACTTCTCAGCCACAGTTTCCCGCGGTTATCTCTTCCGTGCGACAGAGTGCCCCGTTATACTGAGCCGTTCGCTGCTCAGCTCGCAAACTTGCATGGCTTAGTCTTTAAGGCGAGCATCCA
Microsporidia_18S	DNA_Plate_4_F1	Dabola_Aout_CAH_17	An. gambiae s.s.	Parathelohania divulgata/Parathelohania anophelis	Fungi	Microsporidia	NA	NA	Amblyosporidae	106	92.4699	352	332	GCTCTCGTCGATATCTTTACTCTCGACTCACATTCTACGCCTCGTCACTACCTCAATGCTCATTGGGTAATTTTCGCGCCTGCTGCCGTCCTTGGACGTGGCAGCCGTCTCTCAGGCTCCCTCTCCGGAATCGGACAAAATCCTCCGTTACCCGTCATCGCCTCCGTACGCACTTACCGTACCGACAAGCTGATAGGTCAGTGCCTCATCACACTTCTTAGCCGCAGTTTCCCGCGGTTATCTATTCCGTGCGTTAGAGTTCACTGTTCTACTGAGCCGTTCGCTGCTCAACTCACAAACTTGCATGGCTTAGTCTTTAAGGCGAGCATCCA
Microsporidia_18S	DNA_Plate_4_F1	Dabola_Aout_CAH_17	An. gambiae s.s.	Parathelohania iranica	Fungi	Microsporidia	NA	NA	Amblyosporidae	85	99.3056	163	144	GCTCTCGTCGAGTTCTTTACACTCGTCTCACATACTACGCCTCGTCACTACCTCAATGCTCATTGGGTAAGTTGCGCGCCTGCTGCCGTCCTTGGACGTGGCAGCCGTCTCTCAGGCTCCCTCTCCGGAATCAGACATCATCCT
Microsporidia_18S	DNA_Plate_5_B2	Kankan_Pyrethre_17	An. gambiae s.s.	Parathelohania anophelis	Fungi	Microsporidia	NA	NA	Amblyosporidae	338	92.9178	353	331	GCTCTCGTCGAGTTCTTTACTCTCGTCTCACATACTACGCCTCGTCACTACCTCAATGCTCATTGGGTAAGTTGCGCGCCTGCTGCCGTCCTTGGACGTGGCAGCCGTCTCTCAGGCTCCCTCTCCGGAATCAGACATCATCCTCCGTTACCCGTCATCGCCTCCGTACGCCCTTATCGTACCGACAAGCTGATAGGTCAGAGCCTCACCGCACTTCTCAGCCACAGTTTCCCGCGGTTATCTCTTCCGTGCGACAGAGTGCCCCGTTATACTGAGCCGTTCGCTGCTCAGCTCGCAAACTTGCATGGCTTAGTCTTTAAGGCGAGCATCCACGTCAGGCAGAATCAACTTGG
Microsporidia_18S	DNA_Plate_5_C11	Kissidougou_CAH_17	An. gambiae s.s.	Microsporidium sp. 3 NR-2013	Fungi	Microsporidia	NA	NA	NA	41556	97.0149	356	161	CTCCTATTCCTCTTTACCAAATATTCATCTTTACGTTTCATAACTGCCTCCTACAAAGAGTGGGCAATTTTCGCGCCTGCTGCCGTCCTTGGACGTGGGAGCTATCTCTCAGGCTCCCTCTCCGGTATCAAACCCTAATTCCCCGTTACCCGTGAGAGCCTA
Microsporidia_18S	DNA_Plate_6_A7	Dabola_Aout_CAH_17	An. gambiae s.s.	Microsporidium sp. 3 NR-2013	Fungi	Microsporidia	NA	NA	NA	123	96.7164	349	335	ACGAGTCTTGCCCTCCAATTCTCCTATTCCTCTTTACCAAATATTCATCTTTACGTTTCATAACTGCCTCCTACAAAGAGTGGGCAATTTTCGCGCCTGCTGCCGTCCTTGGACGTGGGAGCTATCTCTCAGGCTCCCTCTCCGGTATCAAACCCTAATTCCCCGTTACCCGTCATCGTCTTGGTAGTCCATTACACTACCAACTAACTGATAGTCCTACGTCTTATTCTGTCTTCTCTTAGCTACATTTTCACGTAGTTATCCTATACCAACAGACTAAATCATCGTAGTTATACTGAGCTGTTCGTCCTTATTACATAAACATGCATGGCTTAATCTTAGAAACTAGCATCTA
Microsporidia_18S	DNA_Plate_6_A9	Dabola_Aout_CAH_17	An. gambiae s.s.	Microsporidium sp. 3 NR-2013	Fungi	Microsporidia	NA	NA	NA	251	97.0149	355	335	GCTCTCGTCGATATCTTTACTCTCGACTCACATTCTACGCCTCGTCACTACCTCAATGCTCATTGGGTAATTTTCGCGCCTGCTGCCGTCCTTGGACGTGGCAGCCGTCTCTCAGGCTCCCTCTCCGGAATCGGACAAAATCCTCCGTTACCCGTCATCGCCTCCGTACGCACTTACCGTACCGACAAGCTGATAGGTCAGTGCCTCATCACACTTCTTAGCCGCAGTTTCCCGCGGTTATCTATTCCGTGCGTTAGAGTTCACTGTTCTACTGAGCCGTTCGCTGCTCAACTCACAAACTTGCATGGCTTAGTCTTTAAGGCGAGCATCCA
Microsporidia_18S	DNA_Plate_6_B7	Kankan_Pyrethre_17	An. gambiae s.s.	Microsporidium sp. 3 NR-2013	Fungi	Microsporidia	NA	NA	NA	44578	97.0149	356	161	CTCCTATTCCTCTTTACCAAATATTCATCTTTACGTTTCATAACTGCCTCCTACAAAGAGTGGGCAATTTTCGCGCCTGCTGCCGTCCTTGGACGTGGGAGCTATCTCTCAGGCTCCCTCTCCGGTATCAAACCCTAATTCCCCGTTACCCGTGAGAGCCTA
Microsporidia_18S	DNA_Plate_6_B9	Dabola_Aout_CAH_17	An. gambiae s.s.	Parathelohania anophelis	Fungi	Microsporidia	NA	NA	Amblyosporidae	17618	93.1818	353	331	GCTCTCGTCGAGTTCTTTACTCTCGTCTCACATACTACGCCTCGTCACTACCTCAATGCTCATTGGGTAAGTTGCGCGCCTGCTGCCGTCCTTGGACGTGGCAGCCGTCTCTCAGGCTCCCTCTCCGGAATCGGACATCATCCTCCGTTACCCGTCATCGCCTCCGTACGCCCTTATCGTACCGACAAGCTGATAGGTCAGAGCCTCACCGCACTTCTCAGCCACAGTTTCCCGCGGTTATCTCTTCCGTGCGACAGAGTGCCCCGTTATACTGAGCCGTTCGCTGCTCAGCTCGCAAACTTGCATGGCTTAGTCTTTAAGGCGAGCATCCA
Microsporidia_18S	DNA_Plate_6_B9	Dabola_Aout_CAH_17	An. gambiae s.s.	Parathelohania divulgata/Parathelohania anophelis	Fungi	Microsporidia	NA	NA	Amblyosporidae	753	92.4699	352	332	GCTCTCGTCGATATCTTTACTCTCGACTCACATTCTACGCCTCGTCACTACCTCAATGCTCATTGGGTAATTTTCGCGCCTGCTGCCGTCCTTGGACGTGGCAGCCGTCTCTCAGGCTCCCTCTCCGGAATCGGACAAAATCCTCCGTTACCCGTCATCGCCTCCGTACGCACTTACCGTACCGACAAGCTGATAGGTCAGTGCCTCATCACACTTCTTAGCCGCAGTTTCCCGCGGTTATCTATTCCGTGCGTTAGAGTTCACTGTTCTACTGAGCCGTTCGCTGCTCAACTCACAAACTTGCATGGCTTAGTCTTTAAGGCGAGCATCCA
Microsporidia_18S	DNA_Plate_6_B9	Dabola_Aout_CAH_17	An. gambiae s.s.	Parathelohania divulgata	Fungi	Microsporidia	NA	NA	Amblyosporidae	259	92.7711	332	332	GCTCTCGTCGATATCTTTACTCTCGACTCACATTCTACGCCTCGTCACTACCTCAATGCTCATTGGGTAATTTTCGCGCCTGCTGCCGTCCTTGGACGTGGCAGCCGTCTCTCAGGCTCCCTCTCCGGAATCGGACAAAATCCTCCGTTACCCGTCATCGCCTCCGTACGCACTTACCGTACCGACAAGCTGATAGGTCAGTGCCTCATCACACTTCTTAGCCGCAGTTTCCCGCGGTTATCTATTCCGTGCGTTAGAGTTCACTGTTCTACTGAGCCGTTCGCTGCTCAACTCACAAACTTGCATGGCTTAGTCTTTAAGGCGAGCATCCA
Microsporidia_18S	DNA_Plate_6_B9	Dabola_Aout_CAH_17	An. gambiae s.s.	Parathelohania iranica	Fungi	Microsporidia	NA	NA	Amblyosporidae	25	98.995	199	163	GCTCTCGTCGAGTTCTTTACTCTCGTCTCACATACTACGCCTCGTCACTACCTCAATGCTCATTGGGTAAGTTGCGCGCCTGCTGCCGTCCTTGGACGTGGCAGCCGTCTCTCAGGCTCCCTCTCCGGAATCAGACATCATCCTCCGTTACCCGTCATCGCCTCCGTACGCCCTTATCGTACCGACAAGCTGATAGGTC
Microsporidia_18S	DNA_Plate_6_C7	Faranah_CAH_16	An. nili	Parathelohania anophelis	Fungi	Microsporidia	NA	NA	Amblyosporidae	12231	91.8675	353	331	GCTCTCGTCGAGTTCTTTACACTCGTCTCACATACTACGCCTCGTCACTACCTCAATGCTCATTGGGTAAGTTGCGCGCCTGCTGCCGTCCTTGGACGTGGCAGCCGTCTCTCAGGCTCCCTCTCCGGAATCAGACATCATCCTCCGTTACCCGTCATCGCCTCCGTACGCCCTTATCGTACCGACAAGCTGATAGGTCAGAGCCTCACCGCACTTCTCAGCCACAGTTTCCCGCGGTTATCTCTTCCATGCGACAGAGAGCCCCGTTATACTGAGCCGTTCGCTGCTCAGCTCGCAAACTTGCATGGCTTAGTCTTTAAGGCGAGCATCCA
Microsporidia_18S	DNA_Plate_6_C7	Faranah_CAH_16	An. nili	Parathelohania divulgata	Fungi	Microsporidia	NA	NA	Amblyosporidae	56	91.5663	332	332	GCTCTCGTCGAGTTCTTTACTCTCGTCTCACATATTACGCCTCGTCACTACCTCAATGCTCATTGGGTAAGTTGCGCGCCTGCTGCCGTCCTTGGACGTGGCAGCCGTCTCTCAGGCTCCCTCTCCGGAATCAGACATCATCCTCCGTTACCCGTCATCGCCTCCGTACGCCCTTATCGTACCGACAAGCTGATAGGTCGGAGCCTCACCGCACTTCTCAGCCGCAGTTTCCCGCGGTTATCTCTCTCGTGCGACAGAGTGCCCCGTTATACTGAGCCGTTCGCTGCTCAGCTCGCAAACTTGCATGGCTTAGTCTTTAAGGCGAGCATCCA
Microsporidia_18S	DNA_Plate_6_C7	Faranah_CAH_16	An. nili	Parathelohania divulgata/Parathelohania anophelis	Fungi	Microsporidia	NA	NA	Amblyosporidae	49	91.5663	332	332	GCTCTCGTCGAGTTCTTTACTCTCGTCTCACATACTACGCCTCGTCACTACCTCAATGCTCATTGGGTAAGTTGCGCGCCTGCTGCCGTCCTTGGACGTGGCAGCCGTCTCTCAGGCTCCCTCTCCGGAATCAGACATCATCCTCCGTTACCCGTCATCGCCTCCGTACGCCCTTATCGTACCGACAAGCTGATAGGTCAGAGCCTCACCGCACTTCTCAGCCACAGTTTCCCGCGGTTATCTTTTTCGTGCGACAGAGAGCCCCGTTATACTGAGCCGTTCGCTGCTCAGCTCGCAAACTTGCATGGCTTAGTCTTTAAGGCGAGCATCCA
Microsporidia_18S	DNA_Plate_6_D12	Kankan_Pyrethre_17	An. gambiae s.s.	Culicospora magna	Fungi	Microsporidia	NA	NA	Caudosporidae	141	99.7006	334	334	GTTCACCCTGCTCTTTACGCACGGCTCATCAAGTACGCCCCGTAACTACCTCAATGTTCATTGGGTAAGTTTCGCGCCTGCTGCCGTCCTTGGACGTGGCAGCCATCTCTCAGGCTCCCTCTCCGGAATAAAACCCATATTCCCCGTTACCCGTCATAGCCTCCGTACGCACTTACCGTACCGTCTAGCTGATAGGTCACGCCCTCATCCACAACCTTAGCCACAGGTTTCCGTGGTTATGTTGCTCTGTGGGTAGATAGGCGCGTTGTACTGAGCCGTTCACTGTTTCAACATTCGCAGGCTTGCATGGCTTAATCTTCGGGGCTAGCGTCCA
Microsporidia_18S	DNA_Plate_6_D8	Kankan_Pyrethre_17	An. gambiae s.s./An. coluzzii	Microsporidium sp. 3 NR-2013	Fungi	Microsporidia	NA	NA	NA	36571	97.0149	356	161	CTCCTATTCCTCTTTACCAAATATTCATCTTTACGTTTCATAACTGCCTCCTACAAAGAGTGGGCAATTTTCGCGCCTGCTGCCGTCCTTGGACGTGGGAGCTATCTCTCAGGCTCCCTCTCCGGTATCAAACCCTAATTCCCCGTTACCCGTGAGAGCCTA
Microsporidia_18S	DNA_Plate_6_F11	Kissidougou_CAH_17	An. gambiae s.s.	Hazardia milleri	Fungi	Microsporidia	NA	NA	Gurleyidae	31	97.0845	345	343	GCTTTCGGCCAGCTATTTGCACTGGCCTCATGTTCACGCCTCGTCACTACCTCTGGTCCTCCAAGTGGGTAAGTTTCGCGCCTGCTGCCGTCCTTGGACGTGGCAGCCATCTCTCAGGCTCCCTCTCCGGAATCAAACCCCGATTCCCCGTTACCCGTCGTCGCCGCGGTACGCACTTACCGTACCGCCTAGCTGATAGGCCAAGAACTCACCCACGCTTGTCTTAGCCGCAGCTTACCGCGGTTATCCCCTGCCGTGGCCAGATTTTCTTGTCCTACTGAGCCGTTCGCCGCTCCGTTACCTTCGCTGGCTTGCATGGCTTAATCCTTGAGGCTAGCGTCCA
Microsporidia_18S	DNA_Plate_7_A12	Kissidougou_CAH_17	An. gambiae s.s.	Parathelohania anophelis	Fungi	Microsporidia	NA	NA	Amblyosporidae	73	92.7711	352	332	GCTCTCGTCGAGTTCTTTACTCTCATCTCACATACTACGCCTCGTCACTACCTCAATGCTCATTGGGTAAGTTGCGCGCCTGCTGCCGTCCTTGGACGTGGCAGCCGTCTCTCAGGCTCCCTCTCCGGAATCAGACATCATCCTCCGTTACCCGTCATCGCCTCCGTACGCCCTTATCGTACCGACAAGCTGATAGGTCAGAGCCTCACCGCACTTCTCAGCCACAGTTTCCCGCGGTTATCTCTTCCGTGCGACAGAGAGCCCCGTTATACTGAGCCGTTCGCTGCTCAGCTCGCAAACTTGCATGGCTTAGTCTTTAAGGCGAGCATCCA
Microsporidia_18S	DNA_Plate_7_A3	Boffa_CAH_17	An. gambiae s.s./An. coluzzii	Parathelohania anophelis	Fungi	Microsporidia	NA	NA	Amblyosporidae	44	92.7711	353	332	GCTCTCGTCGAGTTCTTTACTCTCATCTCACATACTACGCCTCGTCACTACCTCAATGCTCATTGGGTAAGTTGCGCGCCTGCTGCCGTCCTTGGACGTGGCAGCCGTCTCTCAGGCTCCCTCTCCGGAATCAGACATCATCCTCCGTTACCCGTCATCGCCTCCGTACGCCCTTATCGTACCGACAAGCTGATAGGTCAGAGCCTCACCGCACTTCTCAGCCACAGTTTCCCGCGGTTATCTCTTCCGTGCGACAGAGAGCCCCGTTATACTGAGCCGTTCGCTGCTCAGCTCGCAAACTTGCATGGCTTAGTCTTTAAGGCGAGCATCCA
Microsporidia_18S	DNA_Plate_7_A5	Kankan_Aout_CAH_17	An. gambiae s.s.	Parathelohania anophelis	Fungi	Microsporidia	NA	NA	Amblyosporidae	28	92.4699	352	332	GCTCTCGTCGAGTTCTTTACTCTCGTCTCACATACTACGCCTCGTCACTACCTCAATGCTCATTGGGTAAGTTGCGCGCCTGCTGCCGTCCTTGGACGTGGCAGCCGTCTCTCAGGCTCCCTCTCCGGAATCAGACATCATCCTCCGTTACCCGTCATCGCCTCCGTACGCCCTTATCGTACCGACAAGCTGATAGGTCAGAGCCTCACCGCACTTCTCAGCCACAGTTTCCCGCGGTTATCTCTTCCGTGCGACAGAGAGCCCCGTTATACTGAGCCGTTCGCTGCTCAGCTCGCAAACTTGCATGGCTTAGTCTTTAAGGCGAGCATCCA
Microsporidia_18S	DNA_Plate_7_A6	Faranah_CAH_16	An. gambiae s.s.	Parathelohania anophelis	Fungi	Microsporidia	NA	NA	Amblyosporidae	22958	93.1818	353	331	GCTCTCGTCGAGTTCTTTACTCTCGTCTCACATACTACGCCTCGTCACTACCTCAATGCTCATTGGGTAAGTTGCGCGCCTGCTGCCGTCCTTGGACGTGGCAGCCGTCTCTCAGGCTCCCTCTCCGGAATCGGACATCATCCTCCGTTACCCGTCATCGCCTCCGTACGCCCTTATCGTACCGACAAGCTGATAGGTCAGAGCCTCACCGCACTTCTCAGCCACAGTTTCCCGCGGTTATCTCTTCCGTGCGACAGAGTGCCCCGTTATACTGAGCCGTTCGCTGCTCAGCTCGCAAACTTGCATGGCTTAGTCTTTAAGGCGAGCATCCA
Microsporidia_18S	DNA_Plate_7_A6	Faranah_CAH_16	An. gambiae s.s.	Parathelohania divulgata	Fungi	Microsporidia	NA	NA	Amblyosporidae	429	92.7711	352	332	CTCCTATTCCTCTTTACCAAATATTCATCTTTACGTTTCATAACTGCCTCCTACAAAGAGTGGGCAATTTTCGCGCCTGCTGCCGTCCTTGGACGTGGGAGCTATCTCTCAGGCTCCCTCTCCGGTATCAAACCCTAATTCC
Microsporidia_18S	DNA_Plate_7_A6	Faranah_CAH_16	An. gambiae s.s.	Parathelohania divulgata/Parathelohania anophelis	Fungi	Microsporidia	NA	NA	Amblyosporidae	140	92.4699	332	332	GCTCTCGTCGATATCTTTACTCTCGACTCACATTCTACGCCTCGTCACTACCTCAATGCTCATTGGGTAATTTTCGCGCCTGCTGCCGTCCTTGGACGTGGCAGCCGTCTCTCAGGCTCCCTCTCCGGAATCGGACAAAATCCTCCGTTACCCGTCATCGCCTCCGTACGCACTTACCGTACCGACAAGCTGATAGGTCAGTGCCTCATCACACTTCTTAGCCGCAGTTTCCCGCGGTTATCTATTCCGTGCGTTAGAGTTCACTGTTCTACTGAGCCGTTCGCTGCTCAACTCACAAACTTGCATGGCTTAGTCTTTAAGGCGAGCATCCA
Microsporidia_18S	DNA_Plate_7_A6	Faranah_CAH_16	An. gambiae s.s.	Parathelohania iranica	Fungi	Microsporidia	NA	NA	Amblyosporidae	39	98.995	199	163	GCTCTCGTCGAGTTCTTTACTCTCGTCTCACATACTACGCCTCGTCACTACCTCAATGCTCATTGGGTAAGTTGCGCGCCTGCTGCCGTCCTTGGACGTGGCAGCCGTCTCTCAGGCTCCCTCTCCGGAATCAGACATCATCCTCCGTTACCCGTCATCGCCTCCGTACGCCCTTATCGTACCGACAAGCTGATAGGTC
Microsporidia_18S	DNA_Plate_7_A7	Kankan_Pyrethre_17	An. gambiae s.s.	Parathelohania anophelis	Fungi	Microsporidia	NA	NA	Amblyosporidae	20	92.1687	332	332	GCTCTCGTCGAGTTCTTTACACTCGTCTCACATACTACGCCTCGTCACTACCTCAATGCTCATTGGGTAAGTTGCGCGCCTGCTGCCGTCCTTGGACGTGGCAGCCGTCTCTCAGGCTCCCTCTCCGGAATCAGACATCATCCTCCGTTACCCGTCATCGCCTCCGTACGCCCTTATCGTACCGACAAGCTGATAGGTCAGAGCCTCACCGCACTTCTCAGCCACAGTTTCCCGCGGTTATCTCTTCCGTGCGACAGAGAGCCCCGTTATACTGAGCCGTTCGCTGCTCAGCTCGCAAACTTGCATGGCTTAGTCTTTAAGGCGAGCATCCA
Microsporidia_18S	DNA_Plate_7_F6	Kissidougou_Aout_CAH_17	An. gambiae s.s.	Parathelohania anophelis	Fungi	Microsporidia	NA	NA	Amblyosporidae	3192	93.0723	353	331	GCTCTCGTCGAGTTCTTTACTCTCATCTCACATACTACGCCTCGTCACTACCTCAATGCTCATTGGGTAAGTTGCGCGCCTGCTGCCGTCCTTGGACGTGGCAGCCGTCTCTCAGGCTCCCTCTCCGGAATCAGACATCATCCTCCGTTACCCGTCATCGCCTCCGTACGCCCTTATCGTACCGACAAGCTGATAGGTCAGAGCCTCACCGCACTTCTCAGCCACAGTTTCCCGCGGTTATCTCTTCCGTGCGACAGAGTGCCCCGTTATACTGAGCCGTTCGCTGCTCAGCTCGCAAACTTGCATGGCTTAGTCTTTAAGGCGAGCATCCA
Microsporidia_18S	DNA_Plate_7_F6	Kissidougou_Aout_CAH_17	An. gambiae s.s.	Parathelohania iranica	Fungi	Microsporidia	NA	NA	Amblyosporidae	55	99.3056	163	144	GCTCTCGTCGAGTTCTTTACACTCGTCTCACATACTACGCCTCGTCACTACCTCAATGCTCATTGGGTAAGTTGCGCGCCTGCTGCCGTCCTTGGACGTGGCAGCCGTCTCTCAGGCTCCCTCTCCGGAATCAGACATCATCCT
Microsporidia_18S	DNA_Plate_7_F6	Kissidougou_Aout_CAH_17	An. gambiae s.s.	Parathelohania divulgata/Parathelohania anophelis	Fungi	Microsporidia	NA	NA	Amblyosporidae	38	92.4699	332	332	GCTCTCGTCGAGTTCTTTACTCTCGTCTCACATACTACGCCTCGTCACTACCTCAATGCTCATTGGGTAAGTTGCGCGCCTGCTGCCGTCCTTGGACGTGGCAGCCGTCTCTCAGGCTCCCTCTCCGGAATCAGACATCATCCTCCGTTACCCGTCATCGCCTCCGTACGCCCTTATCGTACCGACAAGCTGATAGGTCAGAGCCTCACCGCACTTCTCAGCCACAGTTTCCCGCGGTTATCTTCTCCGTGCGACAGAGAGCCCCGTTGTACTGAGCCGTTCGCTGCTCAGCTCGCAAACTTGCATGGCTTAGTCTTTAAGGCGAGCATCCA
Microsporidia_18S	DNA_Plate_7_F6	Kissidougou_Aout_CAH_17	An. gambiae s.s.	Parathelohania divulgata	Fungi	Microsporidia	NA	NA	Amblyosporidae	11	92.7711	332	332	GCTCTCGTCGAGTTCTTTACTCTCGCCTCACATACTACGCCTCGTCACTACCTCAATGCTCATTGGGTAAGTTGCGCGCCTGCTGCCGTCCTTGGACGTGGCAGCCGTCTCTCAGGCTCCCTCTCCGGAATCAGACATCATCCTCCGTTACCCGTCATCGCCTCCGTACGCCCTTATCGTACCGACAAGCTGATAGGTCAGAGCCTCACCGCACTTCTCAGCCACAGTTTCCCGCGGTTATCTCTTCCGTGCGACAGAGTGCCCCGTTATACTGAGCCGTTCGCTGCTCAGCTCGCAAACTTGCATGGCTTAGTCTTTAAGGCGAGCATCCA
Microsporidia_18S	DNA_Plate_7_G11	Dabola_Aout_CAH_17	An. gambiae s.s.	Microsporidium sp. 3 NR-2013	Fungi	Microsporidia	NA	NA	NA	34450	97.0149	356	161	CTCCTATTCCTCTTTACCAAATATTCATCTTTACGTTTCATAACTGCCTCCTACAAAGAGTGGGCAATTTTCGCGCCTGCTGCCGTCCTTGGACGTGGGAGCTATCTCTCAGGCTCCCTCTCCGGTATCAAACCCTAATTCCCCGTTACCCGTGAGAGCCTA
Microsporidia_18S	DNA_Plate_7_G11	Dabola_Aout_CAH_17	An. gambiae s.s.	Microsporidium sp. 3 NR-2013/Microsporidium sp. 711	Fungi	Microsporidia	NA	NA	NA	483	96.4789	142	142	CTCCTATTCCTCTTTACCAAATATTCATCTTTACGTTTCATAACTGCCTCCTACAAAGAGTGGGCAATTTTCGCGCCTGCTGCCGTCCTTGGACGTGGGAGCTATCTCTCAGGCTCCCTCTCCGGTATCAAACCCTAATTCC
Microsporidia_18S	DNA_Plate_8_B4	Mali_B	An. coluzzii	Microsporidium sp. 3 NR-2013	Fungi	Microsporidia	NA	NA	NA	21693	97.0149	355	161	CTCCTATTCCTCTTTACCAAATATTCATCTTTACGTTTCATAACTGCCTCCTACAAAGAGTGGGCAATTTTCGCGCCTGCTGCCGTCCTTGGACGTGGGAGCTATCTCTCAGGCTCCCTCTCCGGTATCAAACCCTAATTCCCCGTTACCCGTGAGAGCCTA
Microsporidia_18S	DNA_Plate_8_B7	Mali_B	An. coluzzii	Microsporidium sp. 3 NR-2013	Fungi	Microsporidia	NA	NA	NA	62	97.0149	353	335	CTCCTATTCCTCTTTACCAAATATTCATCTTTACGTCTCATAACTGCCTCCTACAAAGAGTGGGCAATTTTCGCGCCTGCTGCCGTCCTTGGACGTGGGAGCTATCTCTCAGGCTCCCTCTCCGGTATCAAACCCTAATTCCCCGTTACCCGTCATCGTCTTGGTAGTCCATTACACTACCAACTAACTGATAGTCCTACGTCTTATTCTGTCTTCTCTTAGCTACATTTTCACGTAGTTATCCTATACCAACAGACTAAATCATCGTAGTTATACTGAGCTGTTCGTCCTTATTACATAAACATGCATGGCTTAATCTTAGAAACTAGCATCTA
Microsporidia_18S	DNA_Plate_8_C10	Mali_A	An. coluzzii	Microsporidium sp. 3 NR-2013	Fungi	Microsporidia	NA	NA	NA	3226	97.0149	356	162	CTCCTATTCCTCTTTACCAAATATTCATCTTTACGTCTCATAACTGCCTCCTACAAAGAGTGGGCAATTTTCGCGCCTGCTGCCGTCCTTGGACGTGGGAGCTATCTCTCAGGCTCCCTCTCCGGTATCAAACCCTAATTCCCCGTTACCCGTCATCGTCTTGGTAGTCCATTACACTACCAACTAACTGATAGTCCTACGTCTTATTCTGTCTTCTCTTAGCTACATTTTCACGTAGTTATCCTATACCAACAGACTAAATCATCGTAGTTATACTGAGCTGTTCGTCCTTATTACATAAACATGCATGGCTTAATCTTAGAAACTAGCATCTA
Microsporidia_18S	DNA_Plate_8_D2	Mali_A	An. coluzzii	Culicospora magna	Fungi	Microsporidia	NA	NA	Caudosporidae	217	100	354	334	GTTCACCCTGCTCTTTACGCACAGCTCATCAAGTACGCCCCGTAACTACCTCAATGTTCATTGGGTAAGTTTCGCGCCTGCTGCCGTCCTTGGACGTGGCAGCCATCTCTCAGGCTCCCTCTCCGGAATAAAACCCATATTCCCCGTTACCCGTCATAGCCTCCGTACGCACTTACCGTACCGTCTAGCTGATAGGTCACGCCCTCATCCACAACCTTAGCCACAGGTTTCCGTGGTTATGTTGCTCTGTGGGTAGATAGGCGCGTTGTACTGAGCCGTTCACTGTTTCAACATTCGCAGGCTTGCATGGCTTAATCTTCGGGGCTAGCGTCCA
Microsporidia_18S	DNA_Plate_8_F1	Mali_A	An. coluzzii	Microsporidium sp. 3 NR-2013	Fungi	Microsporidia	NA	NA	NA	1836	97.0149	356	162	CTCCTATTCCTCTTTACCAAATATTCATCTTTACGTCTCATAACTGCCTCCTACAAAGAGTGGGCAATTTTCGCGCCTGCTGCCGTCCTTGGACGTGGGAGCTATCTCTCAGGCTCCCTCTCCGGTATCAAACCCTAATTCCCCGTTACCCGTCATCGTCTTGGTAGTCCATTACACTACCAACTAACTGATAGTCCTACGTCTTATTCTGTCTTCTCTTAGCTACATTTTCACGTAGTTATCCTATACCAACAGACTAAATCATCGTAGTTATACTGAGCTGTTCGTCCTTATTACATAAACATGCATGGCTTAATCTTAGAAACTAGCATCTA
Microsporidia_18S	DNA_Plate_8_F1	Mali_A	An. coluzzii	Microsporidium sp. 3 NR-2013/Microsporidium sp. 711	Fungi	Microsporidia	NA	NA	NA	17	96.4789	142	142	CTCCTATTCCTCTTTACCGAATATTCATCTTTACGTTTCATAACTGCCTCCTACAAAGAGTGGGCAATTTTCGCGCCTGCTGCCGTCCTTGGACGTGGGAGCTATCTCTCAGGCTCCCTCTCCGGTATCAAACCCTAATTCC
Microsporidia_18S	DNA_Plate_8_H7	Mali_B	NA	Microsporidium sp. 3 NR-2013	Fungi	Microsporidia	NA	NA	NA	16	96.7164	335	335	CTCCTATTCCTCTTTACCAAATATTCACCTTTACGTTTCATAACTGCCTCCTACAAAGAGTGGGCAATTTTCGCGCCTGCTGCCGTCCTTGGACGTGGGAGCTATCTCTCAGGCTCCCTCTCCGGTATCAAACCCTAATTCCCCGTTACCCGTCATCGTCTTGGTAGTCCATTACACTACCAACTAACTGATAGTCCTACGTCTTATTCTGTCTTCTCTTAGCTACATTTTCACGTAGTTATCCTATACCAACAGACTAAATCATCGTAGTTATACTGAGCTGTTCGTCCTTATTACATAAACATGCATGGCTTAATCTTAGAAACTAGCATCTA
Plasmo18S_883-1126	DNA_Plate_1_E2	Kissidougou_Aout_CAH_17	An. gambiae s.s.	Plasmodium falciparum 3D7/Plasmodium sp. DRC-Itaito/Plasmodium sp. gorilla clade G1	NA	Apicomplexa	Aconoidasida	Haemosporida	Plasmodiidae	35	100	207	186	AACTTTCGTTCTTGATTAATGGAAGTATTTTAGACAAATGCTTTCGCAGTTGTTCGTCTCCAGAAAATCTAAGAATTTCACCTCTGACATCTGAATACGAATGTCCCCAAGCTACTCCTATTAATCGTAACTAAGCCAAAATAAGAAAAAAGAACAAAAAATTTTAGCTTGTTCAATTTTGTTATT
Plasmo18S_883-1126	DNA_Plate_1_H9	Kissidougou_Aout_CAH_17	An. gambiae s.s.	Plasmodium falciparum 3D7/Plasmodium sp. DRC-Itaito/Plasmodium sp. gorilla clade G1	NA	Apicomplexa	Aconoidasida	Haemosporida	Plasmodiidae	115	100	207	186	AACTTTCGTTCTTGATTAATGGAAATAGATTAGGCAAATGCTTTCGCAGTAGTCCGTCTCCAGAAAATCTTAGAATTTCACCTCTGACATCTGAATACGAATGCCCCCAAAGCTACTCCTATTAATCGTAACTAAGCTAATAAGAATATCAAAAAAAATTATGAAAAAAAAAAATAATTAGCTTATTCATATTTGTTATT
Plasmo18S_883-1126	DNA_Plate_4_E9	Kankan_Pyrethre_17	An. gambiae s.s.	Plasmodium falciparum 3D7/Plasmodium sp. DRC-Itaito/Plasmodium sp. gorilla clade G1	NA	Apicomplexa	Aconoidasida	Haemosporida	Plasmodiidae	12	100	186	186	AACTTTCGTTCTTGATTAATGGAAGTATTTTAGACAAATGCTTTCGCAGTTGTTCGTCTCCAGAAAATCTAAGAATTTCACCTCTGACATCTGAATACGAATGTCCCCAAGCTACTCCTATTAATCGTAACTAAGCCAAAATAAGAAAAAAGAACAAAAAATTTTAGCTTGTTCAATTTTGTTATT
Plasmo18S_883-1126	DNA_Plate_4_F6	Kankan_Pyrethre_17	An. gambiae s.s.	Plasmodium falciparum 3D7/Plasmodium sp. DRC-Itaito/Plasmodium sp. gorilla clade G1	NA	Apicomplexa	Aconoidasida	Haemosporida	Plasmodiidae	26	100	207	186	AACTTTCGTTCTTGATTAATGGAAGTATTTTAGACAAATGCTTTCGCAGTTGTTCGTCTCCAGAAAATCTAAGAATTTCACCTCTGACATCTGAATACGAATGTCCCCAAGCTACTCCTATTAATCGTAACTAAGCCAAAATAAGAAAAAAGAACAAAAAATTTTAGCTTGTTCAATTTTGTTATT
Plasmo18S_883-1126	DNA_Plate_5_F5	Kankan_Pyrethre_17	An. gambiae s.s.	Plasmodium falciparum 3D7/Plasmodium sp. DRC-Itaito/Plasmodium sp. gorilla clade G1	NA	Apicomplexa	Aconoidasida	Haemosporida	Plasmodiidae	17	100	207	186	AACTTTCGTTCTTGATTAATGGAAGTATTTTAGACAAATGCTTTCGCAGTTGTTCGTCTCCAGAAAATCTAAGAATTTCACCTCTGACATCTGAATACGAATGTCCCCAAGCTACTCCTATTAATCGTAACTAAGCCAAAATAAGAAAAAAGAACAAAAAATTTTAGCTTGTTCAATTTTGTTATT
Plasmo18S_883-1126	DNA_Plate_5_G1	Kankan_Aout_CAH_17	An. gambiae s.s.	Plasmodium falciparum 3D7/Plasmodium sp. DRC-Itaito/Plasmodium sp. gorilla clade G1	NA	Apicomplexa	Aconoidasida	Haemosporida	Plasmodiidae	50	100	207	186	AACTTTCGTTCTTGATTAATGGAAGTATTTTAGACAAATGCTTTCGCAGTTGTTCGTCTCCAGAAAATCTAAGAATTTCACCTCTGACATCTGAATACGAATGTCCCCAAGCTACTCCTATTAATCGTAACTAAGCCAAAATAAGAAAAAAGAACAAAAAATTTTAGCTTGTTCAATTTTGTTATT
Plasmo18S_883-1126	DNA_Plate_6_C6	Kissidougou_Aout_CAH_17	An. gambiae s.s.	Plasmodium falciparum 3D7/Plasmodium sp. DRC-Itaito/Plasmodium sp. gorilla clade G1	NA	Apicomplexa	Aconoidasida	Haemosporida	Plasmodiidae	22	100	207	186	AACTTTCGTTCTTGATTAATGGAAGTATTTTAGACAAATGCTTTCGCAGTTGTTCGTCTCCAGAAAATCTAAGAATTTCACCTCTGACATCTGAATACGAATGTCCCCAAGCTACTCCTATTAATCGTAACTAAGCCAAAATAAGAAAAAAGAACAAAAAATTTTAGCTTGTTCAATTTTGTTATT
Plasmo18S_883-1126	DNA_Plate_7_G6	Faranah_CAH_16	An. gambiae s.s.	Plasmodium falciparum 3D7/Plasmodium sp. DRC-Itaito/Plasmodium sp. gorilla clade G1	NA	Apicomplexa	Aconoidasida	Haemosporida	Plasmodiidae	23	100	207	186	AACTTTCGTTCTTGATTAATGGAAGTATTTTAGACAAATGCTTTCGCAGTTGTTCGTCTCCAGAAAATCTAAGAATTTCACCTCTGACATCTGAATACGAATGTCCCCAAGCTACTCCTATTAATCGTAACTAAGCCAAAATAAGAAAAAAGAACAAAAAATTTTAGCTTGTTCAATTTTGTTATT
Spirur18S_1435-1858	DNA_Plate_1_A3	Dabola_Aout_CAH_17	An. gambiae s.s.	Acanthocheilonema viteae	Metazoa	Nematoda	Chromadorea	Rhabditida	Onchocercidae	97	100	301	280	GGGGTTACCAGTACCTTTCGGCAATGGTTACAGCACGCTGATTCCTCCAGTGTAGCGCGCGTGCAGCCCTGGACATCTAAGGGCATCACAGACCTGTTATTGCTCAACTTCATGCGGCTGAACACCGCTTGTCCCTCTAAGAAGTTGTCTGAACAAAACTATTCAGTAACTATTTAGTAGGCCAGAGTCTCGCTCGTTATCGGAATAAACCAGACAAATCACTCCACCAACTAAGAACGGCCATGCACCACCAACCACCGAATCATGAAAGAGCTCTCAAT
Spirur18S_1435-1858	DNA_Plate_1_A7	Kissidougou_Aout_CAH_17	An. gambiae s.s.	Loa loa/Dipetalonema sp. YQ-2006	Metazoa	Nematoda	Chromadorea	Rhabditida	Onchocercidae	172	100	301	281	GGGGTTACCAGTACCTTTCGGTAATGGTTACAGCACGCTGATTCCTCCAGTGTAGCGCGCGTGCAGCCCTGGACATCTAAGGGCATCACAGACCTGTTATTGCTCAACTTCATGCGGCTAAACACCGCTTGTCCCTCTAAGAAGTTGTCTGGACAAAATTATCCAGTAACTATTTAGTAGGCTAGAGTCTCGCTCGTTATCGGAATAAACCAGACAAATCACTCCACCAACTAAGAACGGCCATGCACCACCAACCACCGAATCATGAAAGAGCTCTCAAT
Spirur18S_1435-1858	DNA_Plate_1_A8	Dabola_Aout_CAH_17	An. gambiae s.s.	Setaria digitata	Metazoa	Nematoda	Chromadorea	Rhabditida	Setariidae	23	100	302	281	GGGGTTACCAATACCTTTCGGTAATGGTTACAGCACGCTGATTCCTCCAGTGTAGCGCGCGTGCAGCCCTGGACATCTAAGGGCATCACAGACCTGTTATTGCTCAACTTCATGCGGCTAAACACCGCTTGTCCCTCTAAGAAGTTTTCTGGACAAAATTATCCAGTAACTATTTAGTAGGCTAGAGTCTCGCTCGTTATCGGAATAAACCAGACAAATCACTCCACCAACTAAGAACGGCCATGCACCACCAACCACCGAATCATGAAAGAGCTCTCAAT
Spirur18S_1435-1858	DNA_Plate_1_B1	Dabola_Aout_CAH_17	An. gambiae s.s.	Acanthocheilonema viteae	Metazoa	Nematoda	Chromadorea	Rhabditida	Onchocercidae	634	100	302	280	GGGGTTACCAGTACCTTTCGGCAATGGTTACAGCACGCTGATTCCTCCAGTGTAGCGCGCGTGCAGCCCTGGACATCTAAGGGCATCACAGACCTGTTATTGCTCAACTTCATGCGGCTGAACACCGCTTGTCCCTCTAAGAAGTTGTCTGAACAAAACTATTCAGTAACTATTTAGTAGGCCAGAGTCTCGCTCGTTATCGGAATAAACCAGACAAATCACTCCACCAACTAAGAACGGCCATGCACCACCAACCACCGAATCATGAAAGAGCTCTCAAT
Spirur18S_1435-1858	DNA_Plate_1_D8	Boffa_CAH_17	An. melas	Acanthocheilonema viteae	Metazoa	Nematoda	Chromadorea	Rhabditida	Onchocercidae	223	100	301	281	GGGGTTACCAGTACCTTTCGGCAATGGTTACAGCACGCTGATTCCTCCAGTGTAGCGCGCGTGCAGCCCTGGACATCTAAGGGCATCACAGACCTGTTATTGCTCAACTTCATGCGGCTGAACACCGCTTGTCCCTCTAAGAAGTTGTCTGAACAAAACTATTCAGTAACTATTTAGTAGGCCAGAGTCTCGCTCGTTATCGGAATAAACCAGACAAATCACTCCACCAACTAAGAACGGCCATGCACCACCAACCACCGAATCATGAAAGAGCTCTCAAT
Spirur18S_1435-1858	DNA_Plate_1_D8	Boffa_CAH_17	An. melas	Setaria digitata	Metazoa	Nematoda	Chromadorea	Rhabditida	Setariidae	78	100	301	281	GGGGTTACCAATACCTTTCGGTAATGGTTACAGCACGCTGATTCCTCCAGTGTAGCGCGCGTGCAGCCCTGGACATCTAGGGGCATCACAGACCTGTTATTGCTCAACTTCATGCGGCTAAACACCGCTTGTCCCTCTAAGAAGTTTTCTGGACAAAATTATCCAGTAACTATTTAGTAGGCTAGAGTCTCGCTCGTTATCGGAATAAACCAGACAAATCACTCCACCAACTAAGAACGGCCATGCACCACCAACCACCGAATCATGAAAGAGCTCTCAAT
Spirur18S_1435-1858	DNA_Plate_1_H8	Kissidougou_Aout_CAH_17	An. gambiae s.s.	Setaria labiatopapillosa	Metazoa	Nematoda	Chromadorea	Rhabditida	Setariidae	15	100	301	281	GGGGTTACCAATACCTTTCGGTAATGGTTACAGCACGCTGATTCCTCCAGTGTAGCGCGCGTGCAGCCCTGGACATCTAAGGGCATCACAGACCTGTTATTGCTCAACTTCATGCGGCTAAACACCGCTTGTCCCTCTAAGAAGTTTGCTGGACAAAATTATCCAGTAACTATTTAGTAGGCTAGAGTCTCGCTCGTTATCGGAATAAACCAGACAAATCACTCCACCAACTAAGAACGGCCATGCACCACCAACCACCGAATCATGAAAGAGCTCTCAAT
Spirur18S_1435-1858	DNA_Plate_1_H9	Kissidougou_Aout_CAH_17	An. gambiae s.s.	Setaria labiatopapillosa	Metazoa	Nematoda	Chromadorea	Rhabditida	Setariidae	15	100	301	281	GGGGTTACCAATACCTTTCGGTAATGGTTACAGCACGCTGATTCCTCCAGTGTAGCGCGCGTGCAGCCCTGGACATCTAAGGGCATCACAGACCTGTTATTGCTCAACTTCATGCGGCTAAACACCGCTTGTCCCTCTAAGAAGTTTGCTGGACAAAATTATCCAGTAACTATTTAGTAGGCTAGAGTCTCGCTCGTTATCGGAATAAACCAGACAAATCACTCCACCAACTAAGAACGGCCATGCACCACCAACCACCGAATCATGAAAGAGCTCTCAAT
Spirur18S_1435-1858	DNA_Plate_2_A2	Faranah_CAH_16	An. gambiae s.s.	Acanthocheilonema viteae	Metazoa	Nematoda	Chromadorea	Rhabditida	Onchocercidae	105	100	301	281	GGGGTTACCAGTACCTTTCGGCAATGGTTACAGCACGCTGATTCCTCCAGTGTAGCGCGCGTGCAGCCCTGGACATCTAAGGGCATCACAGACCTGTTATTGCTCAACTTCATGCGGCTGAACACCGCTTGTCCCTCTAAGAAGTTGTCTGAACAAAACTATTCAGTAACTATTTAGTAGGCCAGAGTCTCGCTCGTTATCGGAATAAACCAGACAAATCACTCCACCAACTAAGAACGGCCATGCACCACCAACCACCGAATCATGAAAGAGCTCTCAAT
Spirur18S_1435-1858	DNA_Plate_2_A4	Boffa_CAH_17	An. melas	Acanthocheilonema viteae	Metazoa	Nematoda	Chromadorea	Rhabditida	Onchocercidae	21	100	296	281	GGGGTTACCAGTACCTTTCGGCAATGGTTACAGCACGCTGATTCCTCCAGTGTAGCGCGCGTGCAGCCCTGGACATCTAAGGGCATCACAGACCTGTTATTGCTCAACTTCATGCTGCTGAACACCGCTTGTCCCTCTAAGAAGTTGTCTGAACAAAACTATTCAGTAACTATTTAGTAGGCCAGAGTCTCGCTCGTTATCGGAATAAACCAGACAAATCACTCCACCAACTAAGAACGGCCATGCACCACCAACCACCGAATCATGAAAGAGCTCTCAAT
Spirur18S_1435-1858	DNA_Plate_2_A9	Boffa_CAH_17	An. melas	Setaria labiatopapillosa	Metazoa	Nematoda	Chromadorea	Rhabditida	Setariidae	24	100	301	281	GGGGTTACCAATACCTTTCGGTAATGGTTACAGCACGCTGATTCCTCCAGTGTAGCGCGCGTGCAGCCCTGGACATCTAAGGGCATCACAGACCTGTTATTGCTCAACTTCATGCGGCTAAACACCGCTTGTCCCTCTAAGAAGTTTGCTGGACAAAATTATCCAGTAACTATTTAGTAGGCTAGAGTCTCGCTCGTTATCGGAATAAACCAGACAAATCACTCCACCAACTAAGAACGGCCATGCACCACCAACCACCGAATCATGAAAGAGCTCTCAAT
Spirur18S_1435-1858	DNA_Plate_2_H9	Kankan_Pyrethre_17	An. gambiae s.s.	Setaria labiatopapillosa	Metazoa	Nematoda	Chromadorea	Rhabditida	Setariidae	4330	100	302	280	GGGGTTACCAATACCTTTCGGTAATGGTTACAGCACGCTGATTCCTCCAGTGTAGCGCGCGTGCAGCCCTGGACATCTAAGGGCATCACAGACCTGTTATTGCTCAACTTCATGCGGCTAAACACCGCTTGTCCCTCTAAGAAGTTTGCTGGACAAAATTATCCAGTAACTATTTAGTAGGCTAGAGTCTCGCTCGTTATCGGAATAAACCAGACAAATCACTCCACCAACTAAGAACGGCCATGCACCACCAACCACCGAATCATGAAAGAGCTCTCAAT
Spirur18S_1435-1858	DNA_Plate_4_D5	Boffa_CAH_17	An. melas	Setaria labiatopapillosa	Metazoa	Nematoda	Chromadorea	Rhabditida	Setariidae	10	100	296	281	GGGGTTACCAATACCTTTCGGTAATGGTTACAGCACGCTGATTCCTCCAGTGTAGCGCGCGTGCAGCCCTGGACATCTAAGGGCATCACAGACCTGTTATTGCTCAACTTCATGCGGCTAAACACCGCTTGTCCCTCTAAGAAGTTTGCTGGACAAAATTATCCAGTAACTATTTAGTAGGCTAGAGTCTCGCTCGTTATCGGAATAAACCAGACAAATCACTCCACCAACTAAGAACGGCCATGCACCACCAACCACCGAATCATGAAAGAGCTCTCAAT
Spirur18S_1435-1858	DNA_Plate_4_D6	Kankan_Pyrethre_17	An. gambiae s.s.	Setaria labiatopapillosa	Metazoa	Nematoda	Chromadorea	Rhabditida	Setariidae	5251	100	302	280	GGGGTTACCAATACCTTTCGGTAATGGTTACAGCACGCTGATTCCTCCAGTGTAGCGCGCGTGCAGCCCTGGACATCTAAGGGCATCACAGACCTGTTATTGCTCAACTTCATGCGGCTAAACACCGCTTGTCCCTCTAAGAAGTTTGCTGGACAAAATTATCCAGTAACTATTTAGTAGGCTAGAGTCTCGCTCGTTATCGGAATAAACCAGACAAATCACTCCACCAACTAAGAACGGCCATGCACCACCAACCACCGAATCATGAAAGAGCTCTCAAT
Spirur18S_1435-1858	DNA_Plate_4_D6	Kankan_Pyrethre_17	An. gambiae s.s.	Loa loa/Dipetalonema sp. YQ-2006	Metazoa	Nematoda	Chromadorea	Rhabditida	Onchocercidae	61	100	301	280	GGGGTTACCAGTACCTTTCGGTAATGGTTACAGCACGCTGATTCCTCCAGTGTAGCGCGCGTGCAGCCCTGGACATCTAAGGGCATCACAGACCTGTTATTGCTCAACTTCATGCGGCTAAACACCGCTTGTCCCTCTAAGAAGTTGTCTGGACAAAATTATCCAGTAACTATTTAGTAGGCTAGAGTCTCGCTCGTTATCGGAATAAACCAGACAAATCACTCCACCAACTAAGAACGGCCATGCACCACCAACCACCGAATCATGAAAGAGCTCTCAAT
Spirur18S_1435-1858	DNA_Plate_4_D7	Kankan_Pyrethre_17	An. gambiae s.s.	Loa loa/Dipetalonema sp. YQ-2006	Metazoa	Nematoda	Chromadorea	Rhabditida	Onchocercidae	15777	100	302	280	GGGGTTACCAGTACCTTTCGGTAATGGTTACAGCACGCTGATTCCTCCAGTGTAGCGCGCGTGCAGCCCTGGACATCTAAGGGCATCACAGACCTGTTATTGCTCAACTTCATGCGGCTAAACACCGCTTGTCCCTCTAAGAAGTTGTCTGGACAAAATTATCCAGTAACTATTTAGTAGGCTAGAGTCTCGCTCGTTATCGGAATAAACCAGACAAATCACTCCACCAACTAAGAACGGCCATGCACCACCAACCACCGAATCATGAAAGAGCTCTCAAT
Spirur18S_1435-1858	DNA_Plate_4_D7	Kankan_Pyrethre_17	An. gambiae s.s.	Loa loa/Onchocerca dewittei japonica/Dipetalonema sp. YQ-2006	Metazoa	Nematoda	Chromadorea	Rhabditida	Onchocercidae	14	99.6441	296	281	GGGGTTACCAGTACCTTTCGGTAATGGTTACAGCACGCTGATTCCTCCAGTGTAGCGCGCGTGCAGCCCTGGACATCTAAGGGCATCACAGACCTGTTATTGCTCAACTTCATGCGGCTAAACACCGCTTGTCCCTCTAAGAAGTTGTCTGGACAAAATTATCCAGTAACTATTTAGTAGGCCAGAGTCTCGCTCGTTATCGGAATAAACCAGACAAATCACTCCACCAACTAAGAACGGCCATGCACCACCAACCACCGAATCATGAAAGAGCTCTCAAT
Spirur18S_1435-1858	DNA_Plate_4_D7	Kankan_Pyrethre_17	An. gambiae s.s.	Loa loa/Madathamugadia hiepei/Dipetalonema sp. YQ-2006	Metazoa	Nematoda	Chromadorea	Rhabditida	Onchocercidae	13	99.6441	281	281	GGGGTTACCAGTACCTTTCGGTAATGGTTACAGCACGCTGATTCCTCCAGTGTAGCGCGCGTGCAGCCCTGGACATCTAAGGGCATCACAGACCTGTTATTGCTCAACTTCATGCGGCTAAACACCGCTTGTCCCTCTAAGAAGTTGTCTGGACGAAATTATCCAGTAACTATTTAGTAGGCTAGAGTCTCGCTCGTTATCGGAATAAACCAGACAAATCACTCCACCAACTAAGAACGGCCATGCACCACCAACCACCGAATCATGAAAGAGCTCTCAAT
Spirur18S_1435-1858	DNA_Plate_4_D8	Boffa_CAH_17	An. coluzzii	Loa loa/Dipetalonema sp. YQ-2006	Metazoa	Nematoda	Chromadorea	Rhabditida	Onchocercidae	32	100	301	281	GGGGTTACCAGTACCTTTCGGTAATGGTTACAGCACGCTGATTCCTCCAGTGTAGCGCGCGTGCAGCCCTGGACATCTAAGGGCATCACAGACCTGTTATTGCTCAACTTCATGCGGCTAAACACCGCTTGTCCCTCTAAGAAGTTGTCTGGACAAAATTATCCAGTAACTATTTAGTAGGCTAGAGTCTCGCTCGTTATCGGAATAAACCAGACAAATCACTCCACCAACTAAGAACGGCCATGCACCACCAACCACCGAATCATGAAAGAGCTCTCAAT
Spirur18S_1435-1858	DNA_Plate_3_F1	Dabola_Aout_CAH_17	An. gambiae s.s.	Acanthocheilonema viteae	Metazoa	Nematoda	Chromadorea	Rhabditida	Onchocercidae	17	100	301	281	GGGGTTACCAGTACCTTTCGGCAATGGTTACAGCACGCTGATTCCTCCAGTGTAGCGCGCGTGCAGCCCTGGACATCTAAGGGCATCACAGACCTGTTATTGCTCAACTTCATGCGGCTGAACACCGCTTGTCCCTCTAAGAAGTTGTCTGAACAAAACTATTCAGTAACTATTTAGTAGGCCAGAGTCTCGCTCGTTATCGGAATAAACCAGACAAATCACTCCACCAACTAAGAACGGCCATGCACCACCAACCACCGAATCATGAAAGAGCTCTCAAT
Spirur18S_1435-1858	DNA_Plate_3_F2	Kankan_Aout_CAH_17	An. gambiae s.s.	Auanema rhodensis	Metazoa	Nematoda	Chromadorea	Rhabditida	Rhabditidae	234	98.2079	299	279	CGGTTTACCAATACCTTTCGGTAATGGAGGACCAGTTGAGTCTACCAGTGTAGCGCGCGTGCAGCCCCGGACATCTAAGGGCATCACAGACCTGTTATCGCTCTGTCTCGTGCGGTTAAACACCGCTTATCCCTCTAAGAAGTTATCTGGACTTGAAAATCCAGTAACTATTTAGTAGGCTAGAGTCTCGCTCGTTATCGGAATAAACCAGACAAATCGCTCCACCAACTAAGAACGGCCATGCACCACCAACCACCAAATCGAGAAAGAGCTTTCAAT
Spirur18S_1435-1858	DNA_Plate_3_F2	Kankan_Aout_CAH_17	An. gambiae s.s.	Acanthocheilonema viteae	Metazoa	Nematoda	Chromadorea	Rhabditida	Onchocercidae	31	100	300	281	GGGGTTACCAGTACCTTTCGGCAATGGTTACAGCACGCTGATTCCTCCAGTGTAGCGCGCGTGCAGCCCTGGACATCTAAGGGCATCACAGACCTGTTATTGCTCAACTTCATGCGGCTGAACACCGCTTGTCCCTCTAAGAAGTTGTCTGAACAAAACTATTCAGTAACTATTTAGTAGGCCAGAGTCTCGCTCGTTATCGGAATAAACCAGACAAATCACTCCACCAACTAAGAACGGCCATGCACCACCAACCACCGAATCATGAAAGAGCTCTCAAT
Spirur18S_1435-1858	DNA_Plate_3_F5	Dabola_Aout_CAH_17	An. coluzzii	Acanthocheilonema viteae	Metazoa	Nematoda	Chromadorea	Rhabditida	Onchocercidae	22	100	300	281	GGGGTTACCAGTACCTTTCGGCAATGGTTACAGCACGCTGATTCCTCCAGTGTAGCGCGCGTGCAGCCCTGGACATCTAAGGGCATCACAGACCTGTTATTGCTCAACTTCATGCGGCTGAACACCGCTTGTCCCTCTAAGAAGTTGTCTGAACAAAACTATTCAGTAACTATTTAGTAGGCCAGAGTCTCGCTCGTTATCGGAATAAACCAGACAAATCACTCCACCAACTAAGAACGGCCATGCACCACCAACCACCGAATCATGAAAGAGCTCTCAAT
Spirur18S_1435-1858	DNA_Plate_4_G1	Faranah_CAH_16	An. gambiae s.s.	Acanthocheilonema viteae	Metazoa	Nematoda	Chromadorea	Rhabditida	Onchocercidae	101	100	301	280	GGGGTTACCAGTACCTTTCGGCAATGGTTACAGCACGCTGATTCCTCCAGTGTAGCGCGCGTGCAGCCCTGGACATCTAAGGGCATCACAGACCTGTTATTGCTCAACTTCATGCGGCTGAACACCGCTTGTCCCTCTAAGAAGTTGTCTGAACAAAACTATTCAGTAACTATTTAGTAGGCCAGAGTCTCGCTCGTTATCGGAATAAACCAGACAAATCACTCCACCAACTAAGAACGGCCATGCACCACCAACCACCGAATCATGAAAGAGCTCTCAAT
Spirur18S_1435-1858	DNA_Plate_4_G2	Dabola_Aout_CAH_17	An. gambiae s.s.	Acanthocheilonema viteae	Metazoa	Nematoda	Chromadorea	Rhabditida	Onchocercidae	75	100	301	280	GGGGTTACCAGTACCTTTCGGCAATGGTTACAGCACGCTGATTCCTCCAGTGTAGCGCGCGTGCAGCCCTGGACATCTAAGGGCATCACAGACCTGTTATTGCTCAACTTCATGCGGCTGAACACCGCTTGTCCCTCTAAGAAGTTGTCTGAACAAAACTATTCAGTAACTATTTAGTAGGCCAGAGTCTCGCTCGTTATCGGAATAAACCAGACAAATCACTCCACCAACTAAGAACGGCCATGCACCACCAACCACCGAATCATGAAAGAGCTCTCAAT
Spirur18S_1435-1858	DNA_Plate_5_B3	Dabola_Aout_CAH_17	An. gambiae s.s.	Acanthocheilonema viteae	Metazoa	Nematoda	Chromadorea	Rhabditida	Onchocercidae	52	100	301	281	GGGGTTACCAGTACCTTTCGGCAATGGTTACAGCACGCTGATTCCTCCAGTGTAGCGCGCGTGCAGCCCTGGACATCTAAGGGCATCACAGACCTGTTATTGCTCAACTTCATGCGGCTGAACACCGCTTGTCCCTCTAAGAAGTTGTCTGAACAAAACTATTCAGTAACTATTTAGTAGGCCAGAGTCTCGCTCGTTATCGGAATAAACCAGACAAATCACTCCACCAACTAAGAACGGCCATGCACCACCAACCACCGAATCATGAAAGAGCTCTCAAT
Spirur18S_1435-1858	DNA_Plate_5_B2	Kankan_Pyrethre_17	An. gambiae s.s.	Setaria labiatopapillosa	Metazoa	Nematoda	Chromadorea	Rhabditida	Setariidae	7408	100	302	280	GGGGTTACCAATACCTTTCGGTAATGGTTACAGCACGCTGATTCCTCCAGTGTAGCGCGCGTGCAGCCCTGGACATCTAAGGGCATCACAGACCTGTTATTGCTCAACTTCATGCGGCTAAACACCGCTTGTCCCTCTAAGAAGTTTGCTGGACAAAATTATCCAGTAACTATTTAGTAGGCTAGAGTCTCGCTCGTTATCGGAATAAACCAGACAAATCACTCCACCAACTAAGAACGGCCATGCACCACCAACCACCGAATCATGAAAGAGCTCTCAAT
Spirur18S_1435-1858	DNA_Plate_5_F2	Kankan_Pyrethre_17	An. gambiae s.s.	Setaria labiatopapillosa	Metazoa	Nematoda	Chromadorea	Rhabditida	Setariidae	14886	100	302	267	GGGGTTACCAATACCTTTCGGTAATGGTTACAGCACGCTGATTCCTCCAGTGTAGCGCGCGTGCAGCCCTGGACATCTAAGGGCATCACAGACCTGTTATTGCTCAACTTCATGCGGCTAAACACCGCTTGTCCCTCTAAGAAGTTTGCTGGACAAAATTATCCAGTAACTATTTAGTAGGCTAGAGTCTCGCTCGTTATCGGAATAAACCAGACAAATCACTCCACCAACTAAGAACGGCCATGCACCACCAACCACCGAATCATGAAAGAGCTCTCAAT
Spirur18S_1435-1858	DNA_Plate_5_H10	Kissidougou_Aout_CAH_17	An. gambiae s.s.	Loa loa/Dipetalonema sp. YQ-2006	Metazoa	Nematoda	Chromadorea	Rhabditida	Onchocercidae	42	100	301	281	GGGGTTACCAGTACCTTTCGGTAATGGTTACAGCACGCTGATTCCTCCAGTGTAGCGCGCGTGCAGCCCTGGACATCTAAGGGCATCACAGACCTGTTATTGCTCAACTTCATGCGGCTAAACACCGCTTGTCCCTCTAAGAAGTTGTCTGGACAAAATTATCCAGTAACTATTTAGTAGGCTAGAGTCTCGCTCGTTATCGGAATAAACCAGACAAATCACTCCACCAACTAAGAACGGCCATGCACCACCAACCACCGAATCATGAAAGAGCTCTCAAT
Spirur18S_1435-1858	DNA_Plate_5_H11	Kankan_Pyrethre_17	An. gambiae s.s.	Loa loa/Dipetalonema sp. YQ-2006	Metazoa	Nematoda	Chromadorea	Rhabditida	Onchocercidae	24453	100	302	279	GGGGTTACCAGTACCTTTCGGTAATGGTTACAGCACGCTGATTCCTCCAGTGTAGCGCGCGTGCAGCCCTGGACATCTAAGGGCATCACAGACCTGTTATTGCTCAACTTCATGCGGCTAAACACCGCTTGTCCCTCTAAGAAGTTGTCTGGACAAAATTATCCAGTAACTATTTAGTAGGCTAGAGTCTCGCTCGTTATCGGAATAAACCAGACAAATCACTCCACCAACTAAGAACGGCCATGCACCACCAACCACCGAATCATGAAAGAGCTCTCAAT
Spirur18S_1435-1858	DNA_Plate_5_H11	Kankan_Pyrethre_17	An. gambiae s.s.	Loa loa/Onchocerca dewittei japonica/Dipetalonema sp. YQ-2006	Metazoa	Nematoda	Chromadorea	Rhabditida	Onchocercidae	28	99.6441	296	281	GGGGTTACCAGTACCTTTCGGTAATGGTTACAGCACGCTGATTCCTCCAGTGTAGCGCGCGTGCAGCCCTGGACATCTAAGGGCATCACAGACCTGTTATTGCTCAACTTCATGCGGCTAAACACCGCTTGTCCCTCTAAGAAGTTGTCTGGACAAAATTATCCAGTAACTATTTAGTAGGCCAGAGTCTCGCTCGTTATCGGAATAAACCAGACAAATCACTCCACCAACTAAGAACGGCCATGCACCACCAACCACCGAATCATGAAAGAGCTCTCAAT
Spirur18S_1435-1858	DNA_Plate_5_H11	Kankan_Pyrethre_17	An. gambiae s.s.	Loa loa/Pelecitus fulicaeatrae/Dipetalonema sp. YQ-2006	Metazoa	Nematoda	Chromadorea	Rhabditida	Onchocercidae	24	99.6441	281	281	GGGGTTACCAGTACCTTTCGGTAATGGTTACAGCACGCTGATTCCTCCAGTGTAGCGCGCGTGCAGCCCTGGACATCTAAGGGCATCACAGACCTGTTATTGCTCAACTTCATGCGGCTAAACACCGCTTGTCCCTCTAAGAAGTTGTCTGGACAGAATTATCCAGTAACTATTTAGTAGGCTAGAGTCTCGCTCGTTATCGGAATAAACCAGACAAATCACTCCACCAACTAAGAACGGCCATGCACCACCAACCACCGAATCATGAAAGAGCTCTCAAT
Spirur18S_1435-1858	DNA_Plate_5_H11	Kankan_Pyrethre_17	An. gambiae s.s.	Loa loa/Madathamugadia hiepei/Dipetalonema sp. YQ-2006	Metazoa	Nematoda	Chromadorea	Rhabditida	Onchocercidae	16	99.6441	281	281	GGGGTTACCAGTACCTTTCGGTAATGGTTACAGCACGCTGATTCCTCCAGTGTAGCGCGCGTGCAGCCCTGGACATCTAAGGGCATCACAGACCTGTTATTGCTCAACTTCATGCGGCTAAACACCGCTTGTCCCTCTAAGAAGTTGTCTGGACGAAATTATCCAGTAACTATTTAGTAGGCTAGAGTCTCGCTCGTTATCGGAATAAACCAGACAAATCACTCCACCAACTAAGAACGGCCATGCACCACCAACCACCGAATCATGAAAGAGCTCTCAAT
Spirur18S_1435-1858	DNA_Plate_6_G11	Kankan_Aout_CAH_17	An. gambiae s.s.	Setaria labiatopapillosa	Metazoa	Nematoda	Chromadorea	Rhabditida	Setariidae	22	100	297	281	GGGGTTACCAATACCTTTCGGTAATGGTTACAGCACGCTGATTCCTCCAGTGTAGCGCGCGTGCAGCCCTGGACATCTAAGGGCATCACAGACCTGTTATTGCTCAACTTCATGCGGCTAAACACCGCTTGTCCCTCTAAGAAGTTTGCTGGACAAAATTATCCAGTAACTATTTAGTAGGCTAGAGTCTCGCTCGTTATCGGAATAAACCAGACAAATCACTCCACCAACTAAGAACGGCCATGCACCACCAACCACCGAATCATGAAAGAGCTCTCAAT
Spirur18S_1435-1858	DNA_Plate_6_H11	Kankan_Pyrethre_17	An. gambiae s.s.	Setaria labiatopapillosa	Metazoa	Nematoda	Chromadorea	Rhabditida	Setariidae	26419	100	302	267	GGGGTTACCAATACCTTTCGGTAATGGTTACAGCACGCTGATTCCTCCAGTGTAGCGCGCGTGCAGCCCTGGACATCTAAGGGCATCACAGACCTGTTATTGCTCAACTTCATGCGGCTAAACACCGCTTGTCCCTCTAAGAAGTTTGCTGGACAAAATTATCCAGTAACTATTTAGTAGGCTAGAGTCTCGCTCGTTATCGGAATAAACCAGACAAATCACTCCACCAACTAAGAACGGCCATGCACCACCAACCACCGAATCATGAAAGAGCTCTCAAT
Spirur18S_1435-1858	DNA_Plate_6_H11	Kankan_Pyrethre_17	An. gambiae s.s.	Setaria digitata	Metazoa	Nematoda	Chromadorea	Rhabditida	Setariidae	13	100	301	281	GGGGTTACCAATACCTTTCGGTAATGGTTACAGCACGCTGATTCCTCCAGTGTAGCGCGCGTGCAGCCCTGGACATCTAAGGGCATCACAGACCTGTTATTGCTCAACTTCATGCGGCTAAACACCGCTTGTCCCTCTAAGAAGTTTTCTGGACAAAATTATCCAGTAACTATTTAGTAGGCTAGAGTCTCGCTCGTTATCGGAATAAACCAGACAAATCACTCCACCAACTAAGAACGGCCATGCACCACCAACCACCGAATCATGAAAGAGCTCTCAAT
Spirur18S_1435-1858	DNA_Plate_7_G12	Boffa_CAH_17	An. melas	Setaria labiatopapillosa	Metazoa	Nematoda	Chromadorea	Rhabditida	Setariidae	19	100	281	281	GGGGTTACCAATACCTTTCGGTAATGGTTACAGCACGCTGATTCCTCCAGTGTAGCGCGCGTGCAGCCCTGGACATCTAAGGGCATCACAGACCTGTTATTGCTCAACTTCATGCGGCTAAACACCGCTTGTCCCTCTAAGAAGTTTGCTGGACAAAATTATCCAGTAACTATTTAGTAGGCTAGAGTCTCGCTCGTTATCGGAATAAACCAGACAAATCACTCCACCAACTAAGAACGGCCATGCACCACCAACCACCGAATCATGAAAGAGCTCTCAAT
Spirur18S_1435-1858	DNA_Plate_7_H3	Kissidougou_CAH_17	An. gambiae s.s.	Acanthocheilonema viteae	Metazoa	Nematoda	Chromadorea	Rhabditida	Onchocercidae	29	100	301	281	GGGGTTACCAGTACCTTTCGGCAATGGTTACAGCACGCTGATTCCTCCAGTGTAGCGCGCGTGCAGCCCTGGACATCTAAGGGCATCACAGACCTGTTATTGCTCAACTTCATGCGGCTGAACACCGCTTGTCCCTCTAAGAAGTTGTCTGAACAAAACTATTCAGTAACTATTTAGTAGGCCAGAGTCTCGCTCGTTATCGGAATAAACCAGACAAATCACTCCACCAACTAAGAACGGCCATGCACCACCAACCACCGAATCATGAAAGAGCTCTCAAT
Spirur18S_1435-1858	DNA_Plate_7_H7	Kankan_Pyrethre_17	An. gambiae s.s.	Loa loa/Dipetalonema sp. YQ-2006	Metazoa	Nematoda	Chromadorea	Rhabditida	Onchocercidae	7472	100	302	280	GGGGTTACCAGTACCTTTCGGTAATGGTTACAGCACGCTGATTCCTCCAGTGTAGCGCGCGTGCAGCCCTGGACATCTAAGGGCATCACAGACCTGTTATTGCTCAACTTCATGCGGCTAAACACCGCTTGTCCCTCTAAGAAGTTGTCTGGACAAAATTATCCAGTAACTATTTAGTAGGCTAGAGTCTCGCTCGTTATCGGAATAAACCAGACAAATCACTCCACCAACTAAGAACGGCCATGCACCACCAACCACCGAATCATGAAAGAGCTCTCAAT
Spirur18S_1435-1858	DNA_Plate_7_H7	Kankan_Pyrethre_17	An. gambiae s.s.	Loa loa/Onchocerca dewittei japonica/Dipetalonema sp. YQ-2006	Metazoa	Nematoda	Chromadorea	Rhabditida	Onchocercidae	11	99.6441	296	281	GGGGTTACCAGTACCTTTCGGTAATGGTTACAGCACGCTGATTCCTCCAGTGTAGCGCGCGTGCAGCCCTGGACATCTAAGGGCATCACAGACCTGTTATTGCTCAACTTCATGCGGCTAAACACCGCTTGTCCCTCTAAGAAGTTGTCTGGACAAAATTATCCAGTAACTATTTAGTAGGCCAGAGTCTCGCTCGTTATCGGAATAAACCAGACAAATCACTCCACCAACTAAGAACGGCCATGCACCACCAACCACCGAATCATGAAAGAGCTCTCAAT
Spirurida_18S2	DNA_Plate_2_G3	Mamou_CAH_16	An. gambiae s.s.	Acanthocheilonema viteae	Metazoa	Nematoda	Chromadorea	Rhabditida	Onchocercidae	236	100	376	357	TTTCGTTCTTGATTAATGAAGACATTCTTGGCAAATGCTTTCGCAGTCGTACGTCTCGCTACGGTCCAAGAATTTCACCTCTCACGCAGCGATACGAATGCCCCCGTCCGTCCCTCTTAACCATTATCTCAGATCAGAAAACCAACAAAATAGAACCGAGATCCTATTTCATTATTCCATGCACGAGTATTCAGGCATTAGCCCGCATTGAGCACTCTAATTTTTTCAAGGTAAACTTGCTAGCCACCATACGCAACCGATCAAGGCAACGTATGGAAAACTCGCAATATTAGTCTAGGAGCCCAGTTCTCATCCAATGGATGGACCAGGTCCTCAGACGCAGATCCAACTACGAGCT
Spirurida_18S2	DNA_Plate_2_H9	Kankan_Pyrethre_17	An. gambiae s.s.	Setaria yehi/Setaria digitata	Metazoa	Nematoda	Chromadorea	Rhabditida	Setariidae	14	99.723	381	361	TTTCGTTCTTGATTAATGAAGACATTCTTGGCAAATGCTTTCGCAGTTGGACGTCTCGCTACGGTCCAAGAATTTCACCTCTCACGCAGCGATACGAATGCCCCCGTCCGTCCCTCTTAACCATTATCTCAGATCAGAAAACCAACAAAATAGAACCGAGATCCTATTTCATTATTCCATGCACGAGTATTCAGGCATTAGCCCGCATTGAGCACTCTAATTTTTTCAAGGTAAACTTGCTGGCCACCCTACGCAACCGATCAAGGTAACATAGGGAAAACTGGCAATATTAGTAGCCTAGGAGCCCAGTTCTCATCCAATGGATGGACCAGGTCCTGAGACGCAGATCCAACTACGAGCT
Spirurida_18S2	DNA_Plate_4_D7	Kankan_Pyrethre_17	An. gambiae s.s.	Filarioidea sp. GP-CH555	Metazoa	Nematoda	Chromadorea	Rhabditida	NA	160	100	378	357	TTTCGTTCTTGATTAATGAAGACATTCTTGGCAAATGCTTTCGCAGTCGTACGTCTCGCTACGGTCCAAGAATTTCACCTCTCACGCAGCGATACGAATGCCCCCGTCCGTCCCTCTTAACCATTATCTCAGATCAGAAAACCAACAAAATAGAACCGAGATCCTATTTCATTATTCCATGCACGAGTATTCAGGCATTAGCCCGCATTGAGCACTCTAATTTTTTCAAGGTAAACTTGCTAGCCACCATACGCAACCAATCAAGGTAACGTAAGGAAAACTGGCAATATTAGCCTAGGAGCCCAGTTCTCATCCAATGAATGGACCAGGTCCTGAGACGCAGATCCAACTACGAGCT
Spirurida_18S2	DNA_Plate_4_D7	Kankan_Pyrethre_17	An. gambiae s.s.	Dipetalonema sp. YQ-2006	Metazoa	Nematoda	Chromadorea	Rhabditida	Onchocercidae	89	99.2042	376	353	CCTTCCTTCGAACCTCTGACTTTCGTTCTTGATTAATGAAGACATTCTTGGCAAATGCTTTCGCAGTCGTACGTCTCGCTACGGTCCAAGAATTTCACCTCTCACGCAGCGATACGAATGCCCCCGTCCGTCCCTCTTAACCATTATCTCAGATCAGAAAACCAACAAAATAGAACCGAGATCCTATTTCATTATTCCATGCACGAGTATTCAGGCATTAGCCCGCATTGAGCACTCTAATTTTTTCAAGGTAAACTTGCTAGCCACCATACGCAACCAATCAAGGTAACGTAAGGAAAACTGGCAATATTAGCCTAGGAGCCCAGTTCTCATCCAATGAATGGACCAGGTCCTGAGACGCAGATCCAACTACGAGCT
Spirurida_18S2	DNA_Plate_5_B2	Kankan_Pyrethre_17	An. gambiae s.s.	Setaria yehi/Setaria digitata	Metazoa	Nematoda	Chromadorea	Rhabditida	Setariidae	103	99.723	381	360	TTTCGTTCTTGATTAATGAAGACATTCTTGGCAAATGCTTTCGCAGTTGGACGTCTCGCTACGGTCCAAGAATTTCACCTCTCACGCAGCGATACGAATGCCCCCGTCCGTCCCTCTTAACCATTATCTCAGATCAGAAAACCAACAAAATAGAACCGAGATCCTATTTCATTATTCCATGCACGAGTATTCAGGCATTAGCCCGCATTGAGCACTCTAATTTTTTCAAGGTAAACTTGCTGGCCACCCTACGCAACCGATCAAGGTAACATAGGGAAAACTGGCAATATTAGTAGCCTAGGAGCCCAGTTCTCATCCAATGGATGGACCAGGTCCTGAGACGCAGATCCAACTACGAGCT
Spirurida_18S2	DNA_Plate_5_B2	Kankan_Pyrethre_17	An. gambiae s.s.	Setaria digitata	Metazoa	Nematoda	Chromadorea	Rhabditida	Setariidae	41	98.9501	378	380	CCTTCCTTCGAACCTCTGACTTTCGTTCTTGATTAATGAAGACATTCTTGGCAAATGCTTTCGCAGTTGGACGTCTCGCTACGGTCCAAGAATTTCACCTCTCACGCAGCGATACGAATGCCCCCGTCCGTCCCTCTTAACCATTATCTCAGATCAGAAAACCAACAAAATAGAACCGAGATCCTATTTCATTATTCCATGCACGAGTATTCAGGCATTAGCCCGCATTGAGCACTCTAATTTTTTCAAGGTAAACTTGCTGGCCACCCTACGCAACCGATCAAGGTAACATAGGGAAAACTGGCAATATTAGTAGCCTAGGAGCCCAGTTCTCATCCAATGGATGGACCAGGTCCTGAGACGCAGATCCAACTACGAGCT
Spirurida_18S2	DNA_Plate_5_F2	Kankan_Pyrethre_17	An. gambiae s.s.	Setaria yehi/Setaria digitata	Metazoa	Nematoda	Chromadorea	Rhabditida	Setariidae	385	99.723	381	360	TTTCGTTCTTGATTAATGAAGACATTCTTGGCAAATGCTTTCGCAGTTGGACGTCTCGCTACGGTCCAAGAATTTCACCTCTCACGCAGCGATACGAATGCCCCCGTCCGTCCCTCTTAACCATTATCTCAGATCAGAAAACCAACAAAATAGAACCGAGATCCTATTTCATTATTCCATGCACGAGTATTCAGGCATTAGCCCGCATTGAGCACTCTAATTTTTTCAAGGTAAACTTGCTGGCCACCCTACGCAACCGATCAAGGTAACATAGGGAAAACTGGCAATATTAGTAGCCTAGGAGCCCAGTTCTCATCCAATGGATGGACCAGGTCCTGAGACGCAGATCCAACTACGAGCT
Spirurida_18S2	DNA_Plate_5_F2	Kankan_Pyrethre_17	An. gambiae s.s.	Setaria digitata	Metazoa	Nematoda	Chromadorea	Rhabditida	Setariidae	117	99.2105	379	380	CCTTCCTTCGAACCTCTGACTTTCGTTCTTGATTAATGAAGACATTCTTGGCAAATGCTTTCGCAGTTGGACGTCTCGCTACGGTCCAAGAATTTCACCTCTCACGCAGCGATACGAATGCCCCCGTCCGTCCCTCTTAACCATTATCTCAGATCAGAAAACCAACAAAATAGAACCGAGATCCTATTTCATTATTCCATGCACGAGTATTCAGGCATTAGCCCGCATTGAGCACTCTAATTTTTTCAAGGTAAACTTGCTGGCCACCCTACGCAACCGATCAAGGTAACATAGGGAAAACTGGCAATATTAGTAGCCTAGGAGCCCAGTTCTCATCCAATGGATGGACCAGGTCCTGAGACGCAGATCCAACTACGAGCT
Spirurida_18S2	DNA_Plate_5_H11	Kankan_Pyrethre_17	An. gambiae s.s.	Filarioidea sp. GP-CH555	Metazoa	Nematoda	Chromadorea	Rhabditida	NA	1166	100	378	357	TTTCGTTCTTGATTAATGAAGACATTCTTGGCAAATGCTTTCGCAGTCGTACGTCTCGCTACGGTCCAAGAATTTCACCTCTCACGCAGCGATACGAATGCCCCCGTCCGTCCCTCTTAACCATTATCTCAGATCAGAAAACCAACAAAATAGAACCGAGATCCTATTTCATTATTCCATGCACGAGTATTCAGGCATTAGCCCGCATTGAGCACTCTAATTTTTTCAAGGTAAACTTGCTAGCCACCATACGCAACCAATCAAGGTAACGTAAGGAAAACTGGCAATATTAGCCTAGGAGCCCAGTTCTCATCCAATGAATGGACCAGGTCCTGAGACGCAGATCCAACTACGAGCT
Spirurida_18S2	DNA_Plate_5_H11	Kankan_Pyrethre_17	An. gambiae s.s.	Dipetalonema sp. YQ-2006	Metazoa	Nematoda	Chromadorea	Rhabditida	Onchocercidae	360	99.2042	376	353	CCTTCCTTCGAACCTCTGACTTTCGTTCTTGATTAATGAAGACATTCTTGGCAAATGCTTTCGCAGTCGTACGTCTCGCTACGGTCCAAGAATTTCACCTCTCACGCAGCGATACGAATGCCCCCGTCCGTCCCTCTTAACCATTATCTCAGATCAGAAAACCAACAAAATAGAACCGAGATCCTATTTCATTATTCCATGCACGAGTATTCAGGCATTAGCCCGCATTGAGCACTCTAATTTTTTCAAGGTAAACTTGCTAGCCACCATACGCAACCAATCAAGGTAACGTAAGGAAAACTGGCAATATTAGCCTAGGAGCCCAGTTCTCATCCAATGAATGGACCAGGTCCTGAGACGCAGATCCAACTACGAGCT
Spirurida_18S2	DNA_Plate_6_H11	Kankan_Pyrethre_17	An. gambiae s.s.	Setaria yehi/Setaria digitata	Metazoa	Nematoda	Chromadorea	Rhabditida	Setariidae	3015	99.723	381	360	TTTCGTTCTTGATTAATGAAGACATTCTTGGCAAATGCTTTCGCAGTTGGACGTCTCGCTACGGTCCAAGAATTTCACCTCTCACGCAGCGATACGAATGCCCCCGTCCGTCCCTCTTAACCATTATCTCAGATCAGAAAACCAACAAAATAGAACCGAGATCCTATTTCATTATTCCATGCACGAGTATTCAGGCATTAGCCCGCATTGAGCACTCTAATTTTTTCAAGGTAAACTTGCTGGCCACCCTACGCAACCGATCAAGGTAACATAGGGAAAACTGGCAATATTAGTAGCCTAGGAGCCCAGTTCTCATCCAATGGATGGACCAGGTCCTGAGACGCAGATCCAACTACGAGCT
Spirurida_18S2	DNA_Plate_6_H11	Kankan_Pyrethre_17	An. gambiae s.s.	Setaria digitata	Metazoa	Nematoda	Chromadorea	Rhabditida	Setariidae	1203	99.2105	379	380	CCTTCCTTCGAACCTCTGACTTTCGTTCTTGATTAATGAAGACATTCTTGGCAAATGCTTTCGCAGTTGGACGTCTCGCTACGGTCCAAGAATTTCACCTCTCACGCAGCGATACGAATGCCCCCGTCCGTCCCTCTTAACCATTATCTCAGATCAGAAAACCAACAAAATAGAACCGAGATCCTATTTCATTATTCCATGCACGAGTATTCAGGCATTAGCCCGCATTGAGCACTCTAATTTTTTCAAGGTAAACTTGCTGGCCACCCTACGCAACCGATCAAGGTAACATAGGGAAAACTGGCAATATTAGTAGCCTAGGAGCCCAGTTCTCATCCAATGGATGGACCAGGTCCTGAGACGCAGATCCAACTACGAGCT
Spirurida_18S2	DNA_Plate_7_H7	Kankan_Pyrethre_17	An. gambiae s.s.	Filarioidea sp. GP-CH555	Metazoa	Nematoda	Chromadorea	Rhabditida	NA	188	100	378	357	TTTCGTTCTTGATTAATGAAGACATTCTTGGCAAATGCTTTCGCAGTCGTACGTCTCGCTACGGTCCAAGAATTTCACCTCTCACGCAGCGATACGAATGCCCCCGTCCGTCCCTCTTAACCATTATCTCAGATCAGAAAACCAACAAAATAGAACCGAGATCCTATTTCATTATTCCATGCACGAGTATTCAGGCATTAGCCCGCATTGAGCACTCTAATTTTTTCAAGGTAAACTTGCTAGCCACCATACGCAACCAATCAAGGTAACGTAAGGAAAACTGGCAATATTAGCCTAGGAGCCCAGTTCTCATCCAATGAATGGACCAGGTCCTGAGACGCAGATCCAACTACGAGCT
Spirurida_18S2	DNA_Plate_7_H7	Kankan_Pyrethre_17	An. gambiae s.s.	Dipetalonema sp. YQ-2006	Metazoa	Nematoda	Chromadorea	Rhabditida	Onchocercidae	92	98.9418	375	353	CCTTCCTTCGAACCTCTGACTTTCGTTCTTGATTAATGAAGACATTCTTGGCAAATGCTTTCGCAGTCGTACGTCTCGCTACGGTCCAAGAATTTCACCTCTCACGCAGCGATACGAATGCCCCCGTCCGTCCCTCTTAACCATTATCTCAGATCAGAAAACCAACAAAATAGAACCGAGATCCTATTTCATTATTCCATGCACGAGTATTCAGGCATTAGCCCGCATTGAGCACTCTAATTTTTTCAAGGTAAACTTGCTAGCCACCATACGCAACCAATCAAGGTAACGTAAGGAAAACTGGCAATATTAGCCTAGGAGCCCAGTTCTCATCCAATGAATGGACCAGGTCCTGAGACGCAGATCCAACTACGAGCT
Apicomp18S_365-613	DNA_Plate_1_E8	H20	NA	Theileria sp./Theileria sp. KS-2015/Theileria sp. MRA-2014	NA	Apicomplexa	Aconoidasida	NA	Theileriidae	129	100	202	202	GGGGTGTAAGTTCCCATCATTCCAATTACAAGACATAAAGCCCCGTATTGTTATTTCTTGTCACTACCTCCCTGTGTCAGGATTGGGTAATTTGCGCGCCTGCTGCCTTCCTTAGATGTGGTAGCCGTTTCTCAGGCTCCCTCTCCGGAATCGAACCCTAATTCCCCGTTACCCGTCGTTGCCCCGGTAGGCCAATACCCTA
Apicomp18S_365-613	DNA_Plate_2_G10	H20	NA	Theileria mutans/Theileria sp. strain MSD/Theileria sp. B15a	NA	Apicomplexa	Aconoidasida	NA	Theileriidae	10	100	223	202	GGGGTTTAGGTTCCCATCATTCCAATTACAAGGCGTTGAGCCCCGTATTGTTATTTCTTGTCACTACCTCCCTGTGTCAGGATTGGGTAATTTGCGCGCCTGCTGCCTTCCTTAGATGTGGTAGCCGTTTCTCAGGCTCCCTCTCCGGAATCGAACCCTAATTCCCCGTTACCCGTCGTTGCCCCGGTAGGCCAATACCCTA
Microsporidia_18S	DNA_Plate_2_A6	H20	NA	Parathelohania anophelis	Fungi	Microsporidia	NA	NA	Amblyosporidae	46	92.7711	352	332	GCTCTCGTCGAGTTCTTTACTCTCGTCTCACATACTACGCCTCGTCACTACCTCAATGCTCATTGGGTAAGTTGCGCGCCTGCTGCCGTCCTTGGACGTGGCAGCCGTCTCTCAGGCTCCCTCTCCGGAATCAGACATCATCCTCCGTTACCCGTCATCGCCTCCGTACGCCCTTATCGTACCGACAAGCTGATAGGTCAGAGCCTCACCGCACTTCTCAGCCACAGTTTCCCGCGGTTATCTCTTCCGTGCGACAGAGTGCCCCGTTATACTGAGCCGTTCGCTGCTCAGCTCGCAAACTTGCATGGCTTAGTCTTTAAGGCGAGCATCCA
Microsporidia_18S	DNA_Plate_3_E3	H20	NA	Parathelohania anophelis	Fungi	Microsporidia	NA	NA	Amblyosporidae	24	92.7711	352	332	GCTCTCGTCGAGTTCTTTACTCTCGTCTCACATACTACGCCTCGTCACTACCTCAATGCTCATTGGGTAAGTTGCGCGCCTGCTGCCGTCCTTGGACGTGGCAGCCGTCTCTCAGGCTCCCTCTCCGGAATCAGACATCATCCTCCGTTACCCGTCATCGCCTCCGTACGCCCTTATCGTACCGACAAGCTGATAGGTCAGAGCCTCACCGCACTTCTCAGCCACAGTTTCCCGCGGTTATCTCTTCCGTGCGACAGAGAGCCCTGTTATACTGAGCCGTTCGCTGCTCAGCTCGCAAACTTGCATGGCTTAGTCTTTAAGGCGAGCATCCA
Microsporidia_18S	DNA_Plate_3_E4	H20	NA	Culicospora magna	Fungi	Microsporidia	NA	NA	Caudosporidae	158	100	354	334	GTTCACCCTGCTCTTTACGCACAGCTCATCAAGTACGCCCCGTAACTACCTCAATGTTCATTGGGTAAGTTTCGCGCCTGCTGCCGTCCTTGGACGTGGCAGCCATCTCTCAGGCTCCCTCTCCGGAATAAAACCCATATTCCCCGTTACCCGTCATAGCCTCCGTACGCACTTACCGTACCGTCTAGCTGATAGGTCACGCCCTCATCCACAACCTTAGCCACAGGTTTCCGTGGTTATGTTGCTCTGTGGGTAGATAGGCGCGTTGTACTGAGCCGTTCACTGTTTCAACATTCGCAGGCTTGCATGGCTTAATCTTCGGGGCTAGCGTCCA
Microsporidia_18S	DNA_Plate_3_E8	H20	NA	Parathelohania anophelis	Fungi	Microsporidia	NA	NA	Amblyosporidae	11	92.7711	352	332	GCTCTCGTCGAGTTCTTTACTCTCGCCTCACATACTACGCCTCGTCACTACCTCAATGCTCATTGGGTAAGTTGCGCGCCTGCTGCCGTCCTTGGACGTGGCAGCCGTCTCTCAGGCTCCCTCTCCGGAATCAGACATCATCCTCCGTTACCCGTCATCGCCTCCGTACGCCCTTATCGTACCGACAAGCTGATAGGTCAGAGCCTCACCGCACTTCTCAGCCACAGTTTCCCGCGGTTATCTCTTCCGTGCGACAGAGTGCCCCGTTATACTGAGCCGTTCGCTGCTCAGCTCGCAAACTTGCATGGCTTAGTCTTTAAGGCGAGCATCCA
Microsporidia_18S	DNA_Plate_8_A5	H20	NA	Parathelohania divulgata	Fungi	Microsporidia	NA	NA	Amblyosporidae	101	98.1928	332	332	GCTCTCGTCGATATCTTTACTCTCGACTCACATTCTACGCCTCGTCACTACCTCAATGCTCATTGGGTAATTTTCGCGCCTGCTGCCGTCCTTGGACGTGGCAGCCGTCTCTCAGGCTCCCTCTCCGGAATCGGACAAAATCCTCCGTTACCCGTCATCGCCTCCGTACGCACTTACCGTACCGACAAGCTGATAGGTCAGTGCCTCATCACACTTCTTAGCCGCAGTTTCCCGCGGTTATCTATTCCGTGCGTTAGAGTTCACTGTTCTACTGAGCCGTTCGCTGCTCAACTCACAAACTTGCATGGCTTAGTCTTTAAGGCGAGCATCCA
Spirur18S_1435-1858	DNA_Plate_1_A6	H20	NA	Setaria labiatopapillosa	Metazoa	Nematoda	Chromadorea	Rhabditida	Setariidae	39	100	301	281	GGGGTTACCAATACCTTTCGGTAATGGTTACAGCACGCTGATTCCTCCAGTGTAGCGCGCGTGCAGCCCTGGACATCTAAGGGCATCACAGACCTGTTATTGCTCAACTTCATGCGGCTAAACACCGCTTGTCCCTCTAAGAAGTTTGCTGGACAAAATTATCCAGTAACTATTTAGTAGGCTAGAGTCTCGCTCGTTATCGGAATAAACCAGACAAATCACTCCACCAACTAAGAACGGCCATGCACCACCAACCACCGAATCATGAAAGAGCTCTCAAT
Spirurida_18S2	DNA_Plate_6_B3	H20	NA	Acanthocheilonema viteae	Metazoa	Nematoda	Chromadorea	Rhabditida	Onchocercidae	15	100	374	358	TTTCGTTCTTGATTAATGAAGACATTCTTGGCAAATGCTTTCGCAGTCGTACGTCTCGCTACGGTCCAAGAATTTCACCTCTCACGCAGCGATACGAATGCCCCCGTCCGTCCCTCTTAACCATTATCTCAGATCAGAAAACCAACAAAATAGAACCGAGATCCTATTCCATTATTCCATGCACGAGTATTCAGGCATTAGCCCGCATTGAGCACTCTAATTTTTTCAAGGTAAACTTGCTAGCCACCATACGCAACCGATCAAGGCAACGTATGGAAAACTCGCAATATTAGTCTAGGAGCCCAGTTCTCATCCAATGGATGGACCAGGTCCTCAGACGCAGATCCAACTACGAGCT
